# Supplementary material for: A landscape of mouse mitochondrial small non-coding RNAs
Source: PLoS One. 2024 Jan 2;19(1):e0293644. doi: 10.1371/journal.pone.0293644 (PMC10760717; doi:10.1371/journal.pone.0293644)
Supplement: S1 Table — (XLSX) [file pone.0293644.s001.xlsx]

## Sheet: RawCount_GastrocnemiusMean
name	Mean_Gastrocnemius	piRNA_Name
URS0000496A6D	465	piR-70233
URS0000572E66	446.333	piR-29118
URS000048AF72	400	piR-22070
URS000010D3A6	358	piR-26677
URS000041A8F7	333.333	piR-63408
URS00000E651B	314.333	piR-60217
URS000047E396	212	piR-5128
URS000003BFB3	170.667	piR-14149
URS000008A509	170.667	piR-56581
URS00000DE4AE	170.667	piR-9417
URS000060DD79	160.333	piR-33809
URS000014A4C1	155	piR-3061
URS0000366641	140.333	piR-42433
URS00005D572D	140.333	piR-24692
URS00003558A2	140	piR-51793
URS000048FD05	118.333	piR-12536
URS000031645D	113	piR-18095
URS0000162C0E	103.333	piR-11308
URS00005BD324	92.6667	piR-42343
URS00000253E1	90.6667	piR-28164
URS0000131B90	90	piR-8669
URS00004F44BC	89	piR-17210
URS000053FBBA	82.6667	piR-66015
URS0000347C4C	81	piR-14091
URS000001CC1D	80.3333	piR-22393
URS0000087374	80	piR-38598
URS00000C4E41	80	piR-17841
URS0000358EF3	80	piR-48593
URS000057C039	80	piR-48582
URS0000437067	77.6667	piR-59562
URS000045B055	77.6667	piR-59561
URS00004B701A	77.6667	piR-46795
URS0000024A59	76.3333	piR-32792
URS000027AD36	76.3333	piR-64275
URS0000388BDA	75.3333	piR-5275
URS0000507CC3	75	piR-39667
URS00003B93F1	71.3333	piR-51644
URS000053791A	71.3333	piR-17032
URS000007C33C	71	piR-23881
URS000001CC6B	69	piR-37379
URS000047E9C9	69	piR-54563
URS00003B83C8	68.6667	piR-37874
URS000054864A	68	piR-34620
URS00005DEEF5	66.3333	piR-23111
URS000007FA13	63.3333	piR-62799
URS000015BADF	63.3333	piR-62797
URS000052D817	63.3333	piR-62798
URS00002A83A9	62	piR-59865
URS000013BB29	61.3333	piR-42723
URS00000C5372	61	piR-23040
URS00001285D7	60.3333	piR-72104
URS00005673C0	60.3333	piR-19344
URS00000F9FA6	59.6667	piR-51621
URS00001088AA	59.6667	piR-69761
URS00005B9437	59.6667	piR-46398
URS00005F8C74	59.6667	piR-69760
URS00002A60F5	59.3333	piR-41573
URS0000332B64	59.3333	piR-71881
URS0000236DC2	58.3333	piR-47506
URS0000278623	57	piR-39610
URS0000381DE1	55.3333	piR-49211
URS00004FF1AF	54.3333	piR-12742
URS000031A847	54	piR-58962
URS00003BBDFE	52.6667	piR-39582
URS000024582A	52	piR-44945
URS00005CE214	52	piR-306
URS000061ABA6	50.6667	piR-49682
URS000049EB58	49.3333	piR-14678
URS00005D87C8	49.3333	piR-30671
URS00000E2212	48.6667	piR-30887
URS000046D0E6	48.6667	piR-9152
URS000014BB5A	47.6667	piR-56994
URS00001598D1	46.6667	piR-18199
URS00003CAAB4	46.6667	piR-63607
URS00004D4AF7	46.6667	piR-15617
URS000000009D	46	piR-69759
URS000044C11B	46	piR-69758
URS00000F2E35	45.6667	piR-64490
URS000057F763	45.6667	piR-31223
URS000023A051	44.6667	piR-71468
URS000004933E	44	piR-15938
URS00000F80B1	44	piR-38348
URS0000422C22	44	piR-3659
URS000026937E	43.3333	piR-62043
URS000031FA94	43.3333	piR-15575
URS000021A95A	42.6667	piR-22583
URS00003D3E19	42.3333	piR-62111
URS000054E355	41.6667	piR-63042
URS000021737D	41	piR-70810
URS000024330D	41	piR-53127
URS000056E8F1	41	piR-42162
URS00000A7A18	40.3333	piR-42183
URS00002C93B4	40.3333	piR-43143
URS000054D7D8	40.3333	piR-70778
URS000055AD9D	40.3333	piR-36271
URS000055E3AC	40.3333	piR-28274
URS0000195024	40	piR-59858
URS00003C6356	40	piR-65207
URS00005F8B36	40	piR-37471
URS00003DB11D	39.3333	piR-65704
URS000027FFBB	39	piR-20362
URS00005AAFE9	39	piR-68604
URS00005C83A3	39	piR-68112
URS0000283911	38.6667	piR-15899
URS0000486DC9	38.6667	piR-8676
URS00004D6FBF	38.6667	piR-5357
URS0000288786	37.6667	piR-38053
URS00001D059F	37.3333	piR-68482
URS000026DBE8	37.3333	piR-41395
URS00002AA903	37.3333	piR-1836
URS0000345AA6	36.3333	piR-62576
URS0000465334	36.3333	piR-42961
URS00005CAAA7	36.3333	piR-51649
URS0000004FE0	36	piR-54793
URS00000184DE	36	piR-16770
URS0000275C93	36	piR-56552
URS0000279834	36	piR-36069
URS000043EFEA	36	piR-17536
URS0000488C16	35.6667	piR-63791
URS000011A63C	35	piR-1842
URS000015ACD7	35	piR-36149
URS00000269D3	34.6667	piR-36685
URS00002CC6BE	34.6667	piR-54323
URS000049DE68	34.6667	piR-32501
URS00001BB80E	34.3333	NA
URS00002CB88C	34.3333	piR-22484
URS000039B479	34.3333	piR-22412
URS000003D2BE	34	piR-13698
URS000014C56C	33.6667	piR-47467
URS0000186E4F	33.6667	piR-14856
URS0000441B14	33.6667	piR-46235
URS00001F60AF	33.3333	piR-31646
URS000041E8F9	33.3333	piR-58500
URS0000615520	33	piR-53755
URS00000AE038	32.6667	piR-66014
URS000012E782	32.6667	piR-17262
URS00002C5062	32.6667	piR-35613
URS000038347E	32	piR-61668
URS00004CEA92	32	piR-62492
URS00001686E0	31.6667	piR-12424
URS00005D5611	31.6667	piR-12435
URS00002BF594	31.3333	piR-48271
URS00003A4FD0	31.3333	piR-31936
URS0000533CA6	31	piR-30034
URS000024729C	30.3333	piR-3693
URS000035C2FD	30.3333	piR-4063
URS00000F3F14	30	piR-37978
URS000015D2FE	30	piR-63609
URS0000161BA6	30	piR-63608
URS000050090A	29.6667	piR-38815
URS00005C305A	29.6667	piR-27199
URS0000110762	29.3333	piR-13175
URS00001AC831	29.3333	piR-63139
URS00001B3260	29.3333	piR-58687
URS00001E6AF5	29.3333	piR-70780
URS00001E6BCD	29.3333	piR-70779
URS0000272062	29.3333	piR-14332
URS00002C8B5F	29.3333	piR-44646
URS00003DBFED	29.3333	piR-70777
URS00004DC46A	29.3333	piR-7545
URS00006165F4	29.3333	piR-24022
URS00001502AE	29	piR-57455
URS00001E0215	29	piR-23386
URS000028215F	29	piR-14733
URS0000318475	29	piR-37549
URS00005167E7	29	piR-59512
URS00005D6C72	29	piR-39990
URS00005E726C	29	piR-14340
URS000000D40E	28.6667	piR-26501
URS000011CD61	28.3333	piR-64491
URS00001CE114	28.3333	piR-27479
URS000029A57E	28.3333	piR-39775
URS0000430AE1	28.3333	piR-45395
URS00005069B6	28.3333	piR-69364
URS000005FF55	28	piR-61652
URS00002D2091	28	piR-4587
URS000034C72E	28	piR-3584
URS000036AE6B	28	piR-43281
URS00000AC47E	27.6667	piR-57619
URS00000EAAEE	27.6667	piR-9519
URS00001C15AF	27.6667	piR-63890
URS00003E4B22	27.6667	piR-9518
URS000011954F	26.6667	piR-18097
URS000017DFD0	26.6667	piR-13851
URS00001D2CC0	26.6667	piR-16771
URS000024E180	26.6667	piR-3371
URS00002E6B26	26.6667	piR-29913
URS00003169C5	26.6667	piR-57461
URS0000384EBB	26.6667	piR-34394
URS000046F6D8	26.6667	piR-69334
URS0000475451	26.6667	piR-27787
URS00004B10E8	26.6667	piR-37728
URS00004F6AA5	26.6667	piR-58155
URS000056E821	26.6667	piR-3372
URS000061B254	26.6667	piR-38835
URS00000539EF	26.3333	piR-15832
URS00002F2F06	26.3333	piR-44433
URS0000516C80	26.3333	piR-47347
URS000020F80F	26	piR-59859
URS00003ADB44	26	piR-59860
URS00003D5FC4	26	piR-63359
URS00003EC709	26	piR-20459
URS000058598E	26	piR-39193
URS00000E3FE6	25.6667	piR-13991
URS00003898D6	25.6667	piR-68600
URS000043CF67	25.6667	piR-68996
URS000044A5C6	25.6667	piR-9104
URS00005272A1	25.6667	piR-47098
URS00005F6BFD	25.6667	piR-68601
URS0000274B4D	25.3333	piR-9111
URS0000451A95	25.3333	piR-70236
URS0000523812	25.3333	piR-70235
URS00005EAA31	25.3333	piR-6588
URS00000794BC	25	piR-59273
URS000018B760	25	piR-57699
URS0000292385	25	piR-51560
URS00002F91E2	25	piR-9755
URS00003D465E	25	piR-36947
URS000000500C	24.6667	piR-14069
URS00002A5096	24.6667	piR-21682
URS00002C89BD	24.6667	piR-14839
URS00005D1563	24.6667	piR-52701
URS00001079E7	24.3333	piR-63387
URS00002AC58E	24.3333	piR-57424
URS000048F02C	24.3333	piR-49482
URS00004A754A	24.3333	piR-5544
URS000059B9A7	24	piR-3977
URS00000FD63B	23.6667	piR-52473
URS000033DBEC	23.6667	piR-40029
URS00003DE50B	23.6667	piR-65261
URS000002E335	23.3333	piR-16364
URS000007208A	23.3333	piR-23672
URS00000DB892	23.3333	piR-23186
URS00000E52C1	23.3333	piR-51771
URS00001D53B4	23.3333	piR-70508
URS000027FC87	23.3333	piR-64590
URS00002A4035	23.3333	piR-52146
URS00002B64E2	23.3333	piR-7194
URS00002B7F60	23.3333	piR-37110
URS0000387F22	23.3333	piR-23946
URS00003BA543	23.3333	piR-5356
URS000049E61F	23.3333	piR-18259
URS000053AC7D	23.3333	piR-29260
URS00005D1B51	23.3333	piR-70514
URS0000231CC6	23	piR-22777
URS00003BAC92	23	piR-63957
URS000040DA9B	23	piR-53058
URS00004C4591	23	piR-60502
URS000056CC10	23	piR-17296
URS00005A5929	23	piR-34626
URS000034C825	22.6667	piR-45656
URS000027CDE9	22.3333	piR-41779
URS00002ED8B4	22.3333	piR-14333
URS00003A047C	22.3333	piR-63851
URS00003BB0D1	22.3333	piR-32667
URS00003C0EB7	22.3333	piR-30582
URS000042AB44	22.3333	piR-30484
URS000046D8E7	22.3333	piR-62707
URS00004BD4BB	22.3333	piR-14587
URS0000620A08	22.3333	piR-62446
URS000031F0C4	22	piR-22420
URS00003C1B89	22	piR-54754
URS0000579A99	22	piR-50846
URS000003294F	21.6667	piR-17885
URS00000A0D50	21.6667	piR-29304
URS000012445E	21.6667	piR-57096
URS00001FFA37	21.6667	piR-68384
URS000020E544	21.6667	piR-67773
URS00002CA8A2	21.6667	piR-62338
URS0000495A99	21.6667	piR-25094
URS00004C305E	21.6667	piR-14902
URS00005B6F1A	21.6667	piR-66449
URS0000069EB3	21.3333	piR-25693
URS00000C357A	21.3333	piR-21874
URS0000118AA6	21.3333	piR-53628
URS000027B3B6	21.3333	piR-17109
URS00002B375C	21.3333	piR-2847
URS0000471BC7	21.3333	piR-68938
URS00004CBF26	21.3333	piR-34933
URS0000609A71	21.3333	piR-36217
URS000061A2C7	21.3333	piR-38088
URS000002803B	21	piR-7836
URS000004EB7F	21	piR-37021
URS000009D724	21	piR-7835
URS00002672CF	21	piR-49304
URS0000313769	21	piR-7834
URS00003216E0	21	piR-69661
URS000032FD36	21	piR-781
URS000039DF1A	21	piR-7833
URS00005B3D0D	21	piR-54734
URS00005BA42F	21	piR-33430
URS000003CD82	20.6667	piR-39285
URS00000CCAD3	20.6667	piR-17512
URS0000131582	20.6667	piR-29214
URS00001498BE	20.6667	piR-10290
URS00001EBA17	20.6667	piR-18211
URS00002864E2	20.6667	piR-15122
URS00003D615F	20.6667	piR-16740
URS0000418454	20.6667	piR-51460
URS000046D6AF	20.6667	piR-63789
URS0000548C83	20.6667	piR-25946
URS0000597FEF	20.6667	piR-62262
URS00005B88CD	20.6667	piR-15288
URS000004542D	20.3333	piR-11335
URS0000132322	20.3333	piR-15751
URS000020A9EA	20.3333	piR-60555
URS000023482A	20.3333	piR-43094
URS0000268D02	20.3333	piR-4509
URS0000326C7B	20.3333	piR-42053
URS00001B94F7	20	piR-62461
URS0000230061	20	piR-22859
URS00003363DF	20	piR-28763
URS000038667D	20	piR-42537
URS00004E91C7	20	piR-63060
URS000055482A	20	piR-62462
URS00005BEBAB	20	piR-30530
URS0000094687	19.6667	piR-55878
URS000009EFCD	19.6667	piR-3712
URS00000ACB42	19.6667	piR-16
URS00000D937F	19.6667	piR-48246
URS000026B9E2	19.6667	piR-13525
URS000028AF74	19.6667	piR-18
URS00002BBBF8	19.6667	piR-17
URS0000341BDB	19.6667	piR-59627
URS00003AA5FB	19.6667	piR-16232
URS00003D9D51	19.6667	piR-38496
URS00004E7411	19.6667	piR-42894
URS00002ECB5A	19.3333	piR-62776
URS00002FFB3F	19.3333	piR-20664
URS0000016ACE	19	piR-20601
URS0000050219	19	piR-58225
URS000007509A	19	piR-37331
URS00001076F5	19	piR-70468
URS00001C2918	19	piR-70467
URS000020DB35	19	piR-46798
URS000037EBC3	19	piR-33189
URS0000391A4D	19	piR-70627
URS00003A0AEB	19	piR-30697
URS00003A9003	19	piR-54575
URS00004620EA	19	piR-40420
URS00005158C2	19	piR-57360
URS000053A524	19	piR-51180
URS00005937A2	19	piR-1276
URS00005DF95F	19	piR-17162
URS00000D6520	18.6667	piR-9545
URS00000DC7DA	18.6667	piR-9543
URS0000194DF7	18.6667	piR-32122
URS00002586D1	18.6667	piR-44946
URS0000405D36	18.6667	piR-66012
URS00004BEF9F	18.6667	piR-69329
URS000059B4E1	18.6667	piR-56843
URS00000ECAD9	18.3333	piR-70457
URS000014E298	18.3333	piR-3370
URS00002DFF27	18.3333	piR-25051
URS000033447C	18.3333	piR-3676
URS000034D042	18.3333	piR-64394
URS00003649F8	18.3333	piR-31015
URS0000477B99	18.3333	piR-60359
URS00005339AE	18.3333	piR-59933
URS000057DB1B	18.3333	piR-70816
URS00005D47DA	18.3333	piR-57881
URS000000E830	18	piR-49422
URS0000013B71	18	piR-10592
URS000002E673	18	piR-15642
URS0000066FE7	18	piR-52608
URS00000CC0D3	18	piR-34610
URS00000D92E1	18	piR-6444
URS0000143E08	18	piR-41268
URS0000150DE2	18	piR-66221
URS00001F54E1	18	piR-44382
URS000020036C	18	piR-6557
URS000026CBCF	18	piR-24800
URS00002E71D2	18	piR-40991
URS0000327480	18	piR-54108
URS00003B713C	18	piR-41270
URS00003C5484	18	piR-19488
URS00003C7131	18	piR-34855
URS000045BAF5	18	piR-60887
URS00004CC48F	18	piR-45245
URS000050044A	18	piR-45901
URS0000550750	18	piR-27025
URS0000569CAC	18	piR-46508
URS0000043328	17.6667	piR-5932
URS00000AD948	17.6667	piR-45034
URS00000BF4C4	17.6667	piR-5934
URS0000172277	17.6667	piR-49231
URS0000237891	17.6667	piR-70106
URS000027C6D7	17.6667	piR-29302
URS000033DC15	17.6667	piR-71705
URS00003A4A90	17.6667	piR-5933
URS0000403CA9	17.6667	piR-21798
URS00004533BA	17.6667	piR-55744
URS000045777E	17.6667	piR-19747
URS00005FAB06	17.6667	piR-33887
URS0000078AEF	17.3333	piR-65122
URS000012255A	17.3333	piR-45912
URS0000136EF7	17.3333	piR-45890
URS000020E534	17.3333	piR-57103
URS0000220211	17.3333	piR-70812
URS0000221DD2	17.3333	piR-27198
URS000022321D	17.3333	piR-67985
URS0000304455	17.3333	piR-44327
URS0000356851	17.3333	piR-6650
URS000039378D	17.3333	piR-21412
URS000041C2DF	17.3333	piR-1709
URS000044EC4B	17.3333	piR-31498
URS00004A5071	17.3333	piR-36565
URS00005EA917	17.3333	piR-1710
URS00006203F5	17.3333	piR-1708
URS000002CB43	17	piR-70346
URS0000031DF6	17	piR-41900
URS00000A7328	17	piR-32900
URS00000AA0C2	17	piR-27870
URS00000DCDE0	17	piR-69271
URS00001036A6	17	piR-15133
URS000015DD65	17	piR-57265
URS0000179184	17	piR-69269
URS00002154E9	17	piR-490
URS000023D542	17	piR-65200
URS0000248317	17	piR-7282
URS0000290AFA	17	piR-5687
URS0000350E62	17	piR-27867
URS000035FC61	17	piR-69270
URS000038F3F5	17	piR-36146
URS00004363B4	17	piR-42373
URS00004701D2	17	piR-3206
URS0000522358	17	piR-59056
URS0000522811	17	piR-3205
URS0000545B7C	17	piR-10146
URS00005DA96C	17	piR-3207
URS00005DE7D6	17	piR-65290
URS000001760B	16.6667	piR-18145
URS0000029785	16.6667	piR-39977
URS0000114657	16.6667	piR-54590
URS00002982A3	16.6667	piR-62754
URS000030E9E8	16.6667	piR-45466
URS00003E5DBC	16.6667	piR-4716
URS00003FC53C	16.6667	piR-63200
URS000043A997	16.6667	piR-36451
URS000044F2D4	16.6667	piR-23511
URS00004EFE56	16.6667	piR-19996
URS000053F923	16.6667	piR-8701
URS000061DDFA	16.6667	piR-50990
URS000003CD92	16.3333	piR-67768
URS00000AB757	16.3333	piR-71470
URS00000C695A	16.3333	piR-63853
URS00000EA7F1	16.3333	piR-3320
URS0000112A0A	16.3333	NA
URS00001739CE	16.3333	piR-64629
URS00001FE3C8	16.3333	piR-14972
URS0000265885	16.3333	piR-63854
URS0000286B62	16.3333	piR-18831
URS00002A4AAC	16.3333	piR-3318
URS00002D82A5	16.3333	piR-71398
URS00003592CF	16.3333	piR-48074
URS00003C53C4	16.3333	piR-53747
URS00003D7F51	16.3333	piR-27862
URS00003F8371	16.3333	piR-36692
URS0000414D89	16.3333	piR-31776
URS0000418633	16.3333	piR-59536
URS000042A0A2	16.3333	piR-5296
URS000042F8C1	16.3333	piR-29491
URS0000435E77	16.3333	piR-14344
URS0000446420	16.3333	piR-50569
URS00004B005E	16.3333	piR-3319
URS00004FD767	16.3333	piR-19021
URS00005B37BA	16.3333	piR-24812
URS00005B695F	16.3333	piR-16120
URS0000045D4E	16	piR-14831
URS00000794FD	16	piR-26128
URS000021116D	16	piR-29147
URS000037CC28	16	piR-3600
URS00003D10AD	16	piR-16763
URS00004008B3	16	piR-3599
URS000049DFCC	16	piR-52075
URS000059C706	16	piR-70494
URS00005DC393	16	piR-3601
URS000001262E	15.6667	piR-59889
URS000004268A	15.6667	piR-46901
URS00000B030E	15.6667	piR-54091
URS0000121E89	15.6667	piR-47245
URS00002370BB	15.6667	piR-37920
URS000031A88A	15.6667	piR-56759
URS0000328EC3	15.6667	piR-30976
URS0000351CDD	15.6667	piR-27992
URS00003E3F2C	15.6667	piR-67798
URS00003E5AE6	15.6667	piR-7283
URS000048A243	15.6667	piR-62857
URS00004C8BCD	15.6667	piR-65910
URS0000025344	15.3333	piR-69355
URS0000058310	15.3333	piR-64953
URS0000109D10	15.3333	piR-49226
URS000010C7B6	15.3333	piR-60513
URS0000153B01	15.3333	piR-60512
URS0000167343	15.3333	piR-36480
URS00001F1A95	15.3333	piR-3949
URS0000215C75	15.3333	piR-64954
URS00002EFBE1	15.3333	piR-63849
URS0000306A0F	15.3333	piR-39998
URS000033539B	15.3333	piR-21733
URS00003631A5	15.3333	piR-12244
URS00003CDF62	15.3333	piR-69354
URS0000545968	15.3333	piR-16213
URS00005FD104	15.3333	piR-57035
URS00000A5C2A	15	piR-59329
URS0000100B48	15	piR-34704
URS00001C7138	15	piR-59330
URS000025D920	15	piR-21646
URS000029EE3E	15	piR-67345
URS00002E801A	15	piR-25081
URS00003AA5A3	15	piR-62228
URS00003BBA97	15	piR-41227
URS00003BCCD0	15	piR-37561
URS000043173B	15	piR-36311
URS000044945B	15	piR-59930
URS000049F7B4	15	NA
URS00004B0CAD	15	piR-59367
URS00005AF1A0	15	piR-24532
URS00005FA1E6	15	piR-5000
URS00000249F1	14.6667	piR-61661
URS000003F397	14.6667	piR-371
URS00000A6B50	14.6667	piR-13812
URS00001B4A44	14.6667	piR-57612
URS00001F60A6	14.6667	piR-15647
URS0000206E60	14.6667	piR-38744
URS0000245DA9	14.6667	piR-3215
URS000024E2E8	14.6667	piR-7923
URS00003BAD66	14.6667	piR-14968
URS000042C861	14.6667	piR-66082
URS0000467517	14.6667	piR-22921
URS00004DA221	14.6667	piR-3216
URS00004EBE39	14.6667	piR-43754
URS00004FC2BA	14.6667	piR-29879
URS0000506E06	14.6667	piR-49839
URS000052329A	14.6667	piR-21397
URS0000571D17	14.6667	piR-606
URS0000585969	14.6667	piR-39966
URS000011381F	14.3333	piR-39305
URS000016ED1C	14.3333	piR-65473
URS00002C589E	14.3333	piR-33712
URS00003094DE	14.3333	piR-28153
URS000036D993	14.3333	piR-16248
URS00004390F8	14.3333	piR-59682
URS000005247B	14	piR-62094
URS000005DD61	14	piR-59636
URS00000B61D3	14	piR-25465464
URS00000E42CD	14	piR-64224
URS00001E21FB	14	piR-64225
URS00001FC461	14	piR-31953
URS000023F178	14	piR-3336
URS00002426B4	14	piR-32837
URS0000250F9C	14	piR-496
URS000027411D	14	piR-62099
URS0000284E84	14	piR-16238
URS00002A3EBC	14	piR-62093
URS00002A6DD3	14	piR-64807
URS00002F8086	14	piR-62098
URS0000304CF3	14	piR-31388
URS0000304EDF	14	piR-1106
URS00003A4654	14	piR-62097
URS00003F56BB	14	piR-71227
URS0000410CB8	14	piR-62096
URS000044B691	14	piR-56043
URS000044DC41	14	piR-497
URS00004587E4	14	piR-62095
URS000048DF2A	14	piR-15098
URS000049F04D	14	piR-18889
URS00004D1FBD	14	piR-62092
URS00004DBB81	14	piR-62091
URS000050C03E	14	piR-55966
URS000056172E	14	piR-12307
URS000056DE9D	14	piR-498
URS00005CE638	14	piR-53567
URS00006089AC	14	piR-71226
URS000001E727	13.6667	piR-44078
URS0000111686	13.6667	piR-13666
URS000012883E	13.6667	piR-47917
URS0000141902	13.6667	piR-7182
URS0000148959	13.6667	piR-36586
URS000018505C	13.6667	piR-40773
URS00001C2386	13.6667	piR-69801
URS00001F84D0	13.6667	piR-7181
URS0000201795	13.6667	piR-52809
URS00002933AF	13.6667	piR-52636
URS00002CDD63	13.6667	piR-30232
URS00002FE61D	13.6667	piR-50801
URS0000371CCD	13.6667	piR-16816
URS000044044F	13.6667	piR-7183
URS000047732B	13.6667	piR-54773
URS000049BCF3	13.6667	piR-29838
URS00005336AB	13.6667	piR-14227
URS00005D0830	13.6667	piR-28442
URS000060E040	13.6667	piR-19368
URS0000001BC1	13.3333	piR-8751
URS000009DFBA	13.3333	piR-30139
URS00000AF6E3	13.3333	piR-18798
URS000011DFD3	13.3333	piR-37350
URS0000150AF0	13.3333	piR-68599
URS00001AA7B7	13.3333	piR-60926
URS00001E0D20	13.3333	piR-22014
URS00001E2E6E	13.3333	piR-11513
URS00001FCACF	13.3333	piR-35459
URS000021038C	13.3333	piR-2593
URS0000251CC2	13.3333	piR-68598
URS00002AEEE1	13.3333	piR-25286
URS00003064EE	13.3333	piR-18303
URS0000342BDE	13.3333	piR-17595
URS00003738E3	13.3333	piR-7400
URS0000395A1D	13.3333	piR-50790
URS000040F329	13.3333	piR-40166
URS000040F59B	13.3333	piR-41315
URS000045DEB5	13.3333	piR-63835
URS00004B4952	13.3333	piR-67392
URS0000513FD0	13.3333	piR-41410
URS000008C510	13	piR-45780
URS0000091373	13	piR-31822
URS00000F7BA2	13	piR-64844
URS000010A09F	13	piR-44360
URS000012FBF5	13	piR-39471
URS000013D356	13	piR-70370
URS0000147703	13	piR-64845
URS0000148C66	13	piR-16533
URS000015D273	13	piR-37318
URS000017B1E8	13	piR-50167
URS000017F818	13	piR-51391
URS00001C57E1	13	piR-19799
URS00001F46CA	13	piR-9591
URS000027A9E2	13	piR-53036
URS00002A3A09	13	piR-36715
URS00002C7DAC	13	piR-23436
URS00002D2EFB	13	piR-39634
URS00003327AE	13	piR-36515
URS00003361C6	13	piR-42148
URS00003388DE	13	piR-63468
URS000038640E	13	piR-37081
URS00003AC532	13	piR-46421
URS00003C1014	13	piR-8198
URS00003DA36E	13	piR-58216
URS00003DC176	13	piR-17877
URS00003ED57F	13	piR-42462
URS000041A8F9	13	piR-9286
URS00004B1029	13	piR-15814
URS00004B5D90	13	piR-46025
URS00004C48A4	13	piR-43236
URS00004EAC43	13	piR-9590
URS000057396A	13	piR-37876
URS0000585CB0	13	piR-37572
URS0000595466	13	piR-20129
URS000059DF9D	13	piR-42690
URS00005A4F35	13	piR-22474
URS00005EBDFE	13	piR-8199
URS00005FBB94	13	piR-69054
URS000061F37E	13	piR-60662
URS00000844A1	12.6667	piR-22496
URS00000A0397	12.6667	piR-68982
URS00000F787B	12.6667	piR-54945
URS00000FB69B	12.6667	piR-63665
URS00001A9343	12.6667	piR-49373
URS00002900DB	12.6667	piR-54128
URS00002D6655	12.6667	piR-6346
URS0000457C40	12.6667	piR-47266
URS0000459A0F	12.6667	piR-21016
URS0000497BE5	12.6667	piR-20647
URS00004A78E8	12.6667	piR-56413
URS00004C1E78	12.6667	piR-47535
URS00004DD244	12.6667	piR-46231
URS00004FDE56	12.6667	piR-65259
URS0000510E49	12.6667	piR-55989
URS00006125A1	12.6667	piR-33361
URS000004EF96	12.3333	piR-62610
URS000007D165	12.3333	piR-48672
URS0000152FEB	12.3333	piR-20653
URS000019FBDF	12.3333	piR-30147
URS00001A3B65	12.3333	piR-37398
URS0000218954	12.3333	piR-27651
URS0000279651	12.3333	piR-29857
URS00002EA9EE	12.3333	piR-44269
URS00002EE208	12.3333	piR-46517
URS00003527EE	12.3333	piR-41866
URS00004327D2	12.3333	piR-39923
URS000043C4E8	12.3333	piR-12269
URS0000469C84	12.3333	piR-20397
URS00004726B3	12.3333	piR-44882
URS00004AAC7A	12.3333	piR-44033
URS000000649B	12	piR-4209
URS000005E8E7	12	piR-6029
URS00000814C3	12	piR-70993
URS00001A9792	12	piR-6030
URS00001D59CD	12	piR-9116
URS0000258FA6	12	piR-11502
URS000028418C	12	piR-54311
URS000028750D	12	piR-19110
URS00002AFE94	12	piR-47814
URS00002D6122	12	piR-41826
URS00002DB3A4	12	piR-19031
URS00002EBB8A	12	piR-30812
URS0000368877	12	piR-70994
URS0000462903	12	piR-19471
URS000049DC7E	12	piR-6028
URS00004CF456	12	piR-19451
URS00004EC4F9	12	piR-5633
URS000054ECD0	12	piR-26425
URS00005620F2	12	piR-33392
URS00000C8318	11.6667	piR-49067
URS00000CBC61	11.6667	piR-34396
URS00000CF1E5	11.6667	piR-6458
URS0000250D74	11.6667	piR-58578
URS00002FB1A4	11.6667	piR-311
URS000033212F	11.6667	piR-44903
URS0000340726	11.6667	piR-48817
URS0000437972	11.6667	piR-71957
URS000057F344	11.6667	piR-31987
URS00005AA932	11.6667	piR-44069
URS000061AC82	11.6667	piR-43685
URS000000981B	11.3333	piR-64130
URS00000478C7	11.3333	piR-71244
URS000012711F	11.3333	piR-35200
URS0000150755	11.3333	piR-50105
URS00001EB75E	11.3333	piR-3060
URS0000229234	11.3333	piR-62247
URS0000363DA9	11.3333	piR-13712
URS0000374EF4	11.3333	piR-71245
URS000038900F	11.3333	piR-14038
URS00003B19DF	11.3333	piR-43853
URS00003CF379	11.3333	piR-34320
URS000044FAB8	11.3333	piR-50638
URS0000470D7F	11.3333	piR-28707
URS000048BD0D	11.3333	piR-62447
URS000048F24E	11.3333	piR-51831
URS00004A63A7	11.3333	piR-49065
URS00004C30A2	11.3333	piR-38789
URS00005510C3	11.3333	piR-10367
URS0000582DB9	11.3333	piR-59650
URS00005A3648	11.3333	piR-24976
URS00005F5D97	11.3333	piR-47324
URS000061A053	11.3333	piR-54779
URS000004F15E	11	piR-22869
URS00000BD263	11	piR-9509
URS00000F341A	11	piR-39982
URS0000119BC2	11	piR-3526
URS00001630F2	11	piR-14239
URS0000174F18	11	piR-30801
URS00001B8469	11	piR-64887
URS00001D58A7	11	piR-41980
URS000022E0C8	11	piR-68096
URS00002473FA	11	piR-16470
URS00002627FB	11	piR-35697
URS00002800D0	11	piR-51182
URS00002A2E4F	11	piR-17709
URS00002AC9A9	11	piR-42470
URS00002B3B95	11	piR-34186
URS00002B9804	11	piR-19107
URS00002D0D7C	11	piR-3527
URS00002E935C	11	piR-69184
URS000030A9F2	11	piR-70938
URS000030BE85	11	piR-26608
URS00003202EC	11	piR-3529
URS000037AEC1	11	piR-37199
URS0000391E84	11	piR-42989
URS00003D9FEE	11	piR-50049
URS000041FFCC	11	piR-54664
URS000044A90F	11	piR-38521
URS000045A66A	11	piR-30587
URS0000495C01	11	piR-3528
URS00004B41ED	11	piR-9426
URS000054ED75	11	piR-38421
URS00005B217E	11	piR-68095
URS00005B882C	11	piR-34510
URS000000584B	10.6667	piR-59621
URS0000055B6B	10.6667	piR-64824
URS000005D093	10.6667	piR-57910
URS00000C67D0	10.6667	NA
URS00000D592D	10.6667	piR-33255
URS00000DE8FF	10.6667	piR-69467
URS00000F686B	10.6667	piR-58829
URS000010F6EC	10.6667	piR-29703
URS000011B55F	10.6667	piR-60531
URS00001A332E	10.6667	piR-11993
URS00001E61CD	10.6667	piR-42901
URS000024973A	10.6667	piR-69468
URS000029C580	10.6667	piR-62753
URS00002DE8B7	10.6667	NA
URS00002DEB75	10.6667	piR-15335
URS00002EA53C	10.6667	piR-24281
URS00002F71D5	10.6667	piR-62750
URS0000352E29	10.6667	piR-15793
URS000037FF5B	10.6667	piR-53523
URS00003A7CC7	10.6667	piR-65597
URS00003DD85D	10.6667	piR-54304
URS00003E8899	10.6667	piR-48763
URS0000422DCD	10.6667	piR-36340
URS0000462C49	10.6667	piR-32615
URS0000494A15	10.6667	piR-62751
URS00004C9918	10.6667	piR-65039
URS00004EAF27	10.6667	piR-26065
URS000050ADDD	10.6667	piR-71439
URS0000515B14	10.6667	piR-23442
URS000052E961	10.6667	piR-26194
URS0000532075	10.6667	piR-27612
URS000056CD79	10.6667	piR-69466
URS000061666B	10.6667	NA
URS00000591FA	10.3333	piR-60600
URS0000060ED3	10.3333	piR-43253
URS00000A6B46	10.3333	piR-65052
URS00001322F9	10.3333	piR-24293
URS00001411CB	10.3333	piR-21925
URS0000182B36	10.3333	piR-946
URS0000184565	10.3333	piR-568
URS000018FDA2	10.3333	piR-30528
URS00001A4753	10.3333	piR-3966
URS00001F66D2	10.3333	piR-49561
URS0000242E94	10.3333	piR-569
URS00002453B9	10.3333	piR-37964
URS000024AD8E	10.3333	piR-8964
URS0000275BFC	10.3333	piR-20074
URS000027C6C0	10.3333	piR-45858
URS00002A023D	10.3333	piR-3969
URS00002BB378	10.3333	piR-947
URS00002FC087	10.3333	piR-46262
URS000032BC5C	10.3333	piR-19773
URS0000365827	10.3333	piR-60003
URS0000390861	10.3333	piR-46678
URS00003A3B78	10.3333	piR-62261
URS00003CD3A2	10.3333	piR-3967
URS00003D10FB	10.3333	piR-25530
URS00003F0284	10.3333	piR-28674
URS000047A657	10.3333	piR-3968
URS000047B062	10.3333	piR-20487
URS000048C5AA	10.3333	piR-1934
URS00004A5CDB	10.3333	piR-571
URS00004C3043	10.3333	piR-35150
URS00004FFE94	10.3333	piR-21113
URS00005A2372	10.3333	piR-28742
URS0000035EA1	10	piR-67728
URS000009E13B	10	piR-64395
URS00000AF46D	10	piR-19442
URS00000EE827	10	piR-54326
URS00000F58E7	10	piR-60240
URS00000F9B50	10	piR-7726
URS0000104A52	10	piR-49905
URS00001749D5	10	piR-57545
URS000018C7D5	10	piR-58783
URS00001BBB15	10	piR-30898
URS00001D386F	10	piR-55846
URS0000244279	10	piR-42188
URS000024451B	10	piR-51907
URS000024D7E1	10	piR-51523
URS000026F615	10	piR-13697
URS000027B891	10	piR-22275
URS000029FD63	10	piR-3929
URS00002CC2FC	10	piR-21146
URS00002D448C	10	piR-27674
URS00002ED2F9	10	piR-47643
URS0000300AC7	10	piR-9517
URS0000318823	10	piR-12155
URS0000333315	10	piR-38961
URS0000383A44	10	piR-44109
URS000038699C	10	piR-19129
URS000038E807	10	piR-54334
URS00003942C4	10	piR-58280
URS00003E21BD	10	piR-7583
URS00003FCAFE	10	piR-3341
URS000040F7F2	10	piR-25218
URS0000454E4F	10	piR-58704
URS0000482600	10	piR-22012
URS000048DF16	10	piR-9228
URS00004C72E2	10	piR-15192
URS000053B5FC	10	piR-21847
URS000056D444	10	piR-25129
URS00005B0EAF	10	piR-22945
URS00005D8518	10	piR-60932
URS00005F4B33	10	piR-47562
URS00005F9844	10	piR-42512
URS000060FC32	10	piR-21848
URS0000620D71	10	piR-65783
URS000001CCEF	9.66667	piR-4504
URS000007FAFE	9.66667	piR-57578
URS00000E1F0D	9.66667	piR-5143
URS00000F6687	9.66667	piR-7448
URS0000101F08	9.66667	piR-41930
URS0000104611	9.66667	piR-51448
URS0000116CA7	9.66667	piR-31037
URS0000117989	9.66667	piR-68720
URS000012DF4F	9.66667	piR-45157
URS000014FB19	9.66667	piR-49628
URS00001AE8C6	9.66667	piR-55736
URS00001E496D	9.66667	piR-64163
URS00001FDDF2	9.66667	piR-3455
URS00002231C5	9.66667	piR-57827
URS000026F5A6	9.66667	piR-21335
URS00002A02DC	9.66667	piR-10552
URS00002BA421	9.66667	piR-49566
URS00002E3FBB	9.66667	piR-16224
URS000030FCF1	9.66667	piR-7451
URS000031EBA7	9.66667	piR-28521
URS000031F4BA	9.66667	piR-58283
URS00003381C8	9.66667	piR-52721
URS000033925C	9.66667	piR-2926
URS0000343CB1	9.66667	piR-55726
URS0000372EEB	9.66667	piR-36203
URS0000388FCE	9.66667	piR-43625
URS0000397180	9.66667	piR-64791
URS00003B68EC	9.66667	piR-26236
URS00003C66C3	9.66667	piR-11030
URS00003D7DB8	9.66667	piR-57762
URS000044A736	9.66667	piR-20033
URS00004C6CEB	9.66667	piR-7450
URS00004DF625	9.66667	piR-33869
URS00004EBD5A	9.66667	piR-7449
URS0000524CA7	9.66667	piR-31703
URS0000567776	9.66667	piR-43454
URS0000579C0E	9.66667	piR-27596
URS00005ABC0B	9.66667	piR-18077
URS00005C6248	9.66667	piR-39135
URS00000162C4	9.33333	piR-47336
URS0000021F9F	9.33333	piR-13010
URS0000035DD1	9.33333	piR-55926
URS0000076594	9.33333	piR-68489
URS0000103EBC	9.33333	piR-43592
URS0000118DD2	9.33333	piR-43742
URS00001848BB	9.33333	piR-37563
URS00001B0FDB	9.33333	piR-4799
URS00001BAFF9	9.33333	piR-1016
URS00001FEF04	9.33333	piR-57980
URS0000217888	9.33333	piR-20296
URS000024F797	9.33333	piR-32763
URS0000269DEF	9.33333	piR-36139
URS000028FF8A	9.33333	piR-31357
URS00002A6206	9.33333	piR-17736
URS00002AD218	9.33333	piR-47926
URS000033523D	9.33333	piR-39534
URS000035547C	9.33333	piR-47916
URS0000363DBB	9.33333	piR-53874
URS000039FB11	9.33333	piR-69274
URS00003AD8CC	9.33333	piR-44111
URS000040E59D	9.33333	piR-5846
URS0000425CF5	9.33333	piR-48465
URS00004B7A17	9.33333	piR-44052
URS00005975FF	9.33333	piR-35980
URS00005A4080	9.33333	piR-49527
URS00005D309F	9.33333	piR-59437
URS00005E6672	9.33333	piR-15561
URS0000128FB9	9	piR-15510
URS0000163AD1	9	piR-54446
URS0000201EC2	9	piR-45222
URS0000253DBC	9	piR-63667
URS00002567B6	9	piR-13899
URS00002BFA12	9	piR-38915
URS00003D6DF0	9	piR-45645
URS00003FCEC1	9	piR-70351
URS0000418E27	9	piR-26531
URS0000424FAF	9	piR-48198
URS000043BE0E	9	piR-2695
URS0000468D46	9	piR-70350
URS00004B9B14	9	piR-50467
URS00004B9DBF	9	piR-62721
URS000051193E	9	piR-29960
URS000052546D	9	piR-31947
URS00005FF717	9	piR-27600
URS0000018BBE	8.66667	piR-63185
URS0000029B84	8.66667	piR-58607
URS000005C763	8.66667	piR-71855
URS0000064359	8.66667	piR-28633
URS00000B13C7	8.66667	piR-54467
URS00000CB8C7	8.66667	piR-43659
URS00000D79D3	8.66667	piR-7759
URS0000107CBC	8.66667	piR-21053
URS0000172290	8.66667	piR-28823
URS000017CA90	8.66667	piR-65291
URS00001ABEC5	8.66667	piR-7203
URS00001BD4D8	8.66667	piR-40355
URS000025EE73	8.66667	piR-25001
URS0000289063	8.66667	piR-31191
URS00002C2B39	8.66667	piR-16799
URS00002D259C	8.66667	piR-18462
URS000034F050	8.66667	piR-17725
URS000038035D	8.66667	piR-15551
URS00003B62A2	8.66667	piR-27139
URS00003D16CA	8.66667	piR-66534
URS000044AC94	8.66667	piR-45587
URS000044C758	8.66667	piR-35283
URS000049ACE0	8.66667	piR-13598
URS0000505DE1	8.66667	piR-7202
URS000050A4DF	8.66667	piR-54972
URS00005277BA	8.66667	piR-29576
URS0000554617	8.66667	piR-19363
URS00005A33BA	8.66667	piR-52641
URS00005AA0B0	8.66667	piR-65700
URS00005D68BA	8.66667	piR-14463
URS000008FCE9	8.33333	piR-40851
URS0000091D8B	8.33333	piR-1851
URS00003906B1	8.33333	piR-9341
URS00003BDBC4	8.33333	piR-63293
URS00003C5903	8.33333	piR-31517
URS000045F833	8.33333	piR-69397
URS0000489169	8.33333	piR-26041
URS00005697C5	8.33333	piR-21659
URS00005F14F2	8.33333	piR-57429
URS0000035558	8	piR-28090
URS0000045AE1	8	piR-35508
URS000007B656	8	piR-69004
URS00000DCD29	8	piR-66909
URS000016634D	8	piR-21153
URS0000194A89	8	piR-32375
URS00001CF609	8	piR-9215
URS0000211F9A	8	piR-1094
URS0000213D16	8	piR-39675
URS000022A8E2	8	piR-10935
URS00002AF7BB	8	piR-54979
URS00002B40CE	8	piR-50301
URS000030CEA4	8	piR-28964
URS00003556A1	8	piR-31033
URS000038A312	8	piR-48690
URS00003AACC9	8	piR-46266
URS00003AF56C	8	piR-24853
URS00003EBDC4	8	piR-8742
URS000047ABB9	8	piR-52581
URS00004C5143	8	piR-50742
URS00004D765E	8	piR-57883
URS00004ED2B4	8	piR-70415
URS000053E19C	8	piR-28050
URS000053E538	8	piR-66908
URS0000582134	8	piR-50065
URS00005E37F1	8	piR-35125
URS00005E8E84	8	piR-8968
URS0000602D88	8	piR-8967
URS000007BA4B	7.66667	piR-71678
URS0000086605	7.66667	piR-61450
URS00000A089B	7.66667	piR-2099
URS00000B3439	7.66667	piR-15281
URS00000C5349	7.66667	piR-24633
URS00000E88B9	7.66667	piR-60139
URS0000180BD5	7.66667	piR-16341
URS00001A9B5B	7.66667	piR-5285
URS00001BF954	7.66667	piR-7684
URS00001E68E7	7.66667	piR-8693
URS0000246BEE	7.66667	piR-58132
URS00002986A3	7.66667	piR-13696
URS00002CF7E0	7.66667	piR-62442
URS000032773B	7.66667	piR-50832
URS000033F440	7.66667	piR-66442
URS0000352F86	7.66667	piR-26467
URS0000368800	7.66667	piR-54577
URS00003738F9	7.66667	piR-60140
URS00003B8686	7.66667	piR-17154
URS00003F6650	7.66667	piR-19435
URS0000401E97	7.66667	piR-5332
URS0000438914	7.66667	piR-58189
URS000043BEFE	7.66667	piR-52909
URS0000468D83	7.66667	piR-3607
URS000047D88B	7.66667	piR-21822
URS00004A60B8	7.66667	piR-13996
URS00004B5B68	7.66667	piR-10668
URS00004BFB92	7.66667	piR-61712
URS00004D3CB9	7.66667	piR-3915
URS000050F846	7.66667	piR-47575
URS0000513338	7.66667	piR-17817
URS0000518D29	7.66667	piR-56606
URS000052A561	7.66667	piR-8293
URS0000533641	7.66667	piR-21712
URS0000546337	7.66667	piR-23709
URS0000549654	7.66667	piR-5739
URS000057C628	7.66667	piR-36936
URS000059CE48	7.66667	piR-14075
URS00005B8598	7.66667	piR-676
URS00005F7DFC	7.66667	piR-34511
URS00000696C1	7.33333	piR-42774
URS000009EEB4	7.33333	piR-57428
URS0000130EBE	7.33333	piR-39616
URS000017A613	7.33333	piR-62795
URS00001AACA7	7.33333	piR-15173
URS00001F27E6	7.33333	piR-47187
URS0000242518	7.33333	piR-27460
URS000028B9B0	7.33333	piR-29321
URS00002FD3CC	7.33333	piR-6123
URS0000398812	7.33333	piR-23988
URS00003CC2DD	7.33333	piR-16629
URS0000400564	7.33333	piR-62431
URS0000425D7A	7.33333	piR-55638
URS000049A3EF	7.33333	piR-49487
URS00004E36B4	7.33333	piR-62794
URS000052F1F0	7.33333	piR-33052
URS000052F266	7.33333	piR-2775
URS000057499C	7.33333	piR-15528
URS000059A2BC	7.33333	piR-56231
URS000061B9E9	7.33333	piR-24630
URS00000446EB	7	piR-51095
URS0000054B0C	7	piR-44349
URS0000079A90	7	piR-56210
URS00000845BB	7	piR-71365
URS00000975C2	7	piR-71820
URS0000099B52	7	piR-2200
URS00001022B1	7	piR-59928
URS0000143EB9	7	piR-44819
URS000016C826	7	piR-50964
URS00002224D2	7	piR-37509
URS00002262A7	7	piR-24007
URS0000286CD6	7	piR-2198
URS00002A8D20	7	piR-71364
URS00002E2C24	7	piR-7495
URS00002E569C	7	piR-26139
URS000036EB1D	7	piR-48305
URS000037E612	7	piR-29745
URS00003966DF	7	piR-54678
URS00003A0B71	7	piR-26490
URS00003A334D	7	piR-57747
URS00003E2F1A	7	piR-14198
URS000040AA95	7	piR-55767
URS000042686A	7	piR-71050
URS0000428800	7	piR-42848
URS000044892C	7	piR-21878
URS0000465FB3	7	piR-58174
URS00004E0410	7	piR-59927
URS00004F8A1D	7	piR-39664
URS0000512841	7	piR-71819
URS0000546828	7	piR-27036
URS00005A65C4	7	piR-48514
URS00005CD5D9	7	piR-8028
URS00005EF171	7	piR-13454
URS00005F50D7	7	piR-42446
URS00005FF166	7	piR-55757
URS00005FFA3B	7	piR-36078
URS000001C4A2	6.66667	piR-45700
URS00000260DD	6.66667	piR-14694
URS000009DAE8	6.66667	piR-4352
URS00000C8D12	6.66667	piR-64032
URS00000CC1E2	6.66667	piR-4351
URS00000D83F1	6.66667	piR-4349
URS0000129B7C	6.66667	piR-62188
URS0000162573	6.66667	piR-45392
URS0000167CC9	6.66667	piR-63333
URS0000195F25	6.66667	piR-28543
URS00001C5437	6.66667	piR-39294
URS00001D03AF	6.66667	piR-18210
URS00001E4977	6.66667	piR-70809
URS00001E4A65	6.66667	piR-39304
URS00001E6BF3	6.66667	piR-4350
URS000020ABE9	6.66667	piR-52564
URS000020E66B	6.66667	piR-65252
URS000021C625	6.66667	piR-55869
URS000022FB4A	6.66667	piR-70781
URS00002A12B6	6.66667	piR-17082
URS00002A3393	6.66667	piR-41575
URS00002C30A6	6.66667	piR-17902
URS0000310A08	6.66667	piR-8655
URS000039B92E	6.66667	piR-48055
URS00003A01FC	6.66667	piR-20652
URS00003E02B9	6.66667	piR-70776
URS00004707D4	6.66667	piR-16638
URS00004A936E	6.66667	piR-4353
URS00004E3447	6.66667	piR-13934
URS000053376B	6.66667	piR-38429
URS000055576F	6.66667	piR-31362
URS00005E3D3D	6.66667	piR-64033
URS0000607D40	6.66667	piR-8590
URS000009F842	6.33333	piR-34841
URS00000CC93A	6.33333	piR-14980
URS000016588C	6.33333	piR-18968
URS000019E6E2	6.33333	piR-71808
URS00003216EC	6.33333	piR-27346
URS000035E6C5	6.33333	piR-67633
URS00003E84D3	6.33333	piR-9626
URS00003FB0CB	6.33333	piR-23982
URS00004A2AA9	6.33333	piR-50868
URS00004C0BBB	6.33333	piR-69580
URS000054597E	6.33333	piR-69550
URS00006047CA	6.33333	piR-57365
URS000002BF5F	6	piR-33556
URS000002DF11	6	piR-69727
URS000004D78C	6	piR-4579
URS0000065587	6	piR-1118
URS000013C5D9	6	piR-10047
URS000013DCA1	6	piR-9810
URS0000141CA6	6	piR-22916
URS00001FF53E	6	piR-48588
URS000027373C	6	piR-20069
URS0000279E82	6	piR-17975
URS00002927F3	6	piR-36160
URS00002AA0E5	6	piR-36661
URS00002B68A3	6	piR-1220
URS00002C6FAF	6	piR-59547
URS00002EE574	6	piR-66725
URS000032F169	6	piR-44693
URS0000330710	6	piR-20340
URS00004AFE9B	6	piR-54588
URS00004BD534	6	piR-42518
URS00004D4B81	6	piR-15788
URS00004D9053	6	piR-29652
URS00005075F9	6	piR-25532
URS0000553487	6	piR-31932
URS0000558F87	6	piR-44618
URS0000568061	6	piR-45832
URS000056C5F0	6	piR-22281
URS000056D0BF	6	piR-21971
URS0000591B55	6	piR-2966
URS0000619AE2	6	piR-32353
URS000000CDF6	5.66667	piR-23863
URS0000037284	5.66667	piR-46434
URS00001BC6C4	5.66667	piR-60875
URS00001E07D5	5.66667	piR-14621
URS00001E5A08	5.66667	piR-57343
URS0000295678	5.66667	piR-14965
URS00002E6182	5.66667	piR-24567
URS00003FE4DF	5.66667	piR-5176
URS000042453A	5.66667	piR-24435
URS0000531601	5.66667	piR-30508
URS000057E10E	5.66667	piR-14883
URS0000612640	5.66667	piR-52472
URS00000050B2	5.33333	piR-9515
URS000002BE44	5.33333	piR-64817
URS0000099501	5.33333	piR-30729
URS000017556E	5.33333	piR-64407
URS0000238705	5.33333	piR-50441
URS000027F6BD	5.33333	piR-2688
URS00002B32A0	5.33333	piR-54263
URS00002F3113	5.33333	piR-16368
URS00002F855D	5.33333	piR-36963
URS0000324796	5.33333	piR-67497
URS0000366A10	5.33333	piR-3197
URS00004F2A71	5.33333	piR-33904
URS00004F2AF7	5.33333	piR-52537
URS0000521351	5.33333	piR-65836
URS000052EBD4	5.33333	piR-28679
URS000054EEE1	5.33333	piR-21218
URS00005540E3	5.33333	piR-9293
URS00005815AD	5.33333	piR-28623
URS00005995CA	5.33333	piR-2687
URS00005C5D13	5.33333	piR-28593
URS0000600877	5.33333	piR-44536
URS000003DA0B	5	piR-6343
URS0000076D3D	5	piR-67445
URS00000845A5	5	piR-53002
URS0000086ABB	5	piR-6345
URS00000E518E	5	piR-4801
URS00000F185A	5	piR-6027
URS00001DA20D	5	piR-33226
URS0000202314	5	piR-47517
URS000023A870	5	piR-6026
URS0000259934	5	piR-47566
URS000028E2A8	5	piR-30744
URS00002EA766	5	piR-4802
URS000030475A	5	piR-17292
URS0000341E85	5	piR-52544
URS00003A1B25	5	piR-37933
URS00004FA2B6	5	piR-33848
URS0000507913	5	piR-20928
URS000057F453	5	piR-69003
URS00005E7072	5	piR-31613
URS0000003BF2	4.66667	piR-16482
URS000000D881	4.66667	piR-38274
URS00000A2D3E	4.66667	piR-69304
URS00000A41F1	4.66667	piR-37817
URS00000A9433	4.66667	piR-41847
URS000012B1A4	4.66667	piR-19055
URS000016E114	4.66667	piR-16720
URS000017E6EE	4.66667	piR-49965
URS00001867F9	4.66667	piR-44456
URS00001A4EAF	4.66667	piR-44466
URS00001E9777	4.66667	piR-1841
URS000024F13B	4.66667	piR-64284
URS0000252138	4.66667	piR-69305
URS000030661C	4.66667	piR-12983
URS00003770A8	4.66667	piR-56513
URS0000431197	4.66667	piR-55525
URS00004D22CF	4.66667	piR-31573
URS00004EB171	4.66667	piR-64285
URS00004F4A4C	4.66667	piR-44487
URS00005B3181	4.66667	piR-21091
URS00005D0B15	4.66667	piR-71757
URS000001C2CE	4.33333	piR-43992
URS000004EEA4	4.33333	piR-4291
URS000005612B	4.33333	piR-62106
URS0000062681	4.33333	piR-60239
URS000006901F	4.33333	piR-24761
URS0000073FBA	4.33333	piR-30784
URS000009AC3A	4.33333	piR-44950
URS000017831C	4.33333	piR-67828
URS000018ABC5	4.33333	piR-22377
URS00001A6F36	4.33333	piR-18537
URS000037D34C	4.33333	piR-58791
URS00003CE491	4.33333	piR-59750
URS00003FFB03	4.33333	piR-22317
URS000043AB57	4.33333	piR-28756
URS0000493BC9	4.33333	piR-18060
URS000050C43B	4.33333	piR-56133
URS00005B35EE	4.33333	piR-35230
URS00005BF32B	4.33333	piR-38846
URS0000017D6C	4	piR-14727
URS000006EC07	4	piR-54064
URS0000090296	4	piR-66163
URS000009E0F5	4	piR-66162
URS00000A8081	4	piR-71704
URS00000AAD3C	4	piR-63258
URS00000D4BCF	4	piR-16647
URS00001458FA	4	piR-41656
URS000014CDFE	4	piR-18039
URS00001AF418	4	piR-22972
URS00001E563E	4	piR-20650
URS0000220DA6	4	piR-804
URS00002C21FA	4	piR-16015
URS00002DDDE4	4	piR-31789
URS00002E57CE	4	piR-46861
URS00002F24CF	4	piR-51030
URS0000329809	4	piR-36338
URS0000338CB9	4	piR-806
URS000038A2FF	4	piR-18539
URS000038BD6D	4	piR-66164
URS00003937BA	4	piR-66161
URS000039CABE	4	piR-15686
URS00003A82A3	4	piR-53551
URS00003C7404	4	piR-70982
URS00003F0F96	4	piR-35893
URS0000403A1C	4	piR-13261
URS0000418F22	4	piR-805
URS000041FB71	4	piR-29409
URS000045FAF8	4	piR-5947
URS000048F57A	4	piR-69098
URS00004B5652	4	piR-69099
URS00004CA310	4	piR-19494
URS00004D91BF	4	piR-12293
URS00004E4497	4	piR-64835
URS000050F3D3	4	piR-70576
URS0000538973	4	piR-12627
URS00005A5EA2	4	piR-26025
URS00000A78AB	3.66667	piR-68362
URS00001843F3	3.66667	piR-11919
URS00002FFCAD	3.66667	piR-2460
URS000048BA62	3.66667	piR-2140
URS00005EEC03	3.66667	piR-11908
URS0000613CE1	3.66667	piR-60109
URS0000019D9F	3.33333	piR-41830
URS000004F76A	3.33333	piR-34995
URS00000BF19D	3.33333	piR-50155
URS00000D5C89	3.33333	piR-68841
URS00001DC37C	3.33333	piR-68843
URS00001F96BB	3.33333	piR-24871
URS000021485C	3.33333	piR-19920
URS0000267260	3.33333	piR-12903
URS000027566F	3.33333	piR-42693
URS00003035E1	3.33333	piR-40931
URS000033A56F	3.33333	piR-19604
URS00003B89C1	3.33333	piR-31960
URS0000400DFF	3.33333	piR-20043
URS0000400EBE	3.33333	piR-28754
URS000040B05B	3.33333	piR-38736
URS000046C692	3.33333	piR-32334
URS00004D7CBD	3.33333	piR-54374
URS00004EEF24	3.33333	piR-68840
URS0000506228	3.33333	piR-25325
URS0000578E61	3.33333	piR-12532
URS0000579A39	3.33333	piR-27254
URS00005AA1CE	3.33333	piR-21246
URS00005C873A	3.33333	piR-68842
URS000060C52B	3.33333	piR-9393
URS0000006B4A	3	piR-23090
URS000007E4B0	3	piR-48829
URS00000E1C66	3	piR-15167
URS0000162ACA	3	piR-70762
URS00001BEB1A	3	piR-24163
URS000020FED9	3	piR-70761
URS000027DC57	3	piR-55516
URS00002A50F4	3	piR-53162
URS00002C91B1	3	piR-69348
URS00002FC229	3	piR-70760
URS000034A7F0	3	piR-6877
URS0000375F81	3	piR-40699
URS000038A889	3	piR-53630
URS00003CF976	3	piR-69349
URS00003D34E3	3	piR-50434
URS000040AEF9	3	piR-20463
URS00004EAC70	3	piR-44270
URS000059AC1F	3	piR-25958
URS00000D6802	2.66667	piR-53317
URS000014DE32	2.66667	piR-15336
URS00001C090D	2.66667	piR-30007
URS00001FC5DB	2.66667	piR-65484
URS00002C697B	2.66667	piR-17003
URS00002D7CA6	2.66667	piR-69256
URS00002FDD75	2.66667	piR-57131
URS000034F2CC	2.66667	piR-39041
URS000035D507	2.66667	piR-50890
URS00004CAD5B	2.66667	piR-53504
URS00004FE6FE	2.66667	piR-58202
URS000058086E	2.66667	piR-25276
URS00005819CE	2.66667	piR-6750
URS00005D3859	2.66667	piR-34269
URS000003A2A3	2.33333	piR-14416
URS00001283C4	2.33333	piR-54709
URS000015D541	2.33333	piR-68314
URS000017592D	2.33333	piR-21179
URS00002222A2	2.33333	piR-41447
URS0000240354	2.33333	piR-20102
URS000026CACA	2.33333	piR-37496
URS00002A6036	2.33333	piR-10057
URS0000402CA9	2.33333	piR-28468
URS0000480EA1	2.33333	piR-34521
URS00004C728B	2.33333	piR-5525
URS0000528A7D	2.33333	piR-11282
URS000008700A	2	piR-34145
URS00000B1722	2	piR-37545
URS00000D51C0	2	piR-5053
URS00000DE184	2	piR-71694
URS00000EA57A	2	piR-54562
URS0000102B1C	2	piR-55348
URS0000140DA8	2	piR-16800
URS000016BF07	2	piR-20825
URS000017FCA9	2	piR-71697
URS000019824D	2	piR-27519
URS000019E6CC	2	piR-27453
URS00001A1595	2	piR-35705
URS00002292D2	2	piR-27414
URS000031E170	2	piR-22617
URS0000368C6B	2	piR-71695
URS0000397012	2	piR-19838
URS000042E607	2	piR-21382
URS000047CB2B	2	piR-16532
URS0000545488	2	piR-54552
URS0000547BDC	2	piR-47654
URS000057B487	2	piR-36985
URS00005BDECB	2	piR-71696
URS00000A4157	1.66667	piR-39302
URS00000A4AE2	1.66667	piR-27894
URS000013B655	1.66667	piR-58837
URS0000167BF9	1.66667	piR-28506
URS00001D4232	1.66667	piR-60403
URS00001F61BB	1.66667	piR-23677
URS000021CD40	1.66667	piR-49108
URS0000236CE0	1.66667	piR-43546
URS000033BBE3	1.66667	piR-60401
URS00003C14A0	1.66667	piR-15610
URS000041FB1D	1.66667	piR-71907
URS000042BFFD	1.66667	piR-60402
URS0000434335	1.66667	piR-27202
URS0000450956	1.66667	piR-21360
URS00004FC785	1.66667	piR-26584
URS000052F468	1.66667	piR-71906
URS000054723B	1.66667	piR-22314
URS0000582D78	1.66667	piR-20907
URS00005A78AE	1.66667	piR-44164
URS000061174B	1.66667	piR-18170
URS00000B1363	1.33333	piR-44875
URS00001690D5	1.33333	piR-34874
URS000016B182	1.33333	piR-31726
URS000019B872	1.33333	piR-53066
URS00001C4DA0	1.33333	piR-27893
URS00002DC558	1.33333	piR-41088
URS0000303A7E	1.33333	piR-40752
URS00003408F6	1.33333	piR-48601
URS0000341581	1.33333	piR-3750
URS0000348275	1.33333	piR-26837
URS000056FF80	1.33333	piR-6567
URS00005E48CF	1.33333	piR-41079
URS000024A117	1	piR-21829
URS00002B1A5F	1	piR-42984
URS0000304088	1	piR-5215
URS00003F0F8B	1	piR-8808
URS00005C4CCA	1	piR-15278
URS000000B222	0.666667	piR-24979
URS000000D4A2	0.666667	piR-42703
URS000002F3F8	0.666667	piR-3874
URS00000855AA	0.666667	piR-62793
URS0000125067	0.666667	piR-54120
URS0000182D64	0.666667	piR-54109
URS00001BDB4E	0.666667	piR-27821
URS00001DDC8C	0.666667	piR-19916
URS00001F97A9	0.666667	piR-16193
URS00002480BE	0.666667	piR-69028
URS00002988A4	0.666667	piR-57017
URS00002B6190	0.666667	piR-70345
URS00002DB536	0.666667	piR-22678
URS00003177CB	0.666667	piR-28758
URS00003211E4	0.666667	piR-36115
URS0000350ADC	0.666667	piR-24218
URS000035E481	0.666667	piR-63738
URS0000366244	0.666667	piR-44208
URS00003A6748	0.666667	piR-60665
URS00003D5E97	0.666667	piR-4281
URS00003E5F62	0.666667	piR-36662
URS0000432F52	0.666667	piR-32791
URS0000443F6F	0.666667	piR-31545
URS0000447ADC	0.666667	piR-63773
URS00004482A3	0.666667	piR-11782
URS0000448879	0.666667	piR-30239
URS0000478B6F	0.666667	piR-13989
URS000047A4E5	0.666667	piR-29148
URS000047E779	0.666667	piR-21447
URS00004AB0E1	0.666667	piR-34142
URS00004CFB36	0.666667	piR-16986
URS000055BBB8	0.666667	piR-43269
URS000056542C	0.666667	piR-18010
URS000060F764	0.666667	piR-1716

## Sheet: RawCount_Mean_Liver
name	Mean_Liver	piRNA_Name
URS000041A8F7	5186.67	piR-63408
URS000010D3A6	5041	piR-26677
URS0000496A6D	4966.67	piR-70233
URS0000572E66	4899.33	piR-29118
URS00000E651B	4886.33	piR-60217
URS00004E7411	503.667	piR-42894
URS00003C6356	491	piR-65207
URS00003D16CA	410	piR-66534
URS00000B96B5	393.333	piR-31722
URS0000094687	276.667	piR-55878
URS000025F606	186.667	piR-47131
URS000037CC28	148	piR-3600
URS000011D079	145.333	piR-984
URS00005A5B34	145.333	piR-17174
URS00005AF93E	145.333	piR-995
URS00000AF15A	133	piR-15509
URS00002850EA	133	piR-32110
URS000021116D	132.667	piR-29147
URS00004008B3	129.667	piR-3599
URS00005DC393	129.667	piR-3601
URS00004C4838	125	piR-56044
URS00001BB80E	114.333	NA
URS000024330D	88.3333	piR-53127
URS000056E8F1	88.3333	piR-42162
URS00002982A3	81.3333	piR-62754
URS000029C580	81.3333	piR-62753
URS00002F71D5	81.3333	piR-62750
URS0000352E29	81.3333	piR-15793
URS0000494A15	81.3333	piR-62751
URS000052E961	81.3333	piR-26194
URS0000278623	75.6667	piR-39610
URS000053FBBA	75.6667	piR-66015
URS00000AE038	70.3333	piR-66014
URS000012E782	70.3333	piR-17262
URS000039400A	59	piR-23884
URS00000F64F6	57.6667	piR-30783
URS00000AE44F	56	piR-45138
URS00000539EF	53	piR-15832
URS00003BB0BE	52	piR-7391
URS0000521BF7	51.6667	piR-31995
URS000021B979	51	piR-67826
URS00000318C4	49	piR-62647
URS0000116CA7	49	piR-31037
URS0000579C0E	48	piR-27596
URS000002DF11	47.3333	piR-69727
URS00000AF6E3	47.3333	piR-18798
URS00003204FA	47.3333	piR-51901
URS00004759F8	47.3333	piR-51912
URS00004BD534	47.3333	piR-42518
URS0000558F87	47.3333	piR-44618
URS0000101F08	45.3333	piR-41930
URS00004A69C0	44.6667	piR-42660
URS00005D68CD	44.6667	piR-44330
URS000039705D	43.6667	piR-24360
URS0000578154	43.6667	piR-39947
URS000002803B	43.3333	piR-7836
URS000009D724	43.3333	piR-7835
URS0000313769	43.3333	piR-7834
URS000039DF1A	43.3333	piR-7833
URS000049E61F	42.6667	piR-18259
URS00000F4546	42.3333	piR-20019
URS00003D0869	42.3333	piR-61358
URS00004BAB10	42.3333	piR-39425
URS00004F5CF4	42.3333	piR-4170
URS00004FA3D8	42.3333	piR-37136
URS00005F128E	42.3333	piR-61359
URS00006033B9	42.3333	piR-39127
URS000012267E	42	piR-16658
URS00003558A2	41	piR-51793
URS0000062681	40.3333	piR-60239
URS00000F58E7	40.3333	piR-60240
URS00003D3938	40	piR-23514
URS000045AC52	40	piR-27682
URS0000543982	40	piR-26085
URS000009F4D7	38.6667	piR-42082
URS00001D838E	38.6667	piR-58511
URS00002E6B26	38.6667	piR-29913
URS00004F6AA5	38.6667	piR-58155
URS000011A77A	38	piR-36047
URS000028AC60	38	piR-29926
URS000049E558	38	piR-19240
URS00005586CD	38	piR-26480
URS00005DD835	38	piR-20436
URS0000181574	37.6667	piR-51791
URS00002DD063	37	piR-16020
URS0000465023	37	piR-15833
URS000060C6A8	37	piR-19300
URS00000E161F	36.6667	piR-17735
URS00002B637B	36.6667	piR-49816
URS00003ACACB	36	piR-25490
URS00000794BC	35.6667	piR-59273
URS000049DE68	35.6667	piR-32501
URS000017A8C9	35.3333	piR-9702
URS00005221D8	35.3333	piR-35669
URS00005CFB1D	35.3333	piR-40566
URS000060C52B	35.3333	piR-9393
URS000018BEF1	35	piR-59477
URS000031DE6A	35	piR-60360
URS0000477B99	35	piR-60359
URS0000288786	34.6667	piR-38053
URS0000187E8B	34.3333	piR-44864
URS0000366244	34.3333	piR-44208
URS00004D22CF	33.6667	piR-31573
URS00005816C5	33.6667	piR-14050
URS0000620C0E	33.6667	piR-29143
URS0000097522	33.3333	piR-44525
URS000010C61A	33.3333	piR-58066
URS000012407A	33.3333	piR-32438
URS0000600877	33.3333	piR-44536
URS0000055B6B	33	piR-64824
URS00006218DC	32.6667	piR-16420
URS00000F6FA0	32.3333	piR-67106
URS000033C3E3	32.3333	piR-14237
URS00006125A0	32.3333	piR-21555
URS000001E6A6	32	piR-16572
URS00000FBFAF	32	piR-36478
URS00003D24F8	32	piR-64272
URS00002062AB	31.3333	piR-20959
URS00002DA122	31.3333	piR-56109
URS000057EDE9	31.3333	piR-19114
URS0000064B93	30.6667	piR-64139
URS000016DEE3	30.6667	piR-58308
URS00001D1EDA	30.6667	piR-64140
URS00002E57CE	30.6667	piR-46861
URS0000434A10	30.6667	piR-28640
URS00004A5B61	30.6667	piR-15850
URS0000594091	30.6667	piR-12285
URS0000069EB3	30.3333	piR-25693
URS0000172A7A	30.3333	piR-46313
URS00002A83A9	30.3333	piR-59865
URS00002D053A	30.3333	piR-49085
URS000031645D	30.3333	piR-18095
URS0000465334	30.3333	piR-42961
URS00005CAAA7	30.3333	piR-51649
URS000061A2C7	30.3333	piR-38088
URS00004A4206	30	piR-31911
URS0000006044	29.6667	piR-61995
URS0000275327	29.6667	piR-37934
URS00000C7C99	29.3333	piR-31667
URS00000EA259	29.3333	piR-19398
URS000036AEB9	29.3333	piR-24520
URS00003FF028	29.3333	piR-53304
URS00001430BD	29	piR-16601
URS00000165C5	28.6667	piR-27586
URS00000F6AC3	28.6667	piR-22068
URS0000198052	28.6667	piR-26286
URS000020CD2D	28.6667	piR-46775
URS0000217012	28.6667	piR-27575
URS00002F2F06	28.6667	piR-44433
URS00003AFE79	28.6667	piR-65871
URS00003E1C8E	28.6667	piR-3085
URS00004EC57F	28.6667	piR-17966
URS0000516C80	28.6667	piR-47347
URS00000516C0	28.3333	piR-45118
URS00003FB0CB	28.3333	piR-23982
URS00000250C6	28	piR-3780
URS0000212E64	28	piR-35835
URS00002C2FCD	28	piR-3779
URS00003B4C08	28	piR-6873
URS00005B4AB7	28	piR-3782
URS00005B9555	28	piR-55287
URS0000618BF6	28	piR-3781
URS000033FF74	27.6667	piR-27499
URS00003B3392	27.6667	piR-32312
URS00003D5124	27.6667	piR-25037
URS00003D5E97	27.3333	piR-4281
URS000033447C	26.6667	piR-3676
URS00003DB11D	26.6667	piR-65704
URS00003EC95A	26.6667	piR-39602
URS00004D3203	26.6667	piR-35772
URS00000FE340	26.3333	piR-44980
URS000010F74C	26.3333	piR-60379
URS000014119C	26.3333	piR-52787
URS0000177820	26.3333	piR-17581
URS0000185C3D	26.3333	piR-10691
URS000031EC8B	26.3333	piR-57454
URS000035B815	26.3333	piR-34147
URS00003D0842	26.3333	piR-60377
URS00005BAB7D	26.3333	piR-60378
URS000001CC6B	26	piR-37379
URS000005D413	26	piR-52307
URS00003890A8	26	piR-54637
URS00003A2A0E	25.6667	piR-4338
URS00004F2DB8	25.3333	piR-16166
URS00000CE1C7	24.6667	piR-41864
URS0000071A29	24.3333	piR-57144
URS0000450956	24.3333	piR-21360
URS00004DA35C	24	piR-28304
URS0000476476	23.6667	piR-4512
URS00004FB0E8	23.6667	piR-42242
URS000053C71B	23.6667	piR-12407
URS0000552752	23.6667	piR-51516
URS000055886E	23.6667	piR-21804
URS0000566061	23.6667	piR-57433
URS0000567B0B	23.6667	piR-29848
URS00005FCD25	23.6667	piR-22707
URS00003773C0	23.3333	piR-23786
URS000027F99D	23	piR-26861
URS000028A259	23	piR-14688
URS00005E8151	22.6667	piR-55689
URS00000EA7F1	22.3333	piR-3320
URS0000366641	22.3333	piR-42433
URS000039C024	22.3333	piR-70189
URS00003A901D	22.3333	piR-21247
URS000005487B	22	piR-4535
URS0000021F9F	21.6667	piR-13010
URS0000042812	21.6667	piR-1001
URS00000F66C6	21.6667	piR-32548
URS0000122C36	21.6667	piR-15555
URS000021DF93	21.6667	piR-20045
URS000024F797	21.6667	piR-32763
URS00002703E1	21.6667	piR-49472
URS00003CE2B4	21.6667	piR-1002
URS00005D309F	21.6667	piR-59437
URS00001563A2	21.3333	piR-4789
URS00002C6B0B	21.3333	piR-67634
URS00003A6962	21.3333	piR-69966
URS00000D7545	21	piR-64540
URS00001A1595	21	piR-35705
URS00002651E3	21	piR-29006
URS0000306447	21	piR-30856
URS0000326F22	21	piR-20744
URS0000397012	21	piR-19838
URS00003B7432	21	piR-45422
URS000047049A	21	piR-49869
URS000047E9C9	21	piR-54563
URS00005498CF	21	piR-25201
URS000057C96D	21	piR-21869
URS0000590B5D	21	piR-33553
URS00002827C3	20.3333	piR-2260
URS00005EF3F5	20.3333	piR-19793
URS0000620A08	20.3333	piR-62446
URS000005AD2F	20	piR-31666
URS00001FE3C8	20	piR-14972
URS000027B3B6	20	piR-17109
URS00003327AE	20	piR-36515
URS00003F8371	20	piR-36692
URS00004D98F6	20	piR-43033
URS000056FB74	20	piR-17904
URS00005D7DB7	20	piR-50760
URS000000F9C2	19.3333	piR-18288
URS00002DE19F	19.3333	piR-25372
URS00003208B7	19.3333	piR-58817
URS0000457661	19.3333	piR-11245
URS00004EB3EE	19.3333	piR-56304
URS0000148959	19	piR-36586
URS00002966C8	19	piR-16849
URS000035A82D	19	piR-28953
URS00004DA4DA	19	piR-57459
URS0000011720	18.6667	piR-70650
URS000009EFCD	18.6667	piR-3712
URS00000F9FA6	18.6667	piR-51621
URS00001AB9C1	18.6667	piR-44099
URS00001BF07E	18.6667	piR-17763
URS00002418C8	18.6667	piR-43750
URS000043BEFE	18.6667	piR-52909
URS0000263EB8	18.3333	piR-35708
URS00004E791A	18.3333	piR-56277
URS00000F276A	18	piR-9698
URS0000102B1C	18	piR-55348
URS000016BF07	18	piR-20825
URS000019E6CC	18	piR-27453
URS00001AA7B7	18	piR-60926
URS000045F439	18	piR-9700
URS00004DB51C	18	piR-9699
URS0000547BDC	18	piR-47654
URS00004C3925	17.6667	piR-16602
URS00000793BF	17.3333	piR-27525
URS0000191CA8	17.3333	piR-57108
URS0000196A06	17.3333	piR-54535
URS00001A9343	17.3333	piR-49373
URS000028D206	17.3333	piR-22904
URS00003A5E6C	17.3333	piR-62227
URS00003AA5A3	17.3333	piR-62228
URS0000403603	17.3333	piR-62225
URS00004E9AE9	17.3333	piR-58366
URS00004F5000	17.3333	piR-61807
URS00005336AB	17.3333	piR-14227
URS00006125A1	17.3333	piR-33361
URS0000169A7A	17	piR-68573
URS00001F66D2	17	piR-49561
URS00002BF184	17	piR-813
URS00003D5BA9	17	piR-28538
URS000010D994	16.6667	piR-31389
URS000011C7FA	16.6667	piR-8592
URS000038ABEB	16.6667	piR-45739
URS00004BEF9F	16.6667	piR-69329
URS0000566CD2	16.6667	piR-68543
URS00005F40C7	16.6667	piR-68660
URS00000FC3BC	16.3333	piR-48510
URS000012A529	16.3333	piR-37722
URS00002EFF31	16.3333	piR-52121
URS00004166A9	16.3333	piR-57559
URS00005C9FFE	16.3333	piR-44893
URS000010BD91	16	piR-71805
URS0000128290	16	piR-46707
URS000013DD4B	16	piR-71806
URS000017BE21	16	piR-7775
URS00003A01FE	16	piR-71783
URS00004C48A4	16	piR-43236
URS000059DF9D	16	piR-42690
URS00005EF3DD	16	piR-55816
URS000060FAAF	16	piR-27774
URS00003A1B25	15.6667	piR-37933
URS000047F519	15.6667	piR-19000
URS000057F453	15.6667	piR-69003
URS00000D6802	15.3333	piR-53317
URS000014DE32	15.3333	piR-15336
URS00002C697B	15.3333	piR-17003
URS00005819CE	15.3333	piR-6750
URS00003A4654	15	piR-62097
URS0000003E5F	14.6667	piR-63863
URS00000400FF	14.6667	piR-68279
URS00000421A3	14.6667	piR-34419
URS00000B2641	14.6667	piR-68083
URS00000BF1BD	14.6667	piR-24045
URS00000E7688	14.6667	piR-37323
URS00000EF916	14.6667	piR-68277
URS00000FE9B3	14.6667	piR-63862
URS000010DCAE	14.6667	piR-34398
URS00001DE89A	14.6667	piR-34441
URS0000292AFB	14.6667	piR-34409
URS00002B6A33	14.6667	piR-34430
URS00003BC807	14.6667	piR-34452
URS00003EB313	14.6667	piR-36013
URS000044E484	14.6667	piR-68278
URS00004E429C	14.6667	piR-61994
URS00000DE314	14.3333	piR-40857
URS0000129704	14.3333	piR-40660
URS00003F2CCB	14.3333	piR-53561
URS0000484AD2	14.3333	piR-52893
URS00004BFF3F	14.3333	piR-16632
URS00005C3C46	14.3333	piR-41812
URS00001D59CD	14	piR-9116
URS00000961ED	13.6667	piR-63793
URS000014C4BF	13.6667	piR-19319
URS00002118BF	13.6667	piR-45341
URS00002E280A	13.6667	piR-68854
URS0000304088	13.6667	piR-5215
URS00004BA1C7	13.6667	piR-63792
URS00005C4CCA	13.6667	piR-15278
URS0000620197	13.6667	piR-34065
URS00000A6BA0	13.3333	piR-21401
URS00001D5889	13.3333	piR-42729
URS000023D6F5	13.3333	piR-63121
URS00002BF625	13.3333	piR-18544
URS000030EC80	13.3333	piR-66513
URS000032775B	13.3333	piR-51271
URS0000340726	13.3333	piR-48817
URS000038BD12	13.3333	piR-15474
URS000002BE44	13	piR-64817
URS00000975C2	13	piR-71820
URS00001CB07D	13	piR-43680
URS00002ABA70	13	piR-22020
URS00003966DF	13	piR-54678
URS00003D361B	13	piR-27500
URS0000457987	13	piR-56977
URS0000512841	13	piR-71819
URS000015AF0D	12.6667	piR-26819
URS000022AF7E	12.6667	piR-29737
URS00002319A2	12.6667	piR-40869
URS0000242EF3	12.6667	piR-55394
URS000025F4DF	12.6667	piR-61685
URS00002D0C69	12.6667	piR-14577
URS00002DCB16	12.6667	piR-33085
URS0000367E53	12.6667	piR-4756
URS000043FEFE	12.6667	piR-55513
URS0000493BC9	12.6667	piR-18060
URS00004A8C1B	12.6667	piR-30169
URS00004AFE9B	12.6667	piR-54588
URS000056847D	12.6667	piR-47803
URS0000596A22	12.6667	piR-61684
URS00005AACFF	12.6667	piR-58359
URS00000CC419	12.3333	piR-6839
URS0000162CE8	12.3333	piR-6401
URS0000489BB2	12.3333	piR-6402
URS0000546AB9	12.3333	piR-6404
URS0000579A39	12.3333	piR-27254
URS00005C3EFA	12.3333	piR-5851
URS000060A27E	12.3333	piR-6403
URS00000050B2	12	piR-9515
URS0000071BA8	12	piR-49335
URS00000D9430	12	piR-33672
URS000032FD36	12	piR-781
URS00006202A3	12	piR-20390
URS0000043328	11.6667	piR-5932
URS0000091373	11.6667	piR-31822
URS00000BF4C4	11.6667	piR-5934
URS00000D9D16	11.6667	piR-43875
URS000027C6D7	11.6667	piR-29302
URS00003A4A90	11.6667	piR-5933
URS000049794C	11.6667	piR-71500
URS0000565ED3	11.6667	piR-47619
URS00005C32AA	11.6667	piR-7867
URS000000E2B7	11.3333	piR-36098
URS0000012645	11.3333	piR-42962
URS00000FF88D	11.3333	piR-45821
URS000026937E	11.3333	piR-62043
URS00002DFF27	11.3333	piR-25051
URS00002FE61D	11.3333	piR-50801
URS000031FA94	11.3333	piR-15575
URS00004EF03A	11.3333	piR-6245982
URS0000536E0C	11.3333	piR-23823
URS0000591CB3	11.3333	piR-26338
URS000059299D	11.3333	piR-39521
URS00005B5CD8	11.3333	piR-63714
URS000009F842	11	piR-34841
URS000016588C	11	piR-18968
URS000025D472	11	piR-53299
URS0000293ACD	11	piR-43603
URS000034C72E	11	piR-3584
URS00005A1A22	11	piR-20115
URS00004C8922	10.6667	piR-20144
URS00002A4BE1	10.3333	piR-57168
URS00002C3FC9	10.3333	piR-21661
URS00003F31CC	10.3333	piR-35559
URS00004386DA	10.3333	piR-60729
URS0000125067	10	piR-54120
URS0000182D64	10	piR-54109
URS0000191FE0	10	piR-44748
URS00002301B4	10	piR-4817
URS000026415E	10	piR-31524
URS000040DCBC	10	piR-18733
URS0000437972	10	piR-71957
URS000047A4E5	10	piR-29148
URS00004AB0E1	10	piR-34142
URS00005ABC1A	10	piR-23304
URS00005FBB94	10	piR-69054
URS000001B8E9	9.66667	piR-67721
URS00000A7A18	9.66667	piR-42183
URS00001EA065	9.66667	piR-69847
URS000037616E	9.66667	piR-37740
URS00003CF944	9.66667	piR-69849
URS0000404ECA	9.66667	piR-69848
URS00005A920C	9.66667	piR-69850
URS000009FBFA	9.33333	piR-16333
URS0000231CC6	9.33333	piR-22777
URS000028E2A8	9	piR-30744
URS000038519F	9	piR-2905
URS0000181ED0	8.66667	piR-30507
URS00001F46CA	8.66667	piR-9591
URS00002A492E	8.66667	piR-22233
URS00002EBDF3	8.66667	piR-55534
URS00003340A7	8.66667	piR-29178
URS0000374BED	8.66667	piR-23554
URS0000389647	8.66667	piR-60438
URS0000403588	8.66667	piR-25400
URS00004EAC43	8.66667	piR-9590
URS00005AEC75	8.66667	piR-24357
URS00005B5E94	8.66667	piR-1803
URS000060CF1E	8.66667	piR-14328
URS0000617A5D	8.66667	piR-13916
URS00000E7EC9	8.33333	piR-30568
URS000018CB15	8.33333	piR-67159
URS0000193C48	8.33333	piR-62774
URS000021A95A	8.33333	piR-22583
URS00002A3A09	8.33333	piR-36715
URS00003A93EE	8.33333	piR-31311
URS0000444946	8.33333	piR-48369
URS00004AD19E	8.33333	piR-47488
URS00004D5F98	8.33333	piR-30669
URS000050A3C6	8.33333	piR-52779
URS000053AE54	8.33333	piR-64112
URS0000595466	8.33333	piR-20129
URS000059B4E1	8.33333	piR-56843
URS00005A6230	8.33333	piR-19801
URS0000005702	8	piR-59458
URS0000023FAB	8	piR-49847
URS00000D4B0D	8	piR-40440
URS00000E60D0	8	piR-15593
URS00000FCDC2	8	piR-12082
URS0000198684	8	piR-11644
URS000019EDD7	8	piR-51059
URS00001D2176	8	piR-37823
URS00003DF4DA	8	piR-49320
URS00003F1F2D	8	piR-11633
URS00004A6E3A	8	piR-4268
URS00004AB030	8	piR-11655
URS000054078D	8	piR-11666
URS000007CAAB	7.66667	piR-37290
URS00000A738A	7.66667	piR-39695
URS0000196354	7.66667	piR-27649
URS00001F4062	7.66667	piR-2305
URS0000243F23	7.66667	piR-26676
URS00002453EC	7.66667	piR-56576
URS00004C449C	7.66667	piR-20478
URS00005102B4	7.66667	piR-14860
URS000031765B	7.33333	piR-21191
URS0000419A1A	7.33333	piR-23299
URS00004D1E35	7.33333	piR-31354
URS0000517DF7	7.33333	piR-53571
URS00000717B1	7	piR-34885
URS0000110EC0	7	piR-24243
URS00003577BD	7	piR-38203
URS000039C394	7	piR-56181
URS0000569963	7	piR-18501
URS0000082C8F	6.66667	piR-12
URS00000EC6F1	6.66667	piR-12116
URS00002986A3	6.66667	piR-13696
URS00002BE8FD	6.66667	piR-27969
URS0000482600	6.66667	piR-22012
URS00004B5B68	6.66667	piR-10668
URS00004C72E2	6.66667	piR-15192
URS00004E6A7B	6.66667	piR-12127
URS0000578B8F	6.66667	piR-23020
URS00005E890D	6.66667	piR-41193
URS000060FC32	6.66667	piR-21848
URS000061B127	6.66667	piR-12104
URS000003A2A3	6.33333	piR-14416
URS00000B1CAE	6.33333	piR-59697
URS00000BEC62	6.33333	piR-59698
URS000019298B	6.33333	piR-16514
URS00001BFA06	6.33333	piR-62790
URS00001E5B7A	6.33333	piR-8503
URS0000240354	6.33333	piR-20102
URS0000256477	6.33333	piR-55895
URS000029598D	6.33333	piR-40100
URS00002BE79A	6.33333	piR-41297
URS00002DA8C7	6.33333	piR-65717
URS00003AA4C9	6.33333	piR-18079
URS00003DD7B0	6.33333	piR-19719
URS00004DD22D	6.33333	piR-59037
URS0000552AE4	6.33333	piR-27313
URS000004834D	6	piR-6198
URS0000227024	6	piR-59488
URS00005E4164	6	piR-22485
URS000001B544	5.66667	piR-30337
URS00000909C8	5.66667	piR-7588976
URS000016CA1C	5.66667	piR-14139
URS0000189254	5.66667	piR-47932
URS00001CAC12	5.66667	piR-27124
URS00001DBE6A	5.66667	piR-40404
URS0000216938	5.66667	piR-3473
URS00002FEAE1	5.66667	piR-53521
URS00003D9D51	5.66667	piR-38496
URS00004001F0	5.66667	piR-20097
URS0000553178	5.66667	piR-9359
URS0000583B24	5.66667	piR-21533
URS00005CCC41	5.66667	piR-32973
URS00005D6C72	5.66667	piR-39990
URS00005FA6E1	5.66667	piR-52910
URS0000609794	5.66667	piR-18842
URS000004E980	5.33333	piR-44367
URS00000F7CEC	5.33333	piR-44575
URS00001240EC	5.33333	piR-12266
URS0000181851	5.33333	piR-33116
URS0000213D20	5.33333	piR-56285
URS00002F13B4	5.33333	piR-53186
URS00002FAA8B	5.33333	piR-58326
URS0000441B14	5.33333	piR-46235
URS000060903C	5.33333	piR-42869
URS0000039375	5	piR-45331
URS000006706A	5	piR-12775
URS00001615A3	5	piR-14881
URS00002A5096	5	piR-21682
URS00002BC056	5	piR-22429
URS00003A82A3	5	piR-53551
URS0000418454	5	piR-51460
URS000043482A	5	piR-50541
URS00004BB9EA	5	piR-71430
URS00004F9119	5	piR-51449
URS00004FDBAF	5	piR-58626
URS000058B9EA	5	piR-16220
URS00005D1563	5	piR-52701
URS0000613958	5	piR-29346
URS0000080861	4.66667	piR-42921
URS00000B3762	4.66667	piR-57789
URS00000CDCB6	4.66667	piR-740
URS0000162ACA	4.66667	piR-70762
URS000019824D	4.66667	piR-27519
URS00001C2FB4	4.66667	piR-28331
URS00002292D2	4.66667	piR-27414
URS000024095E	4.66667	piR-37590
URS0000260F8F	4.66667	piR-32125
URS0000373F36	4.66667	piR-2114
URS00003B295F	4.66667	piR-56744
URS00003C5507	4.66667	piR-57673
URS000040AEF9	4.66667	piR-20463
URS00004267CB	4.66667	piR-19059
URS000043AB57	4.66667	piR-28756
URS00004729F8	4.66667	piR-53063
URS0000498E09	4.66667	piR-7843
URS000053A010	4.66667	piR-14136
URS000059AC1F	4.66667	piR-25958
URS00005E97AB	4.66667	piR-4616647
URS0000619D68	4.66667	piR-46346
URS0000053342	4.33333	piR-20656
URS00000D6520	4.33333	piR-9545
URS0000134DF1	4.33333	piR-37774
URS00001987CD	4.33333	piR-3322
URS000019E686	4.33333	piR-67772
URS00001ED4C0	4.33333	piR-23922
URS00001FD968	4.33333	piR-3317
URS000026899C	4.33333	piR-38046
URS00002A4AAC	4.33333	piR-3318
URS00002C00C1	4.33333	piR-29845
URS00002EE19E	4.33333	piR-27194
URS000035649F	4.33333	piR-17807
URS0000358E85	4.33333	piR-26415
URS000048717B	4.33333	piR-37832
URS00004B005E	4.33333	piR-3319
URS0000516DF4	4.33333	piR-16946
URS000058930E	4.33333	piR-15865
URS00005CA872	4.33333	piR-3316
URS00005D5401	4.33333	piR-46446
URS000000D4A2	4	piR-42703
URS000008BF7E	4	piR-52217
URS00000E6A7A	4	piR-44225
URS0000157D92	4	piR-18027
URS0000224F38	4	piR-19965
URS000023450E	4	piR-63201
URS00003E078B	4	piR-33840
URS0000406C2E	4	piR-7663
URS00004CFB36	4	piR-16986
URS00005D2C02	4	piR-61023
URS0000004BD8	3.66667	piR-16874
URS000000981B	3.66667	piR-64130
URS0000047117	3.66667	piR-35997
URS0000062FC4	3.66667	piR-3971
URS0000105B29	3.66667	piR-64215
URS000010D1DB	3.66667	piR-55891
URS000016F11F	3.66667	piR-13437
URS00001FD1BA	3.66667	piR-9443
URS000020E375	3.66667	piR-42982
URS0000240ED7	3.66667	piR-28954
URS00003D4FAC	3.66667	piR-36007
URS0000403BF2	3.66667	piR-40287
URS00004E93C0	3.66667	piR-40113
URS00004EAF27	3.66667	piR-26065
URS00005127E1	3.66667	piR-64129
URS00005231B1	3.66667	piR-19423
URS00005F6496	3.66667	piR-37300
URS000060D411	3.66667	piR-64214
URS0000037963	3.33333	piR-17848
URS000005103A	3.33333	piR-36966
URS0000070E3F	3.33333	piR-69123
URS00000B3EFD	3.33333	piR-35034
URS00000CC0D3	3.33333	piR-34610
URS00001B5540	3.33333	piR-37492
URS000026ACA0	3.33333	piR-61727
URS00002F8EED	3.33333	piR-28670
URS0000438F8A	3.33333	piR-69122
URS00005044FC	3.33333	piR-41373
URS00005477FB	3.33333	piR-3852
URS00005F328D	3.33333	piR-49727
URS000001F589	3	piR-69891
URS000007A40C	3	piR-52611
URS00001C99AF	3	piR-40388
URS0000201795	3	piR-52809
URS0000221041	3	piR-49193
URS00002370BB	3	piR-37920
URS0000261765	3	piR-1
URS0000351CDD	3	piR-27992
URS00004013C4	3	piR-3347
URS000044E299	3	piR-16358
URS0000462A51	3	piR-48176
URS000047ABB9	3	piR-52581
URS0000485320	3	piR-55058
URS00004AB525	3	piR-20286
URS00004B0130	3	piR-55382
URS000056E27B	3	piR-2499
URS000057F991	3	piR-2497
URS00005827A1	3	piR-2498
URS000060188D	3	piR-18127
URS000003BD3F	2.66667	piR-2242
URS00000D4E5A	2.66667	piR-49143
URS000010C3FE	2.66667	piR-2241
URS0000266487	2.66667	piR-41619
URS00002CF8D1	2.66667	piR-31508
URS0000378C12	2.66667	piR-38483
URS00003991FF	2.66667	piR-66656
URS00004E2163	2.66667	piR-67268
URS0000551094	2.66667	piR-48560
URS000057427D	2.66667	piR-24214
URS000058AB55	2.66667	piR-26228
URS0000614884	2.66667	piR-38406
URS0000014D7D	2.33333	piR-11688
URS0000026D76	2.33333	piR-23289
URS000002F3F8	2.33333	piR-3874
URS0000048A89	2.33333	piR-46475
URS0000057B82	2.33333	piR-53797
URS00000ACE57	2.33333	piR-31247
URS0000103836	2.33333	piR-25161
URS00001173DA	2.33333	piR-31594
URS000015F693	2.33333	piR-33434
URS000017966F	2.33333	piR-23857
URS00001D1332	2.33333	piR-35846
URS00001DEBB3	2.33333	piR-25475
URS0000231255	2.33333	piR-68953
URS00002743EE	2.33333	piR-44532
URS000030014B	2.33333	piR-16640
URS000030B522	2.33333	piR-56372
URS0000332B64	2.33333	piR-71881
URS0000351B74	2.33333	piR-43380
URS00003E5F62	2.33333	piR-36662
URS00004482A3	2.33333	piR-11782
URS00004F2CB6	2.33333	piR-46608
URS00004F44BC	2.33333	piR-17210
URS0000552158	2.33333	piR-20514
URS0000588448	2.33333	piR-23066
URS000058B0E1	2.33333	piR-3873
URS00005E7072	2.33333	piR-31613
URS0000042766	2	piR-68999
URS0000063B9A	2	piR-20877
URS00000D9B71	2	piR-11325
URS00000DF710	2	piR-19433
URS00000E25CE	2	piR-3230
URS00000FB206	2	piR-14467
URS00001605B4	2	piR-71956
URS000017DFD0	2	piR-13851
URS00001D2CC0	2	piR-16771
URS00001FC461	2	piR-31953
URS00002DEDF7	2	piR-14486
URS00003169C5	2	piR-57461
URS0000384EBB	2	piR-34394
URS0000410CB8	2	piR-62096
URS00004409AF	2	piR-19908
URS00004587E4	2	piR-62095
URS000046F6D8	2	piR-69334
URS000050DC35	2	piR-66917
URS00005CF32A	2	piR-15201
URS000061B254	2	piR-38835
URS00000755D2	1.66667	piR-29292
URS00000B4E40	1.66667	piR-15529
URS0000236A78	1.66667	piR-10939
URS0000287BAA	1.66667	piR-51546
URS00002A6009	1.66667	piR-44801
URS00002A9BDF	1.66667	piR-39047
URS00003B4E88	1.66667	piR-57357
URS00003BFC87	1.66667	piR-71426
URS000040F1D6	1.66667	piR-16622
URS000044A8E9	1.66667	piR-20348
URS00004639B4	1.66667	piR-43927
URS00004ECC0C	1.66667	piR-15875
URS0000549BBE	1.66667	piR-45629
URS00005829E0	1.66667	piR-26946
URS00005B212F	1.66667	piR-37002
URS00005F4BE6	1.66667	piR-25030
URS00000144A3	1.33333	piR-5997
URS0000037284	1.33333	piR-46434
URS0000054A14	1.33333	piR-35812
URS0000066FE7	1.33333	piR-52608
URS00000FE9E7	1.33333	piR-52828
URS000013EB2C	1.33333	piR-4911
URS0000146034	1.33333	piR-10634
URS000014C56C	1.33333	piR-47467
URS0000167BF9	1.33333	piR-28506
URS0000180BD5	1.33333	piR-16341
URS0000186E4F	1.33333	piR-14856
URS0000187EA5	1.33333	piR-59877
URS00001D4232	1.33333	piR-60403
URS00001F61BB	1.33333	piR-23677
URS000020CFE5	1.33333	piR-31585
URS000021CD40	1.33333	piR-49108
URS00002364B1	1.33333	piR-59878
URS000025E451	1.33333	piR-47641
URS00002AE7FD	1.33333	piR-22981
URS00002FCB66	1.33333	piR-27733
URS000033BBE3	1.33333	piR-60401
URS00003AEAB6	1.33333	piR-27065
URS00003FE4DF	1.33333	piR-5176
URS000042BFFD	1.33333	piR-60402
URS000044E232	1.33333	piR-52885
URS000049EB58	1.33333	piR-14678
URS00005317D6	1.33333	piR-5998
URS000053BE7E	1.33333	piR-25653
URS0000582D78	1.33333	piR-20907
URS00005B1C33	1.33333	piR-25906
URS00005D87C8	1.33333	piR-30671
URS00006227C6	1.33333	piR-71560
URS00000253E1	1	piR-28164
URS0000038EA3	1	piR-50449
URS0000042E77	1	piR-4844
URS000007C33C	1	piR-23881
URS000009DC3E	1	piR-11075
URS00001EFA0F	1	piR-23695
URS0000203084	1	piR-48072
URS000020F80F	1	piR-59859
URS00002586D1	1	piR-44946
URS000025B5CE	1	piR-58735
URS00002AA11D	1	piR-48415
URS00002AC58E	1	piR-57424
URS00002CDA90	1	piR-38228
URS00002DC558	1	piR-41088
URS0000303A7E	1	piR-40752
URS00003697A8	1	piR-14654
URS00003C3BD2	1	piR-56692
URS00003EE477	1	piR-25726
URS00003F3631	1	piR-20415
URS000040D545	1	piR-38313
URS00004936F2	1	piR-1225
URS000049AF19	1	piR-64929
URS0000507CC3	1	piR-39667
URS000050DC93	1	piR-38766
URS0000575B77	1	piR-31849
URS0000584545	1	piR-22502
URS00005990C8	1	piR-61574
URS00005BB70B	1	piR-61576
URS00005E48CF	1	piR-41079
URS000000B222	0.666667	piR-24979
URS0000075A27	0.666667	piR-30706
URS00000930CB	0.666667	piR-1142684
URS00000BEA4B	0.666667	piR-38467
URS00000C67D0	0.666667	NA
URS00000E0B11	0.666667	piR-8942
URS00000ECAD9	0.666667	piR-70457
URS00001917CE	0.666667	piR-35193
URS0000193522	0.666667	piR-67537
URS0000195DD8	0.666667	piR-35039
URS00001BABE7	0.666667	piR-8941
URS00001F9D3C	0.666667	piR-67538
URS00002315FE	0.666667	piR-50693
URS000023A401	0.666667	piR-8196
URS0000281AAD	0.666667	piR-41076
URS00002988A4	0.666667	piR-57017
URS000029C720	0.666667	piR-405537
URS00002DE8B7	0.666667	NA
URS00002DF6CA	0.666667	piR-42466
URS00003177CB	0.666667	piR-28758
URS00003211E4	0.666667	piR-36115
URS000035E481	0.666667	piR-63738
URS00003CEDB5	0.666667	piR-59194
URS00003ED49D	0.666667	piR-62416
URS00003F04F4	0.666667	piR-43354
URS0000429E51	0.666667	piR-57557
URS0000451EB1	0.666667	piR-42127
URS0000457CF6	0.666667	piR-61987
URS0000467BC5	0.666667	piR-35616
URS00004DC858	0.666667	piR-56394
URS00004DD560	0.666667	piR-37337
URS00004E14B8	0.666667	piR-38854
URS00005814CB	0.666667	piR-28697
URS0000589CFD	0.666667	piR-50064
URS00005A67F7	0.666667	piR-32646
URS00005A6DE6	0.666667	piR-29215
URS000060F764	0.666667	piR-1716
URS000061666B	0.666667	NA

## Sheet: RawCount_Mean_Testis
name	Mean_Testis	piRNA_Name
URS000061ABA6	40637.7	piR-49682
URS00000A7A18	26765.7	piR-42183
URS00000253E1	23648	piR-28164
URS00002A60F5	22297	piR-41573
URS0000507CC3	21306.3	piR-39667
URS00004F44BC	20286.3	piR-17210
URS000056E8F1	19210	piR-42162
URS000007C33C	19058	piR-23881
URS00001598D1	18687.7	piR-18199
URS000002F3F8	18163.3	piR-3874
URS000027FFBB	17912.3	piR-20362
URS000029C580	17761.3	piR-62753
URS000024330D	17410.7	piR-53127
URS0000162C0E	17055	piR-11308
URS00003E5F62	16883.3	piR-36662
URS00005D87C8	16697	piR-30671
URS00004482A3	16629.7	piR-11782
URS00002F71D5	16428.3	piR-62750
URS00002982A3	15884.3	piR-62754
URS0000494A15	15706.3	piR-62751
URS000052E961	15683.3	piR-26194
URS000049EB58	15447.3	piR-14678
URS000053FBBA	15211.3	piR-66015
URS000031645D	14911.3	piR-18095
URS000038E807	14747.7	piR-54334
URS00002453EC	14380.7	piR-56576
URS0000029785	14125.3	piR-39977
URS00003558A2	14031.3	piR-51793
URS0000352E29	13862	piR-15793
URS00000E3FE6	13037.3	piR-13991
URS0000585969	12835.3	piR-39966
URS00004A2AA9	12388.3	piR-50868
URS000047E396	12167.7	piR-5128
URS00000AF6E3	12027	piR-18798
URS00002C93B4	11718.7	piR-43143
URS00000EE827	11686.3	piR-54326
URS0000487B87	11494	piR-60100
URS000028BA8A	11475.7	piR-60099
URS00004BD8DE	11445.3	piR-60098
URS00000E8FAC	11403.7	piR-24946
URS000039400A	11365.3	piR-23884
URS00004BEF9F	11306.3	piR-69329
URS00001141DC	11274.7	piR-39355
URS00005D309F	11268.7	piR-59437
URS000057F344	11254.3	piR-31987
URS000049E61F	11150.3	piR-18259
URS000022A8E2	11134	piR-10935
URS000055E3AC	10998.3	piR-28274
URS0000196354	10975.7	piR-27649
URS000018CEF3	10944	piR-39709
URS00003A82A3	10891	piR-53551
URS000024F797	10693.3	piR-32763
URS00005F8C74	10678.3	piR-69760
URS000061DDFA	10553.3	piR-50990
URS000026DBE8	10469.7	piR-41395
URS00002BF594	10441	piR-48271
URS000054D7D8	10278	piR-70778
URS00003E73D0	10070.3	piR-11146
URS000055AD9D	10004.3	piR-36271
URS000020A9EA	9898.33	piR-60555
URS000058D9FE	9670	piR-14129
URS00001E6AF5	9656.67	piR-70780
URS00003A4FD0	9639.33	piR-31936
URS00001088AA	9625.67	piR-69761
URS00005D1563	9603.67	piR-52701
URS0000418454	9597	piR-51460
URS00001E6BCD	9569.67	piR-70779
URS00001B3260	9545.33	piR-58687
URS00005221D8	9424.67	piR-35669
URS0000278623	9297.33	piR-39610
URS00002DA122	9231.67	piR-56109
URS000001CC6B	9199.33	piR-37379
URS000012D498	9191	piR-23887
URS00004904B0	9119.33	piR-48940
URS000044F2D4	9026.67	piR-23511
URS0000579A39	8996.67	piR-27254
URS000000009D	8939	piR-69759
URS00003DBFED	8939	piR-70777
URS000044C11B	8925	piR-69758
URS000027FC87	8898	piR-64590
URS000003D2BE	8862.67	piR-13698
URS0000110762	8848.33	piR-13175
URS00000D6802	8836.67	piR-53317
URS00003CAAB4	8799.33	piR-63607
URS00000DB892	8779.67	piR-23186
URS00006218DC	8716.67	piR-16420
URS00001A4EAF	8642	piR-44466
URS00000AF46D	8519.67	piR-19442
URS000044A5C6	8480.33	piR-9104
URS00003D9D51	8379.33	piR-38496
URS0000283911	8367.33	piR-15899
URS000048AF72	8341.67	piR-22070
URS00005B0EAF	8041.67	piR-22945
URS00003ADB44	8002.67	piR-59860
URS00002C697B	7960.33	piR-17003
URS00004FE6FE	7944.67	piR-58202
URS000047E9C9	7940.33	piR-54563
URS00001B0FDB	7935	piR-4799
URS000053E19C	7907.33	piR-28050
URS00005AE0D1	7859.67	piR-37042
URS0000261765	7809.67	piR-1
URS0000011720	7794.33	piR-70650
URS000014CDFE	7741	piR-18039
URS00004D4AF7	7632	piR-15617
URS00005B37BA	7617	piR-24812
URS0000363DBB	7603.67	piR-53874
URS0000021F9F	7513.67	piR-13010
URS000006596B	7513	piR-16367
URS00005EAA31	7471	piR-6588
URS00003E00A9	7338.33	piR-58519
URS000029598D	7328	piR-40100
URS00001615A3	7318.33	piR-14881
URS00003BCA55	7264.33	piR-35702
URS00001F7427	7242.33	piR-33292
URS0000017D6C	7230.67	piR-14727
URS00000B5A8B	7198	piR-46863
URS000043A997	7028.33	piR-36451
URS00001022B1	6958.33	piR-59928
URS00002FE61D	6945.33	piR-50801
URS000035C7ED	6930.33	piR-25496
URS0000576EC9	6913.33	piR-45871
URS000050F3D3	6809.67	piR-70576
URS00001AF418	6724.67	piR-22972
URS000015F693	6713	piR-33434
URS000026937E	6697	piR-62043
URS000040F1D6	6689.33	piR-16622
URS0000466BEE	6688.67	piR-52007
URS0000474AA0	6632	piR-10030
URS00004726B3	6615	piR-44882
URS000061A2C7	6596	piR-38088
URS0000486DC9	6557	piR-8676
URS0000180BD5	6553	piR-16341
URS000054546D	6510	piR-25067
URS000036DF08	6502	piR-34081
URS00004EC57F	6493.67	piR-17966
URS000032A9F0	6490	piR-27247
URS000043C4E8	6482	piR-12269
URS00003B06C8	6461	piR-62254
URS00003F56BB	6442	piR-71227
URS000006F4C0	6418	piR-62450
URS00000B6F4B	6389	piR-47628
URS000015DD65	6347	piR-57265
URS000053C71B	6326.33	piR-12407
URS0000198052	6313.33	piR-26286
URS00005BEBAB	6304.67	piR-30530
URS00004E0410	6293.67	piR-59927
URS00005B511D	6234	piR-14064
URS0000265885	6201.67	piR-63854
URS00001D386F	6187.33	piR-55846
URS00004EB3EE	6177.33	piR-56304
URS00001D1EDA	6172.67	piR-64140
URS00000F8200	6157	piR-48544
URS00005C4CCA	6157	piR-15278
URS0000254DF7	6155.67	piR-40016
URS0000090BF8	6128	piR-4798
URS0000069EB3	6127.67	piR-25693
URS00001E563E	6107.33	piR-20650
URS0000313480	6082.67	piR-59578
URS0000103EBC	6056.67	piR-43592
URS000034D569	6053.67	piR-71435
URS000060753D	6026	piR-58508
URS000050090A	5998.33	piR-38815
URS000040F59B	5991.33	piR-41315
URS0000558F87	5981	piR-44618
URS00004D5F98	5976	piR-30669
URS000020F80F	5961.33	piR-59859
URS000016A7BE	5949	piR-26537
URS000043BEFE	5929.67	piR-52909
URS00003F0F96	5922.33	piR-35893
URS000041A914	5920.33	piR-42513
URS000002DF11	5906.33	piR-69727
URS00002A5096	5899.67	piR-21682
URS00001867F9	5898.67	piR-44456
URS00005A7F3C	5861.67	piR-37241
URS00001DEBB3	5851.33	piR-25475
URS0000528164	5826.33	piR-70051
URS000030B522	5821.33	piR-56372
URS00001FE3C8	5817.67	piR-14972
URS00006089AC	5801.67	piR-71226
URS0000148959	5794.33	piR-36586
URS00004DED15	5792.33	piR-32588
URS00004A5B61	5778.67	piR-15850
URS0000333953	5765	piR-70050
URS00005A5B34	5757.33	piR-17174
URS00005D6C72	5751.67	piR-39990
URS000044B691	5739	piR-56043
URS00004A78E8	5720.33	piR-56413
URS0000609DC9	5718	piR-24220
URS00000539EF	5703.67	piR-15832
URS0000555DE1	5697.33	piR-70061
URS00004F9119	5634	piR-51449
URS000005F72B	5619.67	piR-25702
URS00005336AB	5597.33	piR-14227
URS00001F46CA	5589.67	piR-9591
URS000027EB2A	5565	piR-58499
URS000021A95A	5558	piR-22583
URS0000217888	5513.67	piR-20296
URS00001269F1	5501.67	piR-37766
URS000012E782	5489.67	piR-17262
URS00005C2B24	5474.33	piR-38396
URS00000BEC62	5442	piR-59698
URS000048BD0D	5441	piR-62447
URS0000102B1C	5436	piR-55348
URS00001ABEC5	5389	piR-7203
URS000028370B	5375.67	piR-4927
URS00005E4164	5361.67	piR-22485
URS0000364515	5360	piR-14241
URS0000353534	5344.67	piR-30132
URS00000C695A	5333	piR-63853
URS000015E1AC	5329	piR-15930
URS00000CC0D3	5306.33	piR-34610
URS000040AEF9	5305.67	piR-20463
URS000039705D	5292	piR-24360
URS0000373D6F	5261.67	piR-65155
URS00003DD85D	5221	piR-54304
URS0000230061	5220.67	piR-22859
URS00004F5E48	5215.33	piR-34483
URS00000ACE57	5208.67	piR-31247
URS00004EAC43	5177.67	piR-9590
URS0000181574	5173.67	piR-51791
URS0000471BC7	5140.67	piR-68938
URS0000609A71	5139.33	piR-36217
URS0000545B7C	5108	piR-10146
URS0000162ACA	5105.67	piR-70762
URS000059AC1F	5095.33	piR-25958
URS0000006044	5072.33	piR-61995
URS00004FAF3A	5072	piR-10031
URS0000603526	5058	piR-48100
URS0000195024	5050	piR-59858
URS000033846C	5043.67	piR-50282
URS00005E3D3D	5036.67	piR-64033
URS0000326DE5	5021.33	piR-42736
URS0000134EFC	5015.67	piR-7781
URS0000538973	5006.67	piR-12627
URS00001D59CD	4986.33	piR-9116
URS00000B1CAE	4970.67	piR-59697
URS0000505DE1	4945	piR-7202
URS00001FEF04	4927.33	piR-57980
URS00001173DA	4918.67	piR-31594
URS000005AA70	4912	piR-35078
URS0000522358	4911.33	piR-59056
URS00004BD534	4905.33	piR-42518
URS0000088E35	4904.33	piR-38764
URS00002C7728	4898.67	piR-54085
URS000048F02C	4891.67	piR-49482
URS00005D20DE	4887	piR-5570
URS0000288752	4859.67	piR-41884
URS00005BF120	4846	piR-20055
URS0000228B72	4845.67	piR-14081
URS00003EC709	4831	piR-20459
URS0000434A10	4817.67	piR-28640
URS00003D615F	4815.67	piR-16740
URS000027B3B6	4797	piR-17109
URS00000E2212	4784	piR-30887
URS00006165F4	4779	piR-24022
URS0000487FF9	4777	piR-14985
URS0000290334	4771.33	piR-62962
URS00000BF4C4	4768	piR-5934
URS00001A3B65	4762.33	piR-37398
URS0000567FF3	4760.33	piR-63942
URS00005E7072	4748.33	piR-31613
URS00000EA7F1	4721.33	piR-3320
URS000039274F	4699	piR-63943
URS0000190CFE	4685.67	piR-27695
URS0000443F6F	4677	piR-31545
URS0000214FE3	4668.67	piR-14989
URS0000189254	4655.33	piR-47932
URS00001EEAF5	4628.33	piR-14858
URS00000B263D	4627	piR-15709
URS00004B1E0B	4624.33	piR-59980
URS00005F7F31	4600.67	piR-59979
URS0000169A7A	4600.33	piR-68573
URS0000306447	4597.33	piR-30856
URS000043965D	4594.67	piR-39342
URS000038F551	4585	piR-32004
URS000039B479	4579.67	piR-22412
URS0000010D0F	4564.33	piR-47620
URS000023209B	4562.67	piR-45070
URS000034C72E	4556.67	piR-3584
URS0000578154	4543.67	piR-39947
URS0000140D64	4541.33	piR-10540
URS0000304088	4537	piR-5215
URS00004390F8	4534.67	piR-59682
URS000030CEA4	4528.67	piR-28964
URS00004AFE9B	4527	piR-54588
URS000056CC10	4518.33	piR-17296
URS0000503D8A	4502.33	piR-41634
URS0000141CA6	4495.67	piR-22916
URS00002F8EED	4486.67	piR-28670
URS0000457661	4482.67	piR-11245
URS0000516C80	4468	piR-47347
URS00001B8673	4461	piR-29365
URS000058B9EA	4460	piR-16220
URS0000013431	4457.67	piR-37684
URS00004A5CDB	4444.33	piR-571
URS00003EDDC4	4440	piR-31913
URS00000C8D12	4438	piR-64032
URS0000547BDC	4436	piR-47654
URS0000272062	4411.67	piR-14332
URS0000366244	4411.33	piR-44208
URS000046D0E6	4408.33	piR-9152
URS000061B1E2	4406	piR-52000
URS00002ED2F9	4395	piR-47643
URS0000488C16	4391.33	piR-63791
URS000051D185	4384.33	piR-33231
URS00002370BB	4381.33	piR-37920
URS000012B454	4375.67	piR-26314
URS00002FFB3F	4375.33	piR-20664
URS000032FD36	4368	piR-781
URS000050255A	4359.33	piR-14909
URS00003A4A90	4333.67	piR-5933
URS00004B005E	4332	piR-3319
URS0000567776	4324.33	piR-43454
URS0000201C8F	4317	piR-58689
URS00001774A9	4300.67	piR-58201
URS00005AF93E	4285.33	piR-995
URS0000103836	4276.33	piR-25161
URS00004BFF70	4270	piR-14817
URS0000388BDA	4266.67	piR-5275
URS000011381F	4264	piR-39305
URS00003BBDFE	4255.67	piR-39582
URS00000E9ED6	4252.33	piR-63941
URS000010C7B6	4246	piR-60513
URS00005819CE	4233.33	piR-6750
URS00001502AE	4225	piR-57455
URS000060188D	4224	piR-18127
URS00002F10D8	4213	piR-12159
URS00002E801A	4210.67	piR-25081
URS00001C2386	4204.33	piR-69801
URS000009DBB3	4192	piR-19547
URS000003D20F	4185.33	piR-52134
URS00002974CB	4182.33	piR-62460
URS00003094DE	4169.67	piR-28153
URS0000129D96	4168.33	piR-69965
URS000011B55F	4165.33	piR-60531
URS0000310070	4148.33	piR-63590
URS00000269D3	4141	piR-36685
URS00002119DD	4135.33	piR-62963
URS00002A4AAC	4121.33	piR-3318
URS0000468A9D	4103	piR-3012
URS00005FC7AA	4099	piR-2202
URS000027C2AC	4095.67	piR-28038
URS000057E1B7	4088.67	piR-41624
URS000047751E	4078.67	piR-50351
URS000043D064	4064.33	piR-69964
URS00002BBFED	4057.67	piR-69963
URS000046D6AF	4056.67	piR-63789
URS0000242E94	4053.67	piR-569
URS0000609F24	4051	piR-9807
URS0000128290	4050.67	piR-46707
URS0000330CD4	4048.67	piR-44055
URS000058930E	4040.67	piR-15865
URS0000028BAD	4028.67	piR-55412
URS0000332B64	4026.33	piR-71881
URS000019FE11	4024.33	piR-49969
URS000036A7C6	4024.33	piR-39272
URS00003E84D3	4022.67	piR-9626
URS00003AA4C9	4017.67	piR-18079
URS000056D0BF	4016.33	piR-21971
URS000002666D	4008	piR-4428
URS000010FAFC	3999	piR-52019
URS00002E7746	3998.67	piR-27622
URS00002F2F06	3989.33	piR-44433
URS000027C6D7	3985.33	piR-29302
URS00000CDBC0	3977.67	piR-15330
URS00002C5062	3969	piR-35613
URS00003D8B19	3952	piR-19904
URS0000552AE4	3947.67	piR-27313
URS0000351CDD	3945.33	piR-27992
URS0000217409	3926.33	piR-12405
URS000029F4E9	3892	piR-2750
URS00002EA766	3885.33	piR-4802
URS00000F64F6	3868	piR-30783
URS000004F76A	3867	piR-34995
URS000016244C	3865	piR-59699
URS00002B8DA8	3856	piR-57015
URS000058A379	3844	piR-63379
URS00002A83A9	3843	piR-59865
URS0000153B01	3837	piR-60512
URS000027F2D8	3818.67	piR-21482
URS000031FA94	3814.33	piR-15575
URS00005BD324	3802.33	piR-42343
URS00004CD352	3764.67	piR-24758
URS00005816C5	3758.67	piR-14050
URS0000419BFA	3750	piR-43355
URS00003FB0CB	3737	piR-23982
URS000030661C	3734	piR-12983
URS000015D72B	3723.67	piR-51504
URS0000030C66	3720.67	piR-17136
URS00003A4340	3716	piR-12481
URS0000104A52	3713.67	piR-49905
URS00002CB88C	3708.67	piR-22484
URS00005C1EB9	3699.67	piR-3386
URS00004BF8FD	3691	piR-10997
URS0000414BE6	3689.67	piR-28925
URS00000AC2F9	3688.33	piR-37608
URS000003A821	3679.33	piR-49232
URS000024729C	3679.33	piR-3693
URS000041C128	3675.67	piR-14900
URS000026F615	3668.67	piR-13697
URS000022561A	3659.67	piR-62961
URS00002651E3	3649	piR-29006
URS00005304C4	3632.67	piR-61758
URS00001987CD	3624.33	piR-3322
URS0000437576	3622.67	piR-52123
URS00003DD7B0	3616.67	piR-19719
URS0000167343	3613.33	piR-36480
URS000057811B	3606.67	piR-43703
URS0000131582	3604.67	piR-29214
URS00002B375C	3601.67	piR-2847
URS00000E518E	3595	piR-4801
URS0000288786	3595	piR-38053
URS000008FCE9	3591.67	piR-40851
URS000023A051	3590.33	piR-71468
URS000022DC0E	3589.67	piR-64438
URS000023E1D0	3577.67	piR-2310
URS000059CA4F	3567.33	piR-50024
URS000018878C	3567	piR-43522
URS000020CB1A	3564.67	piR-40751
URS00003327AE	3546.67	piR-36515
URS00005FA1E6	3546.67	piR-5000
URS000040F9BE	3543.67	piR-64568
URS00005C3388	3542	piR-35623
URS000061C918	3538.67	piR-55481
URS00002EA939	3530.33	piR-25186
URS00003738F9	3527	piR-60140
URS0000516DF4	3519.33	piR-16946
URS00003577BD	3517	piR-38203
URS0000597481	3512.67	piR-41519
URS000054D0BA	3489.67	piR-39558
URS000043583E	3485	piR-59226
URS000005E8E7	3482	piR-6029
URS000045AC83	3480.33	piR-40816
URS0000398812	3479.67	piR-23988
URS0000465334	3476.33	piR-42961
URS00000AE038	3469.33	piR-66014
URS000059BE02	3466.33	piR-2201
URS00004B41ED	3461	piR-9426
URS00002219EC	3459.67	piR-42311
URS000012E2B5	3453.67	piR-27185
URS00003B89C1	3451	piR-31960
URS00002CC6BE	3450.33	piR-54323
URS0000597FEF	3449	piR-62262
URS00003FE4DF	3445.33	piR-5176
URS000019E6CC	3439	piR-27453
URS0000267260	3430.33	piR-12903
URS000022FB4A	3416	piR-70781
URS00001BF954	3406	piR-7684
URS000031652A	3406	piR-19688
URS00001227F9	3402.67	piR-10971
URS000003A2A3	3397.67	piR-14416
URS00003F8371	3396.67	piR-36692
URS000057790E	3394	piR-59396
URS00000B2BCC	3392.67	piR-63860
URS00002CC2FC	3386.67	piR-21146
URS0000156F13	3384.33	piR-15708
URS00000A6BA0	3382	piR-21401
URS00004001F0	3378.33	piR-20097
URS00003F0F8B	3375.67	piR-8808
URS00002F425D	3375	piR-22613
URS000056DE9D	3367.33	piR-498
URS00005B9437	3366.67	piR-46398
URS0000438914	3363.33	piR-58189
URS000030E9E8	3358.33	piR-45466
URS000061EB46	3340.67	piR-25118
URS0000274B4D	3339.33	piR-9111
URS00005F71F7	3335.33	piR-42394
URS0000550750	3331.67	piR-27025
URS000010D1DB	3326.67	piR-55891
URS0000231CC6	3319.33	piR-22777
URS000014BB5A	3309.67	piR-56994
URS00002B68A3	3309	piR-1220
URS000022E0C8	3305.67	piR-68096
URS00002E57CE	3305.67	piR-46861
URS00001F60AF	3292.33	piR-31646
URS00002E09B1	3290	piR-21090
URS00004F715C	3288.33	piR-45627
URS00000ACA62	3286.67	piR-59395
URS00001A9792	3283	piR-6030
URS00002A075C	3282.67	piR-26288
URS0000345AA6	3280	piR-62576
URS000060E526	3279.67	piR-21918
URS00003BA543	3279.33	piR-5356
URS000013A9FA	3278.33	piR-42003
URS00001FD968	3274	piR-3317
URS00004CFB36	3271.67	piR-16986
URS00005CA872	3265.67	piR-3316
URS00005CAAA7	3263.67	piR-51649
URS00005033B1	3260	piR-22730
URS000044DC41	3254.33	piR-497
URS00005FFA3B	3245.67	piR-36078
URS000013C5D9	3245.33	piR-10047
URS00005D572D	3242.67	piR-24692
URS00005B6F1A	3240.33	piR-66449
URS00001F1A95	3234	piR-3949
URS000051D245	3232.67	piR-16162
URS0000131B90	3231.67	piR-8669
URS0000469C84	3231	piR-20397
URS0000032CF3	3229.67	piR-52112
URS00001D0196	3224.33	piR-8637
URS00004B9DBF	3223.67	piR-62721
URS00001285D7	3217.33	piR-72104
URS000028E2A8	3216	piR-30744
URS000029A9E1	3216	piR-15562
URS000049DC7E	3205.33	piR-6028
URS0000569963	3201.67	piR-18501
URS00001CDC5B	3192.67	piR-35655
URS0000281638	3190	piR-53146
URS000053376B	3188	piR-38429
URS000056E821	3183	piR-3372
URS000025818E	3180.33	piR-20990
URS000024E180	3179.67	piR-3371
URS000019298B	3172	piR-16514
URS00002DB536	3172	piR-22678
URS00004C305E	3165.33	piR-14902
URS0000513338	3163.67	piR-17817
URS0000212E64	3161	piR-35835
URS0000100B48	3155.67	piR-34704
URS000039761E	3148.33	piR-63589
URS000042E010	3121.67	piR-44724
URS000054EA05	3120.33	piR-41678
URS00003DD1BC	3119	piR-17017
URS00001346D9	3117.33	piR-40694
URS0000477BC3	3115	piR-40961
URS0000575B77	3105.67	piR-31849
URS00005E726C	3105.33	piR-14340
URS000003586B	3102	piR-63912
URS000016B86F	3097	piR-39234
URS00004C48A4	3092.67	piR-43236
URS00003B713C	3089.33	piR-41270
URS000020FED9	3085	piR-70761
URS00003E8A09	3076.33	piR-52906
URS00005F4B33	3076	piR-47562
URS00004FF1AF	3073.67	piR-12742
URS00000E5E5D	3068.33	piR-14773
URS0000462903	3062	piR-19471
URS00001BEB1A	3052.33	piR-24163
URS000013EAC8	3052	piR-17173
URS000007208A	3050.67	piR-23672
URS0000043328	3047.33	piR-5932
URS0000372EEB	3047.33	piR-36203
URS000025096D	3036	piR-53027
URS000061FF27	3029.67	piR-17124
URS000004E459	3022.33	piR-50487
URS00003CF379	3020.33	piR-34320
URS00000E88B9	3018	piR-60139
URS0000567B0B	3018	piR-29848
URS00000FC3BC	3010.33	piR-48510
URS0000050219	3008	piR-58225
URS0000553549	3001	piR-4427
URS00004E791A	2998.67	piR-56277
URS000018F7DE	2991	piR-11955
URS000004933E	2990.33	piR-15938
URS0000341BDB	2989.33	piR-59627
URS000058EE3C	2980.67	piR-63037
URS00000E1C66	2977.67	piR-15167
URS00005F40C7	2974.67	piR-68660
URS0000390861	2966.67	piR-46678
URS000002E673	2961	piR-15642
URS000030722D	2960	piR-19078
URS0000513DBE	2953.33	piR-57803
URS00001458FA	2948.33	piR-41656
URS000003F397	2946.33	piR-371
URS00004CA823	2944.67	piR-54235
URS000039F825	2935.33	piR-5271
URS00003A3B78	2935	piR-62261
URS0000250F9C	2925.33	piR-496
URS0000237891	2921.33	piR-70106
URS0000422A40	2920.33	piR-12492
URS000060FC32	2916.33	piR-21848
URS000026C405	2915.67	piR-51591
URS00003777A5	2910	piR-64319
URS00000307DC	2903.67	piR-26378
URS00002EFFFE	2899.67	piR-65130
URS00000BA1A2	2896.67	piR-14133
URS0000289063	2893.67	piR-31191
URS000017E6EE	2893.33	piR-49965
URS00003E1C8E	2875	piR-3085
URS00002F8833	2871.33	piR-31304
URS000011D079	2869.67	piR-984
URS000049DE68	2867.67	piR-32501
URS0000304047	2862	piR-56248
URS0000004C35	2859	piR-43175
URS00003AD57C	2854.67	piR-370
URS00001832A0	2852	piR-2555
URS000055886E	2848.67	piR-21804
URS000011F789	2846	piR-10607
URS00004768E6	2842.33	piR-19746
URS000008BB1E	2840.67	piR-53000
URS00001A332E	2837.33	piR-11993
URS000011A91B	2834	piR-12647
URS00002BC056	2834	piR-22429
URS00002A500D	2828	piR-49615
URS00001E68E7	2827.33	piR-8693
URS000056C4C0	2825.67	piR-35199
URS00000D6520	2817.67	piR-9545
URS000041E8F9	2809	piR-58500
URS0000526A0C	2809	piR-8805
URS00004E429C	2807	piR-61994
URS0000565A0D	2801.33	piR-49177
URS0000479096	2795	piR-42814
URS0000222986	2794.33	piR-20897
URS000011C3D4	2783.67	piR-9145
URS00000B1F0E	2782.33	piR-44634
URS000016BF07	2777.33	piR-20825
URS000017A613	2775.67	piR-62795
URS000037CC28	2774.33	piR-3600
URS0000064B93	2772.67	piR-64139
URS000035C2FD	2764	piR-4063
URS00001F54E1	2762.33	piR-44382
URS0000594091	2760.33	piR-12285
URS00003E02B9	2758	piR-70776
URS000014BD1C	2753	piR-69453
URS00004DAD40	2748.67	piR-44483
URS00002222A2	2744	piR-41447
URS000031A88A	2738.33	piR-56759
URS00003B9B1F	2737.67	piR-29636
URS000014DE32	2735.33	piR-15336
URS00002DEB75	2730.67	piR-15335
URS0000505A40	2730	piR-41622
URS00005D47DA	2730	piR-57881
URS000034D042	2727.33	piR-64394
URS0000215A06	2726.67	piR-3027
URS00000CB719	2723.33	piR-24789
URS000035D664	2720	piR-31356
URS0000543653	2719	piR-65129
URS00001E5B7A	2718.67	piR-8503
URS000047E779	2708.67	piR-21447
URS000024D3C5	2708.33	piR-132
URS000059B4E1	2707	piR-56843
URS000021C7B0	2705	piR-13670
URS000050FC6A	2703.33	piR-65959
URS000057E10E	2699	piR-14883
URS000038D735	2689.67	piR-32210
URS0000304D57	2686.67	piR-39256
URS00003CDABD	2686.33	piR-22497
URS000028D206	2671.33	piR-22904
URS0000144421	2663.33	piR-23402
URS00003A047C	2662.67	piR-63851
URS00002C2B39	2662.33	piR-16799
URS00005CE110	2659.67	piR-65939
URS00001FECDF	2659.33	piR-21966
URS000016CA1C	2658.33	piR-14139
URS0000415D1F	2657	piR-15395
URS000038D46D	2654.33	piR-56224
URS000024A117	2653.67	piR-21829
URS00003B99B2	2653.33	piR-65941
URS0000267844	2653	piR-48051
URS00003A5E6C	2651	piR-62227
URS0000204ED2	2650.33	piR-20293
URS000021BB42	2645.67	piR-71225
URS000001C4A2	2640.67	piR-45700
URS00005889E2	2640.67	piR-55435
URS000003CD82	2638.67	piR-39285
URS000033E4D8	2638	piR-53209
URS00001E3566	2635.33	piR-56440
URS000032250C	2635.33	piR-58744
URS000032775B	2632	piR-51271
URS00000B9275	2630	piR-69452
URS0000172290	2629	piR-28823
URS000051C028	2628.33	piR-12480
URS00005CD5D9	2625.67	piR-8028
URS00000A62ED	2625.33	piR-71249
URS0000278445	2621.67	piR-499
URS00005FBB94	2617.33	piR-69054
URS00004CE638	2615.33	piR-8636
URS0000515B14	2612	piR-23442
URS0000524CA7	2611.33	piR-31703
URS000040693D	2611	piR-32658
URS00005EB9FC	2611	piR-21881
URS000027EAE5	2610.33	piR-35985
URS00001E5A08	2608	piR-57343
URS0000107F00	2607.33	piR-35766
URS0000342BDE	2605	piR-17595
URS00000975C2	2600.33	piR-71820
URS00004BFB92	2594.33	piR-61712
URS00004E36B4	2593.67	piR-62794
URS00000989DB	2593	piR-15520
URS00000EC13C	2592.67	piR-30524
URS00002A4BE1	2586.33	piR-57168
URS00000E2BCF	2583.67	piR-44815
URS000039378D	2581	piR-21412
URS0000604446	2576.33	piR-34219
URS00000B1722	2575	piR-37545
URS00003B6032	2574.33	piR-61912
URS000014FB19	2573	piR-49628
URS000021116D	2572	piR-29147
URS00004518F6	2566.33	piR-7654
URS000014E298	2564.67	piR-3370
URS00004945DA	2557.33	piR-33157
URS00003B55BF	2555	piR-131
URS00000B030E	2549.67	piR-54091
URS000057F453	2549.33	piR-69003
URS00000793BF	2548.67	piR-27525
URS00001A1595	2548.67	piR-35705
URS00000BF1BD	2548.33	piR-24045
URS000035EC46	2544.67	piR-26722
URS0000265066	2544.33	piR-29421
URS0000484422	2541.33	piR-56345
URS0000485494	2540.33	piR-49681
URS0000554617	2539	piR-19363
URS000007FA13	2538.67	piR-62799
URS00002C89BD	2538.67	piR-14839
URS000015BADF	2536	piR-62797
URS000052D817	2536	piR-62798
URS00001FCACF	2535	piR-35459
URS0000482600	2535	piR-22012
URS00001D5889	2534.33	piR-42729
URS00000F185A	2533	piR-6027
URS0000070E3F	2532.33	piR-69123
URS000020BA15	2531.67	piR-19504
URS00006044CD	2526.33	piR-16466
URS00000EEEB2	2515.67	piR-50055
URS000060A0A8	2509.67	piR-369
URS0000215012	2506.67	piR-64656
URS00003AF734	2506.67	piR-45347
URS00003904E7	2504	piR-35062
URS00004B0D2F	2503.67	piR-65013
URS000017DC73	2501.67	piR-9624
URS0000099501	2500.67	piR-30729
URS00003A5085	2498.33	piR-57181
URS00001264C3	2498	piR-65940
URS0000366641	2497.67	piR-42433
URS0000110825	2496.67	piR-41541
URS000047D88B	2495.33	piR-21822
URS00002C0F8C	2494.67	piR-43534
URS00005AA1CE	2494	piR-21246
URS0000395A1A	2493	piR-60514
URS000016588C	2491.33	piR-18968
URS000004EF96	2490	piR-62610
URS00005AE711	2488.33	piR-57511
URS00003B2F43	2486	piR-14131
URS0000152470	2485	piR-59530
URS00000CE2FF	2483.33	piR-64023
URS0000263EB8	2478.33	piR-35708
URS0000374959	2477.67	piR-43936
URS00002DE19F	2476.33	piR-25372
URS00000F9FA6	2476	piR-51621
URS000058A7FF	2469.33	piR-48626
URS000017EE91	2468	piR-27312
URS000053BE7E	2467	piR-25653
URS00001A4B61	2460	piR-46556
URS00002A02DC	2459.67	piR-10552
URS00003A01FC	2459	piR-20652
URS000016E76F	2454	piR-52458
URS0000191FE0	2451.67	piR-44748
URS00004D4645	2450	piR-59846
URS000056C5F0	2445.67	piR-22281
URS00000DD5FA	2444.67	piR-30091
URS0000296592	2442.67	piR-17132
URS00000F80B1	2438.33	piR-38348
URS0000533641	2437.67	piR-21712
URS00005815C8	2437	piR-24774
URS0000598124	2437	piR-50944
URS00006034B8	2435.67	piR-51470
URS00000B0F88	2435	piR-27829
URS000028D363	2433.67	piR-26721
URS00005BD6E1	2433.33	piR-4694
URS0000441B14	2429.67	piR-46235
URS00004CD70A	2429	piR-71469
URS00001D1802	2420.33	piR-495
URS000052D2E0	2420.33	piR-37882
URS000012151B	2417.67	piR-19257
URS0000331F53	2416.67	piR-62320
URS00003C1B89	2416.67	piR-54754
URS000047ABB9	2413.33	piR-52581
URS000043087B	2412.33	piR-59388
URS0000039375	2409.67	piR-45331
URS00002C589E	2409	piR-33712
URS00000E44A5	2407.67	piR-70893
URS000009F842	2407	piR-34841
URS0000495B3B	2405.67	piR-52872
URS00001A3849	2400.67	piR-23999
URS0000213D16	2400.33	piR-39675
URS000042A0A2	2399	piR-5296
URS00001F46BA	2396.67	piR-48518
URS00001CF33E	2391	piR-4298
URS00000755D2	2390	piR-29292
URS0000613F2E	2386.33	piR-58899
URS00005D3EB3	2385.67	piR-6066
URS00004BAB10	2385	piR-39425
URS0000066FE7	2384.33	piR-52608
URS00001D9275	2384	piR-59539
URS00001F6190	2378.67	piR-4168
URS000008CB15	2376.33	piR-15273
URS00000F6AE7	2375.33	piR-4800
URS00002516E9	2374	piR-3028
URS00004D39D5	2372	piR-9144
URS0000143C40	2368	piR-23350
URS00002927F3	2368	piR-36160
URS00002A4035	2367.33	piR-52146
URS000032D3E3	2359.33	piR-22447
URS00004857B9	2359.33	piR-40122
URS0000100BB9	2359	piR-34557
URS00003EB313	2357.33	piR-36013
URS0000477DEC	2354.67	piR-28080
URS00004CB21C	2354	piR-47978
URS000050DD62	2350.67	piR-3026
URS000033447C	2350	piR-3676
URS00000D4BCF	2345.67	piR-16647
URS000021737D	2345.33	piR-70810
URS00002BEEC7	2345.33	piR-8806
URS00005E37F1	2345.33	piR-35125
URS00002418C8	2341.33	piR-43750
URS000010A6A8	2339	piR-57203
URS00004F4A4C	2336	piR-44487
URS00001AB9C1	2335.67	piR-44099
URS00003D4FD1	2334	piR-21938
URS0000187E8B	2333.67	piR-44864
URS00001B481B	2332.67	piR-13889
URS0000087374	2330.33	piR-38598
URS0000099B52	2330.33	piR-2200
URS000042EF98	2330.33	piR-33019
URS0000199593	2329	piR-16794
URS0000512841	2325	piR-71819
URS00005CD8C6	2321.67	piR-51309
URS0000354C7F	2321.33	piR-62826
URS00002FEAE1	2320.33	piR-53521
URS00004ED29C	2319.67	piR-42154
URS00002243CF	2318.67	piR-27105
URS0000569EB8	2316.33	piR-43157
URS00005CB7D5	2316.33	piR-38934
URS0000023FAB	2315.67	piR-49847
URS00001E496D	2315.33	piR-64163
URS00003966DF	2313	piR-54678
URS000023D5CE	2310	piR-59355
URS00001322F9	2309.67	piR-24293
URS00003AFE79	2309.67	piR-65871
URS0000424B21	2308.67	piR-65938
URS0000098F85	2308	piR-59670
URS00002AC58E	2307.33	piR-57424
URS000057628C	2305.33	piR-22192
URS0000467F40	2303.67	piR-19068
URS00002FA3BC	2303.33	piR-58696
URS00003E15A9	2303	piR-16344
URS00005B516D	2297.33	piR-42582
URS00000B2641	2297	piR-68083
URS0000388578	2294.67	piR-45441
URS000023D94C	2294.33	piR-3011
URS0000374EF4	2288	piR-71245
URS00004DF625	2285	piR-33869
URS0000482B13	2282.33	piR-49718
URS000057C628	2282.33	piR-36936
URS000000D4A2	2279.67	piR-42703
URS0000399B0A	2277.33	piR-72105
URS0000492017	2271.67	piR-20427
URS0000622542	2271.67	piR-42539
URS0000438F8A	2270.67	piR-69122
URS00004D9DCB	2268.33	piR-25856
URS000033D7F7	2267.33	piR-33743
URS000013345C	2267	piR-51399
URS0000615092	2265.33	piR-21609
URS00002567B6	2265	piR-13899
URS00004C6064	2264	piR-31387
URS0000050451	2261.67	piR-40614
URS000002BE44	2260.33	piR-64817
URS00004E6F55	2258	piR-70105
URS0000552D13	2257.33	piR-45315
URS00005729B3	2257.33	piR-60237
URS00000DE4AE	2256	piR-9417
URS00005158C2	2256	piR-57360
URS0000115FA5	2255.67	piR-42118
URS00005775B8	2254.67	piR-42067
URS000038699C	2251.33	piR-19129
URS00003B62A2	2251	piR-27139
URS0000534EAC	2247.67	piR-30576
URS000030B6B1	2241.33	piR-17414
URS00004E862C	2238.67	piR-17948
URS00002DB3A4	2237	piR-19031
URS000027566F	2236.33	piR-42693
URS000042453A	2232.33	piR-24435
URS00001FE8FE	2231	piR-65995
URS000054D455	2228.33	piR-23654
URS0000084E4F	2223	piR-3863
URS0000129B7C	2223	piR-62188
URS000060C52B	2220.33	piR-9393
URS000058F564	2220	piR-50795
URS000043482A	2219.33	piR-50541
URS00001D3F54	2215.33	piR-46200
URS00002C999A	2212.33	piR-63320
URS00001BDD95	2211	piR-40063
URS00004406EC	2211	piR-34863
URS00003B6ABB	2210.67	piR-70841
URS00004F2A71	2209.67	piR-33904
URS00003906B1	2209.33	piR-9341
URS00003A1B25	2207.67	piR-37933
URS00002AC9A9	2205	piR-42470
URS000013D58D	2203.33	piR-29663
URS000021A5DC	2202.33	piR-64933
URS000004542D	2200.67	piR-11335
URS0000095BE1	2199.67	piR-472
URS0000403F7F	2199.67	piR-44093
URS00003FC53C	2196.33	piR-63200
URS00002CCABF	2195.67	piR-64994
URS0000269082	2194.67	piR-48209
URS00002EB8E5	2193.33	piR-9623
URS000045CF4C	2192.67	piR-36100
URS0000246AB4	2187.33	piR-10860
URS000053801A	2187	piR-44816
URS00005AF3B9	2181	piR-42372
URS000047664B	2179	piR-17689
URS00001D53B4	2178.67	piR-70508
URS00003C9BA3	2176.33	piR-19946
URS00003A027D	2174.33	piR-53258
URS0000365827	2172	piR-60003
URS00002729D4	2170.33	piR-42292
URS00005C305A	2170.33	piR-27199
URS000056CD58	2169	piR-130
URS00003A0B71	2165.33	piR-26490
URS000030BE85	2162.67	piR-26608
URS000053A524	2160.67	piR-51180
URS00002A023D	2158.67	piR-3969
URS000047A657	2157.33	piR-3968
URS00002B6190	2156	piR-70345
URS00005D6074	2152	piR-24587
URS00004BA0A0	2151.67	piR-32810
URS00003B19DF	2150.33	piR-43853
URS00005F8F1F	2150.33	piR-35059
URS000000E830	2149.67	piR-49422
URS00005CC78E	2147.33	piR-46691
URS000057C039	2146	piR-48582
URS000044AC94	2141.67	piR-45587
URS00000C5DD5	2132.33	piR-42740
URS00001237D5	2131.33	piR-3025
URS000005103A	2131	piR-36966
URS000020AACE	2130.33	piR-70304
URS00001BC709	2129.67	piR-54839
URS00003E078B	2128.67	piR-33840
URS00001A873D	2124.33	piR-58314
URS00001E2436	2124.33	piR-8804
URS00000CCAD3	2123.67	piR-17512
URS0000422C22	2122.33	piR-3659
URS0000426F8B	2121.33	piR-39036
URS0000018BBE	2120.67	piR-63185
URS00003007F8	2119.67	piR-17533
URS00003CD3A2	2118	piR-3967
URS000007FAFE	2117.67	piR-57578
URS00004FACBB	2117.33	piR-28904
URS00000F4546	2117	piR-20019
URS0000172116	2115.33	piR-37283
URS000036E848	2112.67	piR-42942
URS00003546F3	2107.33	piR-16942
URS000044A736	2105	piR-20033
URS0000454771	2103.67	piR-39688
URS0000542C1D	2102.33	piR-38295
URS000061DAB1	2102	piR-4297
URS0000060154	2101.33	piR-34658
URS000022FA53	2101	piR-49745
URS0000009A74	2100.67	piR-70062
URS00000E161F	2097.67	piR-17735
URS00004B9B14	2096.33	piR-50467
URS0000045054	2095.33	piR-56263
URS00002C9930	2095.33	piR-50839
URS00000F58E7	2093	piR-60240
URS00004328C6	2092.33	piR-32156
URS00000E8340	2092	piR-35740
URS000049AB2C	2092	piR-38842
URS00001E0D20	2088.33	piR-22014
URS0000244279	2088	piR-42188
URS00003D70F7	2086.33	piR-11982
URS00002E9F62	2075.67	piR-2556
URS00003B610E	2074.67	piR-24144
URS00005B882C	2074	piR-34510
URS0000286B62	2069.67	piR-18831
URS00005332A3	2068	piR-4399
URS000061BE42	2068	piR-16548
URS0000416EF6	2061.33	piR-69800
URS0000081575	2056	piR-14184
URS000024E2E8	2054.67	piR-7923
URS00004A63A7	2054	piR-49065
URS00000E7EC9	2050.67	piR-30568
URS0000236DC2	2050.33	piR-47506
URS000018505C	2048.33	piR-40773
URS0000054A95	2047.33	piR-16943
URS000040DA9B	2047	piR-53058
URS000056C13D	2044.67	piR-14432
URS000049DB77	2041.33	piR-68985
URS00002639E9	2040.33	piR-10327
URS000016634D	2039.67	piR-21153
URS000037FE91	2038.67	piR-69839
URS000045ED98	2034.67	piR-51720
URS0000601351	2033	piR-16374
URS00004FADA1	2031.33	piR-71778
URS0000442DCC	2028	piR-36891
URS00005E8E84	2028	piR-8968
URS000043AB7F	2026.67	piR-48691
URS00005D3F67	2024.67	piR-19724
URS00003BA43E	2024	piR-33215
URS00005D524B	2023	piR-25095
URS000014265F	2022.33	piR-56240
URS00002CBF8E	2021.33	piR-34568
URS0000443879	2018.67	piR-13260
URS00003AB4C8	2013.67	piR-12225
URS0000268B7B	2012.67	piR-33534
URS00004624A9	2012.67	piR-15772
URS0000069481	2012.33	piR-38380
URS000060A27E	2012.33	piR-6403
URS00001CEAB1	2011.67	piR-55231
URS0000443705	2011	piR-63271
URS00000B13C7	2009.67	piR-54467
URS00001B4A44	2008	piR-57612
URS0000528951	2007.33	piR-9412
URS00000D9E22	2005.33	piR-63319
URS00003471C4	2004.67	piR-47569
URS0000111031	2002.33	piR-39478
URS0000185C3D	2001.67	piR-10691
URS0000397012	2001.33	piR-19838
URS00004363B4	1999.67	piR-42373
URS00002E93FA	1998.67	piR-21772
URS00004C4591	1998.67	piR-60502
URS000009985D	1996.67	piR-26350
URS00001B4FD4	1996	piR-23264
URS0000619068	1995.67	piR-19193
URS0000199A97	1995.33	piR-11149
URS0000477BCF	1995.33	piR-41349
URS000012CAA6	1994.67	piR-24905
URS00002A52A8	1994	piR-26416
URS00005140E8	1993.67	piR-53084
URS0000389647	1992	piR-60438
URS0000076819	1991.67	piR-65942
URS00002E935C	1987.33	piR-69184
URS000010EE74	1987	piR-58442
URS0000262DAB	1985.67	piR-12568
URS00001A9DC7	1983.33	piR-18534
URS00003C7131	1982.67	piR-34855
URS000054ECD0	1982	piR-26425
URS0000145BE8	1976.67	piR-64598
URS000027F0CA	1975.33	piR-71367
URS00004EB171	1971.33	piR-64285
URS0000362E3B	1970	piR-40701
URS000005727E	1968.33	piR-38756
URS000012267E	1967.33	piR-16658
URS00003AEAB6	1967	piR-27065
URS00000745EE	1965	piR-21991
URS000000500C	1964.33	piR-14069
URS000044892C	1962.33	piR-21878
URS0000561E25	1959	piR-12921
URS00005DA96C	1956.33	piR-3207
URS00003C5484	1953.33	piR-19488
URS000005AD2F	1950	piR-31666
URS00005F2051	1947.67	piR-37177
URS0000137C57	1946.33	piR-35411
URS0000269F50	1946	piR-66171
URS00005A47BC	1945.33	piR-21302
URS00003DF4DA	1944.33	piR-49320
URS00001941B2	1943	piR-40207
URS00002E3FBB	1942.67	piR-16224
URS000016ABD5	1940.33	piR-45562
URS0000476476	1940.33	piR-4512
URS00002B9804	1939	piR-19107
URS00000DC7DA	1938.33	piR-9543
URS00004E699D	1937.67	piR-15305
URS00004C449C	1935.33	piR-20478
URS0000594A19	1934.67	piR-53397
URS00002B637B	1934	piR-49816
URS000046B688	1934	piR-69454
URS000050A4DF	1934	piR-54972
URS0000589E8A	1932.67	piR-32719
URS0000186E4F	1932.33	piR-14856
URS00002CED90	1932.33	piR-63318
URS0000030B27	1931	piR-28123
URS000059BC8C	1926.67	piR-26469
URS00004E465E	1924	piR-35752
URS0000044A2D	1923.33	piR-71368
URS00005B217E	1922.33	piR-68095
URS000013D95D	1921	piR-71579
URS00002438AC	1919.67	piR-58572
URS00003053F7	1912.67	piR-57318
URS0000358EF3	1912.33	piR-48593
URS00005F2A9A	1907	piR-37309
URS00000C4E41	1904.33	piR-17841
URS00000C4CC5	1903	piR-27106
URS00001073B6	1902.67	piR-54853
URS00000B6DEA	1900.33	piR-10294
URS00001230EC	1900.33	piR-3974
URS0000275327	1896.33	piR-37934
URS00005DC393	1896	piR-3601
URS0000024F06	1894.67	piR-57819
URS00003F190E	1892.33	piR-33100
URS00001BE1A9	1890.33	piR-42910
URS000015DDDB	1888.33	piR-20252
URS000007816D	1885.33	piR-68862
URS00001B1540	1884.67	piR-9530
URS00002AA02C	1884.67	piR-69451
URS0000120BD7	1884	piR-64614
URS0000018E03	1881.67	piR-70837
URS000049B115	1880	piR-56401
URS0000010E2C	1877.67	piR-61966
URS00003C66C3	1877	piR-11030
URS0000414F3D	1874.67	piR-44606
URS00005B2EE4	1871.67	piR-18834
URS00000A0DE8	1868	piR-59009
URS00000C5372	1867.33	piR-23040
URS000052B99A	1865.33	piR-63283
URS00001D6406	1862.67	piR-50922
URS00003909FE	1862.67	piR-62195
URS00003EEADB	1861.33	piR-33724
URS00003AAB24	1860.33	piR-27960
URS00004BBFF9	1860.33	piR-16716
URS000003AEA7	1859.33	piR-37853
URS000006D8F5	1859.33	piR-28589
URS00001A0490	1857.67	piR-18019
URS0000035AC0	1853	piR-11475
URS0000200C52	1853	piR-9531
URS000045FA04	1852	piR-43438
URS0000423964	1850	piR-50575
URS00003363DF	1849.67	piR-28763
URS00002145D6	1844.67	piR-60176
URS000000981B	1844.33	piR-64130
URS0000062681	1842	piR-60239
URS000049BE4C	1841.33	piR-40537
URS000010D660	1840.67	piR-14842
URS000047C1FA	1840.33	piR-42952
URS000008A045	1834.67	piR-21915
URS0000095263	1833.67	piR-19157
URS00001AACA7	1833.33	piR-15173
URS000024667F	1831.33	piR-70009
URS00003F0284	1830	piR-28674
URS000030AE47	1829.67	piR-52151
URS000035E7D5	1829	piR-68706
URS00001F66D2	1828.67	piR-49561
URS000018BB36	1827.33	piR-27831
URS00003E2FFE	1827	piR-30405
URS000053B1C6	1827	piR-69989
URS0000397180	1826.67	piR-64791
URS0000145583	1826	piR-55235
URS000009A4A7	1822.33	piR-61437
URS0000602D88	1821.67	piR-8967
URS0000350ADC	1821	piR-24218
URS0000437B4F	1819.67	piR-66765
URS00002D1087	1815.67	piR-16477
URS000015F529	1814	piR-49399
URS00000A089B	1812.33	piR-2099
URS000050166D	1809	piR-42548
URS000017556E	1808.67	piR-64407
URS0000114C24	1808.33	piR-34030
URS0000427CEA	1808.33	piR-22788
URS00005213A9	1807.67	piR-41234
URS0000003BF2	1804.33	piR-16482
URS000043A756	1804	piR-69685
URS000018CDCE	1797	piR-24103
URS0000226F93	1797	piR-50785
URS0000148C66	1796.67	piR-16533
URS000011DFD3	1794	piR-37350
URS000054F0CC	1793.33	piR-38512
URS00003E74AD	1792.67	piR-52187
URS00003F8287	1792.33	piR-26243
URS00000794BC	1792	piR-59273
URS000026369D	1790.33	piR-37872
URS000007D744	1789.67	piR-68965
URS0000324E21	1788.67	piR-39547
URS000039FB11	1788.33	piR-69274
URS000049DFCC	1787.67	piR-52075
URS00005AC616	1787.67	piR-13239
URS00003A0F3C	1785.67	piR-69293
URS000020B618	1784.67	piR-62311
URS00003B111F	1784.67	piR-12005
URS00000AD9D8	1783.33	piR-61234
URS0000140DAF	1782.67	piR-34873
URS00004E5ACA	1782.33	piR-72031
URS0000549BBE	1781	piR-45629
URS00005A3648	1776.33	piR-24976
URS000060FAAF	1773.33	piR-27774
URS0000567EF0	1773	piR-4488
URS0000150AF0	1771.33	piR-68599
URS000018A388	1771.33	piR-18946
URS0000309BFD	1771.33	piR-64571
URS00004F561E	1771.33	piR-33049
URS00002FA1D7	1771	piR-57332
URS00001258CF	1769.33	piR-46906
URS00004D6BB1	1768.33	piR-33688
URS000040E243	1768	piR-6279
URS00004707D4	1765.67	piR-16638
URS000014DC0D	1761.67	piR-6067
URS0000433C0A	1760.33	piR-26278
URS000013A47C	1759.67	piR-14088
URS00004008B3	1758.33	piR-3599
URS0000235AB2	1758	piR-45513
URS00003E3F2C	1756	piR-67798
URS00003AACC9	1753.33	piR-46266
URS0000577AD2	1753	piR-71369
URS00005CF52D	1752.67	piR-8645
URS000021C67B	1751	piR-8644
URS00003FC904	1750	piR-30843
URS00003398B2	1749.67	piR-25562
URS000024F860	1745.33	piR-56968
URS000000FF6C	1744.33	piR-68861
URS000049B38E	1743.33	piR-64332
URS00001D1FE0	1742	piR-3220
URS000014BF43	1741.67	piR-60456
URS0000409883	1741.33	piR-66813
URS000055323C	1741	piR-57062
URS000031A268	1740.33	piR-27772
URS000039D860	1740.33	piR-59422
URS0000428800	1739.33	piR-42848
URS0000371CCD	1738.67	piR-16816
URS00000844A1	1737.67	piR-22496
URS0000184565	1736.67	piR-568
URS0000068C2D	1732.67	piR-15296
URS0000392476	1732	piR-71800
URS00005937A2	1732	piR-1276
URS00003A61BD	1731.33	piR-41285
URS00005F7DFC	1731	piR-34511
URS000038347E	1730.33	piR-61668
URS0000016E10	1728.33	piR-48432
URS00005ED356	1723.67	piR-27524
URS00005FED7D	1720.33	piR-60409
URS00004E6EE0	1718.67	piR-30506
URS0000240354	1715.67	piR-20102
URS00000400FF	1713.33	piR-68279
URS000056D1A6	1712.33	piR-48383
URS00001E0EFB	1710.33	piR-64637
URS00001876F3	1709	piR-24099
URS00005D0830	1709	piR-28442
URS00005C2228	1708.67	piR-68705
URS00003C3EEB	1707	piR-3250
URS000050B927	1707	piR-2514
URS0000003E5F	1706.33	piR-63863
URS000008C57A	1704.33	piR-8803
URS0000016FA5	1703.67	piR-30647
URS000046DE85	1703	piR-15842
URS0000048E38	1702.67	piR-14499
URS000006FCF9	1701	piR-33650
URS00002B4B7A	1700	piR-33683
URS000019A4CB	1699.33	piR-32294
URS0000079A90	1699	piR-56210
URS000016843E	1699	piR-11064
URS00003B22BE	1698.33	piR-57188
URS000053791A	1697.67	piR-17032
URS00004ECEBE	1697	piR-14057
URS000017C6A3	1696.33	piR-46893
URS000036D1B3	1695.67	piR-63763
URS00000BFD49	1695.33	piR-14786
URS00002902F2	1695	piR-51677
URS000033B676	1693.33	piR-49517
URS000020714F	1693	piR-38169
URS00001EB5E8	1692	piR-39719
URS000059299D	1691.67	piR-39521
URS0000277089	1690.67	piR-49857
URS000025F8FB	1685	piR-24090
URS00002A6036	1684.33	piR-10057
URS000004CB71	1683.33	piR-8646
URS000040AA95	1682.33	piR-55767
URS0000090296	1682	piR-66163
URS0000382161	1682	piR-64635
URS00004D91BF	1682	piR-12293
URS00003A01FE	1681.67	piR-71783
URS000030726B	1680.67	piR-58948
URS000024F13B	1680.33	piR-64284
URS000060AF2B	1678	piR-9915
URS0000590B50	1676	piR-46080
URS00000C710B	1674	piR-17879
URS00002F20A4	1674	piR-69725
URS00003649F8	1674	piR-31015
URS00001B0760	1671.33	piR-4543
URS00000AF15A	1671	piR-15509
URS000018710F	1670.33	piR-9622
URS00002129B5	1669.67	piR-59618
URS00002BD5DB	1669.33	piR-368
URS000031DDFE	1668.67	piR-3595
URS0000436C5C	1668.67	piR-49278
URS00002DFF27	1667.33	piR-25051
URS00002AE0CF	1667	piR-12294
URS00005F9042	1666.33	piR-56597
URS0000600877	1666	piR-44536
URS000044E299	1665.33	piR-16358
URS0000453220	1665.33	piR-43651
URS000002B703	1662.67	piR-25776
URS0000207B14	1662.33	piR-41588
URS000042E013	1660.33	piR-58853
URS0000463E65	1660.33	piR-22018
URS00002A2906	1659.67	piR-63908
URS000027CC77	1659.33	piR-891
URS00002B6E0D	1659.33	piR-9873
URS000054723B	1659	piR-22314
URS000055482A	1659	piR-62462
URS0000085F25	1656	piR-15629
URS00004F157A	1655.67	piR-33311
URS00000A54AF	1655.33	piR-48835
URS00001251CA	1655	piR-16247
URS00001A4753	1653.67	piR-3966
URS0000259872	1653.67	piR-15797
URS00004FF217	1653.33	piR-6065
URS000023A870	1651.67	piR-6026
URS000009AD5D	1651.33	piR-42236
URS00005A65C4	1651.33	piR-48514
URS00002C7DAC	1650.33	piR-23436
URS00004D5D0E	1649.67	piR-18068
URS00004C72E2	1649.33	piR-15192
URS00003339E9	1648.67	piR-63453
URS0000489BB2	1648.33	piR-6402
URS00002A3A09	1648	piR-36715
URS00005C5CD5	1646.33	piR-11456
URS0000550555	1646	piR-47021
URS0000238636	1645.67	piR-8643
URS000016019C	1645.33	piR-367
URS00005B5666	1645.33	piR-15164
URS0000206E60	1644	piR-38744
URS000004268A	1643.33	piR-46901
URS0000559D13	1643	piR-14911
URS00005CE8B4	1641.33	piR-65628
URS00003E2FEC	1640	piR-17917
URS000000FAED	1638.33	piR-44553
URS000042ABB6	1635.33	piR-24510
URS0000235990	1634.33	piR-42595
URS00000380DE	1633.33	piR-33585
URS000014C56C	1632.33	piR-47467
URS00004701D2	1632.33	piR-3206
URS0000584145	1632	piR-55350
URS000006DB9C	1631.33	piR-51691
URS00002ED623	1631.33	piR-41652
URS000036025F	1630.33	piR-50961
URS00002F59A8	1630	piR-43495
URS00001AC07E	1629.67	piR-42262
URS0000368877	1629	piR-70994
URS00005C0638	1627.33	piR-4797
URS000004FD5A	1625.67	piR-20572
URS0000412C49	1624.67	piR-6217
URS0000455E4D	1624.67	piR-23726
URS00003202EC	1623.67	piR-3529
URS000047BFF3	1623.33	piR-27637
URS00000478C7	1622.67	piR-71244
URS0000128FB9	1622	piR-15510
URS0000496A6D	1622	piR-70233
URS00003A9003	1620	piR-54575
URS0000502BD2	1620	piR-21684
URS0000495C01	1619	piR-3528
URS0000477B99	1618.67	piR-60359
URS0000521963	1618.33	piR-71986
URS0000037618	1617	piR-19501
URS000046CD9D	1616.67	piR-52944
URS000009352F	1615.33	piR-39773
URS0000478365	1614	piR-18356
URS0000572E66	1613.67	piR-29118
URS000061AC82	1613.67	piR-43685
URS00005A4C5D	1613	piR-47010
URS00000583E6	1611.67	piR-42355
URS00002BE2A3	1611.67	piR-46276
URS0000101F08	1611	piR-41930
URS000029FA05	1611	piR-2789
URS00005B4AC4	1611	piR-43826
URS00004F218E	1610	piR-46040
URS00003D7F51	1607	piR-27862
URS0000229DBD	1605.33	piR-9026
URS00004CEA92	1599	piR-62492
URS00001D2CC0	1598	piR-16771
URS00001FC461	1597.67	piR-31953
URS00002BBD94	1597.67	piR-34107
URS0000020D05	1597	piR-70008
URS00003ACF92	1596.67	piR-9025
URS00002EC7D8	1596.33	piR-66026
URS00003C19D7	1595.67	piR-18448
URS000035D507	1595.33	piR-50890
URS000026CE9E	1594	piR-59531
URS0000577140	1593.33	piR-68645
URS00003585F9	1593	piR-16302
URS00003208B7	1592	piR-58817
URS00002AD218	1591.67	piR-47926
URS000046F172	1591.67	piR-13838
URS00002B0928	1590	piR-1665
URS00002CEB84	1589	piR-49303
URS00003FE6BF	1588.33	piR-34685
URS00004409AF	1588.33	piR-19908
URS0000362434	1587.67	piR-44173
URS000052654A	1587	piR-41215
URS000009E0F5	1581.33	piR-66162
URS0000371307	1578.67	piR-4796
URS000058EF17	1578.67	piR-43147
URS00001FC5DB	1578	piR-65484
URS000044E8C9	1578	piR-11971
URS00001283C4	1577.67	piR-54709
URS0000448FA8	1577.33	piR-63113
URS000009EFCD	1576.67	piR-3712
URS000021090F	1576.33	piR-12348
URS00002BF625	1574.33	piR-18544
URS00001ACEA9	1574	piR-32327
URS00005B6A95	1574	piR-41789
URS00001A1888	1573.67	piR-50056
URS000049FAB4	1573	piR-71366
URS00004CBFA8	1572.33	piR-40079
URS00000D0005	1571	piR-49968
URS0000068856	1570.67	piR-31909
URS00003D6DF0	1570.67	piR-45645
URS000051193E	1570.67	piR-29960
URS0000057411	1570	piR-60414
URS0000291DE0	1569.67	piR-8859
URS00003BB0BE	1568.33	piR-7391
URS00003A1A8E	1568	piR-26346
URS00000EA78F	1567.67	piR-52460
URS00005A4A9D	1567.67	piR-44767
URS00000AFCDD	1567.33	piR-64655
URS0000529469	1567	piR-62825
URS000038A889	1566.67	piR-53630
URS00002CDFDE	1564.67	piR-61692
URS00003AC171	1564.67	piR-55496
URS00004D8234	1564.67	piR-5443
URS000012883E	1563	piR-47917
URS000018ABC5	1562.67	piR-22377
URS00000941AF	1562	piR-47272
URS00005C8A7C	1560.33	piR-14351
URS00003A3843	1560	piR-61119
URS00003D4CB5	1554.33	piR-9004
URS000009E13B	1554	piR-64395
URS000014B3FC	1551.67	piR-1351
URS00004DC858	1548.67	piR-56394
URS00001F60A6	1547.67	piR-15647
URS000043A6F1	1547.33	piR-3029
URS0000543098	1547	piR-57683
URS00005B695F	1547	piR-16120
URS00003EA10A	1545	piR-70791
URS00003B6FCA	1544	piR-70737
URS00005CE1D9	1543	piR-14949
URS000040A28C	1542.33	piR-58118
URS000038D416	1541.33	piR-15901
URS000023D612	1538.67	piR-48455
URS0000164E91	1538.33	piR-3024
URS000008383F	1537.67	piR-4465
URS00004B10E8	1535	piR-37728
URS00002AAB3E	1533.67	piR-37203
URS00003ED57F	1533.33	piR-42462
URS000026D7B9	1533	piR-48192
URS00000DEB53	1530.33	piR-70303
URS0000349FCA	1530.33	piR-57490
URS00003ABFD6	1529.33	piR-3219
URS000031F0C4	1527.33	piR-22420
URS000015DF03	1526	piR-35010
URS00000E0B11	1525.33	piR-8942
URS00001E06DA	1524.67	piR-17890
URS00002EFBE1	1524.33	piR-63849
URS0000182073	1523	piR-14461
URS00004C30A2	1522.67	piR-38789
URS00003D5E97	1521.67	piR-4281
URS00001B4016	1520.33	piR-31819
URS000031765B	1519.67	piR-21191
URS00002D2B02	1518.67	piR-53812
URS000011FBC0	1518.33	piR-70986
URS000045777E	1518.33	piR-19747
URS00004B7392	1516.33	piR-46403
URS000036E0E6	1516	piR-500
URS00001F1EDD	1515.67	piR-71777
URS000017DFD0	1515.33	piR-13851
URS00003BE40E	1514	piR-15301
URS000035B9DC	1513.67	piR-28224
URS0000139938	1512.67	piR-68219
URS00003F1BC1	1511.33	piR-46658
URS00003013CB	1511	piR-30741
URS000038BD12	1511	piR-15474
URS00000CE76B	1510.67	piR-49854
URS0000166977	1510	piR-16970
URS000034ED7A	1507	piR-9024
URS0000410CB8	1507	piR-62096
URS0000441A7A	1507	piR-29190
URS0000083DBE	1506	piR-55706
URS0000406C2E	1505	piR-7663
URS000000C8E1	1504.67	piR-52091
URS00004EBBC6	1504.67	piR-27388
URS00005EF1F8	1504.67	piR-52990
URS000037616E	1503	piR-37740
URS00000D52B3	1501	piR-37793
URS0000594418	1500.33	piR-61747
URS00004DD22D	1499.67	piR-59037
URS00001E2B93	1499	piR-2604
URS000034EEE4	1498.33	piR-30978
URS00001B3816	1498	piR-69585
URS00000814C3	1497	piR-70993
URS00005EE3A5	1496.33	piR-5263
URS00003FF028	1496	piR-53304
URS00004856FC	1493.33	piR-29598
URS000008E1CC	1493	piR-59758
URS000018D5E7	1492.33	piR-46544
URS000044E484	1490.33	piR-68278
URS000059CC23	1490	piR-61251
URS000002A3A3	1489.33	piR-49206
URS000005C20C	1489.33	piR-13985
URS000013EBCE	1488.67	piR-65773
URS00000DB1A9	1488	piR-15760
URS0000247651	1488	piR-69988
URS00000E7545	1487.67	piR-3037
URS0000345B90	1487	piR-63155
URS00003BA3BD	1486.33	piR-47840
URS00004673F4	1486.33	piR-33329
URS00001AB981	1486	piR-27112
URS00002EBB8A	1486	piR-30812
URS000060B687	1485.67	piR-63272
URS000016EE3B	1485.33	piR-70573
URS000035143D	1484.33	piR-12610
URS000035230B	1484	piR-39066
URS00004F23C1	1483.33	piR-22075
URS0000106B25	1481.67	piR-43285
URS000013D514	1481.67	piR-23421
URS00001BDB4E	1478.67	piR-27821
URS000039DAC7	1478	piR-35005
URS00004FE575	1477.67	piR-61118
URS000002A525	1477	piR-11571
URS00003D0869	1477	piR-61358
URS00002F13B4	1476.67	piR-53186
URS00004823E0	1475.33	piR-55842
URS00001740E1	1474.33	piR-69799
URS00001B5832	1474.33	piR-64008
URS00003D19CE	1473.67	piR-64815
URS00003208DB	1473.33	piR-58573
URS0000269681	1473	piR-19229
URS000027373C	1471.67	piR-20069
URS00002678F8	1470.33	piR-61710
URS0000054B0C	1470	piR-44349
URS0000064359	1468.67	piR-28633
URS000055BA79	1467.33	piR-64934
URS0000607D40	1467.33	piR-8590
URS000050044A	1466.67	piR-45901
URS0000172B53	1466	piR-42926
URS000016CFB8	1465	piR-10541
URS00002B9284	1464.33	piR-12380
URS0000546828	1463.67	piR-27036
URS00005C3C71	1463.33	piR-68988
URS0000620613	1463	piR-60033
URS00004E3A2E	1462	piR-15006
URS00004C348A	1460.33	piR-16575
URS00000540B1	1460	piR-57695
URS00002CF43B	1459.67	piR-12126
URS0000215A6C	1458.33	piR-20220
URS00003C49E5	1458.33	piR-70572
URS000041F974	1457.67	piR-10548
URS00004B26F3	1456	piR-36913
URS000004FE1B	1455	piR-55802
URS00002EC836	1455	piR-42279
URS0000101035	1454.33	piR-21317
URS0000575A3D	1454	piR-57479
URS00003F62A8	1453.67	piR-4453
URS000005A945	1453.33	piR-55239
URS000053FAED	1453.33	piR-3221
URS00002FDE98	1451	piR-24411
URS00005A4F35	1451	piR-22474
URS00003B93F1	1449.33	piR-51644
URS0000350928	1449	piR-42437
URS00002A0028	1448	piR-28186
URS000047521F	1448	piR-16918
URS000060D24F	1447.67	piR-29950
URS000031DE6A	1447	piR-60360
URS00005B12E4	1446	piR-3315
URS00004786D2	1445.67	piR-62325
URS0000556BD1	1445.33	piR-69684
URS000024AFEA	1444	piR-40447
URS00005F773C	1444	piR-56018
URS000009DAE8	1442.33	piR-4352
URS000020E544	1441.67	piR-67773
URS000005A439	1441.33	piR-60032
URS000000D40E	1439	piR-26501
URS00000CFCF7	1437.67	piR-58077
URS00005B19BC	1437.67	piR-38547
URS0000097FB5	1437	piR-29349
URS0000293F0A	1437	piR-22234
URS00004085F4	1436.67	piR-3314
URS00005ABC1A	1436.33	piR-23304
URS0000253137	1435.33	piR-43298
URS00005BC26D	1434.67	piR-46181
URS00002364B1	1434.33	piR-59878
URS00005F6BFD	1434	piR-68601
URS000056A130	1433.33	piR-16556
URS000057F3DD	1433.33	piR-10642
URS00004125BF	1432.33	piR-59220
URS000045A530	1432.33	piR-8233
URS00003E62D4	1432	piR-40426
URS00001411CB	1430.33	piR-21925
URS0000580BC8	1430.33	piR-68824
URS00002A6009	1429	piR-44801
URS00004D58B8	1429	piR-57486
URS000034C3CA	1428	piR-42543
URS00003BB0D1	1428	piR-32667
URS0000401E97	1425.67	piR-5332
URS000003A354	1425.33	piR-27096
URS00002E2C24	1424.67	piR-7495
URS00003D3938	1424.33	piR-23514
URS00002176E5	1424	piR-25799
URS000042A7A6	1423	piR-17398
URS0000258FA6	1421.33	piR-11502
URS00001B8469	1420.67	piR-64887
URS000038519F	1419.67	piR-2905
URS0000473CBB	1419.33	piR-3036
URS0000100F2B	1419	piR-20067
URS00003E562F	1418.67	piR-24617
URS00000E035D	1418.33	piR-52196
URS00001A9343	1418	piR-49373
URS000031EBA7	1417.67	piR-28521
URS00001BE6B3	1416.67	piR-60392
URS00002C96ED	1416.67	piR-54775
URS00000D52C7	1416	piR-59314
URS00003C30E4	1415.33	piR-70302
URS00000249F1	1415	piR-61661
URS0000182A54	1414	piR-37342
URS00003D3E19	1413.33	piR-62111
URS00001DB927	1413	piR-3035
URS00002B545F	1413	piR-43623
URS0000018230	1411.67	piR-25470
URS00000067F7	1407.67	piR-15392
URS00005F4C36	1407.67	piR-129
URS000002E0EC	1407	piR-32704
URS0000286CD6	1407	piR-2198
URS00004531A6	1407	piR-32744
URS0000577717	1406	piR-52671
URS000019E0ED	1404.67	piR-42650
URS00002ECB5A	1404.33	piR-62776
URS00000CE8C8	1402.33	piR-48201
URS00004CBF26	1402	piR-34933
URS000035547C	1401.67	piR-47916
URS0000050D7F	1401	piR-31322
URS00002942C3	1399.67	piR-13310
URS00003C59F3	1398.67	piR-27114
URS00000B0426	1398.33	piR-6537
URS000016703D	1398.33	piR-33140
URS00003D1A64	1398.33	piR-48475
URS00005C30A1	1395.67	piR-28116
URS00001CAC12	1394	piR-27124
URS000057495C	1393.67	piR-14125
URS0000302A61	1392.67	piR-33514
URS00002A56FC	1392	piR-45383
URS0000324E25	1391.67	piR-58745
URS0000173D77	1390	piR-20378
URS00001B4AC1	1389.33	piR-70500
URS00003AA5A3	1389.33	piR-62228
URS00005F6496	1387.33	piR-37300
URS00002B3B95	1385.67	piR-34186
URS00005A8EAB	1385.67	piR-51640
URS000050C03E	1384.67	piR-55966
URS0000268D02	1384.33	piR-4509
URS000046A2BF	1382.67	piR-17639
URS0000013B71	1381.33	piR-10592
URS00002AE7FD	1380.33	piR-22981
URS000007EB2C	1379.67	piR-67529
URS0000620A08	1378.67	piR-62446
URS00005628D8	1378	piR-39102
URS00000EFF77	1377.67	piR-39154
URS00001AEEBF	1377.67	piR-52938
URS00005E0B20	1377	piR-26339
URS000058ACD6	1376.67	piR-21737
URS00002976B8	1375.33	piR-65558
URS0000044C22	1374.33	piR-23764
URS00003A4654	1373	piR-62097
URS00004C464C	1371.33	piR-30899
URS00005C9031	1371	piR-27204
URS00000B3103	1370.67	piR-20917
URS000014E9CF	1370.67	piR-16956
URS0000551D7F	1370.67	piR-31047
URS0000437972	1370.33	piR-71957
URS00005ED68B	1370	piR-3677
URS000059DF9D	1369.33	piR-42690
URS00005D5611	1369	piR-12435
URS00004B4952	1367.67	piR-67392
URS00000FE9B3	1367.33	piR-63862
URS0000120B24	1367	piR-58732
URS000052316F	1365.67	piR-26049
URS00005A2372	1365.67	piR-28742
URS0000031DF6	1363.67	piR-41900
URS0000030DC7	1362.67	piR-65629
URS00001B9DE4	1362.33	piR-61879
URS000010E910	1361.67	piR-54727
URS00001B94F7	1361	piR-62461
URS000034FB84	1361	piR-23384
URS00004EE5C4	1361	piR-39615
URS0000179195	1358.67	piR-34900
URS0000197CEC	1358.67	piR-68987
URS0000236A78	1358.33	piR-10939
URS00001BABE7	1358	piR-8941
URS0000010F80	1356.67	piR-68396
URS000038CE0C	1356	piR-32371
URS00005F5115	1356	piR-71779
URS000017E99C	1355.67	piR-50035
URS000043C9CB	1355	piR-3051
URS0000377A6D	1354	piR-25456
URS00000EBFCC	1353.67	piR-67379
URS000020CFE5	1353	piR-31585
URS00004EBE39	1351.67	piR-43754
URS000061E256	1351.67	piR-4678
URS00000C464E	1351.33	piR-4487
URS0000507BCF	1351.33	piR-70379
URS00001E2966	1351	piR-40
URS0000477DBD	1351	piR-70748
URS000004DA0E	1350.33	piR-37506
URS00001E4E22	1350	piR-16993
URS0000546AB9	1349.33	piR-6404
URS0000241E92	1347.67	piR-16175
URS00003A57F2	1347.33	piR-50739
URS00000545EF	1345.67	piR-33271
URS0000368D85	1345.67	piR-70736
URS00005B1C33	1345	piR-25906
URS000013DCA1	1344.67	piR-9810
URS0000590EBD	1344.67	piR-55447
URS00004F4A1D	1344.33	piR-52685
URS00005237A6	1344	piR-47451
URS00004FA3D8	1343.33	piR-37136
URS00000A66EF	1343	piR-65795
URS000034AB84	1342.67	piR-4167
URS00004C1B03	1342.67	piR-14322
URS0000330BE5	1340.33	piR-3003
URS00006125A1	1338.67	piR-33361
URS00002369F0	1337	piR-21697
URS0000162573	1336.33	piR-45392
URS00003F313C	1336.33	piR-59370
URS0000157898	1336	piR-31123
URS00004D8D4D	1335.33	piR-56310
URS00005A66BC	1334	piR-10046
URS00003575BF	1332.33	piR-51452
URS000015D273	1331	piR-37318
URS0000204501	1330.67	piR-29539
URS00002284B5	1330	piR-35145
URS00001F07EC	1329.67	piR-33748
URS00003F2631	1329.67	piR-70048
URS000036A1E0	1328.33	piR-69218
URS00002FAB3C	1327.33	piR-31905
URS00000DA37E	1327	piR-61709
URS000055552E	1327	piR-31859
URS0000357306	1326.67	piR-8285
URS00005978CC	1326.67	piR-15935
URS00006095C2	1326.33	piR-59770
URS0000220211	1325.33	piR-70812
URS0000555358	1325.33	piR-69987
URS00001CD86F	1325	piR-17257
URS00000F5A80	1324	piR-27680
URS00000E743F	1323.67	piR-27455
URS00002A2675	1323.67	piR-52039
URS00001843F3	1322.33	piR-11919
URS0000252AD9	1322.33	piR-54338
URS00004327D2	1322.33	piR-39923
URS00003D4448	1322	piR-41039
URS0000274667	1321.67	piR-15786
URS0000279E82	1320.67	piR-17975
URS00000D226E	1319	piR-57548
URS000023FCFF	1318	piR-67528
URS00005AE16F	1317.67	piR-52982
URS00001E390F	1317.33	piR-28949
URS00001E9E26	1316.33	piR-45989
URS00004B03B7	1315.67	piR-35162
URS0000215B13	1315	piR-34007
URS000018DC43	1314.67	piR-69243
URS000014D22C	1312.33	piR-20545
URS00002E803A	1312.33	piR-59566
URS000014EA3F	1312	piR-26548
URS0000248203	1312	piR-936
URS00005706FC	1311.67	piR-44243
URS0000403603	1311	piR-62225
URS00001FF139	1310.67	piR-17756
URS000046B22C	1310.67	piR-11050
URS000025F64B	1310	piR-70861
URS000033212F	1309.67	piR-44903
URS000009D724	1309	piR-7835
URS00002447B1	1308.33	piR-26637
URS00002961BA	1308	piR-12367
URS000046F6D8	1308	piR-69334
URS00005D9DF7	1308	piR-47757
URS0000020F3D	1307.33	piR-9027
URS0000446420	1307.33	piR-50569
URS000010988F	1307	piR-63626
URS0000298438	1306	piR-35607
URS00004CB809	1306	piR-39
URS00003B7190	1305.67	piR-4806
URS0000610496	1305.67	piR-36694
URS00000F902A	1305.33	piR-12769
URS00002473FA	1305.33	piR-16470
URS0000257190	1303.33	piR-64257
URS00004287EE	1302.33	piR-34086
URS00002F5580	1301.33	piR-36781
URS00004E127D	1301.33	piR-65054
URS0000214014	1300.33	piR-57019
URS0000424F69	1299	piR-50840
URS00001AA2F8	1298.67	piR-21439
URS000001E1FF	1298.33	piR-47858
URS00003556A1	1297.33	piR-31033
URS00003898D6	1296	piR-68600
URS00003937BA	1296	piR-66161
URS0000203084	1294.67	piR-48072
URS000061F38D	1294.33	piR-52988
URS0000492A49	1294	piR-52129
URS00001FAE61	1293.33	piR-4803
URS0000539614	1293.33	piR-4805
URS00005D7DB7	1293.33	piR-50760
URS000027AD36	1293	piR-64275
URS0000073864	1292.67	piR-66651
URS00005A03B6	1291.33	piR-47809
URS000014DAEA	1288.33	piR-34931
URS000042927C	1287	piR-15925
URS00000DAA68	1285.33	piR-42914
URS000047A121	1284.67	piR-22120
URS00002BC1F6	1284.33	piR-16951
URS000004BC5D	1284	piR-61117
URS00000BC83F	1283.33	piR-4795
URS000057359E	1281.67	piR-57977
URS0000217360	1281.33	piR-13171
URS0000340726	1281	piR-48817
URS00001721F0	1279.67	piR-71980
URS00003D078D	1279.67	piR-9023
URS0000076B5E	1278.67	piR-48658
URS0000619C36	1278.67	piR-5335
URS00000F2E99	1278	piR-25634
URS00004FBF3A	1277.67	piR-28078
URS0000354FE5	1277.33	piR-54102
URS00000A08A7	1277	piR-60480
URS00001858A2	1276	piR-65462
URS00002C9C96	1273	piR-64549
URS0000234723	1272.67	piR-15578
URS00002993D7	1272.33	piR-69388
URS000022C653	1272	piR-3952
URS0000195D26	1271.67	piR-16345
URS00005D9322	1271.33	piR-39199
URS0000582AA3	1270.33	piR-20785
URS00000A420C	1269.67	piR-24744
URS00002EA195	1269.33	piR-16096
URS00002D13B7	1269	piR-43591
URS00004956FE	1269	piR-17393
URS00001E5FEE	1268.33	piR-52946
URS000002D228	1267.33	piR-60721
URS000041A8F9	1267.33	piR-9286
URS00004CC2CC	1267.33	piR-60339
URS00003B88DF	1266.33	piR-5277
URS000006694F	1265.67	piR-38
URS0000341340	1265.33	piR-33135
URS00003D4F54	1264	piR-70378
URS00003F8285	1263.33	piR-70047
URS000061CADF	1263.33	piR-32374
URS0000053B4A	1262	piR-60034
URS00005D767A	1261.33	piR-46667
URS00000094C0	1261	piR-19685
URS0000037805	1260.33	piR-22033
URS000003EA7C	1260.33	piR-33906
URS000012054B	1260	piR-17287
URS000013CD41	1259.33	piR-32070
URS00004DB0BE	1258	piR-71106
URS000018C6E5	1257	piR-29751
URS0000322569	1257	piR-8234
URS00001D4C1C	1256.67	piR-33163
URS00005E8485	1256.67	piR-3004
URS00000CEA2A	1255	piR-34957
URS000028418C	1253.33	piR-54311
URS0000185276	1251.67	piR-26260
URS000004EB7F	1251.33	piR-37021
URS00001B5C7F	1251.33	piR-126
URS00005FE920	1248.33	piR-44172
URS00004D8BD4	1247	piR-46842
URS00001C0FBE	1246	piR-2675
URS00001630F2	1245.33	piR-14239
URS00001E2E6E	1245	piR-11513
URS000006BC23	1244.67	piR-31798
URS00004CB3ED	1243.67	piR-20843
URS000020D3F8	1242.33	piR-32160
URS0000037284	1241.67	piR-46434
URS00001BBB15	1241.67	piR-30898
URS0000147703	1241	piR-64845
URS00005A6230	1241	piR-19801
URS00001152DF	1240.33	piR-21999
URS00003DB9F3	1240	piR-57066
URS0000529310	1239	piR-27454
URS00002A829E	1237.33	piR-60351
URS000059461C	1237.33	piR-5071
URS0000247AD0	1236	piR-25570
URS000060F86D	1235	piR-47299
URS0000386D4E	1234.67	piR-56515
URS0000136236	1234	piR-8756
URS00002C6338	1233.33	piR-69378
URS000052CD38	1233.33	piR-52161
URS00000CCC88	1232.67	piR-6060
URS00000FCDC2	1231.33	piR-12082
URS000035DCC6	1231	piR-64671
URS00002EE208	1230.67	piR-46517
URS0000429664	1230.67	piR-18855
URS00005CA1BA	1230.67	piR-31034
URS000054E4AB	1230.33	piR-15473
URS000011FF83	1230	piR-21123
URS00001E698B	1230	piR-42389
URS00004ED794	1227.67	piR-26779
URS0000270914	1227.33	piR-57865
URS000046BF91	1227	piR-69377
URS0000187EA5	1226.33	piR-59877
URS000036F5AE	1226.33	piR-63859
URS00001D7162	1226	piR-20740
URS0000215C75	1225.67	piR-64954
URS0000241961	1225	piR-25499
URS0000601815	1225	piR-24585
URS000007BD77	1224.67	piR-47815
URS00000FA1D6	1224.67	piR-17949
URS0000233483	1223.67	piR-59282
URS00005C5D13	1223.33	piR-28593
URS00005D89EB	1223.33	piR-9520
URS000000A959	1221.67	piR-30785
URS00000E5F0E	1221.33	piR-71981
URS0000447871	1221	piR-34095
URS00002D97A7	1220.33	piR-54213
URS000032773B	1220	piR-50832
URS0000185787	1219.67	piR-3365
URS0000589912	1219.67	piR-40251
URS000028F3FB	1219.33	piR-33387
URS0000309B6E	1219.33	piR-40328
URS00001739CE	1218.33	piR-64629
URS00000BC593	1218	piR-6844
URS0000054D1F	1217.67	piR-19777
URS000005BBAC	1216.33	piR-68422
URS0000419A1A	1216	piR-23299
URS0000171C34	1215.67	piR-17871
URS00001B467F	1215.33	piR-40622
URS00001C5887	1215.33	piR-54398
URS00004D6FBF	1214.33	piR-5357
URS00003FC931	1214	piR-57608
URS00004C923C	1213.33	piR-48890
URS00005749D3	1213	piR-48013
URS00001BE90F	1212.33	piR-5442
URS00005830C1	1211.33	piR-7739
URS00005FF166	1211.33	piR-55757
URS0000081512	1211	piR-21468
URS000008460F	1211	piR-24778
URS00003EBDC4	1211	piR-8742
URS00004DB3CD	1211	piR-64689
URS000038C0B5	1210.33	piR-42591
URS00002859C3	1209.67	piR-48677
URS000031FB18	1209	piR-48466
URS000029E3B1	1208.33	piR-18824
URS00003AF56C	1208.33	piR-24853
URS000038A312	1207.33	piR-48690
URS000044DABE	1207.33	piR-71660
URS000017582E	1206.67	piR-71979
URS0000493EF2	1206	piR-15017
URS00005EEC03	1206	piR-11908
URS00000B4E40	1205.33	piR-15529
URS00004C5224	1205.33	piR-71270
URS0000045D4E	1205	piR-14831
URS0000035A56	1204	piR-46314
URS000023F178	1204	piR-3336
URS000006EA83	1203.33	piR-59121
URS00006099AF	1203.33	piR-20553
URS00003566BF	1203	piR-26669
URS000046C1E2	1203	piR-71700
URS000054E355	1202.67	piR-63042
URS0000252ABE	1202.33	piR-71139
URS00003721B6	1202	piR-19289
URS00005489B2	1201.67	piR-22943
URS0000001BC1	1201.33	piR-8751
URS00005721B8	1200.33	piR-20868
URS0000326D2B	1199.67	piR-71066
URS000009DC3E	1199.33	piR-11075
URS00003EB021	1199.33	piR-58428
URS0000001EEE	1199	piR-18266
URS0000467CC0	1199	piR-25823
URS0000072C3D	1198	piR-32120
URS000036F201	1198	piR-62394
URS000038A85C	1198	piR-54843
URS0000558CCF	1197.67	piR-34541
URS000034A611	1197	piR-42568
URS00003EB22B	1197	piR-47462
URS0000245432	1196	piR-915
URS0000213D20	1195.67	piR-56285
URS00004F4F58	1195.33	piR-3420
URS00000D9430	1195	piR-33672
URS00001E520E	1195	piR-45850
URS0000328327	1194.67	piR-26507
URS00001B6DD1	1194.33	piR-58503
URS000017DDF8	1194	piR-52102
URS0000028FA3	1193.33	piR-70696
URS0000437630	1193.33	piR-38954
URS00001AA7B7	1192.67	piR-60926
URS00001ACCEA	1192.67	piR-52759
URS0000289FBF	1192.67	piR-45644
URS0000061828	1192.33	piR-41636
URS000008A509	1192.33	piR-56581
URS00003F6596	1192.33	piR-37899
URS00004759F8	1192.33	piR-51912
URS0000056CDF	1191.33	piR-25735
URS000034C825	1190	piR-45656
URS00005BC6EE	1190	piR-57681
URS00000179FF	1188.33	piR-38604
URS000002E335	1187.67	piR-16364
URS000038035D	1187.67	piR-15551
URS0000382185	1187.33	piR-30581
URS00001073DC	1187	piR-14617
URS000034D97A	1186.67	piR-60258
URS0000325437	1185.67	piR-53921
URS000010F6EC	1185.33	piR-29703
URS00005748FC	1185.33	piR-13567
URS00003B8483	1184	piR-62134
URS00004616EA	1183.67	piR-65370
URS000029CAE9	1182.33	piR-57915
URS0000494F96	1182.33	piR-55514
URS000042ACBD	1182	piR-30471
URS00005A7A49	1181.67	piR-25962
URS0000035EA1	1181	piR-67728
URS000010A3BD	1179.67	piR-62991
URS00004331F7	1179.67	piR-7473
URS00000FB4EC	1178.67	piR-68425
URS000011E26A	1177.67	piR-53575
URS00002B2DC1	1177.33	piR-51370
URS00003BC768	1177.33	piR-69042
URS00004431E9	1176.67	piR-19133
URS00005333D2	1176.33	piR-14642
URS0000497033	1175.67	piR-59789
URS000038FC89	1175.33	piR-9529
URS00000855AA	1175	piR-62793
URS000048AF8D	1174.33	piR-45636
URS0000331D23	1173	piR-21220
URS0000139CFF	1172.33	piR-18707
URS00005A673E	1171	piR-47598
URS00001C570B	1170.67	piR-2463
URS000034EB9F	1170.67	piR-8232
URS00001BFD7C	1170	piR-48388
URS0000337794	1169.67	piR-51440
[truncated: 37,670 more rows]

## Sheet: RawCount_Mean_WAT
name	Mean_WAT	piRNA_Name
URS00003558A2	251	piR-51793
URS000001CC6B	177.333	piR-37379
URS000047E9C9	161	piR-54563
URS00003D615F	95	piR-16740
URS000046D6AF	95	piR-63789
URS0000488C16	95	piR-63791
URS0000094687	91.3333	piR-55878
URS00004E7411	91.3333	piR-42894
URS00001BB80E	80.6667	NA
URS0000496A6D	75	piR-70233
URS0000572E66	75	piR-29118
URS00001C0FBE	74	piR-2675
URS0000283911	73.6667	piR-15899
URS0000486DC9	73.6667	piR-8676
URS000047E396	71	piR-5128
URS000027B3B6	70.6667	piR-17109
URS00003327AE	70.6667	piR-36515
URS000026937E	63.6667	piR-62043
URS00003C6356	61.6667	piR-65207
URS0000250F9C	57	piR-496
URS000044DC41	57	piR-497
URS00004C48A4	57	piR-43236
URS000056DE9D	57	piR-498
URS0000102B1C	56.3333	piR-55348
URS0000117501	56.3333	piR-70246
URS0000547BDC	56.3333	piR-47654
URS00000253E1	54.3333	piR-28164
URS000035C2FD	54.3333	piR-4063
URS000003D2BE	53.3333	piR-13698
URS0000162C0E	53.3333	piR-11308
URS00001FE3C8	52	piR-14972
URS00003F8371	52	piR-36692
URS0000446420	52	piR-50569
URS000023209B	49.6667	piR-45070
URS00004C9918	49.6667	piR-65039
URS000031FA94	49.3333	piR-15575
URS0000131B90	47.6667	piR-8669
URS00005F8C74	47.6667	piR-69760
URS00001D2E63	46.3333	piR-70245
URS00002B31D9	46.3333	piR-70248
URS00003E0B41	46.3333	piR-70244
URS00003F8236	46.3333	piR-70247
URS0000069EB3	45.3333	piR-25693
URS00005336AB	45.3333	piR-14227
URS000061A2C7	45.3333	piR-38088
URS000021A95A	44.6667	piR-22583
URS00002A3A09	44.6667	piR-36715
URS00004AD19E	44.6667	piR-47488
URS0000595466	44.6667	piR-20129
URS000059B4E1	44.6667	piR-56843
URS000059DF9D	44.6667	piR-42690
URS00002E5A46	43.3333	piR-32319
URS000000009D	41.3333	piR-69759
URS000007C33C	41.3333	piR-23881
URS00001088AA	41.3333	piR-69761
URS000044C11B	41.3333	piR-69758
URS0000507CC3	41.3333	piR-39667
URS0000297484	41	piR-42296
URS00004A754A	41	piR-5544
URS00001F46CA	40.6667	piR-9591
URS00004C4591	40.6667	piR-60502
URS00004EAC43	40.6667	piR-9590
URS00003EBDC4	40	piR-8742
URS00003A6962	39.6667	piR-69966
URS00000573C7	38.3333	piR-36551
URS00001DA200	38.3333	piR-29657
URS00005E8B47	38.3333	piR-57007
URS0000414D89	38	piR-31776
URS000053FBBA	38	piR-66015
URS0000172304	37	piR-16413
URS00000B3439	36	piR-15281
URS00001502AE	36	piR-57455
URS0000518D29	36	piR-56606
URS00005D6C72	36	piR-39990
URS00005E726C	36	piR-14340
URS0000167CC9	35.6667	piR-63333
URS00002FA3BC	35.6667	piR-58696
URS00005E4761	35.6667	piR-36566
URS000007FA13	35	piR-62799
URS00000855AA	35	piR-62793
URS000015BADF	35	piR-62797
URS00001686E0	35	piR-12424
URS000017A613	35	piR-62795
URS0000272062	35	piR-14332
URS00003BBDFE	35	piR-39582
URS00004E36B4	35	piR-62794
URS000052D817	35	piR-62798
URS00005D5611	35	piR-12435
URS000060EEB6	35	piR-62846
URS000004268A	34.6667	piR-46901
URS0000120BD7	34.6667	piR-64614
URS00001D386F	34.6667	piR-55846
URS0000256521	34.6667	piR-23385
URS00002BBD94	34.6667	piR-34107
URS00003E3F2C	34.6667	piR-67798
URS00003E84D3	34.6667	piR-9626
URS0000085729	33.6667	piR-3099
URS00000CDAF4	33.6667	piR-3102
URS00000CDCAB	33.6667	piR-3101
URS00001C009C	33.6667	piR-42103
URS00001FF4CD	33.6667	piR-34490
URS00004997E1	33.6667	piR-3103
URS00004F6EE1	33.6667	piR-3100
URS00005816C5	33.6667	piR-14050
URS00000B1CAE	33.3333	piR-59697
URS00000BEC62	33.3333	piR-59698
URS000016244C	33.3333	piR-59699
URS00001B5027	33.3333	piR-10671
URS000029C580	33.3333	piR-62753
URS00002EA195	33.3333	piR-16096
URS00002F71D5	33.3333	piR-62750
URS00003AA4C9	33.3333	piR-18079
URS00004624A9	33.3333	piR-15772
URS0000494A15	33.3333	piR-62751
URS00004CA87F	33.3333	piR-18612
URS000052E961	33.3333	piR-26194
URS0000095BE1	33	piR-472
URS00002A89A8	33	piR-21606
URS0000456F5A	33	piR-59602
URS000021737D	32.6667	piR-70810
URS000034C72E	32.6667	piR-3584
URS00003BAC92	32.6667	piR-63957
URS00003EAB9D	31	piR-9650
URS0000538FB8	31	piR-54195
URS000010A160	30.6667	piR-59459
URS00002927F3	30.6667	piR-36160
URS000024AFEA	30.3333	piR-40447
URS00000DE4AE	30	piR-9417
URS00005B44D2	30	piR-63539
URS00000CD5A9	29.6667	piR-1385
URS000027CF56	29.6667	piR-38625
URS000032B226	29.6667	piR-28573
URS000033382D	29.6667	piR-1384
URS00000E7EC9	29.3333	piR-30568
URS0000541BC9	29.3333	piR-34042
URS000056FDDE	29.3333	piR-39031
URS0000510FD9	28.6667	piR-33764
URS0000104A52	28.3333	piR-49905
URS00002ED2F9	28.3333	piR-47643
URS0000471BC7	28.3333	piR-68938
URS0000522358	28.3333	piR-59056
URS0000609A71	28.3333	piR-36217
URS0000607D40	28	piR-8590
URS00000067F7	27.6667	piR-15392
URS00000F77F7	27.6667	piR-55597
URS00001E0D74	27.6667	piR-54735
URS0000278445	27.6667	piR-499
URS0000278623	27.6667	piR-39610
URS0000372EEB	27.6667	piR-36203
URS0000388578	27.6667	piR-45441
URS00003CF379	27.6667	piR-34320
URS00004A63A7	27.6667	piR-49065
URS0000524CA7	27.6667	piR-31703
URS000006FCF9	27.3333	piR-33650
URS00000F902A	27.3333	piR-12769
URS000013345C	27.3333	piR-51399
URS0000185276	27.3333	piR-26260
URS0000242E94	27.3333	piR-569
URS0000427CEA	27.3333	piR-22788
URS00004A5CDB	27.3333	piR-571
URS00004F4A1D	27.3333	piR-52685
URS000055C967	27.3333	piR-47385
URS00002C21FA	27	piR-16015
URS00000A62ED	26.6667	piR-71249
URS00000D94F4	26.6667	piR-33528
URS000007D425	26.3333	piR-24961
URS00000EC44D	26.3333	piR-54357
URS000010C100	26.3333	piR-34423
URS000010F8A5	26.3333	piR-52907
URS0000135FB0	26.3333	piR-14628
URS000014BA12	26.3333	piR-58058
URS00001A5A67	26.3333	piR-52877
URS00001D1802	26.3333	piR-495
URS000027F068	26.3333	piR-66980
URS00002A5096	26.3333	piR-21682
URS00002ECB5A	26.3333	piR-62776
URS000059F615	26.3333	piR-14548
URS00005D1563	26.3333	piR-52701
URS0000006E63	26	piR-36970
URS000051388F	26	piR-55178
URS0000004A21	25.6667	piR-12883
URS0000042861	25.6667	piR-51996
URS000012255A	25.6667	piR-45912
URS0000136EF7	25.6667	piR-45890
URS0000259F81	25.6667	piR-43840
URS0000294826	25.6667	piR-51060
URS000050044A	25.6667	piR-45901
URS00000591FA	25.3333	piR-60600
URS000009031D	25.3333	piR-46939
URS00001843F3	25.3333	piR-11919
URS000050FC6A	25.3333	piR-65959
URS00005EEC03	25.3333	piR-11908
URS00000302D7	25	piR-54757
URS000029C5F4	25	piR-66138
URS00002AE484	25	piR-66137
URS0000466726	25	piR-51696
URS00004ABC17	25	piR-51685
URS000055886E	25	piR-21804
URS00005E628C	25	piR-66136
URS0000007474	24.6667	piR-4049
URS00000539EF	24.6667	piR-15832
URS0000111B6C	24.6667	piR-71220
URS000026F615	24.6667	piR-13697
URS0000516C80	24.6667	piR-47347
URS0000115B7E	24.3333	piR-32467
URS000036A1E0	24.3333	piR-69218
URS0000388BDA	24.3333	piR-5275
URS000003EC10	24	piR-30963
URS00000E651B	24	piR-60217
URS00000F0C05	24	piR-41922
URS000010D3A6	24	piR-26677
URS0000253137	24	piR-43298
URS00002E6F27	24	piR-47943
URS0000395600	24	piR-46326
URS00004A0C03	24	piR-61447
URS000015D273	23.6667	piR-37318
URS00001C57E1	23.6667	piR-19799
URS00001FC461	23.6667	piR-31953
URS000023A783	23.6667	piR-2628
URS00002549AE	23.6667	piR-27569
URS000026191F	23.6667	piR-29528
URS00002AE299	23.6667	piR-58009
URS0000320891	23.6667	piR-57863
URS00003A4654	23.6667	piR-62097
URS00003FB8F5	23.6667	piR-2041
URS0000410CB8	23.6667	piR-62096
URS00004587E4	23.6667	piR-62095
URS000003A354	23.3333	piR-27096
URS00000E3FE6	23.3333	piR-13991
URS000027FFBB	23.3333	piR-20362
URS00002D966F	23.3333	piR-68323
URS00002F9DDC	23.3333	piR-12207
URS000044A5C6	23.3333	piR-9104
URS00000447C9	23	piR-1336
URS0000104FF5	23	piR-6360
URS0000162ACA	23	piR-70762
URS0000373D6F	23	piR-65155
URS00003AF734	23	piR-45347
URS000040AEF9	23	piR-20463
URS0000413D74	23	piR-4887
URS000043965D	23	piR-39342
URS000048D97F	23	piR-4886
URS000053647A	23	piR-6359
URS000059AC1F	23	piR-25958
URS0000149518	22.6667	piR-49805
URS000032FD36	22.6667	piR-781
URS00003EC671	22.6667	piR-22030
URS00004B4684	22.6667	piR-26067
URS00005975E4	22.6667	piR-61858
URS000059C072	22.6667	piR-48433
URS000001B8E9	22.3333	piR-67721
URS0000062681	22.3333	piR-60239
URS00000D97F5	22.3333	piR-71502
URS00000F58E7	22.3333	piR-60240
URS000010F6EC	22.3333	piR-29703
URS0000493BC9	22.3333	piR-18060
URS000056847D	22.3333	piR-47803
URS000034C825	22	piR-45656
URS00000475A4	21.6667	piR-45674
URS0000439921	21.6667	piR-70588
URS00005092B7	21.6667	piR-66793
URS000008F6AD	21.3333	piR-69618
URS00001022B1	21.3333	piR-59928
URS000018F180	21.3333	piR-69617
URS00004E0410	21.3333	piR-59927
URS0000597481	21.3333	piR-41519
URS000061ABA6	21.3333	piR-49682
URS0000032CF3	21	piR-52112
URS000003D20F	21	piR-52134
URS0000265066	21	piR-29421
URS00002A4035	21	piR-52146
URS00002DA1BA	21	piR-33700
URS0000437576	21	piR-52123
URS0000020D05	20.6667	piR-70008
URS00000794BC	20.6667	piR-59273
URS00000F41DB	20.6667	piR-52463
URS000010C7B6	20.6667	piR-60513
URS000024667F	20.6667	piR-70009
URS000049DE68	20.6667	piR-32501
URS0000100BB9	20.3333	piR-34557
URS000016AC34	20.3333	piR-12517
URS000029D192	20.3333	piR-39799
URS0000523F8F	20.3333	piR-2616
URS00000039BC	20	piR-40165
URS00002F002B	20	piR-12906
URS000039F8D9	20	piR-62505
URS000043C4EB	20	piR-62503
URS0000502F6A	20	piR-62504
URS000007DDDE	19.6667	piR-46826
URS0000140D64	19.6667	piR-10540
URS000016CFB8	19.6667	piR-10541
URS00002982A3	19.6667	piR-62754
URS0000352E29	19.6667	piR-15793
URS00003F8B0C	19.6667	piR-56948
URS0000437B4F	19.6667	piR-66765
URS00005B511D	19.6667	piR-14064
URS0000076EF4	19.3333	piR-35951
URS00000C4D04	19.3333	piR-15622
URS00001D1332	19.3333	piR-35846
URS000026B280	19.3333	piR-31487
URS00002EDB2D	19.3333	piR-7129
URS00002EFCF2	19.3333	piR-70578
URS0000332B64	19.3333	piR-71881
URS0000408B83	19.3333	piR-54386
URS000048BA62	19.3333	piR-2140
URS0000552C57	19.3333	piR-6120
URS000057F344	19.3333	piR-31987
URS0000609440	19.3333	piR-23133
URS00000CBE3D	19	piR-46929
URS00001411CB	19	piR-21925
URS0000181574	19	piR-51791
URS000023D075	19	piR-14995
URS00002C5335	19	piR-44512
URS00002C7EED	19	piR-40606
URS00003C4EC9	19	piR-66118
URS000047A9E7	19	piR-69637
URS0000503F3C	19	piR-68026
URS000053499B	19	piR-34386
URS000053547D	19	piR-17862
URS0000589D95	19	piR-33593
URS000023E1D0	18.6667	piR-2310
URS000050B094	18.6667	piR-49887
URS000014BB5A	18.3333	piR-56994
URS00001E5A08	18.3333	piR-57343
URS000024C9DF	18.3333	piR-53364
URS00002C89BD	18.3333	piR-14839
URS00002FA1D7	18.3333	piR-57332
URS00003C26A8	18.3333	piR-50182
URS0000422A40	18.3333	piR-12492
URS000048F02C	18.3333	piR-49482
URS000049C5CB	18.3333	piR-8635
URS00004B80F1	18.3333	piR-33626
URS00004C85AE	18.3333	piR-25807
URS00005A5929	18.3333	piR-34626
URS0000187E8B	18	piR-44864
URS00002E8B36	18	piR-35295
URS00002F2F06	18	piR-44433
URS0000366244	18	piR-44208
URS00003DC054	18	piR-65663
URS0000466BEE	18	piR-52007
URS0000588D3C	18	piR-21346
URS000001E5DA	17.6667	piR-50456
URS00002BD5DC	17.6667	piR-32197
URS0000007298	17.3333	piR-63440
URS000004337F	17.3333	piR-22533
URS00000A9433	17.3333	piR-41847
URS000026DBE8	17.3333	piR-41395
URS000029100C	17.3333	piR-38675
URS000034F050	17.3333	piR-17725
URS00003FC53C	17.3333	piR-63200
URS0000475CF2	17.3333	piR-54608
URS00004F715C	17.3333	piR-45627
URS000054E355	17.3333	piR-63042
URS00001D3F54	17	piR-46200
URS0000252857	17	piR-9005
URS00002976B8	17	piR-65558
URS00004F8A1D	17	piR-39664
URS00000F8200	16.6667	piR-48544
URS00004800DD	16.6667	piR-16282
URS00004A2AA9	16.6667	piR-50868
URS000058AC19	16.6667	piR-11897
URS000004C10F	16.3333	piR-34164
URS00000A37CE	16.3333	piR-45069
URS000019FBDF	16.3333	piR-30147
URS000023A051	16.3333	piR-71468
URS000029C548	16.3333	piR-28476
URS00002EA9EE	16.3333	piR-44269
URS00003E0FBF	16.3333	piR-23993
URS000041C957	16.3333	piR-61336
URS00004614E1	16.3333	piR-55399
URS0000475578	16.3333	piR-25092
URS00004F75D4	16.3333	piR-61337
URS000013DB7F	16	piR-51307
URS00002F425D	16	piR-22613
URS000033846C	16	piR-50282
URS000033B676	16	piR-49517
URS000041A914	16	piR-42513
URS000058B1E9	16	piR-32651
URS000059CA4F	16	piR-50024
URS000003A2A3	15.6667	piR-14416
URS000004CB71	15.6667	piR-8646
URS00000E4F57	15.6667	piR-64338
URS00000F19D8	15.6667	piR-36720
URS000010A6A8	15.6667	piR-57203
URS000011A91B	15.6667	piR-12647
URS000012E782	15.6667	piR-17262
URS0000155ECD	15.6667	piR-8642
URS00001D9275	15.6667	piR-59539
URS0000216F1B	15.6667	piR-9384
URS000021958D	15.6667	piR-36731
URS000021C67B	15.6667	piR-8644
URS0000238636	15.6667	piR-8643
URS0000240354	15.6667	piR-20102
URS000024DC60	15.6667	piR-48553
URS00002A478F	15.6667	piR-43590
URS00002A4E39	15.6667	piR-12489
URS00002A83A9	15.6667	piR-59865
URS00002AC12A	15.6667	piR-64337
URS000030C910	15.6667	piR-14732
URS0000314381	15.6667	piR-36170
URS0000334377	15.6667	piR-65533
URS0000341EFD	15.6667	piR-14663
URS000036BF1B	15.6667	piR-64339
URS0000375D14	15.6667	piR-26765
URS00004A8771	15.6667	piR-65531
URS00004BA094	15.6667	piR-47076
URS00004E1DD7	15.6667	piR-65532
URS000050A19D	15.6667	piR-17698
URS000051A3F6	15.6667	piR-27962
URS000054F0CC	15.6667	piR-38512
URS0000566B54	15.6667	piR-32697
URS0000579A39	15.6667	piR-27254
URS000058C1E0	15.6667	piR-65530
URS000058DB30	15.6667	piR-64335
URS00005CF52D	15.6667	piR-8645
URS0000027DCA	15.3333	piR-44060
URS000005FF55	15.3333	piR-61652
URS000018F7DE	15.3333	piR-11955
URS00001F60AF	15.3333	piR-31646
URS0000219912	15.3333	piR-69414
URS000024D21B	15.3333	piR-44023
URS0000365827	15.3333	piR-60003
URS000041E8F9	15.3333	piR-58500
URS000050024B	15.3333	piR-45473
URS000053CCFC	15.3333	piR-34813
URS00005422A9	15.3333	piR-52109
URS00005F72BB	15.3333	piR-16429
URS00000975C2	15	piR-71820
URS00000B1F9C	15	piR-27226
URS0000137235	15	piR-42598
URS00002CBD0B	15	piR-1248
URS00003966DF	15	piR-54678
URS00003FCF5E	15	piR-2946
URS000041A8F7	15	piR-63408
URS000044892C	15	piR-21878
URS000047B766	15	piR-16789
URS00004C0BBB	15	piR-69580
URS0000512841	15	piR-71819
URS00005FFA3B	15	piR-36078
URS00000F204F	14.6667	piR-2696
URS00003587D2	14.6667	piR-2159
URS000009C4CD	14.3333	piR-23226
URS000022A8E2	14.3333	piR-10935
URS000047DF87	14.3333	piR-48223
URS00004CFBBA	14.3333	piR-43351
URS00004D4645	14.3333	piR-59846
URS000050FDE1	14.3333	piR-7550
URS000057B431	14.3333	piR-7551
URS00005B3B0F	14.3333	piR-6555
URS00000E2E96	14	piR-20225
URS00000F8CEA	14	piR-24856
URS00001E7C6D	14	piR-15947
URS0000202314	14	piR-47517
URS000035098B	14	piR-46416
URS0000418454	14	piR-51460
URS00004B1E0B	14	piR-59980
URS000050090A	14	piR-38815
URS0000567D43	14	piR-58866
URS00005F7F31	14	piR-59979
URS000061B1E2	14	piR-52000
URS000003EA7C	13.6667	piR-33906
URS00001E4977	13.6667	piR-70809
URS000024D3C5	13.6667	piR-132
URS00003B55BF	13.6667	piR-131
URS0000438914	13.6667	piR-58189
URS000056CD58	13.6667	piR-130
URS000057585B	13.6667	piR-4105
URS000059C36D	13.6667	piR-42498
URS00005F4C36	13.6667	piR-129
URS0000010910	13.3333	piR-18936
URS00001240EC	13.3333	piR-12266
URS000016CA1C	13.3333	piR-14139
URS00001B70DF	13.3333	piR-34803
URS00001DBE6A	13.3333	piR-40404
URS000020CBD8	13.3333	piR-64642
URS0000296D0B	13.3333	piR-70754
URS00002FDE98	13.3333	piR-24411
URS0000319C12	13.3333	piR-64643
URS00003A20CA	13.3333	piR-42746
URS000047C1FA	13.3333	piR-42952
URS000005727E	13	piR-38756
URS00002AC58E	13	piR-57424
URS00002CD108	13	piR-50081
URS00003738E3	13	piR-7400
URS0000442865	13	piR-14676
URS00005D0B74	13	piR-29607
URS000003F397	12.6667	piR-371
URS0000099B52	12.6667	piR-2200
URS00000B61D3	12.6667	piR-25465464
URS00000D6802	12.6667	piR-53317
URS00000F4C88	12.6667	piR-58012
URS000010646D	12.6667	piR-45254
URS000011216B	12.6667	piR-52069
URS000014DE32	12.6667	piR-15336
URS000016019C	12.6667	piR-367
URS0000184565	12.6667	piR-568
URS000018C46E	12.6667	piR-36994
URS0000286CD6	12.6667	piR-2198
URS000029E978	12.6667	piR-17206
URS00002AA60B	12.6667	piR-23986
URS00002BD5DB	12.6667	piR-368
URS00002C697B	12.6667	piR-17003
URS00003AD57C	12.6667	piR-370
URS000042C861	12.6667	piR-66082
URS0000485646	12.6667	piR-17909
URS00004F09E2	12.6667	piR-4386
URS000053AA1F	12.6667	piR-46773
URS00005765D4	12.6667	piR-64405
URS00005819CE	12.6667	piR-6750
URS000059ED22	12.6667	piR-31546
URS000060A0A8	12.6667	piR-369
URS0000070B86	12.3333	piR-59544
URS000015C15E	12.3333	piR-42766
URS00001A4B61	12.3333	piR-46556
URS00001E0F7E	12.3333	piR-33652
URS00002C6FAF	12.3333	piR-59547
URS00002D9003	12.3333	piR-68797
URS0000368D85	12.3333	piR-70736
URS000036BC15	12.3333	piR-71257
URS000036E423	12.3333	piR-43813
URS000037D137	12.3333	piR-35759
URS00003B6FCA	12.3333	piR-70737
URS00003CB03F	12.3333	piR-1226
URS00003FA994	12.3333	piR-65579
URS0000527D16	12.3333	piR-59546
URS0000553B1F	12.3333	piR-59545
URS000057B4BE	12.3333	piR-23
URS00005A9EBD	12.3333	piR-14840
URS0000117989	12	piR-68720
URS00001739CE	12	piR-64629
URS000017E6EE	12	piR-49965
URS00001925D9	12	piR-69529
URS00001E7CAB	12	piR-65237
URS00002D5E9C	12	piR-53868
URS00003203C0	12	piR-61113
URS000035917B	12	piR-68180
URS0000376E0D	12	piR-63955
URS0000394F18	12	piR-61112
URS00003C3A5D	12	piR-14164
URS0000414C88	12	piR-45148
URS000045886F	12	piR-65238
URS0000473A75	12	piR-61200
URS00005AD537	12	piR-35075
URS00005C9B84	12	piR-20922
URS000000AB24	11.6667	piR-670
URS00000269D3	11.6667	piR-36685
URS000006F969	11.6667	piR-14846
URS00000C8D12	11.6667	piR-64032
URS0000127482	11.6667	piR-71045
URS000019CCA2	11.6667	piR-23361
URS000020E55D	11.6667	piR-71046
URS00002B1D79	11.6667	piR-54841
URS00002CC6BE	11.6667	piR-54323
URS0000340726	11.6667	piR-48817
URS00004111CE	11.6667	piR-669
URS000059C36B	11.6667	piR-668
URS00005E3D3D	11.6667	piR-64033
URS000060C1F9	11.6667	piR-58651
URS000007E038	11.3333	piR-64476
URS0000093249	11.3333	piR-63309
URS00000FAB99	11.3333	piR-69474
URS0000159945	11.3333	piR-40462
URS0000163113	11.3333	piR-22913
URS000029153C	11.3333	piR-16043
URS00002CC2FC	11.3333	piR-21146
URS00002EF53B	11.3333	piR-52914
URS000040960C	11.3333	piR-52266
URS000041A0BC	11.3333	piR-49157
URS0000482600	11.3333	piR-22012
URS000049B410	11.3333	piR-63312
URS00005C2C4D	11.3333	piR-63311
URS00005E76E0	11.3333	piR-14205
URS000060FC32	11.3333	piR-21848
URS000003A821	11	piR-49232
URS00001913CB	11	piR-50052
URS000033A97B	11	piR-24057
URS000038FC89	11	piR-9529
URS00005D572D	11	piR-24692
URS00005F8F1F	11	piR-35059
URS0000103EBC	10.6667	piR-43592
URS00001D6BD9	10.6667	piR-60827
URS00001FEF04	10.6667	piR-57980
URS0000217888	10.6667	piR-20296
URS000026CC93	10.6667	piR-69272
URS000028D363	10.6667	piR-26721
URS00002DC796	10.6667	piR-21699
URS0000363DBB	10.6667	piR-53874
URS000041D35B	10.6667	piR-38975
URS000006EA83	10.3333	piR-59121
URS0000083911	10.3333	piR-49664
URS00001F9BBC	10.3333	piR-21616
URS000027B7AA	10.3333	piR-47215
URS0000006044	10	piR-61995
URS00000400FF	10	piR-68279
URS00000B2641	10	piR-68083
URS00000FC3BC	10	piR-48510
URS000016BF07	10	piR-20825
URS000019E6CC	10	piR-27453
URS00001AA2A7	10	piR-70963
URS00002DCF83	10	piR-62090
URS0000386D4E	10	piR-56515
URS0000391A4D	10	piR-70627
URS00003E598E	10	piR-9097
URS00003EB313	10	piR-36013
URS000044E484	10	piR-68278
URS00004E429C	10	piR-61994
URS00005C29A9	10	piR-17150
URS000061AC82	10	piR-43685
URS0000017D6C	9.66667	piR-14727
URS00000B263D	9.66667	piR-15709
URS00000DB892	9.66667	piR-23186
URS000014CDFE	9.66667	piR-18039
URS00001A332E	9.66667	piR-11993
URS00001AF418	9.66667	piR-22972
URS00001B5A0E	9.66667	piR-53424
URS00001B7C48	9.66667	piR-26668
URS00001E563E	9.66667	piR-20650
URS000022138F	9.66667	piR-69972
URS00002370BB	9.66667	piR-37920
URS000027FC87	9.66667	piR-64590
URS0000361164	9.66667	piR-17621
URS0000371EB7	9.66667	piR-69973
URS00003C9D2D	9.66667	piR-4578
URS00003F0F96	9.66667	piR-35893
URS000047825C	9.66667	piR-25394
URS000050F3D3	9.66667	piR-70576
URS0000608052	9.66667	piR-59425
URS0000029DA5	9.33333	piR-71185
URS00000577D4	9.33333	piR-22982
URS0000077673	9.33333	piR-31684
URS000008C57A	9.33333	piR-8803
URS00000D4BBA	9.33333	piR-71184
URS00000EEEB2	9.33333	piR-50055
URS000013D58D	9.33333	piR-29663
URS00001E2436	9.33333	piR-8804
URS0000269082	9.33333	piR-48209
URS0000272CD6	9.33333	piR-63360
URS000028A95A	9.33333	piR-51365
URS00002BEEC7	9.33333	piR-8806
URS00002FFB3F	9.33333	piR-20664
URS0000355826	9.33333	piR-68413
URS000037F0D5	9.33333	piR-71186
URS00003D9D51	9.33333	piR-38496
URS00003D9FEE	9.33333	piR-50049
URS00003F0F8B	9.33333	piR-8808
URS000040F9BE	9.33333	piR-64568
URS0000482B13	9.33333	piR-49718
URS00004CA0E7	9.33333	piR-68414
URS00004E8CEF	9.33333	piR-68411
URS00004EC707	9.33333	piR-71183
URS0000526A0C	9.33333	piR-8805
URS000057C13F	9.33333	piR-62528
URS000057EA67	9.33333	piR-68412
URS0000589E8A	9.33333	piR-32719
URS00005BEBAB	9.33333	piR-30530
URS000004D5FA	9	piR-45872
URS000009E439	9	piR-1663
URS00000A7A18	9	piR-42183
URS0000296CAB	9	piR-21259
URS0000304088	9	piR-5215
URS000038519F	9	piR-2905
URS000038E807	9	piR-54334
URS00003FA564	9	piR-63477
URS000042927C	9	piR-15925
URS000055DEB3	9	piR-16562
URS00005C4CCA	9	piR-15278
URS00001543CC	8.66667	piR-28577
URS0000357306	8.66667	piR-8285
URS000038DB05	8.66667	piR-32579
URS00003CCA40	8.66667	piR-36386
URS0000491555	8.66667	piR-11709
URS00004D1CB8	8.66667	piR-28128
URS0000542C8F	8.66667	piR-31788
URS00005FC7AA	8.66667	piR-2202
URS0000197B5D	8.33333	piR-47395
URS00002C68BD	8.33333	piR-22329
URS0000338C79	8.33333	piR-866
URS000038D735	8.33333	piR-32210
URS00003A1A8E	8.33333	piR-26346
URS00003BC53A	8.33333	piR-38997
URS00003F190E	8.33333	piR-33100
URS000044CDCF	8.33333	piR-63427
URS000052F0E7	8.33333	piR-50674
URS00005304C4	8.33333	piR-61758
URS000053C71B	8.33333	piR-12407
URS0000567B0B	8.33333	piR-29848
URS000060A61E	8.33333	piR-71510
URS000060F331	8.33333	piR-38937
URS000011F789	8	piR-10607
URS000012D498	8	piR-23887
URS00001ABEC5	8	piR-7203
URS0000219E8B	8	piR-27926
URS000023407E	8	piR-48615
URS000038FAA8	8	piR-68726
URS00003A9003	8	piR-54575
URS0000413ACC	8	piR-68927
URS00004904B0	8	piR-48940
URS00004DA149	8	piR-6565
URS000056FF80	8	piR-6567
URS00000844A1	7.66667	piR-22496
URS0000104EEE	7.66667	piR-61360
URS0000232CB8	7.66667	piR-43652
URS0000368C6B	7.66667	piR-71695
URS00004431E9	7.66667	piR-19133
URS000049E526	7.66667	piR-8101
URS00004C7E73	7.66667	piR-37926
URS00005BDECB	7.66667	piR-71696
URS000001CADC	7.33333	piR-67582
URS00000B347D	7.33333	piR-20456
URS000018C7D5	7.33333	piR-58783
URS0000438944	7.33333	piR-35058
URS000045F439	7.33333	piR-9700
URS00004DB51C	7.33333	piR-9699
URS000051377E	7.33333	piR-48903
URS00005A7A71	7.33333	piR-31816
URS00005D80FA	7.33333	piR-43905
URS000000E2BA	7	piR-51905
URS0000012311	7	piR-18940
URS00000B1F0E	7	piR-44634
URS00000C695A	7	piR-63853
URS000011381F	7	piR-39305
URS000013C5D9	7	piR-10047
URS00001B70B6	7	piR-48424
URS00001BDB4E	7	piR-27821
URS00001CF609	7	piR-9215
URS00001DC06A	7	piR-22651
URS0000253155	7	piR-50683
URS0000265885	7	piR-63854
URS00003094DE	7	piR-28153
URS000034C2BF	7	piR-52634
URS000034F9B3	7	piR-69722
URS00003FB5B2	7	piR-14010
URS000040BC3B	7	piR-58525
URS000040D78B	7	piR-49985
URS000042B6D0	7	piR-60654
URS00004390F8	7	piR-59682
URS000044CC7F	7	piR-17108
URS0000476873	7	piR-26463
URS0000482BD5	7	piR-19810
URS000050CA16	7	piR-60374
URS000053B56F	7	piR-27991
URS0000568399	7	piR-54571
URS000057B49D	7	piR-7459
URS00005B37BA	7	piR-24812
URS00005BE445	7	piR-69721
URS00005FABEA	7	piR-64174
URS000061371E	7	piR-36150
URS0000031B55	6.66667	piR-37198
URS00000FC41B	6.66667	piR-4672
URS0000133D17	6.66667	piR-72061
URS00001AACA7	6.66667	piR-15173
URS0000254855	6.66667	piR-72064
URS00002CBC50	6.66667	piR-48727
URS00002EE784	6.66667	piR-43860
URS00002FA0B9	6.66667	piR-72062
URS000046A1BA	6.66667	piR-72063
URS00004B9000	6.66667	piR-42955
URS000055373B	6.66667	piR-15387
URS00005A7F3C	6.66667	piR-37241
URS0000019D9F	6.33333	piR-41830
URS00000BF19D	6.33333	piR-50155
URS00000D5C89	6.33333	piR-68841
URS0000100B48	6.33333	piR-34704
URS00001DC37C	6.33333	piR-68843
URS000021485C	6.33333	piR-19920
URS000039C0A2	6.33333	piR-47543
URS00003D8FE4	6.33333	piR-55339
URS0000400DFF	6.33333	piR-20043
URS00004D7CBD	6.33333	piR-54374
URS00004EEF24	6.33333	piR-68840
URS0000578E61	6.33333	piR-12532
URS00005C873A	6.33333	piR-68842
URS00005CE579	6.33333	piR-59053
URS00005FA1E6	6.33333	piR-5000
URS0000609FBD	6.33333	piR-31512
URS0000034179	6	piR-41024
URS000003C938	6	piR-67213
URS000007208A	6	piR-23672
URS00000C710B	6	piR-17879
URS000011B55F	6	piR-60531
URS00001B0FA7	6	piR-27378
URS00001E06DA	6	piR-17890
URS00001F1EDD	6	piR-71777
URS00002257E6	6	piR-53126
URS0000296592	6	piR-17132
URS000030A3BF	6	piR-67543
URS000031798D	6	piR-60831
URS000031DA59	6	piR-23912
URS0000364684	6	piR-68257
URS000036A7C6	6	piR-39272
URS00003BA543	6	piR-5356
URS000040A28C	6	piR-58118
URS00004B888D	6	piR-40435
URS00004C9514	6	piR-27839
URS00004FADA1	6	piR-71778
URS0000573198	6	piR-60832
URS00005E9D4C	6	piR-4222
URS00005F5115	6	piR-71779
URS000003B1E2	5.66667	piR-64244
URS0000096294	5.66667	piR-43817
URS0000470D7F	5.66667	piR-28707
URS00004F6908	5.66667	piR-63384
URS0000051329	5.33333	piR-7407
URS000017CB0E	5.33333	piR-27142
URS00001F1A95	5.33333	piR-3949
URS00003216E0	5.33333	piR-69661
URS00003314FA	5.33333	piR-65060
URS000038ED70	5.33333	piR-23924
URS00003BB0BE	5.33333	piR-7391
URS0000431A71	5.33333	piR-9379
URS0000553178	5.33333	piR-9359
URS000001BB8D	5	piR-54684
URS000002108B	5	piR-58405
URS000010D994	5	piR-31389
URS00001237D5	5	piR-3025
URS000013D356	5	piR-70370
URS00001430BD	5	piR-16601
URS0000206259	5	piR-45040
URS0000215A06	5	piR-3027
URS00002516E9	5	piR-3028
URS000030E9E8	5	piR-45466
URS0000342A8D	5	piR-27469
URS0000342BDE	5	piR-17595
URS00003721B8	5	piR-68078
URS000038EFB3	5	piR-61871
URS00003A3D5D	5	piR-36883
URS00004188A7	5	piR-70067
URS000041FDC2	5	piR-32737
URS000048AF72	5	piR-22070
URS00004C039D	5	piR-29760
URS000050DD62	5	piR-3026
URS00005F4B33	5	piR-47562
URS0000616FDD	5	piR-15959
URS000009C559	4.66667	piR-20691
URS0000264953	4.66667	piR-48848
URS0000271C89	4.66667	piR-43417
URS000027F5D5	4.66667	piR-6277
URS000040E243	4.66667	piR-6279
URS000042F8C1	4.66667	piR-29491
URS00005ECA5F	4.66667	piR-68016
URS00005F4D97	4.66667	piR-19311
URS00006099AF	4.66667	piR-20553
URS00000FD63B	4.33333	piR-52473
URS0000213047	4.33333	piR-35060
URS0000213D20	4.33333	piR-56285
URS0000040269	4	piR-21361
URS00001FC5DB	4	piR-65484
URS00004DB708	4	piR-37319
URS0000156794	3.66667	piR-59077
URS0000169A7A	3.66667	piR-68573
URS0000195E47	3.66667	piR-46369
URS0000328327	3.66667	piR-26507
URS00004016BC	3.66667	piR-66785
URS000003B8A0	3.33333	piR-70202
URS000006F4C0	3.33333	piR-62450
URS000010FAFC	3.33333	piR-52019
URS0000217409	3.33333	piR-12405
URS00005C3388	3.33333	piR-35623
URS0000035C27	3	piR-14656
URS000006706A	3	piR-12775
URS000015D5FE	3	piR-27252
URS000031645D	3	piR-18095
URS00004041B4	3	piR-27243
URS000048FDFD	3	piR-9974
URS000011C40F	2.66667	piR-20523
URS00003DD808	2.66667	piR-66902
URS0000023A91	2.33333	piR-61629
URS00001E832B	2.33333	piR-16677
URS00001E9E24	2.33333	piR-61630
URS00002BC439	2.33333	piR-42164
URS00003C0304	2.33333	piR-3908
URS00003D69D4	2.33333	piR-22005
URS0000407A43	2.33333	piR-24034
URS0000408AD4	2.33333	piR-41118
URS000044DFF1	2.33333	piR-49571
URS00004B1004	2.33333	piR-16667
URS00004C943B	2.33333	piR-56139
URS000013CD41	2	piR-32070
URS000014E298	2	piR-3370
URS000024E180	2	piR-3371
URS000056E821	2	piR-3372
URS00005D47DA	2	piR-57881
URS000018CDCE	1.66667	piR-24103
URS00002A4BE1	1.66667	piR-57168
URS00002AF7BB	1.66667	piR-54979
URS0000552158	1.66667	piR-20514
URS00005EE151	1.66667	piR-1853
URS0000604877	1.66667	piR-39476
URS0000030B27	1.33333	piR-28123
URS00001D6406	1.33333	piR-50922
URS0000200459	1.33333	piR-25798
URS00002B1C3D	1.33333	piR-70326
URS00002E93FA	1.33333	piR-21772
URS000034D97A	1.33333	piR-60258
URS00003B4BA0	1.33333	piR-18011
URS00004549D3	1.33333	piR-27365
URS0000562D17	1.33333	piR-50270
URS0000012BCE	1	piR-37306
URS000003D4D2	1	piR-38588
URS000011CFBB	1	piR-4753
URS000017C8BB	1	piR-55705
URS0000182073	1	piR-14461
URS00002480BE	1	piR-69028
URS0000259888	1	piR-4752
URS00002EAB2D	1	piR-7441
URS00003A6748	1	piR-60665
URS00005D0E0C	1	piR-4754
URS0000112A0A	0.666667	NA
URS000021038C	0.666667	piR-2593
URS0000288752	0.666667	piR-41884
URS000031D1C2	0.666667	piR-871
URS00003AFE79	0.666667	piR-65871
URS00003F1462	0.666667	piR-19645
URS0000535C2E	0.666667	piR-39540
URS00005598DB	0.666667	piR-870
URS00005DED46	0.666667	piR-13681
