# Supplementary material for: A landscape of mouse mitochondrial small non-coding RNAs
Source: PLoS One. 2024 Jan 2;19(1):e0293644. doi: 10.1371/journal.pone.0293644 (PMC10760717; doi:10.1371/journal.pone.0293644)
Supplement: S2 Table — (XLSX) [file pone.0293644.s002.xlsx]

## Sheet: Tissue-Shared 
Shared mitomiRs	mean reads count
mmu-miR-122-5p	158456
mmu-miR-1a-3p	151875
mmu-let-7f-5p	18780.3
mmu-let-7a-5p	16561.3
mmu-let-7c-5p	15125.1
mmu-miR-143-3p	13428.5
mmu-miR-26a-5p	11590.5
mmu-let-7g-5p	9859.1
mmu-let-7b-5p	9291.6
mmu-miR-133a-3p	6882.9
mmu-miR-21a-5p	5817.5
mmu-miR-30a-5p	5319.8
mmu-miR-30d-5p	4951.2
mmu-let-7d-5p	4575.7
mmu-miR-375-3p	4222.6
mmu-miR-6240	3528.2
mmu-miR-2137	3232.8
mmu-let-7i-5p	3140.1
mmu-miR-92a-3p	2990.9
mmu-miR-486a-5p	2673.8
mmu-miR-486b-5p	2645.3
mmu-miR-470-5p	2497.6
mmu-miR-22-3p	2168.9
mmu-miR-191-5p	2154.9
mmu-miR-26b-5p	2019.5
mmu-miR-30c-5p	1985.3
mmu-miR-23a-3p	1947.6
mmu-miR-192-5p	1893.4
mmu-miR-27b-3p	1835.9
mmu-miR-16-5p	1618.7
mmu-miR-148a-3p	1618.2
mmu-miR-122-3p	1616.2
mmu-miR-23b-3p	1451.2
mmu-miR-320-3p	1322.3
mmu-miR-423-5p	1302.3
mmu-let-7d-3p	1265.5
mmu-miR-125a-5p	1187.6
mmu-miR-25-3p	1185.5
mmu-miR-125b-5p	1072.2
mmu-miR-451a	1038.6
mmu-miR-184-3p	997.4
mmu-miR-203-3p	985
mmu-miR-378a-3p	953.8
mmu-miR-30e-5p	816.7
mmu-miR-194-5p	787.9
mmu-miR-99b-5p	781.4
mmu-miR-99a-5p	756.5
mmu-miR-126a-3p	756
mmu-miR-24-3p	724.8
mmu-miR-93-5p	722
mmu-miR-103-3p	695.3
mmu-miR-128-3p	669.7
mmu-miR-5126	622.7
mmu-miR-30a-3p	571.1
mmu-let-7e-5p	561.8
mmu-miR-7a-5p	558.4
mmu-miR-29a-3p	551
mmu-miR-199b-3p	540.1
mmu-miR-10a-5p	537.3
mmu-miR-199a-3p	535.5
mmu-miR-146a-5p	494.3
mmu-miR-425-5p	468.4
mmu-miR-151-5p	458.1
mmu-miR-100-5p	455.1
mmu-miR-98-5p	435.3
mmu-miR-423-3p	430.1
mmu-miR-652-3p	410.9
mmu-miR-15b-5p	398.5
mmu-miR-8117	357.6
mmu-miR-181a-5p	347
mmu-miR-27a-3p	345.4
mmu-miR-221-3p	344
mmu-miR-222-3p	343.8
mmu-miR-455-3p	330.1
mmu-miR-30e-3p	291.6
mmu-miR-151-3p	288.7
mmu-miR-200b-3p	253.9
mmu-miR-101b-3p	250.8
mmu-miR-145a-3p	246.6
mmu-miR-676-3p	221.6
mmu-miR-146b-5p	216.9
mmu-miR-149-5p	196.5
mmu-miR-501-3p	194.3
mmu-miR-182-5p	185.3
mmu-miR-200c-3p	159.8
mmu-miR-126a-5p	159.6
mmu-miR-183-5p	154.5
mmu-miR-1839-5p	152.5
mmu-let-7b-3p	140
mmu-miR-139-5p	135.7
mmu-miR-484	129.7
mmu-miR-30b-5p	129.5
mmu-miR-181b-5p	121.3
mmu-miR-379-5p	112.4
mmu-miR-361-5p	110.8
mmu-let-7c-2-3p	108.9
mmu-miR-9-5p	108.6
mmu-miR-5119	107.2
mmu-miR-186-5p	106.3
mmu-let-7a-1-3p	100.1
mmu-miR-145a-5p	95.1
mmu-miR-434-3p	94.5
mmu-miR-30c-2-3p	93.9
mmu-miR-127-3p	84.2
mmu-miR-5099	81.8
mmu-miR-541-5p	74.9
mmu-miR-101a-3p	74.2
mmu-miR-382-5p	74.1
mmu-miR-106b-3p	72.1
mmu-miR-215-5p	72
mmu-miR-185-5p	69.8
mmu-miR-152-3p	69.6
mmu-miR-214-3p	65.6
mmu-miR-195a-5p	64.5
mmu-miR-1198-5p	59.6
mmu-miR-28a-5p	56.2
mmu-miR-340-3p	54.6
mmu-miR-148b-3p	52.7
mmu-miR-378c	42.5
mmu-miR-199a-5p	41.2
mmu-miR-142a-5p	38.5
mmu-miR-223-3p	35.1
mmu-miR-5129-5p	34.3
mmu-miR-130a-3p	30.3
mmu-miR-532-5p	19.7
mmu-miR-29b-3p	19.5

## Sheet: Gastrocnemius specific 
mitomiRs Gastrocnemius	reads count
mmu-miR-133b-3p	160.435
mmu-miR-365-3p	102.398
mmu-miR-615-3p	89.0135
mmu-miR-487b-3p	81.1982
mmu-miR-133a-5p	72.5581
mmu-miR-127-5p	48.9302
mmu-miR-5110	44.9857
mmu-miR-6946-5p	39.0451
mmu-miR-345-3p	34.636
mmu-miR-1964-3p	28.4266
mmu-miR-485-5p	26.3893
mmu-miR-380-5p	25.5295
mmu-miR-193b-3p	20.0231
mmu-miR-338-5p	20.0231
mmu-miR-3102-3p	19.5226
mmu-miR-1843b-3p	19.2422
mmu-miR-204-3p	14.844
mmu-miR-3061-3p	13.1947
mmu-miR-483-5p	11.0127
mmu-miR-199b-5p	10.5121
mmu-miR-8103	9.01041

## Sheet: Liver specific 
mitomiRs Liver	reads count
mmu-miR-3068-3p	340.995
mmu-miR-1247-3p	301.011
mmu-miR-3474	24.5918
mmu-miR-192-3p	23.1687
mmu-miR-1258-5p	22.8959
mmu-let-7e-3p	18.6559
mmu-miR-137-3p	14.5448
mmu-miR-1193-5p	13.5679
mmu-miR-292b-5p	11.9705
mmu-miR-3105-3p	10.653
mmu-miR-8097	10.4259
mmu-miR-7042-5p	8.75263
mmu-miR-3058-5p	7.63195
mmu-miR-540-3p	6.78396
mmu-miR-374c-5p	5.9209
mmu-miR-7085-3p	5.79218
mmu-miR-101c	5.08797
mmu-miR-1968-5p	5.01989
mmu-miR-592-5p	5.01989
mmu-let-7f-1-3p	4.2476
mmu-miR-10a-3p	2.96045
mmu-miR-455-5p	2.96045
mmu-miR-378d	2.83173
mmu-miR-592-3p	2.70302
mmu-miR-28c	2.70302
mmu-miR-32-5p	2.31687
mmu-miR-505-5p	2.05944
mmu-miR-511-5p	1.93073
mmu-miR-185-3p	1.6733
mmu-miR-122b-5p	1.41587

## Sheet: Testis specific 
miRNA Testicle	reads count
mmu-miR-465a-3p	2664.25
mmu-miR-465b-3p	2664.25
mmu-miR-465c-3p	2650.4
mmu-miR-743b-3p	2188.73
mmu-miR-465b-5p	1972.72
mmu-miR-449a-5p	1130.3
mmu-miR-871-5p	890.449
mmu-miR-878-3p	658.4
mmu-miR-471-5p	642.005
mmu-miR-298-5p	497
mmu-miR-7234-5p	388.4
mmu-miR-34c-3p	388.9
mmu-miR-7210-5p	331.7
mmu-miR-201-5p	289.641
mmu-miR-760-3p	250.735
mmu-miR-204-5p	249.103
mmu-miR-467e-5p	232.526
mmu-miR-7218-5p	187.1
mmu-miR-467c-5p	177.6
mmu-miR-468-5p	170.1
mmu-miR-463-5p	168.719
mmu-miR-296-3p	166.3
mmu-miR-7230-3p	164.146
mmu-miR-743a-5p	163.7
mmu-miR-7223-5p	150.4
mmu-miR-7222-3p	143.341
mmu-miR-883a-3p	135.041
mmu-miR-7217-5p	127.203
mmu-miR-7234-3p	120.2
mmu-miR-468-3p	95.2344
mmu-miR-471-3p	91.7025
mmu-miR-34b-5p	89.1026
mmu-miR-7230-5p	81.5952
mmu-miR-409-3p	80.9208
mmu-miR-467a-5p	77.6
mmu-miR-467b-5p	77.6
mmu-miR-12198-3p	75.5362
mmu-miR-190b-5p	73.9398
mmu-miR-743b-5p	72.7
mmu-miR-880-3p	71.8961
mmu-miR-872-3p	71.1058
mmu-miR-3085-3p	68.4
mmu-miR-7232-3p	66.3
mmu-miR-7214-3p	62.3216
mmu-miR-466b-3p	61.1
mmu-miR-466c-3p	61.1
mmu-miR-466e-3p	61.1
mmu-miR-466p-3p	61.1
mmu-miR-503-5p	59.7
mmu-miR-466a-3p	57.8346
mmu-miR-883b-5p	51.4
mmu-miR-124-3p	50.7
mmu-miR-5128	48.9
mmu-miR-1981-3p	40.8436
mmu-miR-7242-3p	40.3
mmu-miR-7233-5p	37.6474
mmu-miR-463-3p	35.3356
mmu-miR-425-3p	32.2012
mmu-miR-7233-3p	31.8
mmu-miR-742-5p	30.3387
mmu-miR-741-5p	29.7
mmu-miR-324-5p	29.6
mmu-miR-342-5p	27.5364
mmu-miR-32-3p	26.9
mmu-miR-138-5p	26.0089
mmu-miR-7221-3p	25.6346
mmu-miR-322-5p	25
mmu-miR-24-1-5p	25.0124
mmu-miR-7229-5p	24.4206
mmu-miR-12190-3p	22.9
mmu-miR-3963	22.7
mmu-miR-15b-3p	21.2
mmu-miR-466d-3p	21.1429
mmu-miR-191-3p	20.9
mmu-miR-7210-3p	19.9
mmu-miR-881-5p	18.6038
mmu-miR-467d-5p	17.5011
mmu-miR-219a-2-3p	16.6311
mmu-miR-672-3p	16.4966
mmu-miR-501-5p	16.426
mmu-miR-409-5p	15.2149
mmu-miR-195a-3p	15
mmu-miR-7240-5p	14.7394
mmu-miR-293-3p	14.7191
mmu-miR-135a-5p	14.4459
mmu-miR-1306-3p	14.2335
mmu-miR-883b-3p	13.1
mmu-miR-421-3p	12.8376
mmu-miR-883a-5p	12.8376
mmu-miR-17-3p	12.534
mmu-miR-467a-3p	12.3
mmu-miR-467d-3p	12.3
mmu-miR-376c-3p	11.7956
mmu-miR-181c-5p	11.4112
mmu-miR-10b-3p	11.3
mmu-miR-7073-5p	11.3
mmu-miR-331-3p	11.0469
mmu-miR-1930-5p	10.9357
mmu-miR-210-3p	10.5
mmu-miR-1258-3p	10.4
mmu-miR-7686-3p	10.4
mmu-miR-147-5p	10
mmu-miR-370-3p	9.9
mmu-miR-362-3p	9.5
mmu-miR-542-3p	9.5
mmu-miR-669f-5p	9.52951
mmu-miR-1306-5p	9.5093
mmu-miR-466a-5p	8.9225
mmu-miR-466p-5p	8.9225
mmu-miR-12183-5p	8.3
mmu-miR-7a-2-3p	8
mmu-miR-351-3p	7.6
mmu-miR-147-3p	7.64785
mmu-miR-1839-3p	7.43541
mmu-miR-3084-5p	7.43541
mmu-miR-96-5p	7.22297
mmu-miR-431-5p	7.13198
mmu-miR-449c-5p	7.13198
mmu-miR-300-3p	7.01053
mmu-miR-449a-3p	7.01053
mmu-miR-466c-5p	7.01053
mmu-miR-18a-3p	6.8
mmu-miR-8109	6.79809
mmu-miR-338-3p	6.5
mmu-miR-6395	6.3
mmu-miR-12188-3p	6.1
mmu-miR-3962	6.1
mmu-miR-669a-3p	6.1
mmu-miR-669o-3p	6.1
mmu-miR-7216-5p	6.1
mmu-miR-27a-5p	5.94833
mmu-miR-337-3p	5.94833
mmu-miR-669d-5p	5.94833
mmu-miR-7226-3p	5.73589
mmu-miR-1947-5p	5.70558
mmu-miR-369-5p	5.70558
mmu-miR-7060-5p	5.70558
mmu-miR-7061-5p	5.70558
mmu-miR-30c-1-3p	5.52345
mmu-miR-7241-3p	5.52345
mmu-miR-29b-1-5p	5.31101
mmu-miR-503-3p	5.31101
mmu-miR-6959-5p	5.31101
mmu-let-7c-1-3p	5.24022
mmu-miR-293-5p	5.23012
mmu-miR-5113	5.23012
mmu-miR-350-3p	5.09857
mmu-miR-7218-3p	5.09857
mmu-miR-30b-3p	4.8
mmu-miR-466n-3p	4.8
mmu-miR-12182-3p	4.4
mmu-miR-292a-5p	4.4
mmu-miR-331-5p	4.4
mmu-miR-30d-3p	4.2
mmu-miR-181a-1-3p	4.24881
mmu-miR-7232-5p	4.24881
mmu-miR-742-3p	4.24881
mmu-miR-7229-3p	3.80372
mmu-miR-212-5p	3.61149
mmu-miR-5114	3.61149
mmu-miR-12184-5p	3.39905
mmu-miR-19b-3p	3.39905
mmu-miR-187-3p	3.1
mmu-miR-1934-5p	3.1
mmu-miR-26b-3p	3.1
mmu-miR-301b-3p	3.1
mmu-miR-708-5p	3.1
mmu-miR-3475-3p	2.9
mmu-miR-6898-5p	2.7
mmu-miR-470-3p	2.54928
mmu-miR-511-3p	2.54928
mmu-miR-205-5p	2.33684
mmu-miR-770-3p	2.33684
mmu-miR-329-5p	2.1244

## Sheet: WAT specific 
mitomiRs WAT	reads count
mmu-miR-216b-5p	94.1418
mmu-miR-142a-3p	74.1961
mmu-miR-7654-5p	62.3212
mmu-miR-6969-5p	33.6173
mmu-miR-7023-5p	22.5646
mmu-miR-193b-5p	14.0072
mmu-miR-410-3p	13.0734
mmu-miR-200a-5p	10.0254
mmu-miR-500-3p	7.84231
mmu-miR-215-3p	7.00876
mmu-miR-485-3p	5.97468
mmu-miR-187-5p	4.48101
mmu-miR-5112	4.48101
mmu-miR-216a-5p	4.02142
mmu-miR-150-3p	3.73526
mmu-miR-7088-5p	2.4937
mmu-miR-504-5p	1.37877
mmu-miR-8114	1.26387
