# Supplementary material for: A landscape of mouse mitochondrial small non-coding RNAs
Source: PLoS One. 2024 Jan 2;19(1):e0293644. doi: 10.1371/journal.pone.0293644 (PMC10760717; doi:10.1371/journal.pone.0293644)
Supplement: S3 Table — (XLSX) [file pone.0293644.s003.xlsx]

## Sheet: tissues-shared
Term	Count	%	P-Value	Benjamini	-LOG10Benjamini
Pathways in cancer	220	4.7	8.5e-39	2.5e-36	35.6021
Proteoglycans in cancer	131	2.8	1e-31	1.5e-29	28.8239
MAPK signaling pathway	144	3.1	4.4e-27	4.2e-25	24.3768
PI3K-Akt signaling pathway	176	3.8	7.5e-24	5.4e-22	21.2676
Focal adhesion	120	2.6	3.7e-23	2e-21	20.699
Signaling pathways regulating pluripotency of stem cells	91	1.9	4.2e-23	2e-21	20.699
Axon guidance	86	1.8	2.5e-22	1e-20	20
FoxO signaling pathway	84	1.8	2.6e-19	9.5e-18	17.0223
Neurotrophin signaling pathway	77	1.6	5.4e-18	1.7e-16	15.7696
Ras signaling pathway	118	2.5	2.6e-17	7.5e-16	15.1249
Hepatitis B	85	1.8	9.8e-17	2.6e-15	14.585
Rap1 signaling pathway	110	2.3	6.5e-16	1.6e-14	13.7959
Colorectal cancer	48	1	1e-15	2.3e-14	13.6383
Pancreatic cancer	48	1	2.8e-15	5.8e-14	13.2366
Chronic myeloid leukemia	51	1.1	5.2e-15	1e-13	13
Prostate cancer	58	1.2	7.8e-15	1.4e-13	12.8539
ErbB signaling pathway	57	1.2	2e-14	3.5e-13	12.4559
Hippo signaling pathway	80	1.7	1.1e-12	1.7e-11	10.7696
cAMP signaling pathway	97	2.1	1.1e-12	1.7e-11	10.7696
Acute myeloid leukemia	40	0.9	4.7e-12	6.8e-11	10.1675
Glioma	44	0.9	5.7e-12	7.8e-11	10.1079
Regulation of actin cytoskeleton	101	2.2	6.6e-12	8.7e-11	10.0605
Melanoma	46	1	1.7e-11	2.1e-10	9.67778
Chagas disease (American trypanosomiasis)	59	1.3	2.4e-11	2.9e-10	9.5376
Small cell lung cancer	51	1.1	3.6e-11	4.2e-10	9.37675
TNF signaling pathway	61	1.3	3.9e-11	4.4e-10	9.35655
Renal cell carcinoma	44	0.9	5.3e-11	5.7e-10	9.24413
ECM-receptor interaction	52	1.1	9.2e-11	9.5e-10	9.02228
HTLV-I infection	119	2.5	1.7e-10	1.7e-09	8.76955
Osteoclast differentiation	66	1.4	2.6e-10	2.5e-09	8.60206
Retrograde endocannabinoid signaling	57	1.2	3.3e-10	3.1e-09	8.50864
Thyroid hormone signaling pathway	61	1.3	4.4e-10	4e-09	8.39794
Prolactin signaling pathway	44	0.9	1.4e-09	1.2e-08	7.92082
Wnt signaling pathway	70	1.5	1.4e-09	1.2e-08	7.92082
AMPK signaling pathway	65	1.4	1.9e-09	1.5e-08	7.82391
Melanogenesis	54	1.2	2.1e-09	1.7e-08	7.76955
Adherens junction	43	0.9	3.2e-09	2.5e-08	7.60206
TGF-beta signaling pathway	48	1	4.3e-09	3.2e-08	7.49485
Estrogen signaling pathway	53	1.1	4.5e-09	3.3e-08	7.48149
T cell receptor signaling pathway	54	1.2	5.3e-09	3.9e-08	7.40894
Dopaminergic synapse	66	1.4	6.7e-09	4.7e-08	7.3279
Long-term potentiation	40	0.9	7.1e-09	4.9e-08	7.3098
Endometrial cancer	34	0.7	8.3e-09	5.6e-08	7.25181
cGMP-PKG signaling pathway	76	1.6	9e-09	5.9e-08	7.22915
Sphingolipid signaling pathway	62	1.3	9.9e-09	6.4e-08	7.19382
GnRH signaling pathway	48	1	1.9e-08	1.2e-07	6.92082
Insulin signaling pathway	67	1.4	2.2e-08	1.3e-07	6.88606
Insulin resistance	56	1.2	2.6e-08	1.5e-07	6.82391
mTOR signaling pathway	36	0.8	3.7e-08	2.2e-07	6.65758
Progesterone-mediated oocyte maturation	47	1	4e-08	2.3e-07	6.63827
Transcriptional misregulation in cancer	75	1.6	4.3e-08	2.4e-07	6.61979
Choline metabolism in cancer	52	1.1	5.5e-08	3e-07	6.52288
Oxytocin signaling pathway	69	1.5	9.1e-08	5e-07	6.30103
Non-small cell lung cancer	34	0.7	1.1e-07	6e-07	6.22185
Fc gamma R-mediated phagocytosis	45	1	1.1e-07	6e-07	6.22185
Endocytosis	105	2.2	1.8e-07	9.1e-07	6.04096
Cholinergic synapse	55	1.2	2.4e-07	1.2e-06	5.92082
Calcium signaling pathway	78	1.7	2.6e-07	1.3e-06	5.88606
Adrenergic signaling in cardiomyocytes	65	1.4	2.8e-07	1.4e-06	5.85387
Circadian entrainment	49	1	4.4e-07	2.1e-06	5.67778
Central carbon metabolism in cancer	36	0.8	5.8e-07	2.8e-06	5.55284
Protein digestion and absorption	45	1	6.4e-07	3e-06	5.52288
HIF-1 signaling pathway	50	1.1	7e-07	3.2e-06	5.49485
Platelet activation	60	1.3	8.5e-07	3.8e-06	5.42022
MicroRNAs in cancer	107	2.3	1.1e-06	5e-06	5.30103
Glutamatergic synapse	54	1.2	1.3e-06	5.6e-06	5.25181
Cell cycle	57	1.2	1.4e-06	6.2e-06	5.20761
Amyotrophic lateral sclerosis (ALS)	30	0.6	1.9e-06	7.9e-06	5.10237
Arrhythmogenic right ventricular cardiomyopathy (ARVC)	36	0.8	2.4e-06	1e-05	5
Amphetamine addiction	36	0.8	2.4e-06	1e-05	5
Bacterial invasion of epithelial cells	40	0.9	2.7e-06	1.1e-05	4.95861
Tuberculosis	73	1.6	4.6e-06	1.9e-05	4.72125
Toxoplasmosis	49	1	5.3e-06	2.1e-05	4.67778
Protein processing in endoplasmic reticulum	70	1.5	6.2e-06	2.4e-05	4.61979
Fc epsilon RI signaling pathway	35	0.7	1.2e-05	4.6e-05	4.33724
Amoebiasis	52	1.1	1.4e-05	5.5e-05	4.25964
Type II diabetes mellitus	28	0.6	1.6e-05	5.8e-05	4.23657
Nicotine addiction	24	0.5	1.7e-05	6.3e-05	4.20066
Oocyte meiosis	50	1.1	1.9e-05	6.9e-05	4.16115
Hepatitis C	58	1.2	1.9e-05	7e-05	4.1549
GABAergic synapse	41	0.9	2.7e-05	9.6e-05	4.01773
Morphine addiction	43	0.9	2.9e-05	0.0001	4
Basal cell carcinoma	29	0.6	2.9e-05	0.0001	4
Leukocyte transendothelial migration	51	1.1	4.4e-05	0.00015	3.82391
Dilated cardiomyopathy	39	0.8	4.8e-05	0.00016	3.79588
Adipocytokine signaling pathway	35	0.7	5.4e-05	0.00018	3.74473
Dorso-ventral axis formation	17	0.4	5.5e-05	0.00018	3.74473
Long-term depression	31	0.7	5.7e-05	0.00019	3.72125
Salmonella infection	37	0.8	6.1e-05	0.0002	3.69897
Vasopressin-regulated water reabsorption	24	0.5	8.1e-05	0.00026	3.58503
Ubiquitin mediated proteolysis	58	1.2	8.4e-05	0.00027	3.56864
Regulation of lipolysis in adipocytes	29	0.6	0.0001	0.00032	3.49485
Pertussis	35	0.7	0.00011	0.00033	3.48149
Bladder cancer	23	0.5	0.00011	0.00033	3.48149
VEGF signaling pathway	30	0.6	0.00011	0.00034	3.46852
Apoptosis	30	0.6	0.00011	0.00034	3.46852
Gap junction	39	0.8	0.00012	0.00036	3.4437
Gastric acid secretion	34	0.7	0.00014	0.00042	3.37675
p53 signaling pathway	32	0.7	0.00018	0.00053	3.27572
Leishmaniasis	30	0.6	0.00045	0.0013	2.88606
B cell receptor signaling pathway	32	0.7	0.00048	0.0014	2.85387
Hypertrophic cardiomyopathy (HCM)	35	0.7	0.0005	0.0014	2.85387
Toll-like receptor signaling pathway	42	0.9	0.00061	0.0017	2.76955
Salivary secretion	34	0.7	0.00066	0.0018	2.74473
Aldosterone-regulated sodium reabsorption	21	0.4	0.00074	0.002	2.69897
Chemokine signaling pathway	71	1.5	0.00088	0.0024	2.61979
Glycosaminoglycan biosynthesis - keratan sulfate	11	0.2	0.00094	0.0025	2.60206
SNARE interactions in vesicular transport	18	0.4	0.0012	0.0032	2.49485
Measles	51	1.1	0.0023	0.0061	2.21467
Aldosterone synthesis and secretion	35	0.7	0.0029	0.0075	2.12494
Insulin secretion	35	0.7	0.0029	0.0075	2.12494
Influenza A	61	1.3	0.0032	0.0082	2.08619
Renin secretion	30	0.6	0.0033	0.0084	2.07572
Prion diseases	17	0.4	0.0037	0.0094	2.02687
Glucagon signaling pathway	39	0.8	0.0038	0.0096	2.01773
Viral carcinogenesis	78	1.7	0.0044	0.011	1.95861
NOD-like receptor signaling pathway	25	0.5	0.0045	0.011	1.95861
Circadian rhythm	16	0.3	0.005	0.012	1.92082
Jak-STAT signaling pathway	52	1.1	0.0059	0.014	1.85387
Cocaine addiction	22	0.5	0.006	0.014	1.85387
Glycosphingolipid biosynthesis - lacto and neolacto series	14	0.3	0.0062	0.015	1.82391
Thyroid cancer	15	0.3	0.0068	0.016	1.79588
Epstein-Barr virus infection	49	1	0.0069	0.016	1.79588
Phosphatidylinositol signaling system	37	0.8	0.0074	0.017	1.76955
Hedgehog signaling pathway	13	0.3	0.0085	0.02	1.69897
Glycosaminoglycan biosynthesis - heparan sulfate / heparin	13	0.3	0.0085	0.02	1.69897
Vascular smooth muscle contraction	45	1	0.013	0.03	1.52288
Notch signaling pathway	21	0.4	0.013	0.03	1.52288

## Sheet: testis-specific
Term	Count	%	P-Value	Benjamini	-log10 Benjamini
Pathways in cancer	175	3.7	2.6e-21	7.5e-19	18.1249
Axon guidance	77	1.6	1.4e-18	2e-16	15.699
Proteoglycans in cancer	104	2.2	3.3e-18	3.1e-16	15.5086
MAPK signaling pathway	118	2.5	7e-17	5e-15	14.301
PI3K-Akt signaling pathway	142	3	2.8e-13	1.5e-11	10.8239
Signaling pathways regulating pluripotency of stem cells	72	1.5	3.2e-13	1.5e-11	10.8239
Neurotrophin signaling pathway	64	1.3	5.8e-12	2.3e-10	9.63827
Rap1 signaling pathway	95	2	8.9e-12	3.2e-10	9.49485
Hepatitis B	72	1.5	1.1e-11	3.4e-10	9.46852
Wnt signaling pathway	70	1.5	1.5e-11	4.2e-10	9.37675
cAMP signaling pathway	88	1.8	3.8e-11	9.9e-10	9.00436
Focal adhesion	91	1.9	4.9e-11	1.2e-09	8.92082
ErbB signaling pathway	49	1	9.7e-11	2.1e-09	8.67778
Ras signaling pathway	96	2	3.3e-10	6.7e-09	8.17393
mTOR signaling pathway	37	0.8	4.9e-10	9.2e-09	8.03621
Prostate cancer	48	1	6.6e-10	1.2e-08	7.92082
Oxytocin signaling pathway	69	1.4	1.4e-09	2.3e-08	7.63827
Choline metabolism in cancer	52	1.1	1.7e-09	2.7e-08	7.56864
Dopaminergic synapse	63	1.3	2.8e-09	4e-08	7.39794
FoxO signaling pathway	63	1.3	2.8e-09	4e-08	7.39794
Glioma	38	0.8	4.3e-09	5.9e-08	7.22915
Acute myeloid leukemia	34	0.7	9.1e-09	1.2e-07	6.92082
Chronic myeloid leukemia	40	0.8	1.1e-08	1.4e-07	6.85387
Estrogen signaling pathway	49	1	1.8e-08	2.1e-07	6.67778
Pancreatic cancer	37	0.8	1.9e-08	2.1e-07	6.67778
Renal cell carcinoma	38	0.8	2.3e-08	2.5e-07	6.60206
Regulation of actin cytoskeleton	86	1.8	2.5e-08	2.7e-07	6.56864
Colorectal cancer	36	0.8	4.6e-08	4.6e-07	6.33724
Sphingolipid signaling pathway	57	1.2	4.7e-08	4.6e-07	6.33724
AMPK signaling pathway	58	1.2	6.5e-08	6.1e-07	6.21467
Cholinergic synapse	53	1.1	6.6e-08	6.1e-07	6.21467
Endocytosis	99	2.1	8.2e-08	7.2e-07	6.14267
cGMP-PKG signaling pathway	69	1.4	8.6e-08	7.4e-07	6.13077
Thyroid hormone signaling pathway	53	1.1	9.5e-08	7.9e-07	6.10237
Adrenergic signaling in cardiomyocytes	62	1.3	1.1e-07	9.2e-07	6.03621
Insulin signaling pathway	61	1.3	1.6e-07	1.3e-06	5.88606
Adherens junction	38	0.8	1.6e-07	1.3e-06	5.88606
Non-small cell lung cancer	32	0.7	1.9e-07	1.4e-06	5.85387
Insulin resistance	51	1.1	1.9e-07	1.4e-06	5.85387
GnRH signaling pathway	43	0.9	3.5e-07	2.5e-06	5.60206
Glutamatergic synapse	52	1.1	3.8e-07	2.5e-06	5.60206
Phosphatidylinositol signaling system	46	1	3.8e-07	2.5e-06	5.60206
Retrograde endocannabinoid signaling	48	1	3.9e-07	2.5e-06	5.60206
Long-term potentiation	35	0.7	4.8e-07	3.1e-06	5.50864
Hippo signaling pathway	63	1.3	6.2e-07	3.9e-06	5.40894
Fc gamma R-mediated phagocytosis	41	0.9	7.2e-07	4.4e-06	5.35655
Transcriptional misregulation in cancer	67	1.4	8.4e-07	5.1e-06	5.29243
Prolactin signaling pathway	37	0.8	8.9e-07	5.3e-06	5.27572
Endometrial cancer	29	0.6	1.6e-06	9e-06	5.04576
Calcium signaling pathway	70	1.5	2.9e-06	1.7e-05	4.76955
HIF-1 signaling pathway	45	0.9	5.7e-06	3.2e-05	4.49485
Small cell lung cancer	39	0.8	6.4e-06	3.5e-05	4.45593
Amphetamine addiction	33	0.7	8.5e-06	4.6e-05	4.33724
Aldosterone synthesis and secretion	39	0.8	1.3e-05	6.5e-05	4.18709
Gap junction	39	0.8	1.3e-05	6.5e-05	4.18709
Dilated cardiomyopathy	38	0.8	1.3e-05	6.5e-05	4.18709
Oocyte meiosis	47	1	1.7e-05	8.5e-05	4.07058
Hypertrophic cardiomyopathy (HCM)	36	0.8	2.6e-05	0.00013	3.88606
Circadian entrainment	42	0.9	2.9e-05	0.00014	3.85387
Cell cycle	50	1	3.1e-05	0.00015	3.82391
Melanogenesis	42	0.9	3.8e-05	0.00018	3.74473
Morphine addiction	40	0.8	4.2e-05	0.00019	3.72125
TGF-beta signaling pathway	37	0.8	6.4e-05	0.00029	3.5376
Cocaine addiction	25	0.5	6.8e-05	0.0003	3.52288
Dorso-ventral axis formation	16	0.3	8.4e-05	0.00037	3.4318
Melanoma	32	0.7	0.0001	0.00044	3.35655
Osteoclast differentiation	49	1	0.00011	0.00047	3.3279
Bacterial invasion of epithelial cells	34	0.7	0.00013	0.00055	3.25964
Arrhythmogenic right ventricular cardiomyopathy (ARVC)	30	0.6	0.0002	0.00084	3.07572
Insulin secretion	36	0.8	0.00021	0.00085	3.07058
Hedgehog signaling pathway	15	0.3	0.00022	0.00089	3.05061
Hepatitis C	51	1.1	0.00022	0.00089	3.05061
Chagas disease (American trypanosomiasis)	41	0.9	0.00025	0.00098	3.00877
Progesterone-mediated oocyte maturation	36	0.8	0.00027	0.001	3
HTLV-I infection	90	1.9	0.00029	0.0011	2.95861
Salmonella infection	33	0.7	0.00032	0.0012	2.92082
T cell receptor signaling pathway	40	0.8	0.00034	0.0013	2.88606
VEGF signaling pathway	27	0.6	0.00042	0.0015	2.82391
TNF signaling pathway	42	0.9	0.00047	0.0017	2.76955
Circadian rhythm	17	0.4	0.00053	0.0019	2.72125
Long-term depression	27	0.6	0.00057	0.002	2.69897
GABAergic synapse	35	0.7	0.00062	0.0022	2.65758
Leukocyte transendothelial migration	44	0.9	0.00074	0.0025	2.60206
Synaptic vesicle cycle	27	0.6	0.00077	0.0026	2.58503
Toxoplasmosis	40	0.8	0.00084	0.0028	2.55284
Measles	49	1	0.00086	0.0028	2.55284
Gastric acid secretion	30	0.6	0.00087	0.0028	2.55284
Type II diabetes mellitus	23	0.5	0.00089	0.0029	2.5376
Inositol phosphate metabolism	29	0.6	0.0012	0.0038	2.42022
Ubiquitin mediated proteolysis	50	1	0.0013	0.0042	2.37675
Serotonergic synapse	47	1	0.0015	0.0046	2.33724
Fc epsilon RI signaling pathway	28	0.6	0.0017	0.0051	2.29243
Adipocytokine signaling pathway	29	0.6	0.002	0.0061	2.21467
Chemokine signaling pathway	64	1.3	0.0023	0.007	2.1549
Basal cell carcinoma	23	0.5	0.003	0.0089	2.05061
Toll-like receptor signaling pathway	37	0.8	0.003	0.0089	2.05061
RIG-I-like receptor signaling pathway	27	0.6	0.0037	0.011	1.95861
Vascular smooth muscle contraction	44	0.9	0.0038	0.011	1.95861
Platelet activation	45	0.9	0.0041	0.012	1.92082
Influenza A	56	1.2	0.0042	0.012	1.92082
Other types of O-glycan biosynthesis	12	0.3	0.0054	0.015	1.82391
B cell receptor signaling pathway	27	0.6	0.0058	0.016	1.79588
Apoptosis	24	0.5	0.0059	0.016	1.79588
Salivary secretion	29	0.6	0.0061	0.017	1.76955
Jak-STAT signaling pathway	48	1	0.0066	0.018	1.74473
ECM-receptor interaction	32	0.7	0.0068	0.018	1.74473
Central carbon metabolism in cancer	25	0.5	0.0069	0.018	1.74473
Bladder cancer	18	0.4	0.007	0.018	1.74473
Protein processing in endoplasmic reticulum	54	1.1	0.0075	0.02	1.69897
Sphingolipid metabolism	20	0.4	0.008	0.021	1.67778
MicroRNAs in cancer	82	1.7	0.0096	0.024	1.61979
Lysine degradation	21	0.4	0.0096	0.024	1.61979
Notch signaling pathway	20	0.4	0.01	0.026	1.58503
Glycosphingolipid biosynthesis - ganglio series	9	0.2	0.011	0.027	1.56864
Vasopressin-regulated water reabsorption	18	0.4	0.012	0.03	1.52288
Regulation of lipolysis in adipocytes	22	0.5	0.014	0.034	1.46852
Renin secretion	26	0.5	0.014	0.035	1.45593
Glucagon signaling pathway	34	0.7	0.016	0.038	1.42022
Endocrine and other factor-regulated calcium reabsorption	20	0.4	0.02	0.049	1.3098
