# Supplementary material for: A landscape of mouse mitochondrial small non-coding RNAs
Source: PLoS One. 2024 Jan 2;19(1):e0293644. doi: 10.1371/journal.pone.0293644 (PMC10760717; doi:10.1371/journal.pone.0293644)
Supplement: S4 Table — (XLSX) [file pone.0293644.s004.xlsx]

## Sheet: Shared
Gene Name	Description	Synonyms	Maestro score	Evidence	Sub-compartment	MitoPathways	Tissues
Atp5a1	ATP ­synthase, ­H+ ­transporting, ­mitochondrial ­F1 ­complex, ­alpha ­subunit ­1	AI035633, AL022851, AL023067, At, Atp5f1a, Atpm, D18Ertd206, D18Ertd206e, Mom, Mom2, Q03265, gene:11946	41	literature, APEX_matrix, targetP signal+, yeast mito homolog++, Rickettsial homolog, mito protein domain, induction, coexpression++, MS/MS++	MIM	OXPHOS > Complex V > CV subunits;	all 14
						OXPHOS > OXPHOS subunits
Ogdh	oxoglutarate ­(alpha-ketoglutarate) ­dehydrogenase ­(lipoamide)	2210403E04Rik, 2210412K19Rik, AA409584, d1401, mKIAA4192, Q60597, gene:18293	40	literature, APEX_matrix, targetP signal, yeast mito homolog+, Rickettsial homolog, mito protein domain+, induction, coexpression++, MS/MS++	Matrix	Metabolism > Carbohydrate metabolism > TCA cycle	all 14
Dbt	dihydrolipoamide ­branched ­chain ­transacylase ­E2	BCKAD-E2, D3Wsu60, D3Wsu60e, P53395, gene:13171	38	literature, APEX_matrix, targetP signal+, yeast mito homolog+, Rickettsial homolog, mito protein domain+, induction, coexpression+, MS/MS++	Matrix	Metabolism > Amino acid metabolism > BCAA metabolism;	all 14
						Metabolism > Amino acid metabolism > BCAA dehydrogenase complex
Lrpprc	leucine-rich ­PPR-motif ­containing	3110001K13Rik, C76645, Gp130, Lrp, Lrp130, Lsfc, Q6PB66, gene:72416	38	literature, APEX_matrix, targetP signal+, yeast mito homolog++, mito protein domain, induction, coexpression++, MS/MS++	Matrix	Mitochondrial central dogma > mtRNA metabolism > mtRNA stability and decay;	all 14
						Mitochondrial central dogma > Translation
Pdhx	pyruvate ­dehydrogenase ­complex, ­component ­X	AI481367, E3bp, Pdx, Pdx1, Q8BKZ9, gene:27402	38	literature, APEX_matrix, targetP signal, yeast mito homolog+, Rickettsial homolog, mito protein domain+, induction, coexpression++, MS/MS+	Matrix	Metabolism > Carbohydrate metabolism > Pyruvate metabolism	all 14
Sucla2	succinate-Coenzyme ­A ­ligase, ­ADP-forming, ­beta ­subunit	4930547K18Rik, A-SCS, SCS-betaA, Q9Z2I9, gene:20916	35	literature, APEX_matrix, targetP signal+, yeast mito homolog+, Rickettsial homolog, mito protein domain, induction, coexpression+, MS/MS++	Matrix	Metabolism > Carbohydrate metabolism > TCA cycle;	all 14
						Metabolism > Carbohydrate metabolism > Itaconate metabolism;
						Metabolism > Nucleotide metabolism > Nucleotide synthesis and processing
Lars2	leucyl-tRNA ­synthetase, ­mitochondrial	AI035546, Kiaa0028, LEURS, Q8VDC0, gene:102436	35	literature, APEX_matrix, targetP signal, yeast mito homolog++, Rickettsial homolog, mito protein domain, coexpression++, MS/MS++	Matrix	Mitochondrial central dogma > Translation > mt-tRNA synthetases	all 14
Cox15	cytochrome ­c ­oxidase ­assembly ­protein ­15	2900026G05Rik, Q8BJ03, gene:226139	34	literature, targetP signal, yeast mito homolog++, Rickettsial homolog, mito protein domain+, coexpression++, MS/MS	MIM	OXPHOS > Complex IV > CIV assembly factors;	cerebrum, brainstem, spinalcord, kidney, liver, adipose, smallintestine, largeintestine, stomach, placenta, testis
	OXPHOS > Complex IV > CIV assembly factors;
	Metabolism > Metals and cofactors > Heme synthesis and processing;
Acads	acyl-Coenzyme ­A ­dehydrogenase, ­short ­chain	AI196007, Bcd-1, Bcd1, Hdlq, Hdlq8, SC, SCAD, Q07417, gene:11409	33	literature, APEX_matrix, targetP signal+, mito protein domain+, induction, coexpression++, MS/MS++	Matrix	Metabolism > Lipid metabolism > Fatty acid oxidation	all 14
Rtn4ip1	reticulon ­4 ­interacting ­protein ­1	D10Ertd690, D10Ertd690e, N, NIMP, Q924D0, gene:170728	32	literature, APEX_matrix, targetP signal+, yeast mito homolog, mito protein domain, induction, coexpression++, MS/MS++	Matrix	none	all 14
Sdhaf2	succinate ­dehydrogenase ­complex ­assembly ­factor ­2	0610038F07Rik, AA407634, AW049997, Q8C6I2, gene:66072	31	GFP, targetP signal, yeast mito homolog++, Rickettsial homolog, mito protein domain+, induction, coexpression, MS/MS	Matrix	OXPHOS > Complex II > CII assembly factors;	cerebrum, cerebellum, brainstem, spinalcord, kidney, liver, heart, adipose, smallintestine, largeintestine, stomach, placenta, testis
						OXPHOS > OXPHOS assembly factors
Ndufv1	NADH:ubiquinone ­oxidoreductase ­core ­subunit ­V1	CI-51kD, Q91YT0, gene:17995	31	literature, APEX_matrix, targetP signal, Rickettsial homolog, mito protein domain, induction, coexpression++, MS/MS++	MIM	OXPHOS > Complex I > CI subunits;	all 14
						Metabolism > Metals and cofactors > Fe-S-containing proteins;
						OXPHOS > OXPHOS subunits
Apool	apolipoprotein ­O-like	6720473G16Rik, 9430083G14Rik, E130106L15Rik, Mico, Micos27, Q78IK4, gene:68117	31	literature, yeast mito homolog, mito protein domain+, induction, coexpression++, MS/MS++	MIM	Mitochondrial dynamics and surveillance > Cristae formation > MICOS complex	all 14
Letmd1	LETM1 ­domain ­containing ­1	1110019O13Rik, AI593524, BB130465, BB235638, HCCR, HCCR-, HCCR-2, HCCR1, MCC-32, Mccr, Q924L1, gene:68614	31	GFP, targetP signal, yeast mito homolog+, mito protein domain+, induction, coexpression, MS/MS++	Membrane	Small molecule transport	cerebrum, cerebellum, brainstem, spinalcord, kidney, liver, adipose, smallintestine, largeintestine, placenta, testis
Pdk4	pyruvate ­dehydrogenase ­kinase, ­isoenzyme ­4	AV005916, O70571, gene:27273	31	literature, targetP signal, yeast mito homolog+, mito protein domain+, induction, coexpression, MS/MS++	MIM	Metabolism > Carbohydrate metabolism > Pyruvate metabolism	cerebrum, cerebellum, brainstem, spinalcord, kidney, liver, heart, skeletalmuscle, adipose, smallintestine, largeintestine, stomach, testis
Phb	prohibitin	Bap32, P67778, gene:18673	30	literature, yeast mito homolog+, Rickettsial homolog, mito protein domain, induction, coexpression++, MS/MS++	MIM	Protein import, sorting and homeostasis > Protein homeostasis > Chaperones	all 14
Iba57	IBA57 ­homolog, ­iron-sulfur ­cluster ­assembly	4930543L23Rik, A230051G13Rik, C1orf69, Q8CAK1, gene:216792	29	APEX_matrix, targetP signal+, yeast mito homolog++, Rickettsial homolog, mito protein domain, coexpression, MS/MS++	Matrix	Metabolism > Metals and cofactors > Fe-S cluster biosynthesis	cerebrum, cerebellum, brainstem, spinalcord, kidney, liver, heart, adipose, smallintestine, largeintestine, stomach, placenta, testis
Sod2	superoxide ­dismutase ­2, ­mitochondrial	Mn, MnSOD, Sod, Sod-2, P09671, gene:20656	29	literature, APEX_matrix, targetP signal, yeast mito homolog++, Rickettsial homolog, mito protein domain, induction, MS/MS++	Matrix	Metabolism > Detoxification > ROS and glutathione metabolism	all 14
Fech	ferrochelatase	AI894116, Fc, Fcl, fch, Q544X6, gene:14151	28	literature, APEX_matrix, targetP signal, yeast mito homolog++, Rickettsial homolog, mito protein domain, coexpression, MS/MS++	MIM	Metabolism > Metals and cofactors > Heme synthesis and processing;	all 14
						Metabolism > Metals and cofactors > Fe-S-containing proteins
Slc25a20	solute ­carrier ­family ­25 ­(mitochondrial ­carnitine/acylcarnitine ­translocase), ­member ­20	1110007P09Rik, C78826, CAC, Cact, mCA, mCAC, Q9Z2Z6, gene:57279	28	literature, yeast mito homolog+, mito protein domain+, induction, coexpression, MS/MS++	MIM	Metabolism > Lipid metabolism > Fatty acid oxidation;	all 14
						Metabolism > Metals and cofactors > Carnitine synthesis and transport;
						Metabolism > Metals and cofactors > Carnitine shuttle;
						Small molecule transport > SLC25A family
Slc25a4	solute ­carrier ­family ­25 ­(mitochondrial ­carrier, ­adenine ­nucleotide ­translocator), ­member ­4	AU019225, An, Ant1, mANC1, P48962, gene:11739	28	literature, yeast mito homolog+, mito protein domain+, induction, coexpression, MS/MS++	MIM	Metabolism > Nucleotide metabolism > Nucleotide import;	all 14
						Signaling > Calcium homeostasis > Mitochondrial permeability transition pore;
						Small molecule transport > SLC25A family
Mtch2	mitochondrial ­carrier ­2	2310034D24Rik, 4930539J07Rik, HSPC0, HSPC032, Q791V5, gene:56428	28	literature, APEX_IMS, yeast mito homolog+, mito protein domain+, induction, coexpression+, MS/MS++	MOM	Small molecule transport > SLC25A family;	all 14
						Mitochondrial dynamics and surveillance > Fusion
Vdac1	voltage-dependent ­anion ­channel ­1	AL033343, Vda, Vdac5, mVDAC1, mVDAC5, Q60932, gene:22333	28	literature, APEX_IMS, yeast mito homolog+, mito protein domain+, coexpression++, MS/MS++	MOM	Signaling > Calcium homeostasis > Mitochondrial permeability transition pore;	all 14
						Mitochondrial dynamics and surveillance > Organelle contact sites;
						Small molecule transport
Hspa9	heat ­shock ­protein ­9	74kDa, C, Csa, GRP, Grp75, Hs, Hsc7, Hsc74, Hsp, Hsp74, Hsp74a, Hspa9a, Mortalin, Mot-2, Mot2, Mthsp70, PBP, Pbp74, mo, mot-, mthsp, P38647, gene:15526	28	APEX_matrix, targetP signal, yeast mito homolog, Rickettsial homolog, mito protein domain, induction, coexpression, MS/MS++	Matrix	Metabolism > Metals and cofactors > Fe-S cluster biosynthesis	all 14
C1qbp	complement ­component ­1, ­q ­subcomponent ­binding ­protein	AA407365, AA986492, D11Wsu182, D11Wsu182e, HAB, HABP1, P3, P32, gC1qBP, Q8R5L1, gene:12261	27	literature, APEX_matrix, targetP signal+, yeast mito homolog++, mito protein domain, induction, coexpression, MS/MS++	Matrix	Signaling > Immune response	all 14
Afg1l	AFG1 ­like ­ATPase	CG8520, Lac, Lace1, Q3V384, gene:215951	27	APEX_matrix, targetP signal+, yeast mito homolog++, Rickettsial homolog, coexpression, MS/MS+	MIM	Protein import, sorting and homeostasis > Protein homeostasis > Proteases	cerebrum, cerebellum, spinalcord, heart, adipose, smallintestine, largeintestine, stomach, placenta
Uqcc1	ubiquinol-cytochrome ­c ­reductase ­complex ­assembly ­factor ­1	2310079L17Rik, 2410003P15Rik, 3110038N19Rik, Bfz, Bfzb, Bfzp, Cbp, Cbp3, Uqcc, Q9CWU6, gene:56046	27	literature, APEX_matrix, targetP signal, yeast mito homolog, mito protein domain+, coexpression++, MS/MS++	MIM	OXPHOS > Complex III > CIII assembly factors;	cerebrum, cerebellum, brainstem, spinalcord, liver, skeletalmuscle, adipose, smallintestine, largeintestine, stomach, placenta, testis
						OXPHOS > OXPHOS assembly factors
Ndufs4	NADH:ubiquinone ­oxidoreductase ­core ­subunit ­S4	6720411N02Rik, C1-18k, Q9CXZ1, gene:17993	27	literature, APEX_matrix, targetP signal+, mito protein domain+, coexpression++, MS/MS++	MIM	OXPHOS > Complex I > CI subunits;	all 14
						OXPHOS > OXPHOS subunits
Mrpl17	mitochondrial ­ribosomal ­protein ­L17	MRP-, MRP-L26, Rpm, Rpml26, Q9D8P4, gene:27397	27	literature, APEX_matrix, targetP signal+, yeast mito homolog++, Rickettsial homolog, mito protein domain, coexpression, MS/MS	Matrix	Mitochondrial central dogma > Translation > Mitochondrial ribosome	all 14
Aifm1	apoptosis-inducing ­factor, ­mitochondrion-associated ­1	A, AIF, AIFsh2, Hq, Pdcd, Pdcd8, Q9Z0X1, gene:26926	27	literature, APEX_IMS, targetP signal, yeast mito homolog, mito protein domain, induction, coexpression++, MS/MS++	MIM	Protein import, sorting and homeostasis > Protein import and sorting > MIA40;	all 14
						OXPHOS > Complex I > CI assembly factors;
						OXPHOS > OXPHOS assembly factors;
						Mitochondrial dynamics and surveillance > Apoptosis
Bckdk	branched ­chain ­ketoacid ­dehydrogenase ­kinase	AI327402, BCKD-ki, O55028, gene:12041	26	literature, APEX_matrix, targetP signal, yeast mito homolog+, Rickettsial homolog, mito protein domain+, MS/MS++	Matrix	Metabolism > Amino acid metabolism > BCAA metabolism;	cerebrum, cerebellum, spinalcord, kidney, liver, heart, skeletalmuscle, adipose, smallintestine, largeintestine, stomach, placenta, testis
						Metabolism > Amino acid metabolism > BCAA dehydrogenase complex
Txn2	thioredoxin ­2	2510006J11Rik, AI788873, Trx, Trx2, P97493, gene:56551	26	literature, APEX_matrix, targetP signal, yeast mito homolog, Rickettsial homolog, mito protein domain, induction, coexpression++, MS/MS+	Matrix	Metabolism > Vitamin metabolism > Vitamin C metabolism;	all 14
						Metabolism > Detoxification > ROS and glutathione metabolism
Suclg2	succinate-Coenzyme ­A ­ligase, ­GDP-forming, ­beta ­subunit	AF171077, AW556404, D6Wsu120, D6Wsu120e, G-SCS, GTPSCS, SCS-betaG, Q9Z2I8, gene:20917	26	literature, APEX_matrix, targetP signal, yeast mito homolog+, Rickettsial homolog, mito protein domain, coexpression, MS/MS++	Matrix	Metabolism > Carbohydrate metabolism > TCA cycle;	all 14
						Metabolism > Carbohydrate metabolism > Itaconate metabolism;
						Metabolism > Nucleotide metabolism > Nucleotide synthesis and processing
Mfn1	mitofusin ­1	2310002F04Rik, 6330416C07Rik, D3Ertd265, D3Ertd265e, HR, HR2, mKIAA4032, Q811U4, gene:67414	26	literature, yeast mito homolog++, mito protein domain+, induction, coexpression, MS/MS+	MOM	Mitochondrial dynamics and surveillance > Fusion;	cerebellum, brainstem, spinalcord, kidney, skeletalmuscle, adipose, largeintestine, stomach, placenta, testis
						Mitochondrial dynamics and surveillance > Organelle contact sites
Acat1	acetyl-Coenzyme ­A ­acetyltransferase ­1	6330585C21Rik, Ac, Acat, Q8QZT1, gene:110446	26	literature, APEX_matrix, targetP signal, Rickettsial homolog, mito protein domain, induction, coexpression+, MS/MS++	Matrix	Metabolism > Carbohydrate metabolism > Ketone metabolism;	all 14
						Metabolism > Lipid metabolism > Fatty acid oxidation;
						Metabolism > Amino acid metabolism > BCAA metabolism;
						Metabolism > Amino acid metabolism > Lysine metabolism
Echdc2	enoyl ­Coenzyme ­A ­hydratase ­domain ­containing ­2	1300017C12Rik, 2610009M20Rik, D4Ertd765e, Q3TLP5, gene:52430	26	targetP signal+, yeast mito homolog+, Rickettsial homolog, mito protein domain, coexpression, MS/MS++	Matrix	none	all 14
Hspd1	heat ­shock ­protein ­1 ­(chaperonin)	60kDa, CPN60, HSP-60, HSP-65, Hsp, Hsp60, P63038, gene:15510	25	literature, APEX_matrix, targetP signal+, yeast mito homolog++, Rickettsial homolog, mito protein domain, MS/MS++	Matrix	Protein import, sorting and homeostasis > Protein homeostasis > Chaperones	all 14
Ndufs5	NADH:ubiquinone ­oxidoreductase ­core ­subunit ­S5	AI256693, Q99LY9, gene:595136	25	literature, APEX_IMS, mito protein domain+, induction, coexpression++, MS/MS++	MIM	OXPHOS > Complex I > CI subunits;	all 14
						OXPHOS > OXPHOS subunits
Ak3	adenylate ­kinase ­3	AA407498, AI506714, AK-, AK-3, Ak3l, Ak3l1, Akl3l, Q9WTP7, gene:56248	24	literature, APEX_matrix, targetP signal, yeast mito homolog, Rickettsial homolog, mito protein domain, induction, coexpression, MS/MS++	Matrix	Metabolism > Nucleotide metabolism > Nucleotide synthesis and processing	all 14
Clpb	ClpB ­caseinolytic ­peptidase ­B	AL118244, Skd, Skd3, Q60649, gene:20480	23	APEX_IMS, targetP signal+, yeast mito homolog+, Rickettsial homolog, mito protein domain, MS/MS++	IMS	Protein import, sorting and homeostasis > Protein homeostasis > Proteases	cerebrum, cerebellum, brainstem, spinalcord, kidney, liver, skeletalmuscle, adipose, smallintestine, largeintestine, stomach, placenta, testis
Aldh6a1	aldehyde ­dehydrogenase ­family ­6, ­subfamily ­A1	1110038I05Rik, Mmsd, Mmsdh, Q9EQ20, gene:104776	23	literature, APEX_matrix, targetP signal, yeast mito homolog+, mito protein domain, coexpression, MS/MS++	MIM	Metabolism > Amino acid metabolism > BCAA metabolism	all 14
Pdk1	pyruvate ­dehydrogenase ­kinase, ­isoenzyme ­1	B830012B01, D530020C15Rik, Q8BFP9, gene:228026	23	literature, APEX_matrix, targetP signal+, yeast mito homolog+, mito protein domain+, MS/MS++	Matrix	Metabolism > Carbohydrate metabolism > Pyruvate metabolism	all 14
Mrpl35	mitochondrial ­ribosomal ­protein ­L35	1110066C01Rik, Q9CQL6, gene:66223	23	literature, APEX_matrix, targetP signal, Rickettsial homolog, mito protein domain, induction, coexpression++	Matrix	Mitochondrial central dogma > Translation > Mitochondrial ribosome	largeintestine, testis
Pccb	propionyl ­Coenzyme ­A ­carboxylase, ­beta ­polypeptide	1300012P06Rik, AI314687, R74805, Q99MN9, gene:66904	23	literature, targetP signal, yeast mito homolog, Rickettsial homolog, mito protein domain, coexpression+, MS/MS++	Matrix	Metabolism > Carbohydrate metabolism > Propanoate metabolism;	all 14
						Metabolism > Lipid metabolism > Fatty acid oxidation
Wars2	tryptophanyl ­tRNA ­synthetase ­2 ­(mitochondrial)	5730427B17Rik, 9430020O07Rik, AI413375, T, TrpRS, Q9CYK1, gene:70560	22	literature, APEX_matrix, targetP signal, yeast mito homolog++, Rickettsial homolog, mito protein domain, coexpression, MS/MS	Matrix	Mitochondrial central dogma > Translation > mt-tRNA synthetases	cerebrum, cerebellum, brainstem, kidney, skeletalmuscle, adipose, largeintestine, placenta, testis
Slc25a12	solute ­carrier ­family ­25 ­(mitochondrial ­carrier, ­Aralar), ­member ­12	2610002D09Rik, AI839531, B230107K20Rik, BB129864, Q8BH59, gene:78830	22	literature, yeast mito homolog+, mito protein domain+, induction, MS/MS++	MIM	Metabolism > Carbohydrate metabolism > Malate-aspartate shuttle;	all 14
						Metabolism > Amino acid metabolism > Glutamate metabolism;
						Signaling > Calcium homeostasis > EF hand proteins;
						Small molecule transport > SLC25A family
Idh2	isocitrate ­dehydrogenase ­2 ­(NADP+), ­mitochondrial	E430004F23, ID, IDPm, Idh-, Idh-2, P54071, gene:269951	21	literature, APEX_matrix, targetP signal+, Rickettsial homolog, mito protein domain, induction, coexpression, MS/MS++	Matrix	Metabolism > Carbohydrate metabolism > TCA cycle	all 14
Gpd2	glycerol ­phosphate ­dehydrogenase ­2, ­mitochondrial	AA408484, AI448216, AU021455, AW494132, GPDH, Gdm1, Gpd-m, Gpdh-m, TISP38, Q64521, gene:14571	21	literature, APEX_IMS, yeast mito homolog++, mito protein domain, coexpression, MS/MS++	MIM	Metabolism > Carbohydrate metabolism > Glycerol phosphate shuttle;	cerebrum, cerebellum, brainstem, spinalcord, kidney, liver, skeletalmuscle, adipose, smallintestine, largeintestine, stomach, placenta, testis
						Metabolism > Electron carriers > Q-linked reactions, other
Abcb7	ATP-binding ­cassette, ­sub-family ­B ­(MDR/TAP), ­member ­7	AA517758, AU019072, Abc, Abc7, Q61102, gene:11306	21	literature, APEX_matrix, targetP signal, yeast mito homolog+, Rickettsial homolog, mito protein domain, coexpression+, MS/MS+	MIM	Metabolism > Metals and cofactors > Heme synthesis and processing;	all 14
						Metabolism > Metals and cofactors > Fe-S cluster biosynthesis;
						Metabolism > Metals and cofactors > Molybdenum cofactor synthesis and proteins;
Glud1	glutamate ­dehydrogenase ­1	AI118167, Gdh-X, Glu, Glud, Gludl, P26443, gene:14661	21	literature, APEX_matrix, targetP signal, yeast mito homolog, Rickettsial homolog, mito protein domain, coexpression, MS/MS++	Matrix	Metabolism > Amino acid metabolism > Glutamate metabolism;	all 14
						Metabolism > Amino acid metabolism > GABA metabolism
Aldh9a1	aldehyde ­dehydrogenase ­9, ­subfamily ­A1	AA139417, Abaldh, ESTM4, ESTM40, TMABA-, TMABA-DH, Tmabadh, Q9JLJ2, gene:56752	20	APEX_matrix, targetP signal, yeast mito homolog+, mito protein domain, coexpression, MS/MS++	Matrix	Metabolism > Amino acid metabolism > GABA metabolism;	brainstem, spinalcord, kidney, liver, adipose, smallintestine, largeintestine, stomach, placenta, testis
						Metabolism > Detoxification > ROS and glutathione metabolism
Vwa8	von ­Willebrand ­factor ­A ­domain ­containing ­8	1300010F03Rik, 4932416F07Rik, AI957255, Kiaa0564, mKIAA0564, Q8CC88, gene:219189	20	APEX_matrix, targetP signal, yeast mito homolog, mito protein domain, coexpression+, MS/MS++	Matrix	none	all 14
Slc25a15	solute ­carrier ­family ­25 ­(mitochondrial ­carrier ­ornithine ­transporter), ­member ­15	D630044L02Rik, Or, Ornt1, Q9WVD5, gene:18408	20	literature, yeast mito homolog+, mito protein domain+, coexpression, MS/MS++	MIM	Metabolism > Amino acid metabolism > Urea cycle;	spinalcord, kidney, liver, adipose, smallintestine, largeintestine, placenta
						Small molecule transport > SLC25A family
Cycs	cytochrome ­c, ­somatic	P62897, gene:13063	20	literature, APEX_IMS, yeast mito homolog+, Rickettsial homolog, mito protein domain+, MS/MS++	IMS	Metabolism > Metals and cofactors > Heme-containing proteins;	all 14
						Metabolism > Electron carriers > Cytochromes;
						OXPHOS > OXPHOS subunits;
						OXPHOS > Cytochrome C;
						Mitochondrial dynamics and surveillance > Apoptosis
Dars2	aspartyl-tRNA ­synthetase ­2 ­(mitochondrial)	5830468K18Rik, aspRS, Q8BIP0, gene:226539	20	APEX_matrix, targetP signal, yeast mito homolog++, Rickettsial homolog, mito protein domain, coexpression, MS/MS	Matrix	Mitochondrial central dogma > Translation > mt-tRNA synthetases	cerebrum, cerebellum, brainstem, spinalcord, kidney, skeletalmuscle, adipose, smallintestine, largeintestine, stomach, placenta, testis
Aldh18a1	aldehyde ­dehydrogenase ­18 ­family, ­member ­A1	2810433K04Rik, AI429789, Py, Pycs, Q9Z110, gene:56454	20	literature, targetP signal+, Rickettsial homolog, mito protein domain, coexpression, MS/MS++	Matrix	Metabolism > Amino acid metabolism > Proline metabolism	cerebrum, cerebellum, brainstem, spinalcord, skeletalmuscle, adipose, smallintestine, largeintestine, stomach, placenta, testis
Pcx	pyruvate ­carboxylase	P, Pc, Pcb, E9QPD7, gene:18563	20	literature, targetP signal, Rickettsial homolog, mito protein domain, coexpression, MS/MS++	Matrix	Metabolism > Carbohydrate metabolism > Gluconeogenesis;	all 14
						Metabolism > Carbohydrate metabolism > TCA-associated;
						Metabolism > Vitamin metabolism > Biotin utilizing proteins
Atp5g3	ATP ­synthase, ­H+ ­transporting, ­mitochondrial ­F0 ­complex, ­subunit ­C3 ­(subunit ­9)	6030447M23, Atp5mc3, P56384, gene:228033	19	literature, targetP signal, yeast mito homolog+, Rickettsial homolog, mito protein domain, coexpression++	MIM	OXPHOS > Complex V > CV subunits;	none
						OXPHOS > OXPHOS subunits
Ccdc58	coiled-coil ­domain ­containing ­58	A930007B11Rik, AI413631, Q8R3Q6, gene:381045	19	APEX_IMS, yeast mito homolog++, mito protein domain+, MS/MS++	IMS	none	all 14
Ak4	adenylate ­kinase ­4	AK 4, Ak-, Ak-3, Ak-4, Ak3, Ak3l1, D4Ertd274, D4Ertd274e, Q9WUR9, gene:11639	19	APEX_matrix, yeast mito homolog++, Rickettsial homolog, mito protein domain, MS/MS++	Matrix	Metabolism > Nucleotide metabolism > Nucleotide synthesis and processing	all 14
Slc25a25	solute ­carrier ­family ­25 ­(mitochondrial ­carrier, ­phosphate ­carrier), ­member ­25	1110030N17Rik, MCSC, mKIAA1896, A2ASZ8, gene:227731	19	literature, yeast mito homolog+, mito protein domain+, coexpression, MS/MS++	MIM	Metabolism > Nucleotide metabolism > Nucleotide import;	cerebrum, brainstem, spinalcord, liver, adipose, smallintestine, largeintestine, placenta
						Signaling > Calcium homeostasis > EF hand proteins;
						Small molecule transport > SLC25A family
Spryd4	SPRY ­domain ­containing ­4	4633402N23Rik, AA114801, Q91WK1, gene:66701	18	APEX_matrix, GFP, targetP signal, mito protein domain, coexpression+, MS/MS++	Matrix	none	all 14
Slc25a51	solute ­carrier ­family ­25, ­member ­51	9130208E07Rik, D130005A03Rik, Gm138, Mcar, Mcart1, Q5HZI9, gene:230125	18	GFP, yeast mito homolog+, mito protein domain+, coexpression, MS/MS++	MIM	Metabolism > Metals and cofactors > NAD biosynthesis and metabolism;	cerebrum, cerebellum, brainstem, spinalcord, kidney, liver, heart, adipose, smallintestine, largeintestine, stomach, placenta, testis
						Small molecule transport > SLC25A family
Ndufb7	NADH:ubiquinone ­oxidoreductase ­subunit ­B7	1110002H15Rik, Q9CR61, gene:66916	18	literature, APEX_IMS, APEX_matrix, induction, coexpression++, MS/MS++	MIM	OXPHOS > Complex I > CI subunits;	all 14
						OXPHOS > OXPHOS subunits
Mrps25	mitochondrial ­ribosomal ­protein ­S25	2810429N01Rik, Rpm, Rpms25, Q9D125, gene:64658	18	literature, APEX_matrix, targetP signal, mito protein domain, induction, coexpression, MS/MS++	Matrix	Mitochondrial central dogma > Translation > Mitochondrial ribosome	all 14
Ak2	adenylate ­kinase ­2	Ak-, Ak-2, D4Ertd220, D4Ertd220e, Q9WTP6, gene:11637	17	literature, APEX_IMS, yeast mito homolog, Rickettsial homolog, mito protein domain, coexpression+, MS/MS++	IMS	Metabolism > Nucleotide metabolism > Nucleotide synthesis and processing	all 14
Pdss1	prenyl ­(solanesyl) ­diphosphate ­synthase, ­subunit ­1	2610203G20Rik, 2700031G06Rik, TPT, TPT 1, Tp, Tprt, mDLP1, mS, mSPS1, Q33DR2, gene:56075	17	APEX_matrix, targetP signal, yeast mito homolog+, Rickettsial homolog, mito protein domain, coexpression	MIM	Metabolism > Metals and cofactors > Coenzyme Q metabolism	skeletalmuscle, largeintestine, placenta, testis
Mlycd	malonyl-CoA ­decarboxylase	AI324784, Mcd, Q99J39, gene:56690	17	literature, APEX_matrix, targetP signal, mito protein domain, coexpression++, MS/MS	Matrix	Metabolism > Lipid metabolism	cerebrum, cerebellum, brainstem, spinalcord, kidney, liver, heart, skeletalmuscle, adipose, smallintestine, largeintestine, stomach, placenta
Slc25a18	solute ­carrier ­family ­25 ­(mitochondrial ­carrier), ­member ­18	1500015I14Rik, AW125787, Q9DB41, gene:71803	17	literature, yeast mito homolog+, mito protein domain+, MS/MS++	MIM	Small molecule transport > SLC25A family	cerebrum, cerebellum, brainstem, spinalcord, kidney, liver, adipose, smallintestine, largeintestine, stomach, placenta, testis
Slc25a22	solute ­carrier ­family ­25 ­(mitochondrial ­carrier, ­glutamate), ­member ­22	1300006L01Rik, AI060884, Gc1, Q9D6M3, gene:68267	17	literature, yeast mito homolog+, mito protein domain+, MS/MS++	MIM	Small molecule transport > SLC25A family	cerebrum, cerebellum, brainstem, spinalcord, kidney, liver, heart, adipose, smallintestine, largeintestine, stomach, placenta, testis
Vdac3	voltage-dependent ­anion ­channel ­3	Q60931, gene:22335	17	literature, yeast mito homolog+, mito protein domain+, MS/MS++	MOM	Signaling > Calcium homeostasis > Mitochondrial permeability transition pore;	all 14
						Small molecule transport
Akap1	A ­kinase ­(PRKA) ­anchor ­protein ­1	AKA, AKAP121, AKAP84, Akap, C76494, C81186, DAK, DAKAP1, S-AK, S-AKAP84, O08715, gene:11640	17	literature, mito protein domain, induction, coexpression++, MS/MS+	MOM	Signaling > cAMP-PKA signaling	cerebellum, skeletalmuscle, testis
Lipt2	lipoyl(octanoyl) ­transferase ­2 ­(putative)	2610209A20Rik, Q9D009, gene:67164	17	yeast mito homolog, Rickettsial homolog, mito protein domain, coexpression, MS/MS	Matrix	Metabolism > Lipid metabolism > Lipoate insertion	cerebrum, cerebellum, brainstem, spinalcord, skeletalmuscle, adipose, largeintestine, placenta, testis
Gatm	glycine ­amidinotransferase ­(L-arginine:glycine ­amidinotransferase)	1810003P21Rik, AI314789, AT, Q9D964, gene:67092	17	literature, targetP signal, mito protein domain+, MS/MS++	Matrix	Metabolism > Nucleotide metabolism > Creatine metabolism	spinalcord, kidney, liver, stomach, placenta, testis
Cpox	coproporphyrinogen ­oxidase	C, CPX, Cpo, HCP, ca, cac, nc, nct, P36552, gene:12892	16	literature, APEX_IMS, APEX_matrix, targetP signal, Rickettsial homolog, mito protein domain, coexpression, MS/MS++	MIM	Metabolism > Metals and cofactors > Heme synthesis and processing	cerebellum, brainstem, spinalcord, kidney, liver, skeletalmuscle, adipose, smallintestine, largeintestine, stomach, placenta, testis
Xpnpep3	X-prolyl ­aminopeptidase ­3, ­mitochondrial	APP3, E430012M05Rik, B7ZMP1, gene:321003	16	literature, APEX_matrix, targetP signal, yeast mito homolog, mito protein domain, coexpression, MS/MS+	Matrix	Protein import, sorting and homeostasis > Protein import and sorting > Preprotein cleavage;	cerebrum, liver, adipose, smallintestine, largeintestine, stomach, placenta, testis
						Protein import, sorting and homeostasis > Protein homeostasis > Proteases
Gfer	growth ­factor, ­augmenter ­of ­liver ­regeneration	Alr, ER, ERV1, P56213, gene:11692	16	literature, GFP, targetP signal, yeast mito homolog++, mito protein domain, coexpression, MS/MS	IMS	Protein import, sorting and homeostasis > Protein import and sorting > MIA40	cerebrum, cerebellum, brainstem, spinalcord, kidney, liver, adipose, smallintestine, largeintestine, stomach, placenta, testis
Mrpl45	mitochondrial ­ribosomal ­protein ­L45	2600005P05Rik, AU043542, R75241, Q9D0Q7, gene:67036	16	literature, APEX_matrix, targetP signal, mito protein domain, induction, coexpression, MS/MS+	Matrix	Mitochondrial central dogma > Translation > Mitochondrial ribosome	cerebrum, brainstem, spinalcord, adipose, smallintestine, largeintestine, stomach, placenta, testis
Tars2	threonyl-tRNA ­synthetase ­2, ­mitochondrial ­(putative)	2610024N01Rik, AI429208, Ta, Tarsl1, thrRS, Q3UQ84, gene:71807	16	APEX_matrix, targetP signal+, yeast mito homolog, Rickettsial homolog, mito protein domain, MS/MS++	Matrix	Mitochondrial central dogma > Translation > mt-tRNA synthetases	cerebrum, cerebellum, brainstem, spinalcord, kidney, liver, skeletalmuscle, adipose, smallintestine, largeintestine, stomach, placenta, testis
Mtch1	mitochondrial ­carrier ­1	2310034O17Rik, AI255158, AU018396, C77849, PSAP, Q791T5, gene:56462	16	literature, yeast mito homolog+, mito protein domain+, MS/MS++	MOM	Small molecule transport > SLC25A family	cerebrum, cerebellum, brainstem, spinalcord, kidney, heart, adipose, smallintestine, largeintestine, stomach, placenta, testis
Dele1	DAP3 ­binding ­cell ­death ­enhancer ­1	0610009O20Rik, 2700004E22Rik, DELE1(L), Dele, Kiaa0141, Q9DCV6, gene:66839	16	targetP signal+, yeast mito homolog, mito protein domain, induction, coexpression	MIM	Signaling	none
Mfn2	mitofusin ­2	D630023P19Rik, Fz, Fzo, Q80U63, gene:170731	16	literature, mito protein domain+, induction, coexpression, MS/MS+	MOM	Mitochondrial dynamics and surveillance > Fusion;	cerebrum, cerebellum, brainstem, spinalcord, liver, adipose, largeintestine, stomach, placenta, testis
						Mitochondrial dynamics and surveillance > Organelle contact sites
Aass	aminoadipate-semialdehyde ­synthase	LKR, LKR/SDH, LOR, LOR/SDH, Lo, Lorsdh, SDH, Q99K67, gene:30956	15	APEX_matrix, targetP signal, mito protein domain, coexpression, MS/MS++	Matrix	Metabolism > Amino acid metabolism > Lysine metabolism	cerebrum, cerebellum, brainstem, spinalcord, kidney, liver, adipose, largeintestine, stomach, placenta, testis
Aadat	aminoadipate ­aminotransferase	AI875679, Aadt, KA, KATII, Kat, Kat2, Kyat, Kyat2, mKat-, mKat-2, Q9WVM8, gene:23923	15	targetP signal, Rickettsial homolog, mito protein domain, coexpression, MS/MS++	Matrix	Metabolism > Amino acid metabolism > Lysine metabolism	kidney, liver
Mthfd2	methylenetetrahydrofolate ­dehydrogenase ­(NADP+ ­dependent) ­2-like	1110019K23Rik, C630010D07Rik, D3YZG8, gene:665563	11	literature, targetP signal, yeast mito homolog+, Rickettsial homolog, mito protein domain	Matrix	Metabolism > Vitamin metabolism > Folate and 1-C metabolism	spinalcord, placenta
Mmab	methylmalonic ­aciduria ­(cobalamin ­deficiency) ­cblB ­type ­homolog ­(human)	9130222L19Rik, ATR, Q9D273, gene:77697	15	APEX_matrix, GFP, targetP signal+, coexpression, MS/MS++	Matrix	Metabolism > Vitamin metabolism > Vitamin B12 metabolism	cerebrum, cerebellum, brainstem, spinalcord, kidney, liver, heart, skeletalmuscle, adipose, largeintestine, stomach, placenta, testis
Cox6a2	cytochrome ­c ­oxidase ­subunit ­6A2	COX, CoxVIaH, V, VIaH, P43023, gene:12862	15	literature, yeast mito homolog+, mito protein domain+, induction, coexpression	MIM	OXPHOS > Complex IV > CIV subunits;	heart, skeletalmuscle
						OXPHOS > OXPHOS subunits
Coa3	cytochrome ­C ­oxidase ­assembly ­factor ­3	1810033A19Rik, Ccdc56, D11Ertd99, D11Ertd99e, HSPC009, Q9D2R6, gene:52469	14	APEX_IMS, APEX_matrix, mito protein domain+, coexpression, MS/MS++	MIM	Mitochondrial central dogma > Translation > Translation factors;	all 14
						OXPHOS > Complex IV > CIV assembly factors;
						OXPHOS > OXPHOS assembly factors
BC003965	cDNA ­sequence ­BC003965	Ccsmst1, Q6RUT7, gene:214489	14	APEX_IMS, targetP signal+, induction, coexpression, MS/MS	IMS	none
Alas2	aminolevulinic ­acid ­synthase ­2, ­erythroid	A, ALAS, ALAS-E, ALASE, Al, Alas-2, P08680, gene:11656	14	literature, targetP signal, yeast mito homolog+, Rickettsial homolog, mito protein domain+, coexpression	Matrix	Metabolism > Metals and cofactors > Heme synthesis and processing	none
Higd1a	HIG1 ­domain ­family, ­member ­1A	2210020B17Rik, 7420700H20Rik, AI303276, AW049839, HIM, HIMP1, Hig, Hig1, Q9JLR9, gene:56295	14	literature, APEX_IMS, mito protein domain+, induction, MS/MS++	MIM	OXPHOS > Complex IV > CIV assembly factors;	all 14
						OXPHOS > OXPHOS assembly factors;
						OXPHOS > Respirasome assembly
Bcat2	branched ­chain ­aminotransferase ­2, ­mitochondrial	Bcat(m), Bcat-, Bcat-2, Eca4, Eca40, O35855, gene:12036	14	literature, APEX_matrix, targetP signal, Rickettsial homolog, mito protein domain, coexpression, MS/MS++	Matrix	Metabolism > Amino acid metabolism > BCAA metabolism	cerebrum, cerebellum, brainstem, kidney, heart, skeletalmuscle, adipose, smallintestine, largeintestine, stomach, placenta, testis
Cps1	carbamoyl-phosphate ­synthetase ­1	4732433M03Rik, C, CPS, D1Ucl, D1Ucla3, Q8C196, gene:227231	14	literature, APEX_matrix, targetP signal, yeast mito homolog, Rickettsial homolog, mito protein domain, MS/MS++	Matrix	Metabolism > Amino acid metabolism > Urea cycle	cerebellum, brainstem, spinalcord, liver, heart, skeletalmuscle, adipose, smallintestine, largeintestine, stomach, placenta
Grpel2	GrpE-like ­2, ­mitochondrial	mt-GrpE, mt-GrpE#2, mt-Grpel2, O88396, gene:17714	14	literature, APEX_matrix, targetP signal+, yeast mito homolog, Rickettsial homolog, mito protein domain+	Matrix	Protein import, sorting and homeostasis > Protein import and sorting > Import motor;	placenta
						Metabolism > Metals and cofactors > Fe-S cluster biosynthesis
Slc25a44	solute ­carrier ­family ­25, ­member ­44	6720482A19, B430110G05Rik, Q8BGF9, gene:229517	14	yeast mito homolog+, mito protein domain+, induction, MS/MS	MIM	Metabolism > Amino acid metabolism > BCAA metabolism;	placenta
						Small molecule transport > SLC25A family
Chchd2	coiled-coil-helix-coiled-coil-helix ­domain ­containing ­2	AL033347, Etoh, Etohi6, Q9D1L0, gene:14004	13	APEX_IMS, targetP signal+, yeast mito homolog+, mito protein domain, coexpression	IMS	Mitochondrial dynamics and surveillance > Apoptosis	none
Pisd	phosphatidylserine ­decarboxylase	9030221M09Rik, Q8BSF4, gene:320951	13	targetP signal, yeast mito homolog++, mito protein domain, MS/MS	MIM	Metabolism > Lipid metabolism > Phospholipid metabolism	cerebrum, cerebellum, brainstem, spinalcord, kidney, liver, adipose, smallintestine, largeintestine, stomach, placenta, testis
Atpaf1	ATP ­synthase ­mitochondrial ­F1 ­complex ­assembly ­factor ­1	6330547J17Rik, AI593252, ATP, ATP11, ATP11p, H3BLL2, gene:230649	13	literature, APEX_matrix, yeast mito homolog++, mito protein domain+, MS/MS	Matrix	OXPHOS > Complex V > CV assembly factors;	cerebrum, brainstem, spinalcord, adipose, smallintestine, largeintestine, placenta, testis
						OXPHOS > OXPHOS assembly factors
Timmdc1	translocase ­of ­inner ­mitochondrial ­membrane ­domain ­containing ­1	2810021C21Rik, 4930455C21Rik, AV135763, Q8BUY5, gene:76916	12	literature, APEX_IMS, APEX_matrix, targetP signal, mito protein domain+, MS/MS++	MIM	OXPHOS > Complex I > CI assembly factors;	cerebrum, cerebellum, brainstem, spinalcord, liver, heart, skeletalmuscle, adipose, smallintestine, largeintestine, stomach, placenta, testis
						OXPHOS > OXPHOS assembly factors
Tfam	transcription ­factor ­A, ­mitochondrial	AI661103, Hmgt, Hmgts, mtTF, mtTFA, tsHM, tsHMG, P40630, gene:21780	12	literature, APEX_matrix, targetP signal, mito protein domain, induction, MS/MS++	Matrix	Mitochondrial central dogma > mtDNA maintenance > mtDNA replication;	all 14
						Mitochondrial central dogma > mtDNA maintenance > mtDNA nucleoid;
						Mitochondrial central dogma > mtRNA metabolism > Transcription
Abcb6	ATP-binding ­cassette, ­sub-family ­B ­(MDR/TAP), ­member ­6	1200005B17Rik, Q9DC29, gene:74104	12	literature, yeast mito homolog+, Rickettsial homolog, mito protein domain, coexpression, MS/MS	MOM	Metabolism > Metals and cofactors > Heme synthesis and processing;	cerebrum, brainstem, liver, largeintestine, stomach, placenta, testis
						Small molecule transport > ABC transporters
Gpt2	glutamic ­pyruvate ­transaminase ­(alanine ­aminotransferase) ­2	4631422C05Rik, AL, ALT2, AU014768, AU041193, C87201, Q8BGT5, gene:108682	12	APEX_matrix, targetP signal, Rickettsial homolog, mito protein domain, MS/MS++	Matrix	Metabolism > Amino acid metabolism > Glutamate metabolism	cerebrum, brainstem, liver, skeletalmuscle, adipose, stomach, placenta, testis
Stom	stomatin	Epb7., Epb7.2, sto, P54116, gene:13830	12	yeast mito homolog+, Rickettsial homolog, mito protein domain, MS/MS	Membrane	none	adipose, placenta, testis
Tomm6	translocase ­of ­outer ­mitochondrial ­membrane ­6	1110002E23Rik, AI663970, Q9CQN3, gene:66119	12	GFP, mito protein domain+, coexpression, MS/MS+	MOM	Protein import, sorting and homeostasis > Protein import and sorting > TOM	cerebrum, cerebellum, brainstem, spinalcord, liver, heart, adipose, smallintestine, largeintestine, stomach, placenta, testis
Tmem65	transmembrane ­protein ­65	2610029O13Rik, 4930438D12Rik, Q4VAE3, gene:74868	12	literature, APEX_matrix, targetP signal, coexpression, MS/MS++	MIM	none	cerebrum, cerebellum, brainstem, spinalcord, kidney, heart, skeletalmuscle, adipose, smallintestine, largeintestine, stomach, placenta, testis
Tomm70a	translocase ­of ­outer ­mitochondrial ­membrane ­70A	2610044B22Rik, D16Ium2, D16Ium22, D16Ium22e, D16Wsu109, D16Wsu109e, Tom7, Tom70, Tomm7, Tomm70, mKIAA0719, Q9CZW5, gene:28185	12	literature, yeast mito homolog+, mito protein domain, induction, coexpression	MOM	Protein import, sorting and homeostasis > Protein import and sorting > TOM	cerebrum, cerebellum, brainstem, spinalcord, kidney, liver, skeletalmuscle, adipose, largeintestine, stomach, placenta, testis
Crls1	cardiolipin ­synthase ­1	0610009I22Rik, 4930557M15Rik, 5730490M08Rik, Q80ZM8, gene:66586	12	literature, targetP signal, yeast mito homolog, Rickettsial homolog, mito protein domain, coexpression	MIM	Metabolism > Lipid metabolism > Cardiolipin synthesis	none
Rhot1	ras ­homolog ­family ­member ­T1	2210403N23Rik, AA415293, AF244542, AI834919, Arh, Arht1, C430039G08Rik, Mi, Miro1, Q8BG51, gene:59040	11	literature, targetP signal, yeast mito homolog, mito protein domain+, MS/MS+	MOM	Signaling > Calcium homeostasis > EF hand proteins;	all 14
						Mitochondrial dynamics and surveillance > Trafficking
Pdp2	pyruvate ­dehyrogenase ­phosphatase ­catalytic ­subunit ­2	4833426J09Rik, Gm1705, mKIAA1348, Q504M2, gene:382051	11	APEX_matrix, targetP signal, yeast mito homolog+, mito protein domain, coexpression	Matrix	Metabolism > Carbohydrate metabolism > Pyruvate metabolism	adipose
Coq8b	coenzyme ­Q8B	0610012P18Rik, Adck, Adck4, E9QLB8, gene:76889	11	APEX_matrix, GFP, targetP signal, yeast mito homolog+, Rickettsial homolog, mito protein domain	MIM	Metabolism > Metals and cofactors > Coenzyme Q metabolism	adipose, smallintestine, largeintestine, placenta
Fundc2	FUN14 ­domain ­containing ­2	4833415N24Rik, DC44, HCBP, HCBP6, Q9D6K8, gene:67391	11	mito protein domain+, MS/MS++	MOM	Mitochondrial dynamics and surveillance > Organelle contact sites;	cerebrum, cerebellum, brainstem, spinalcord, kidney, heart, skeletalmuscle, adipose, largeintestine, stomach, placenta, testis
						Signaling
Slc25a36	solute ­carrier ­family ­25, ­member ­36	C330005L02Rik, Q922G0, gene:192287	11	GFP, yeast mito homolog+, mito protein domain+, coexpression	MIM	Metabolism > Nucleotide metabolism > Nucleotide import;	brainstem, spinalcord, placenta, testis
						Small molecule transport > SLC25A family
Abat	4-aminobutyrate ­aminotransferase	9630038C02Rik, AI255750, GABA, Gabaat, Gabat, Gm9851, I54, Laibat, X61497, P61922, gene:268860	11	literature, APEX_matrix, targetP signal, mito protein domain, MS/MS++	Matrix	Metabolism > Amino acid metabolism > GABA metabolism;	cerebrum, cerebellum, brainstem, spinalcord, kidney, liver, heart, adipose, smallintestine, largeintestine, stomach, placenta, testis
						Metabolism > Metals and cofactors > Fe-S-containing proteins
Got2	glutamatic-oxaloacetic ­transaminase ­2, ­mitochondrial	AL022787, FABP, FABP-pm, Got-2, Kyat, Kyat4, mA, mAspAT, P05202, gene:14719	11	literature, APEX_IMS, APEX_matrix, targetP signal, mito protein domain, MS/MS++	MIM	Metabolism > Carbohydrate metabolism > Malate-aspartate shuttle;	all 14
						Metabolism > Amino acid metabolism > Glutamate metabolism;
						Metabolism > Amino acid metabolism > Glyoxylate metabolism;
						Metabolism > Amino acid metabolism > Kynurenine metabolism;
						Metabolism > Sulfur metabolism
Gtpbp3	GTP ­binding ­protein ­3	2410009F13Rik, AI607903, Gtpb, Q923K4, gene:70359	11	literature, APEX_matrix, targetP signal, yeast mito homolog+, Rickettsial homolog, mito protein domain	Matrix	Mitochondrial central dogma > mtRNA metabolism > mt-tRNA modifications;	largeintestine
						Metabolism > Vitamin metabolism > Folate and 1-C metabolism
Acly	ATP ­citrate ­lyase	A730098H14Rik, AW538652, Q91V92, gene:104112	10	APEX_matrix, yeast mito homolog+, Rickettsial homolog, mito protein domain, coexpression	Matrix	Metabolism > Carbohydrate metabolism > TCA-associated	cerebrum, cerebellum, brainstem, spinalcord, kidney, liver, adipose, largeintestine, stomach, placenta, testis
Sfxn5	sideroflexin ­5	C230001H08Rik, Q925N0, gene:94282	10	literature, yeast mito homolog, mito protein domain+, MS/MS++	MIM	Metabolism > Carbohydrate metabolism > TCA-associated;	cerebrum, cerebellum, brainstem, spinalcord, kidney, liver, adipose, largeintestine
						Small molecule transport > Sideroflexins
Ucp3	uncoupling ­protein ­3 ­(mitochondrial, ­proton ­carrier)	AI645527, Slc2, Slc25a9, UCP-, UCP-3, P56501, gene:22229	10	literature, yeast mito homolog+, mito protein domain+, MS/MS	MIM	Small molecule transport > SLC25A family	spinalcord, heart, skeletalmuscle, adipose
Aldh3a2	aldehyde ­dehydrogenase ­family ­3, ­subfamily ­A2	AI194803, Ahd, Ahd-, Ahd-3, Ahd-3r, Ahd3, Ahd3-r, Ald, Aldh, Aldh4, Aldh4-r, FAL, FALDH, P47740, gene:11671	10	targetP signal+, yeast mito homolog, mito protein domain, coexpression	Membrane	Metabolism > Detoxification > ROS and glutathione metabolism	spinalcord, kidney, liver, smallintestine, largeintestine, stomach, placenta, testis
Grsf1	G-rich ­RNA ­sequence ­binding ­factor ­1	BB232551, C80280, D5Wsu31, D5Wsu31e, Q8C5Q4, gene:231413	10	APEX_matrix, targetP signal, mito protein domain, induction, coexpression, MS/MS	Matrix	Mitochondrial central dogma > mtRNA metabolism > mtRNA granules;	adipose, smallintestine, largeintestine, stomach, placenta, testis
						Mitochondrial central dogma > mtRNA metabolism > Polycistronic mtRNA processing;
						Mitochondrial central dogma > mtRNA metabolism > mtRNA stability and decay;
						Mitochondrial central dogma > Translation > Mitochondrial ribosome assembly
Cat	catalase	2210418N07, Ca, Cas, Cas-1, Cas1, Cs-, Cs-1, P24270, gene:12359	10	yeast mito homolog++, mito protein domain, coexpression	IMS	Metabolism > Detoxification > ROS and glutathione metabolism	spinalcord, kidney, liver, heart, adipose, smallintestine, largeintestine, stomach, placenta, testis
Cyb5b	cytochrome ­b5 ­type ­B	1810044O22Rik, AU015618, Cyb5m, Q9CQX2, gene:66427	10	literature, mito protein domain, coexpression, MS/MS++	MOM	Metabolism > Metals and cofactors > Heme-containing proteins;	all 14
						Metabolism > Detoxification > Xenobiotic metabolism;
						Metabolism > Detoxification > Amidoxime reducing complex;
						Metabolism > Electron carriers > Cytochromes
Nme4	NME/NM23 ­nucleoside ­diphosphate ­kinase ­4	2610027N22Rik, 2810024O08Rik, 5730493H09Rik, NM23-M, NM23-M4, Nm23M4, Q9WV84, gene:56520	9	APEX_matrix, GFP, targetP signal, yeast mito homolog, Rickettsial homolog, mito protein domain, MS/MS	MIM	Metabolism > Nucleotide metabolism > Nucleotide synthesis and processing	adipose, largeintestine, placenta, testis
Acsl6	acyl-CoA ­synthetase ­long-chain ­family ­member ­6	A330035H04Rik, AW050338, Fac, Facl6, L, LACS, Lacsl, mKIAA0837, Q91WC3, gene:216739	9	yeast mito homolog, Rickettsial homolog, mito protein domain, MS/MS++	MOM	Metabolism > Lipid metabolism > Fatty acid oxidation	cerebrum, cerebellum, brainstem, spinalcord, liver, heart, skeletalmuscle, adipose, largeintestine, stomach, testis
Acss1	acyl-CoA ­synthetase ­short-chain ­family ­member ­1	1110032O15Rik, AI788978, Ac, Acas2, Acas2l, AceC, AceCS2, Q99NB1, gene:68738	9	literature, APEX_matrix, targetP signal, mito protein domain, MS/MS++	MIM	Metabolism > Lipid metabolism > Fatty acid oxidation	cerebrum, cerebellum, brainstem, spinalcord, kidney, heart, skeletalmuscle, adipose, smallintestine, largeintestine, stomach, placenta, testis
Oxsm	3-oxoacyl-ACP ­synthase, ­mitochondrial	4933425A18Rik, C80494, Q9D404, gene:71147	8	literature, APEX_matrix, yeast mito homolog, Rickettsial homolog, mito protein domain, MS/MS++	Matrix	Metabolism > Lipid metabolism > Type II fatty acid synthesis	liver, heart, adipose, smallintestine, largeintestine, placenta, testis
Ptcd1	pentatricopeptide ­repeat ­domain ­1	1110069M14Rik, Q8C2E4, gene:71799	8	targetP signal, mito protein domain+, coexpression	Matrix	Mitochondrial central dogma > mtRNA metabolism > mtRNA granules	cerebellum, largeintestine, placenta
Mavs	mitochondrial ­antiviral ­signaling ­protein	D430028G21Rik, IP, IPS-1, Visa, cardif, Q8VCF0, gene:228607	8	literature, induction, coexpression+, MS/MS	MOM	Signaling > Immune response	brainstem, skeletalmuscle, adipose, placenta, testis
Mterf4	mitochondrial ­transcription ­termination ­factor ­4	1810059A23Rik, 4933412H03Rik, Mterfd, Mterfd2, Q8BVN4, gene:69821	7	APEX_matrix, targetP signal, mito protein domain+, coexpression	Matrix	Mitochondrial central dogma > Translation > Mitochondrial ribosome assembly	none
Lyrm1	LYR ­motif ­containing ­1	1110065L10Rik, 2310004B22Rik, 4930404J24Rik, Q9CQB7, gene:73919	7	GFP, yeast mito homolog, mito protein domain+, MS/MS	unknown	none
Acsl1	acyl-CoA ­synthetase ­long-chain ­family ­member ­1	Ac, Acas, Acas1, Acs, FACS, Fac, Facl2, LACS 1, LACS1, P41216, gene:14081	7	yeast mito homolog, Rickettsial homolog, mito protein domain, coexpression	MOM	Metabolism > Lipid metabolism > Fatty acid oxidation	all 14
Bax	BCL2-associated ­X ­protein	Q07813, gene:12028	7	literature, mito protein domain, coexpression, MS/MS++	MOM	Mitochondrial dynamics and surveillance > Apoptosis	cerebrum, cerebellum, brainstem, adipose, largeintestine, placenta, testis
Dnm1l	dynamin ­1-like	6330417M19Rik, AI450666, Dlp1, Dnm, Dnmlp1, Dr, Drp1, pyt, python, Q8K1M6, gene:74006	7	literature, yeast mito homolog+, mito protein domain, induction	MOM	Mitochondrial dynamics and surveillance > Fission	cerebrum, cerebellum, brainstem, spinalcord
Fundc1	FUN14 ­domain ­containing ­1	1500005J14Rik, 1810033P05Rik, Q9DB70, gene:72018	7	yeast mito homolog, mito protein domain+, MS/MS	MOM	Mitochondrial dynamics and surveillance > Mitophagy;	cerebrum, cerebellum, brainstem, spinalcord, kidney, skeletalmuscle, adipose, largeintestine, stomach, testis
						Mitochondrial dynamics and surveillance > Autophagy
Fasn	fatty ­acid ­synthase	A630082H08Rik, F, FAS, P19096, gene:14104	7	yeast mito homolog, Rickettsial homolog, mito protein domain, coexpression	IMS	Metabolism > Lipid metabolism	cerebrum, cerebellum, brainstem, spinalcord, liver, skeletalmuscle, adipose, smallintestine, stomach, placenta, testis
Atp5g1	ATP ­synthase, ­H+ ­transporting, ­mitochondrial ­F0 ­complex, ­subunit ­C1 ­(subunit ­9)	Atp5mc1, Q9CR84, gene:11951	7	literature, targetP signal, yeast mito homolog+, Rickettsial homolog, mito protein domain	MIM	OXPHOS > Complex V > CV subunits;	none
						OXPHOS > OXPHOS subunits
Fam210b	family ­with ­sequence ­similarity ­210, ­member ­B	2010011I20Rik, AI430961, AV108736, Q9D8B6, gene:67017	7	targetP signal, yeast mito homolog, coexpression, MS/MS	MIM	Metabolism > Metals and cofactors > Iron homeostasis	cerebrum, cerebellum, brainstem, spinalcord, liver, adipose, smallintestine, largeintestine, stomach, placenta, testis
Otc	ornithine ­transcarbamylase	AI265390, Sf, spf, P11725, gene:18416	7	literature, targetP signal, mito protein domain, MS/MS+	Matrix	Metabolism > Amino acid metabolism > Urea cycle	cerebellum, spinalcord, kidney, liver, skeletalmuscle, adipose, smallintestine, largeintestine, stomach, placenta
Txnrd1	thioredoxin ­reductase ­1	T, TR, TR1, Trx, TrxR1, Q9JMH6, gene:50493	7	GFP, yeast mito homolog, Rickettsial homolog, mito protein domain, coexpression, MS/MS	unknown	Metabolism > Detoxification > ROS and glutathione metabolism;	skeletalmuscle, smallintestine, placenta, testis
						Metabolism > Detoxification > Selenoproteins
Lactb2	lactamase, ­beta ­2	Cgi-8, Cgi-83, E430032H21Rik, Q99KR3, gene:212442	6	mito protein domain, induction, MS/MS+	Matrix	Mitochondrial central dogma > mtRNA metabolism > mtRNA stability and decay	kidney, liver, largeintestine, stomach
Abcd1	ATP-binding ­cassette, ­sub-family ­D ­(ALD), ­member ­1	A, ALDP, Ald, Aldgh, P48410, gene:11666	6	targetP signal, Rickettsial homolog, mito protein domain, induction	Membrane	Small molecule transport > ABC transporters	adipose
Acsm2	acyl-CoA ­synthetase ­medium-chain ­family ­member ­2	AI315615, BC031140, Q8K0L3, gene:233799	6	yeast mito homolog, Rickettsial homolog, mito protein domain, MS/MS+	Matrix	Metabolism > Lipid metabolism > Fatty acid oxidation;	kidney, liver, heart
						Metabolism > Detoxification > Xenobiotic metabolism
Osbpl1a	oxysterol ­binding ­protein-like ­1A	G430090F17Rik, Gm753, ORP-1, Osbpl1b, Q91XL9, gene:64291	6	Rickettsial homolog, mito protein domain, induction, MS/MS	unknown	Metabolism > Lipid metabolism > Cholesterol, bile acid, steroid synthesis;	cerebrum, liver, largeintestine, placenta
						Metabolism > Lipid metabolism > Phospholipid metabolism
Oxr1	oxidation ­resistance ­1	2210416C20Rik, C7, C7B, Q4KMM3, gene:170719	5	literature, yeast mito homolog+, mito protein domain, MS/MS	MOM	Metabolism > Detoxification > ROS and glutathione metabolism	cerebrum, cerebellum, brainstem
Pnkd	paroxysmal ­nonkinesiogenic ­dyskinesia	2210013N15Rik, 2810403H05Rik, AI854243, Brp, Brp17, MNCb-5687, MR-1, Tahccp2, Q69ZP3, gene:56695	4	literature,targetP signal, mito protein domain, MS/MS	MIM	OXPHOS > Complex IV > CIV assembly factors;	cerebrum, cerebellum, spinalcord, liver, adipose, smallintestine, largeintestine, stomach, placenta, testis
						OXPHOS > OXPHOS assembly factors
Arl2	ADP-ribosylation ­factor-like ­2	2610009M23Rik, AI115441, AW553335, Q9D0J4, gene:56327	4	literature, mito protein domain, coexpression, MS/MS+	IMS	Mitochondrial dynamics and surveillance > Fusion	cerebrum, brainstem, spinalcord, adipose, largeintestine
Synj2bp	synaptojanin ­2 ­binding ­protein	A, AA409442, ARIP2, ActRIP4, D12Wsu118, D12Wsu118e, OMP, OMP25, Q9D6K5, gene:24071	4	APEX_IMS, mito protein domain, coexpression, MS/MS+	MOM	Mitochondrial dynamics and surveillance > Organelle contact sites	cerebrum, cerebellum, brainstem, spinalcord, kidney, liver, heart, skeletalmuscle, adipose, largeintestine, stomach, placenta, testis
Nme6	NME/NM23 ­nucleoside ­diphosphate ­kinase ­6	nm23-M, nm23-M6, O88425, gene:54369	4	literature, APEX_matrix, GFP, yeast mito homolog, Rickettsial homolog, mito protein domain, coexpression	Matrix	Metabolism > Nucleotide metabolism > Nucleotide synthesis and processing	largeintestine
Bnip3	BCL2/adenovirus ­E1B ­interacting ­protein ­3	N, Nip3, O55003, gene:12176	4	literature, mito protein domain+, MS/MS	MOM	Mitochondrial dynamics and surveillance > Apoptosis	cerebrum, cerebellum, brainstem, heart, skeletalmuscle, adipose
Gdap1	ganglioside-induced ­differentiation-associated-protein ­1	O88741, gene:14545	3	APEX_IMS, mito protein domain, MS/MS++	MOM	none	cerebrum, cerebellum, brainstem, spinalcord
Bak1	BCL2-antagonist/killer ­1	Ba, Bak, N-B, N-BAK1, N-Bak, O08734, gene:12018	3	literature, mito protein domain, MS/MS++	MOM	Mitochondrial dynamics and surveillance > Apoptosis	brainstem, spinalcord, liver, heart, skeletalmuscle, adipose, smallintestine, largeintestine, stomach, placenta, testis
Ociad2	OCIA ­domain ­containing ­2	1810027I20Rik, Q9D8W7, gene:433904	3	MS/MS++	unknown	Signaling	all 14
Pmaip1	phorbol-12-myristate-13-acetate-induced ­protein ­1	N, Noxa, Q9JM54, gene:58801	3	literature, targetP signal, mito protein domain+	MOM	Mitochondrial dynamics and surveillance > Apoptosis	f
Marchf5	membrane ­associated ­ring-CH-type ­finger ­5	1810015H18Rik, 2310008I22Rik, 2700055A20Rik, 5730499H23Rik, E130202O05Rik, MARC, MARCH-V, MI, MITOL, March5, Marchv, Rnf1, Rnf153, Q3KNM2, gene:69104	3	literature, mito protein domain, coexpression, MS/MS	MOM	Mitochondrial dynamics and surveillance > Mitophagy;	cerebrum, cerebellum, brainstem, spinalcord, liver, skeletalmuscle, adipose, smallintestine, largeintestine, stomach, placenta, testis
						Mitochondrial dynamics and surveillance > Autophagy
Sfxn4	sideroflexin ­4	Q925N1, gene:94281	3	literature, yeast mito homolog, mito protein domain+	MIM	Small molecule transport > Sideroflexins	cerebellum, spinalcord
Acot7	acyl-CoA ­thioesterase ­7	2410041A17Rik, AU01471, Ach1, Act, Bac, Bach, CTE-IIa, Cte-II, Lach1, Q91V12, gene:70025	2	targetP signal, mito protein domain, induction	Matrix	Metabolism > Lipid metabolism	brainstem, spinalcord, adipose, largeintestine
Msrb3	methionine ­sulfoxide ­reductase ­B3	D430026P16Rik, I-8-23, MsrB2, Q8BU85, gene:320183	2	yeast mito homolog+, mito protein domain	unknown	Metabolism > Detoxification > ROS and glutathione metabolism	none
Acod1	aconitate ­decarboxylase ­1	AI323667, CAD, Ir, Irg1, P54987, gene:16365	2	literature,yeast mito homolog, mito protein domain+	Matrix	Metabolism > Carbohydrate metabolism > Itaconate metabolism;	none
						Metabolism > Carbohydrate metabolism > Itaconate metabolism;
Gpam	glycerol-3-phosphate ­acyltransferase, ­mitochondrial	GPA, GPAT, GPAT-1, GPAT1, P90, Q61586, gene:14732	2	literature, mito protein domain, coexpression	Membrane	Metabolism > Lipid metabolism > Cardiolipin synthesis;	cerebellum, spinalcord, kidney, liver, skeletalmuscle, adipose, largeintestine, stomach, placenta, testis
						Metabolism > Lipid metabolism > Phospholipid metabolism
Maoa	monoamine ­oxidase ­A	1110061B18Rik, AA407771, MA, Q64133, gene:17161	2	literature, mito protein domain, MS/MS+	MOM	Metabolism > Amino acid metabolism > Catechol metabolism;	all 14
						Metabolism > Detoxification > Xenobiotic metabolism
Mief1	mitochondrial ­elongation ­factor ­1	A230016E22, AI452372, Smc, Smcr7l, Q8BGV8, gene:239555	2	literature, mito protein domain, induction, coexpression	MOM , Matrix	Mitochondrial central dogma > Translation > Mitochondrial ribosome assembly;	none
						Mitochondrial dynamics and surveillance > Fission
Acot11	acyl-CoA ­thioesterase ­11	1110020M10Rik, 2010309H15Rik, AW060409, BFIT, BFIT1, The, Thea, Them1, mKIAA0707, Q8VHQ9, gene:329910	2	literature,targetP signal, mito protein domain, coexpression	Matrix	Metabolism > Lipid metabolism > Fatty acid oxidation	none
Bnip3l	BCL2/adenovirus ­E1B ­interacting ­protein ­3-like	C86132, D14Ertd719, D14Ertd719e, N, Nip3L, Nix, Q9Z2F7, gene:12177	1	literature, mito protein domain+, coexpression	MOM	Mitochondrial dynamics and surveillance > Apoptosis	none
Ppm1k	protein ­phosphatase ­1K ­(PP2C ­domain ­containing)	2900063A19Rik, A930026L03Rik, PP2, PP2C-kappa, PP2Cm, Q8BXN7, gene:243382	1	literature, targetP signal, mito protein domain	Matrix	Metabolism > Amino acid metabolism > BCAA metabolism;	cerebellum, liver, heart, adipose
						Metabolism > Amino acid metabolism > BCAA dehydrogenase complex
Mcl1	myeloid ­cell ­leukemia ­sequence ­1	AW556805, Mcl-, Mcl-1, P97287, gene:17210	0	manual, targetP signal, mito protein domain	MOM	Mitochondrial dynamics and surveillance > Apoptosis	adipose, largeintestine, placenta, testis
Pycr1	pyrroline-5-carboxylate ­reductase ­1	P5CR 1, P5CR1, Q922W5, gene:209027	0	literature, mito protein domain, MS/MS	Matrix	Metabolism > Amino acid metabolism > Proline metabolism	cerebrum, cerebellum, brainstem, spinalcord, adipose, largeintestine, stomach, placenta, testis
Cryz	crystallin ­zeta ­like ­2	Q3UNZ8, gene:226527	7	targetP signal, mito protein domain, MS/MS++	Matrix	none	cerebrum, cerebellum, brainstem, spinalcord, kidney, liver, adipose, largeintestine, stomach, placenta, testis
Angel2	angel ­homolog ­2	2610307I21Rik, 5730410O10Rik, AI845692, D1Ertd396, D1Ertd396e, D1Ertd654, D1Ertd654e, Q8K1C0, gene:52477	0	APEX_matrix, mito protein domain, MS/MS	Matrix	Mitochondrial central dogma > mtRNA metabolism > mt-mRNA modifications	adipose, smallintestine, placenta, testis
Neu4	sialidase ­4	9330166I04, Q8BZL1, gene:241159	0	GFP, targetP signal+	MOM	Metabolism > Carbohydrate metabolism	none
Noct	nocturnin	AU043840, Ccr, Ccr4, Ccrn4l, O35710, gene:12457	0	literature,targetP signal, mito protein domain	Matrix	Metabolism > Metals and cofactors > NAD biosynthesis and metabolism	none
Tdrkh	tudor ­and ­KH ­domain ­containing ­protein	2700091C21Rik, Tdrd, Tdrd2, Q80VL1, gene:72634	-1	GFP, mito protein domain, MS/MS	Membrane	none	cerebrum, cerebellum, brainstem, spinalcord, adipose, testis
Lig3	ligase ­III, ­DNA, ­ATP-dependent	D11Wsu78, D11Wsu78e, Q80ZH7, gene:16882	-1	literature,yeast mito homolog, mito protein domain, coexpression	Matrix	Mitochondrial central dogma > mtDNA maintenance > mtDNA replication;	none
						Mitochondrial central dogma > mtDNA maintenance > mtDNA repair
Myo19	myosin ­XIX	1110055A02Rik, Myohd, Myohd1, Q5SV80, gene:66196	-2	literature,yeast mito homolog, mito protein domain	MOM	Mitochondrial dynamics and surveillance > Trafficking	adipose
Cyp24a1	cytochrome ­P450, ­family ­24, ­subfamily ­a, ­polypeptide ­1	24-OH, 24-OHase, CP2, CP24, Cyp2, Cyp24, Q64441, gene:13081	-2	literature, targetP signal, mito protein domain	MIM	Metabolism > Metals and cofactors > Heme-containing proteins;	none
						Metabolism > Vitamin metabolism > Vitamin D metabolism
Sptlc2	serine ­palmitoyltransferase, ­long ­chain ­base ­subunit ­2	LCB, LCB2, LCB2a, Sp, Spt2, P97363, gene:20773	-2	GFP, Rickettsial homolog, mito protein domain	Membrane	Metabolism > Lipid metabolism > Phospholipid metabolism	none
Dus2	dihydrouridine ­synthase ­2	2310016K04Rik, Dus, Dus2l, Q9D7B1, gene:66369	-3	GFP, Rickettsial homolog, mito protein domain	Matrix	Mitochondrial central dogma > mtRNA metabolism > mt-tRNA modifications	none
Pank2	pantothenate ­kinase ­2	4933409I19Rik, AI642621, Q3U4S0, gene:74450	-3	literature, targetP signal, mito protein domain	IMS	Metabolism > Metals and cofactors > Coenzyme A metabolism	none
Plscr3	phospholipid ­scramblase ­3	2210403O21Rik, 2610037N06Rik, ESTM3, X83310, Q9JIZ9, gene:70310	-3	literature,yeast mito homolog, mito protein domain	MIM	Metabolism > Lipid metabolism > Cardiolipin synthesis	none
Golph3	golgi ­phosphoprotein ­3	4733401N08Rik, 5730410D03Rik, AW413496, Q9CRA5, gene:66629	-4	literature, targetP signal, induction	IMS	none	none
Akap10	A ­kinase ­(PRKA) ­anchor ­protein ­10	1500031L16Rik, B130049N18Rik, D-AK, D-AKAP-2, D-AKAP2, PRKA10, O88845, gene:56697	-4	literature, mito protein domain	MOM	Signaling > cAMP-PKA signaling	none
Septin4	septin ­4	A, ARTS, Bh5, Pnu, Pnutl2, Sep, Sept4, P28661, gene:18952	-4	literature, mito protein domain	MOM	Mitochondrial dynamics and surveillance > Apoptosis	brainstem, spinalcord
Bcl2l11	BCL2-like ­11 ­(apoptosis ­facilitator)	1500006F24Rik, Bi, Bim, Bo, Bod, bcl2-L-11, O54918, gene:12125	-5	manual, targetP signal	MOM	Mitochondrial dynamics and surveillance > Apoptosis	none
Nbr1	NBR1, ­autophagy ­cargo ­receptor	mKIAA0049, P97432, gene:17966	-5	APEX_IMS, coexpression	IMS	Mitochondrial dynamics and surveillance > Autophagy	cerebellum, liver
Rpia	ribose ­5-phosphate ­isomerase ­A	RPI, P47968, gene:19895	-5	APEX_matrix, targetP signal	Matrix	Metabolism > Carbohydrate metabolism	placenta
Miga1	mitoguardin ­1	A930038D06, AI852168, C030011O14Rik, Fam7, Fam73a, Mit, Mita1, Q4QQM5, gene:215708	-5	literature	MOM	Mitochondrial dynamics and surveillance > Fusion	cerebrum, cerebellum, brainstem, spinalcord, smallintestine, testis
Casp8	caspase ­8	CASP-8, Casp, FLI, FLICE, MAC, MACH, Mch5, O89110, gene:12370	-6	literature, mito protein domain	MOM	Protein import, sorting and homeostasis > Protein homeostasis;	none
						Mitochondrial dynamics and surveillance > Apoptosis
Casp3	caspase ­3	A830040C14Rik, AC-, AC-3, CASP-3, CC3, CPP, CPP-32, CPP32, Casp, Caspase-3, Lice, SCA-1, Ya, Yama, mld, mldy, P70677, gene:12367	-6	literature,mito protein domain	IMS	Protein import, sorting and homeostasis > Protein homeostasis > Proteases;	none
						Mitochondrial dynamics and surveillance > Apoptosis
Bcl2l2	BCL2-like ­2	AW048834, Bcl-, Bcl-w, Gtrg, Gtrgal2, Gtro, Gtrosa41, bcl, bclw, c98, P70345, gene:12050	-6	literature, mito protein domain	MOM	Mitochondrial dynamics and surveillance > Apoptosis	none
Bcl2	B ­cell ­leukemia/lymphoma ­2	AW986256, Bcl-, Bcl-2, C430015F12Rik, D630044D05Rik, D830018M01Rik, P10417, gene:12043	-6	literature, mito protein domain	MOM	Mitochondrial dynamics and surveillance > Apoptosis	none
Bad	BCL2-associated ­agonist ­of ­cell ­death	AI325008, Bbc2, Q61337, gene:12015	-6	literature, mito protein domain	MOM	Mitochondrial dynamics and surveillance > Apoptosis	none
Armcx1	armadillo ­repeat ­containing, ­X-linked ­1	3010033I09Rik, ALEX1, Q9CX83, gene:78248	-10	literature	MOM	Mitochondrial dynamics and surveillance > Trafficking	none
Armcx2	armadillo ­repeat ­containing, ­X-linked ­2	3230401N03Rik, AI043003, ALEX2, Q6A058, gene:67416	-10	literature	Membrane	none	none
Armcx6	armadillo ­repeat ­containing, ­X-linked ­6	AW060994, Q8K3A6, gene:278097	-11	literature	Membrane	none	none
Nat8l	N-acetyltransferase ­8-like	1110038O08Rik, Sh, Shati, Q3UGX3, gene:269642	-11	literature	Membrane	Metabolism > Amino acid metabolism > Glutamate metabolism	none
Sphkap	SPHK1 ­interactor, ­AKAP ­domain ­containing	4930544G21Rik, A930009L15Rik, AI852220, S, SKIP, mKIAA1678, Q6NSW3, gene:77629	-11	manual	MIM	Signaling > cAMP-PKA signaling	none
Snap29	synaptosomal-associated ­protein ­29	1300018G05Rik, AI891940, AU020222, BB131856, Gs32, Q9ERB0, gene:67474	-11	APEX_IMS	IMS	Mitochondrial dynamics and surveillance > Autophagy	none
mt-Co2	cytochrome ­c ­oxidase ­subunit ­II	P00405, gene:17709	21	literature, APEX_IMS, APEX_matrix, yeast mito homolog++, Rickettsial homolog, mito protein domain+, MS/MS+	MIM	OXPHOS > Complex IV > CIV subunits;	all 14
						OXPHOS > OXPHOS subunits
mt-Cytb	cytochrome ­b	P00158, gene:17711	10	literature, yeast mito homolog++, Rickettsial homolog, mito protein domain	MIM	OXPHOS > Complex III > CIII subunits;	all 14
						Metabolism > Metals and cofactors > Heme-containing proteins;
						Metabolism > Electron carriers > Cytochromes;
						OXPHOS > OXPHOS subunits
mt-Nd1	NADH ­dehydrogenase ­subunit ­1	P03888, gene:17716	3	literature, Rickettsial homolog, mito protein domain, MS/MS	MIM	OXPHOS > Complex I > CI subunits;	all 14
						OXPHOS > OXPHOS subunits
mt-Co1	cytochrome ­c ­oxidase ­subunit ­I	CoxI, P00397, gene:17708	12	literature, APEX_IMS, yeast mito homolog++, Rickettsial homolog, mito protein domain, MS/MS	MIM	OXPHOS > Complex IV > CIV subunits;	all 14
						Metabolism > Metals and cofactors > Heme-containing proteins;
						OXPHOS > OXPHOS subunits
mt-Nd6	NADH ­dehydrogenase ­subunit ­6	P03925, gene:17722	-1	literature, Rickettsial homolog, mito protein domain	MIM	OXPHOS > Complex I > CI subunits;	none
						OXPHOS > OXPHOS subunits
mt-Nd4l	NADH ­dehydrogenase ­subunit ­4L	P03903, gene:17720	1	literature, Rickettsial homolog, mito protein domain	MIM	OXPHOS > Complex I > CI subunits;	heart, skeletalmuscl
						OXPHOS > OXPHOS subunits
mt-Atp6	ATP ­synthase ­F0 ­subunit ­6	P00848, gene:17705	21	literature, yeast mito homolog++, Rickettsial homolog, mito protein domain+, MS/MS+	MIM	OXPHOS > Complex V > CV subunits;	all 14
						OXPHOS > OXPHOS subunits

## Sheet: Gastrocnemius
Gene Name	Description	Synonyms	Maestro score	Evidence	Sub-compartment	MitoPathways	Tissues
Pdss1	prenyl ­(solanesyl) ­diphosphate ­synthase, ­subunit ­1	2610203G20Rik, 2700031G06Rik, TPT, TPT 1, Tp, Tprt, mDLP1, mS, mSPS1, Q33DR2, gene:56075	17	APEX_matrix, targetP signal, yeast mito homolog+, Rickettsial homolog, mito protein domain, coexpression	MIM	Metabolism > Metals and cofactors > Coenzyme Q metabolism	skeletalmuscle, largeintestine, placenta, testis
Bcl2l2	BCL2-like ­2	AW048834, Bcl-, Bcl-w, Gtrg, Gtrgal2, Gtro, Gtrosa41, bcl, bclw, c98, P70345, gene:12050	-6	literature, mito protein domain	MOM	Mitochondrial dynamics and surveillance > Apoptosis	none
Sptlc2	serine ­palmitoyltransferase, ­long ­chain ­base ­subunit ­2	LCB, LCB2, LCB2a, Sp, Spt2, P97363, gene:20773	-2	GFP, Rickettsial homolog, mito protein domain	Membrane	Metabolism > Lipid metabolism > Phospholipid metabolism	none
Sfxn5	sideroflexin ­5	C230001H08Rik, Q925N0, gene:94282	10	literature, yeast mito homolog, mito protein domain+, MS/MS++	MIM	Metabolism > Carbohydrate metabolism > TCA-associated;	cerebrum, cerebellum, brainstem, spinalcord, kidney, liver, adipose, largeintestine
						Small molecule transport > Sideroflexins
Aldh5a1	aldehyde ­dehydrogenase ­4 ­family, ­member ­A1	A930035F14Rik, ALD, Ahd, Ahd-, Ahd-1, Ahd1, Aldh4, Aldh5a1, E330022C09, P5cd, P5cdh, P5cdhl, P5cdhs, Ssd, Ssdh1, Q8CHT0, gene:212647	25	literature, APEX_matrix, targetP signal+, yeast mito homolog++, mito protein domain, coexpression, MS/MS++	Matrix	Metabolism > Amino acid metabolism > Proline metabolism;	all 14
						Metabolism > Amino acid metabolism > Glyoxylate metabolism
Exd2	exonuclease ­3'-5' ­domain ­containing ­2	4930539P14Rik, C85658, Exdl, Exdl2, Q8VEG4, gene:97827	-3	literature,mito protein domain	Matrix	Mitochondrial central dogma > Translation	cerebrum, cerebellum, testis
Fam210a	family ­with ­sequence ­similarity ­210, ­member ­A	4933403F05Rik, AA987140, AV134576, AW491926, Q8BGY7, gene:108654	18	GFP, targetP signal, induction, coexpression++, MS/MS	MIM	none	all 14
Mrpl35	mitochondrial ­ribosomal ­protein ­L35	1110066C01Rik, Q9CQL6, gene:66223	23	literature, APEX_matrix, targetP signal, Rickettsial homolog, mito protein domain, induction, coexpression++	Matrix	Mitochondrial central dogma > Translation > Mitochondrial ribosome	largeintestine, testis
Oxr1	oxidation ­resistance ­1	2210416C20Rik, C7, C7B, Q4KMM3, gene:170719	5	literature, yeast mito homolog+, mito protein domain, MS/MS	MOM	Metabolism > Detoxification > ROS and glutathione metabolism	cerebrum, cerebellum, brainstem
Abcd3	ATP-binding ­cassette, ­sub-family ­D ­(ALD), ­member ­3	AI313901, AU018866, AW146054, PMP, PMP68, PMP70, Pxm, Pxmp1, P55096, gene:19299	14	GFP, targetP signal, Rickettsial homolog, mito protein domain, induction, coexpression	Membrane	Small molecule transport > ABC transporters	kidney, liver, adipose, placenta, testis
Serac1	serine ­active ­site ­containing ­1	4930511N22Rik, D17Ertd141, D17Ertd141e, Q3U213, gene:321007	-4	literature, APEX_IMS, targetP signal	MOM	Metabolism > Lipid metabolism > Phospholipid metabolism	cerebrum, cerebellum, skeletalmuscle, stomach, testis
Dnaja3	DnaJ ­heat ­shock ­protein ­family ­(Hsp40) ­member ­A3	1200003J13Rik, 1810053A11Rik, C81173, Tid-, Tid-1, Tid1l, Q99M87, gene:83945	24	literature, APEX_matrix, targetP signal, Rickettsial homolog, mito protein domain, induction, coexpression++, MS/MS+	Matrix	Protein import, sorting and homeostasis > Protein homeostasis > Chaperones	all 14
Mgst3	microsomal ­glutathione ­S-transferase ­3	2010012L10Rik, 2010306B17Rik, 2700004G04Rik, AA516734, GST, GST-III, Q9CPU4, gene:66447	3	APEX_IMS, mito protein domain, MS/MS++	MOM	Metabolism > Lipid metabolism > Eicosanoid metabolism	all 14
Sfxn3	sideroflexin ­3	Q91V61, gene:94280	13	yeast mito homolog, mito protein domain+, MS/MS++	MIM	Metabolism > Amino acid metabolism > Serine metabolism;	cerebrum, cerebellum, brainstem, spinalcord, kidney, liver, skeletalmuscle, adipose, smallintestine, largeintestine, stomach, placenta, testis
						Metabolism > Vitamin metabolism > Folate and 1-C metabolism;
Nags	N-acetylglutamate ­synthase	1700120E20Rik, argA, Q8R4H7, gene:217214	18	literature, targetP signal, yeast mito homolog++, mito protein domain+, MS/MS	Matrix	Metabolism > Amino acid metabolism > Urea cycle	liver
Rida	reactive ­intermediate ­imine ­deaminase ­A ­homolog	HR1, HR12, HRP, HRP12, Hrs, Hrsp12, P52760, gene:15473	15	APEX_matrix, yeast mito homolog++, mito protein domain, coexpression, MS/MS+	Matrix	none	cerebrum, cerebellum, brainstem, spinalcord, kidney, liver, heart, adipose, smallintestine, largeintestine, stomach, placenta, testis
Otc	ornithine ­transcarbamylase	AI265390, Sf, spf, P11725, gene:18416	7	literature, targetP signal, mito protein domain, MS/MS+	Matrix	Metabolism > Amino acid metabolism > Urea cycle	cerebellum, spinalcord, kidney, liver, skeletalmuscle, adipose, smallintestine, largeintestine, stomach, placenta
Abcb7	ATP-binding ­cassette, ­sub-family ­B ­(MDR/TAP), ­member ­7	AA517758, AU019072, Abc, Abc7, Q61102, gene:11306	21	literature, APEX_matrix, targetP signal, yeast mito homolog+, Rickettsial homolog, mito protein domain, coexpression+, MS/MS+	MIM	Metabolism > Metals and cofactors > Heme synthesis and processing;	all 14
						Metabolism > Metals and cofactors > Fe-S cluster biosynthesis;
						Metabolism > Metals and cofactors > Molybdenum cofactor synthesis and proteins;
						Small molecule transport > ABC transporters
Bnip3l	BCL2/adenovirus ­E1B ­interacting ­protein ­3-like	C86132, D14Ertd719, D14Ertd719e, N, Nip3L, Nix, Q9Z2F7, gene:12177	1	literature, mito protein domain+, coexpression	MOM	Mitochondrial dynamics and surveillance > Apoptosis	none
Fkbp8	FK506 ­binding ­protein ­8	38kD, 38kDa, FKBP-38, FKBP-8, FKBPR38, Fkbp3, Fkbp38, mFKBP38, O35465, gene:14232	4	literature, yeast mito homolog, mito protein domain, coexpression, MS/MS	MOM	Mitochondrial dynamics and surveillance > Organelle contact sites;	cerebrum, brainstem, spinalcord, largeintestine, placenta, testis
						Mitochondrial dynamics and surveillance > Mitophagy;
						Mitochondrial dynamics and surveillance > Autophagy
Ak2	adenylate ­kinase ­2	Ak-, Ak-2, D4Ertd220, D4Ertd220e, Q9WTP6, gene:11637	17	literature, APEX_IMS, yeast mito homolog, Rickettsial homolog, mito protein domain, coexpression+, MS/MS++	IMS	Metabolism > Nucleotide metabolism > Nucleotide synthesis and processing	all 14
Plscr3	phospholipid ­scramblase ­3	2210403O21Rik, 2610037N06Rik, ESTM3, X83310, Q9JIZ9, gene:70310	-3	literature,yeast mito homolog, mito protein domain	MIM	Metabolism > Lipid metabolism > Cardiolipin synthesis	none
Crot	carnitine ­O-octanoyltransferase	1200003H03Rik, Q9DC50, gene:74114	13	yeast mito homolog+, mito protein domain, induction, coexpression, MS/MS	unknown	Metabolism > Lipid metabolism > Fatty acid oxidation	kidney, liver
						Metabolism > Vitamin metabolism > Biotin utilizing proteins
Slc25a39	solute ­carrier ­family ­25, ­member ­39	3010027G13Rik, D11Ertd333, D11Ertd333e, Q9D8K8, gene:68066	16	literature, yeast mito homolog+, mito protein domain+, induction, coexpression	MIM	Small molecule transport > SLC25A family	none
Miga1	mitoguardin ­1	A930038D06, AI852168, C030011O14Rik, Fam7, Fam73a, Mit, Mita1, Q4QQM5, gene:215708	-5	literature	MOM	Mitochondrial dynamics and surveillance > Fusion	cerebrum, cerebellum, brainstem, spinalcord, smallintestine, testis
Mcl1	myeloid ­cell ­leukemia ­sequence ­1	AW556805, Mcl-, Mcl-1, P97287, gene:17210	0	manual, targetP signal, mito protein domain	MOM	Mitochondrial dynamics and surveillance > Apoptosis	adipose, largeintestine, placenta, testis
Bcl2l11	BCL2-like ­11 ­(apoptosis ­facilitator)	1500006F24Rik, Bi, Bim, Bo, Bod, bcl2-L-11, O54918, gene:12125	-5	manual, targetP signal	MOM	Mitochondrial dynamics and surveillance > Apoptosis	none
Yme1l1	YME1-like ­1 ­(S. ­cerevisiae)	Fts, FtsH1, Ftsh, O88967, gene:27377	13	literature, APEX_IMS, yeast mito homolog, Rickettsial homolog, mito protein domain+, MS/MS+	MIM	Protein import, sorting and homeostasis > Protein homeostasis > Proteases	cerebrum, cerebellum, brainstem, spinalcord, kidney, skeletalmuscle, adipose, smallintestine, largeintestine, stomach, placenta, testis
Mrps24	mitochondrial ­ribosomal ­protein ­S24	3110030K20Rik, AI414579, MRP-S24, Rpm, Rpms24, S24mt, Q9CQV5, gene:64660	18	literature, APEX_matrix, targetP signal, induction, coexpression++, MS/MS	Matrix	Mitochondrial central dogma > Translation > Mitochondrial ribosome	cerebrum, cerebellum, brainstem, spinalcord, kidney, liver, skeletalmuscle, adipose, smallintestine, largeintestine, stomach, placenta, testis
Marchf5	membrane ­associated ­ring-CH-type ­finger ­5	1810015H18Rik, 2310008I22Rik, 2700055A20Rik, 5730499H23Rik, E130202O05Rik, MARC, MARCH-V, MI, MITOL, March5, Marchv, Rnf1, Rnf153, Q3KNM2, gene:69104	3	literature, mito protein domain, coexpression, MS/MS	MOM	Mitochondrial dynamics and surveillance > Mitophagy;	cerebrum, cerebellum, brainstem, spinalcord, liver, skeletalmuscle, adipose, smallintestine, largeintestine, stomach, placenta, testis
						Mitochondrial dynamics and surveillance > Autophagy
Afg3l1	AFG3-like ­AAA ­ATPase ­1	1700047G05Rik, 3110061K15Rik, Q920A7, gene:114896	21	literature, targetP signal, yeast mito homolog, Rickettsial homolog, mito protein domain+, coexpression, MS/MS+	MIM	Protein import, sorting and homeostasis > Protein homeostasis > Proteases	all 14
Mrpl45	mitochondrial ­ribosomal ­protein ­L45	2600005P05Rik, AU043542, R75241, Q9D0Q7, gene:67036	16	literature, APEX_matrix, targetP signal, mito protein domain, induction, coexpression, MS/MS+	Matrix	Mitochondrial central dogma > Translation > Mitochondrial ribosome	cerebrum, brainstem, spinalcord, adipose, smallintestine, largeintestine, stomach, placenta, testis

## Sheet: Liver
Gene Name	Description	Synonyms	Maestro score	Sub-compartment	MitoPathways	Tissues
Mmab	methylmalonic ­aciduria ­(cobalamin ­deficiency) ­cblB ­type ­homolog ­(human)	9130222L19Rik, ATR, Q9D273, gene:77697	15	Matrix	Metabolism > Vitamin metabolism > Vitamin B12 metabolism	cerebrum, cerebellum, brainstem, spinalcord, kidney, liver, heart, skeletalmuscle, adipose, largeintestine, stomach, placenta, testis
Pptc7	PTC7 ­protein ­phosphatase ­homolog	9130017A15Rik, AA672638, AI848390, TA-PP2C, Q6NVE9, gene:320717	26	Matrix	Signaling	cerebrum, cerebellum, brainstem, spinalcord, heart, skeletalmuscle, largeintestine, placenta, testis
Fundc1	FUN14 ­domain ­containing ­1	1500005J14Rik, 1810033P05Rik, Q9DB70, gene:72018	7	MOM	Mitochondrial dynamics and surveillance > Mitophagy;	cerebrum, cerebellum, brainstem, spinalcord, kidney, skeletalmuscle, adipose, largeintestine, stomach, testis
					Mitochondrial dynamics and surveillance > Autophagy
Ndufs4	NADH:ubiquinone ­oxidoreductase ­core ­subunit ­S4	6720411N02Rik, C1-18k, Q9CXZ1, gene:17993	27	MIM	OXPHOS > Complex I > CI subunits;	all 14
					OXPHOS > OXPHOS subunits
Spryd4	SPRY ­domain ­containing ­4	4633402N23Rik, AA114801, Q91WK1, gene:66701	18	Matrix	none	all 14
Bcl2l11	BCL2-like ­11 ­(apoptosis ­facilitator)	1500006F24Rik, Bi, Bim, Bo, Bod, bcl2-L-11, O54918, gene:12125	-5	MOM	Mitochondrial dynamics and surveillance > Apoptosis	none
Sdhaf2	succinate ­dehydrogenase ­complex ­assembly ­factor ­2	0610038F07Rik, AA407634, AW049997, Q8C6I2, gene:66072	31	Matrix	OXPHOS > Complex II > CII assembly factors;	cerebrum, cerebellum, brainstem, spinalcord, kidney, liver, heart, adipose, smallintestine, largeintestine, stomach, placenta, testis
					OXPHOS > OXPHOS assembly factors
Diablo	diablo, ­IAP-binding ­mitochondrial ­protein	0610041G12Rik, 1700006L01Rik, AU040403, Sm, Smac, Q9JIQ3, gene:66593	13	IMS	Mitochondrial dynamics and surveillance > Apoptosis	cerebrum, cerebellum, brainstem, spinalcord, liver, heart, skeletalmuscle, adipose, smallintestine, largeintestine, stomach, placenta, testis
Oxr1	oxidation ­resistance ­1	2210416C20Rik, C7, C7B, Q4KMM3, gene:170719	5	MOM	Metabolism > Detoxification > ROS and glutathione metabolism	cerebrum, cerebellum, brainstem
Akap1	A ­kinase ­(PRKA) ­anchor ­protein ­10	1500031L16Rik, B130049N18Rik, D-AK, D-AKAP-2, D-AKAP2, PRKA10, O88845, gene:56697	-4	MOM	Signaling > cAMP-PKA signaling	none
Hsdl2	hydroxysteroid ­dehydrogenase ­like ­2	2610207I16Rik, Q2TPA8, gene:72479	25	Matrix	none	all 14
Tomm22	translocase ­of ­outer ­mitochondrial ­membrane ­22	2310047D01, Tom2, Tom22, Q9CPQ3, gene:223696	22	MOM	Protein import, sorting and homeostasis > Protein import and sorting > TOM	all 14
Timm17b	translocase ­of ­inner ­mitochondrial ­membrane ­17b	17kD, 17kDa, Sfc, Sfc3, mTim17, mTim17b, Q9Z0V7, gene:21855	18	MIM	Protein import, sorting and homeostasis > Protein import and sorting > TIM23 presequence pathway	all 14
Nif3l1	Ngg1 ­interacting ­factor ­3-like ­1 ­(S. ­pombe)	1110030G24Rik, Q9EQ80, gene:65102	10	Matrix	none	cerebrum, cerebellum, brainstem, spinalcord, skeletalmuscle, adipose, largeintestine, placenta, testis
Ccdc127	coiled-coil ­domain ­containing ­127	0610011N22Rik, 5430420E17Rik, A430066A18, AI256405, AW050060, C130002N06, Q3TC33, gene:67433	-1	Membrane	none
2810006K23Rik	RIKEN ­cDNA ­2810006K23 ­gene	Q80VP5, gene:72650	17	Matrix	Mitochondrial central dogma > Translation > Translation factors	cerebrum, brainstem, spinalcord, adipose, largeintestine, stomach, placenta
Slc25a21	solute ­carrier ­family ­25 ­(mitochondrial ­oxodicarboxylate ­carrier), ­member ­21	9930033G19Rik, A630030I10, BB158148, Q8BZ09, gene:217593	15	MIM	Metabolism > Amino acid metabolism;	spinalcord, kidney, liver, testis
					Small molecule transport > SLC25A family
Lars2	leucyl-tRNA ­synthetase, ­mitochondrial	AI035546, Kiaa0028, LEURS, Q8VDC0, gene:102436	35	Matrix	Mitochondrial central dogma > Translation > mt-tRNA synthetases	all 14
Bcl2	BCL2-associated ­X ­protein	Q07813, gene:12028	7	MOM	Mitochondrial dynamics and surveillance > Apoptosis	cerebrum, cerebellum, brainstem, adipose, largeintestine, placenta, testis
Tars2	threonyl-tRNA ­synthetase ­2, ­mitochondrial ­(putative)	2610024N01Rik, AI429208, Ta, Tarsl1, thrRS, Q3UQ84, gene:71807	16	Matrix	Mitochondrial central dogma > Translation > mt-tRNA synthetases	cerebrum, cerebellum, brainstem, spinalcord, kidney, liver, skeletalmuscle, adipose, smallintestine, largeintestine, stomach, placenta, testis
Gtpbp3	GTP ­binding ­protein ­3	2410009F13Rik, AI607903, Gtpb, Q923K4, gene:70359	11	Matrix	Mitochondrial central dogma > mtRNA metabolism > mt-tRNA modifications;	largeintestine
					Metabolism > Vitamin metabolism > Folate and 1-C metabolism

## Sheet: Testis
Gene Name	Description	Synonyms	Maestro score	Evidence	Sub-compartment	MitoPathways	Tissues
Coq9	coenzyme ­Q9	2310005O14Rik, C78387, Q8K1Z0, gene:67914	42	APEX_matrix, targetP signal+, yeast mito homolog++, Rickettsial homolog, mito protein domain+, induction, coexpression, MS/MS++	MIM	Metabolism > Metals and cofactors > Coenzyme Q metabolism	all 14
Uqcrfs1	ubiquinol-cytochrome ­c ­reductase, ­Rieske ­iron-sulfur ­polypeptide ­1	4430402G14Rik, AI875505, Q9CR68, gene:66694	41	literature, APEX_matrix, targetP signal, yeast mito homolog++, Rickettsial homolog, mito protein domain+, coexpression++, MS/MS++	MIM	OXPHOS > Complex III > CIII subunits;	all 14
						Metabolism > Metals and cofactors > Fe-S-containing proteins;
						OXPHOS > OXPHOS subunits
Ogdh	oxoglutarate ­(alpha-ketoglutarate) ­dehydrogenase ­(lipoamide)	2210403E04Rik, 2210412K19Rik, AA409584, d1401, mKIAA4192, Q60597, gene:18293	40	literature, APEX_matrix, targetP signal, yeast mito homolog+, Rickettsial homolog, mito protein domain+, induction, coexpression++, MS/MS++	Matrix	Metabolism > Carbohydrate metabolism > TCA cycle	all 14
Dlat	dihydrolipoamide ­S-acetyltransferase ­(E2 ­component ­of ­pyruvate ­dehydrogenase ­complex)	6332404G05Rik, DLTA, PDC-E, PDC-E2, Q8BMF4, gene:235339	38	literature, APEX_matrix, targetP signal, yeast mito homolog+, Rickettsial homolog, mito protein domain+, induction, coexpression++, MS/MS++	Matrix	Metabolism > Carbohydrate metabolism > Pyruvate metabolism	all 14
Dlst	dihydrolipoamide ­S-succinyltransferase ­(E2 ­component ­of ­2-oxo-glutarate ­complex)	1600017E01Rik, 4632413C10Rik, 4930529O08Rik, DLTS, Q9D2G2, gene:78920	38	literature, APEX_IMS, APEX_matrix, targetP signal, yeast mito homolog+, Rickettsial homolog, mito protein domain+, induction, coexpression++, MS/MS+	Matrix	Metabolism > Carbohydrate metabolism > TCA cycle;	all 14
						Metabolism > Amino acid metabolism > Lysine metabolism
Pdhx	pyruvate ­dehydrogenase ­complex, ­component ­X	AI481367, E3bp, Pdx, Pdx1, Q8BKZ9, gene:27402	38	literature, APEX_matrix, targetP signal, yeast mito homolog+, Rickettsial homolog, mito protein domain+, induction, coexpression++, MS/MS+	Matrix	Metabolism > Carbohydrate metabolism > Pyruvate metabolism	all 14
Coq3	coenzyme ­Q3 ­methyltransferase	4732433J24, C77934, Q8BMS4, gene:230027	37	APEX_matrix, targetP signal+, yeast mito homolog++, Rickettsial homolog, mito protein domain+, induction, coexpression+, MS/MS+	MIM	Metabolism > Metals and cofactors > Coenzyme Q metabolism	cerebrum, cerebellum, brainstem, spinalcord, liver, heart, skeletalmuscle, adipose, smallintestine, largeintestine, stomach, placenta, testis
Lars2	leucyl-tRNA ­synthetase, ­mitochondrial	AI035546, Kiaa0028, LEURS, Q8VDC0, gene:102436	35	literature, APEX_matrix, targetP signal, yeast mito homolog++, Rickettsial homolog, mito protein domain, coexpression++, MS/MS++	Matrix	Mitochondrial central dogma > Translation > mt-tRNA synthetases	all 14
Cox15	cytochrome ­c ­oxidase ­assembly ­protein ­15	2900026G05Rik, Q8BJ03, gene:226139	34	literature, targetP signal, yeast mito homolog++, Rickettsial homolog, mito protein domain+, coexpression++, MS/MS	MIM	OXPHOS > Complex IV > CIV assembly factors;	cerebrum, brainstem, spinalcord, kidney, liver, adipose, smallintestine, largeintestine, stomach, placenta, testis
						Metabolism > Metals and cofactors > Heme synthesis and processing;
						OXPHOS > OXPHOS assembly factors
Higd2a	HIG1 ­domain ­family, ­member ­2A	2010110M21Rik, AA690237, Q9CQJ1, gene:67044	34	APEX_IMS, yeast mito homolog++, mito protein domain+, induction, coexpression++, MS/MS++	MIM	OXPHOS > OXPHOS assembly factors;	all 14
						OXPHOS > Respirasome assembly
Bckdha	branched ­chain ­ketoacid ­dehydrogenase ­E1, ­alpha ­polypeptide	Q3U3J1, gene:12039	33	literature, APEX_matrix, targetP signal+, yeast mito homolog+, Rickettsial homolog, mito protein domain+, coexpression+, MS/MS++	MIM	Metabolism > Amino acid metabolism > BCAA metabolism;	cerebrum, spinalcord, kidney, liver, heart, skeletalmuscle, adipose, largeintestine, stomach, placenta, testis
						Metabolism > Amino acid metabolism > BCAA dehydrogenase complex
Idh3b	isocitrate ­dehydrogenase ­3 ­(NAD+) ­beta	C78231, Q91VA7, gene:170718	32	literature, APEX_matrix, targetP signal+, yeast mito homolog+, Rickettsial homolog, mito protein domain, induction, coexpression, MS/MS++	Matrix	Metabolism > Carbohydrate metabolism > TCA cycle	all 14
Atpaf2	ATP ­synthase ­mitochondrial ­F1 ­complex ­assembly ­factor ­2	ATP, ATP12, ATP12p, Q91YY4, gene:246782	32	literature, targetP signal+, yeast mito homolog++, mito protein domain+, induction, coexpression, MS/MS	Matrix	OXPHOS > Complex V > CV assembly factors;	cerebrum, cerebellum, brainstem, spinalcord, liver, heart, skeletalmuscle, adipose, smallintestine, largeintestine, stomach, placenta, testis
Immt	inner ­membrane ­protein, ­mitochondrial	1700082C19Rik, D830041H16Rik, HM, HMP, Mico, Micos60, P8, P87, P87/8, P87/89, P89, mit, Q8CAQ8, gene:76614	31	literature, targetP signal, yeast mito homolog, mito protein domain+, coexpression++, MS/MS++	MIM	Mitochondrial dynamics and surveillance > Cristae formation > MICOS complex	all 14
Letmd1	LETM1 ­domain ­containing ­1	1110019O13Rik, AI593524, BB130465, BB235638, HCCR, HCCR-, HCCR-2, HCCR1, MCC-32, Mccr, Q924L1, gene:68614	31	GFP, targetP signal, yeast mito homolog+, mito protein domain+, induction, coexpression, MS/MS++	Membrane	Small molecule transport	cerebrum, cerebellum, brainstem, spinalcord, kidney, liver, adipose, smallintestine, largeintestine, placenta, testis
Timm9	translocase ­of ­inner ­mitochondrial ­membrane ­9	2810011L15Rik, Tim1, Tim10a, Timm1, Timm10, Q9WV98, gene:30056	30	literature, APEX_IMS, yeast mito homolog++, mito protein domain+, induction, coexpression+, MS/MS++	MIM	Protein import, sorting and homeostasis > Protein homeostasis > Chaperones;	all 14
						Protein import, sorting and homeostasis > Protein import and sorting
Acadm	acyl-Coenzyme ­A ­dehydrogenase, ­medium ­chain	AU018656, MCA, MCAD, P45952, gene:11364	30	literature, APEX_matrix, targetP signal, mito protein domain+, induction, coexpression++, MS/MS++	Matrix	Metabolism > Lipid metabolism > Fatty acid oxidation	all 14
Mrpl40	mitochondrial ­ribosomal ­protein ­L40	Nl, Nlvcf, Q9Z2Q5, gene:18100	29	literature, APEX_matrix, targetP signal+, yeast mito homolog++, mito protein domain+, induction, coexpression, MS/MS	Matrix	Mitochondrial central dogma > Translation > Mitochondrial ribosome	cerebrum, cerebellum, brainstem, spinalcord, kidney, liver, skeletalmuscle, adipose, smallintestine, largeintestine, stomach, placenta, testis
Fxn	frataxin	FA, FARR, Fr, Frda, X25, O35943, gene:14297	28	literature, APEX_matrix, targetP signal+, yeast mito homolog++, Rickettsial homolog, mito protein domain, coexpression, MS/MS+	Matrix	Metabolism > Metals and cofactors > Fe-S cluster biosynthesis	all 14
Slc25a20	solute ­carrier ­family ­25 ­(mitochondrial ­carnitine/acylcarnitine ­translocase), ­member ­20	1110007P09Rik, C78826, CAC, Cact, mCA, mCAC, Q9Z2Z6, gene:57279	28	literature, yeast mito homolog+, mito protein domain+, induction, coexpression, MS/MS++	MIM	Metabolism > Lipid metabolism > Fatty acid oxidation;	all 14
						Metabolism > Metals and cofactors > Carnitine synthesis and transport;
						Metabolism > Metals and cofactors > Carnitine shuttle;
						Small molecule transport > SLC25A family
Micos10	mitochondrial ­contact ­site ­and ­cristae ­organizing ­system ­subunit ­10	2310028O11Rik, Mi, Minos1, Q7TNS2, gene:433771	27	literature, APEX_IMS, yeast mito homolog, mito protein domain+, induction, coexpression++, MS/MS++	MIM	Mitochondrial dynamics and surveillance > Cristae formation > MICOS complex	all 14
Uqcc1	ubiquinol-cytochrome ­c ­reductase ­complex ­assembly ­factor ­1	2310079L17Rik, 2410003P15Rik, 3110038N19Rik, Bfz, Bfzb, Bfzp, Cbp, Cbp3, Uqcc, Q9CWU6, gene:56046	27	literature, APEX_matrix, targetP signal, yeast mito homolog, mito protein domain+, coexpression++, MS/MS++	MIM	OXPHOS > Complex III > CIII assembly factors;	cerebrum, cerebellum, brainstem, spinalcord, liver, skeletalmuscle, adipose, smallintestine, largeintestine, stomach, placenta, testis
						OXPHOS > OXPHOS assembly factors
Ndufs4	NADH:ubiquinone ­oxidoreductase ­core ­subunit ­S4	6720411N02Rik, C1-18k, Q9CXZ1, gene:17993	27	literature, APEX_matrix, targetP signal+, mito protein domain+, coexpression++, MS/MS++	MIM	OXPHOS > Complex I > CI subunits;	all 14
						OXPHOS > OXPHOS subunits
Mrpl17	mitochondrial ­ribosomal ­protein ­L17	MRP-, MRP-L26, Rpm, Rpml26, Q9D8P4, gene:27397	27	literature, APEX_matrix, targetP signal+, yeast mito homolog++, Rickettsial homolog, mito protein domain, coexpression, MS/MS	Matrix	Mitochondrial central dogma > Translation > Mitochondrial ribosome	all 14
Mrpl15	mitochondrial ­ribosomal ­protein ­L15	HSPC1, HSPC145, MRP, MRP-L7, Rp, Rpml7, Q9CPR5, gene:27395	26	literature, APEX_matrix, targetP signal, yeast mito homolog++, Rickettsial homolog, mito protein domain, induction, coexpression, MS/MS	Matrix	Mitochondrial central dogma > Translation > Mitochondrial ribosome	cerebrum, cerebellum, brainstem, spinalcord, kidney, liver, adipose, smallintestine, largeintestine, stomach, placenta, testis
Pptc7	PTC7 ­protein ­phosphatase ­homolog	9130017A15Rik, AA672638, AI848390, TA-PP2C, Q6NVE9, gene:320717	26	APEX_matrix, targetP signal, yeast mito homolog, mito protein domain+, induction, coexpression, MS/MS++	Matrix	Signaling	cerebrum, cerebellum, brainstem, spinalcord, heart, skeletalmuscle, largeintestine, placenta, testis
Bckdk	branched ­chain ­ketoacid ­dehydrogenase ­kinase	AI327402, BCKD-ki, O55028, gene:12041	26	literature, APEX_matrix, targetP signal, yeast mito homolog+, Rickettsial homolog, mito protein domain+, MS/MS++	Matrix	Metabolism > Amino acid metabolism > BCAA metabolism;	cerebrum, cerebellum, spinalcord, kidney, liver, heart, skeletalmuscle, adipose, smallintestine, largeintestine, stomach, placenta, testis
						Metabolism > Amino acid metabolism > BCAA dehydrogenase complex
Txn2	thioredoxin ­2	2510006J11Rik, AI788873, Trx, Trx2, P97493, gene:56551	26	literature, APEX_matrix, targetP signal, yeast mito homolog, Rickettsial homolog, mito protein domain, induction, coexpression++, MS/MS+	Matrix	Metabolism > Vitamin metabolism > Vitamin C metabolism;	all 14
						Metabolism > Detoxification > ROS and glutathione metabolism
Suclg2	succinate-Coenzyme ­A ­ligase, ­GDP-forming, ­beta ­subunit	AF171077, AW556404, D6Wsu120, D6Wsu120e, G-SCS, GTPSCS, SCS-betaG, Q9Z2I8, gene:20917	26	literature, APEX_matrix, targetP signal, yeast mito homolog+, Rickettsial homolog, mito protein domain, coexpression, MS/MS++	Matrix	Metabolism > Carbohydrate metabolism > TCA cycle;	all 14
						Metabolism > Carbohydrate metabolism > Itaconate metabolism;
						Metabolism > Nucleotide metabolism > Nucleotide synthesis and processing
Mfn1	mitofusin ­1	2310002F04Rik, 6330416C07Rik, D3Ertd265, D3Ertd265e, HR, HR2, mKIAA4032, Q811U4, gene:67414	26	literature, yeast mito homolog++, mito protein domain+, induction, coexpression, MS/MS+	MOM	Mitochondrial dynamics and surveillance > Fusion;	cerebellum, brainstem, spinalcord, kidney, skeletalmuscle, adipose, largeintestine, stomach, placenta, testis
						Mitochondrial dynamics and surveillance > Organelle contact sites
Mtx2	metaxin ­2	1500012G02Rik, O88441, gene:53375	26	literature, mito protein domain+, induction, coexpression++, MS/MS++	MOM	Protein import, sorting and homeostasis > Protein import and sorting > SAM;	all 14
						Mitochondrial dynamics and surveillance > Intramitochondrial membrane interactions
Cox5b	cytochrome ­c ­oxidase ­subunit ­5B	Q9D881, gene:12859	26	literature, APEX_IMS, APEX_matrix, targetP signal+, yeast mito homolog++, mito protein domain+, MS/MS++	MIM	OXPHOS > Complex IV > CIV subunits;	all 14
						OXPHOS > OXPHOS subunits
Vdac2	voltage-dependent ­anion ­channel ­2	Vda, Vdac6, mVDAC2, mVDAC6, Q60930, gene:22334	25	literature, APEX_IMS, yeast mito homolog+, mito protein domain+, induction, coexpression, MS/MS++	MOM	Small molecule transport	all 14
Slc25a1	solute ­carrier ­family ­25 ­(mitochondrial ­carrier, ­citrate ­transporter), ­member ­1	1300019P08Rik, 2610100G11Rik, AI194714, Ctp, Dgs, Dgsj, Slc2, Slc20a3, Q8JZU2, gene:13358	25	literature, yeast mito homolog++, mito protein domain+, coexpression, MS/MS++	MIM	Metabolism > Carbohydrate metabolism > Gluconeogenesis;	cerebrum, cerebellum, brainstem, spinalcord, kidney, liver, adipose, smallintestine, largeintestine, stomach, placenta, testis
						Metabolism > Carbohydrate metabolism > TCA-associated;
						Metabolism > Lipid metabolism;
Slc25a42	solute ­carrier ­family ­25, ­member ­42	2900084M01Rik, Q8R0Y8, gene:73095	25	literature, yeast mito homolog+, mito protein domain+, induction, coexpression, MS/MS++	MIM	Metabolism > Metals and cofactors > Coenzyme A metabolism;	all 14
						Small molecule transport > SLC25A family
Mrpl19	mitochondrial ­ribosomal ­protein ­L19	9030416F12Rik, 9130412E02Rik, D6Ertd157, D6Ertd157e, MRP-, MRP-L15, RL, RLX1, Rpm, Rpml15, Q9D338, gene:56284	24	literature, APEX_matrix, targetP signal, yeast mito homolog++, Rickettsial homolog, mito protein domain, coexpression, MS/MS+	Matrix	Mitochondrial central dogma > Translation > Mitochondrial ribosome	cerebrum, cerebellum, brainstem, spinalcord, liver, adipose, smallintestine, largeintestine, stomach, placenta, testis
Tomm40l	translocase ­of ­outer ­mitochondrial ­membrane ­40-like	Q9CZR3, gene:641376	24	targetP signal, yeast mito homolog+, mito protein domain+, induction, coexpression+, MS/MS	MOM	Protein import, sorting and homeostasis > Protein import and sorting > TOM	cerebrum, cerebellum, brainstem, spinalcord, adipose, largeintestine, stomach, testis
Hccs	holocytochrome ­c ­synthetase	P53702, gene:15159	24	literature, APEX_IMS, yeast mito homolog++, mito protein domain+, induction, coexpression, MS/MS	IMS	Metabolism > Metals and cofactors > Heme synthesis and processing;	cerebrum, spinalcord, heart, adipose, smallintestine, largeintestine, placenta, testis
						OXPHOS > OXPHOS subunits;
						OXPHOS > Cytochrome C
Sco1	SCO1 ­cytochrome ­c ­oxidase ­assembly ­protein	2610001C07Rik, D11Bwg1310e, Q5SUC9, gene:52892	23	literature, APEX_IMS, APEX_matrix, targetP signal+, yeast mito homolog++, Rickettsial homolog, mito protein domain, MS/MS++	MIM	OXPHOS > Complex IV > CIV assembly factors;	cerebrum, cerebellum, brainstem, spinalcord, liver, heart, adipose, smallintestine, largeintestine, stomach, placenta, testis
						Metabolism > Metals and cofactors > Copper metabolism;
						OXPHOS > OXPHOS assembly factors
Hibadh	3-hydroxyisobutyrate ­dehydrogenase	6430402H10Rik, AI265272, Q99L13, gene:58875	23	literature, APEX_matrix, targetP signal+, mito protein domain, induction, coexpression+, MS/MS++	Matrix	Metabolism > Amino acid metabolism > BCAA metabolism	all 14
Pdk1	pyruvate ­dehydrogenase ­kinase, ­isoenzyme ­1	B830012B01, D530020C15Rik, Q8BFP9, gene:228026	23	literature, APEX_matrix, targetP signal+, yeast mito homolog+, mito protein domain+, MS/MS++	Matrix	Metabolism > Carbohydrate metabolism > Pyruvate metabolism	all 14
Ppif	peptidylprolyl ­isomerase ­F ­(cyclophilin ­F)	AW457192, CyP-, CyP-D, CyP-F, Cyp, CypD, PPIase, Q99KR7, gene:105675	23	literature, APEX_matrix, targetP signal+, yeast mito homolog, mito protein domain, induction, coexpression, MS/MS++	Matrix	Signaling > Calcium homeostasis > Mitochondrial permeability transition pore	all 14
Acaa2	acetyl-Coenzyme ­A ­acyltransferase ­2 ­(mitochondrial ­3-oxoacyl-Coenzyme ­A ­thiolase)	0610011L04Rik, AI255831, AI265397, D18Ertd240, D18Ertd240e, Q8BWT1, gene:52538	23	literature, APEX_matrix, targetP signal, Rickettsial homolog, mito protein domain, induction, coexpression+, MS/MS++	Matrix	Metabolism > Carbohydrate metabolism > Ketone metabolism;	all 14
						Metabolism > Lipid metabolism > Fatty acid oxidation;
						Metabolism > Amino acid metabolism > Lysine metabolism
Mrpl35	mitochondrial ­ribosomal ­protein ­L35	1110066C01Rik, Q9CQL6, gene:66223	23	literature, APEX_matrix, targetP signal, Rickettsial homolog, mito protein domain, induction, coexpression++	Matrix	Mitochondrial central dogma > Translation > Mitochondrial ribosome	largeintestine, testis
Coq2	coenzyme ­Q2 ­4-hydroxybenzoate ­polyprenyltransferase	2310002F18Rik, PHB:PPT, Q66JT7, gene:71883	23	literature, targetP signal+, yeast mito homolog++, Rickettsial homolog, mito protein domain, coexpression+	MIM	Metabolism > Metals and cofactors > Coenzyme Q metabolism	none
Crat	carnitine ­acetyltransferase	AW107812, CA, CARAT, P47934, gene:12908	22	literature, APEX_matrix, targetP signal, yeast mito homolog+, mito protein domain, induction, coexpression, MS/MS++	MIM	Metabolism > Lipid metabolism > Fatty acid oxidation	all 14
Wars2	tryptophanyl ­tRNA ­synthetase ­2 ­(mitochondrial)	5730427B17Rik, 9430020O07Rik, AI413375, T, TrpRS, Q9CYK1, gene:70560	22	literature, APEX_matrix, targetP signal, yeast mito homolog++, Rickettsial homolog, mito protein domain, coexpression, MS/MS	Matrix	Mitochondrial central dogma > Translation > mt-tRNA synthetases	cerebrum, cerebellum, brainstem, kidney, skeletalmuscle, adipose, largeintestine, placenta, testis
Coq10b	coenzyme ­Q10B	1500041J02Rik, 1700030I21Rik, 9530077A17Rik, AV002237, AW742641, Q3THF9, gene:67876	22	GFP, targetP signal, yeast mito homolog+, Rickettsial homolog, mito protein domain+, MS/MS+	MIM	Metabolism > Metals and cofactors > Coenzyme Q metabolism	cerebrum, cerebellum, brainstem, spinalcord, liver, heart, skeletalmuscle, adipose, largeintestine, stomach, placenta
Afg3l1	AFG3-like ­AAA ­ATPase ­1	1700047G05Rik, 3110061K15Rik, Q920A7, gene:114896	21	literature, targetP signal, yeast mito homolog, Rickettsial homolog, mito protein domain+, coexpression, MS/MS+	MIM	Protein import, sorting and homeostasis > Protein homeostasis > Proteases	all 14
Mthfd1l	methylenetetrahydrofolate ­dehydrogenase ­(NADP+ ­dependent) ­1-like	2410004L15Rik, AI647056, Fthfsdc, Fthfsdc1, Q3V3R1, gene:270685	21	literature, APEX_matrix, targetP signal+, yeast mito homolog+, Rickettsial homolog, mito protein domain, MS/MS++	Matrix	Metabolism > Vitamin metabolism > Folate and 1-C metabolism	cerebrum, cerebellum, brainstem, spinalcord, kidney, liver, adipose, smallintestine, largeintestine, stomach, placenta, testis
Gpd2	glycerol ­phosphate ­dehydrogenase ­2, ­mitochondrial	AA408484, AI448216, AU021455, AW494132, GPDH, Gdm1, Gpd-m, Gpdh-m, TISP38, Q64521, gene:14571	21	literature, APEX_IMS, yeast mito homolog++, mito protein domain, coexpression, MS/MS++	MIM	Metabolism > Carbohydrate metabolism > Glycerol phosphate shuttle;	cerebrum, cerebellum, brainstem, spinalcord, kidney, liver, skeletalmuscle, adipose, smallintestine, largeintestine, stomach, placenta, testis
						Metabolism > Electron carriers > Q-linked reactions, other
Abcb7	ATP-binding ­cassette, ­sub-family ­B ­(MDR/TAP), ­member ­7	AA517758, AU019072, Abc, Abc7, Q61102, gene:11306	21	literature, APEX_matrix, targetP signal, yeast mito homolog+, Rickettsial homolog, mito protein domain, coexpression+, MS/MS+	MIM	Metabolism > Metals and cofactors > Heme synthesis and processing;	all 14
						Metabolism > Metals and cofactors > Fe-S cluster biosynthesis;
						Metabolism > Metals and cofactors > Molybdenum cofactor synthesis and proteins;
						Small molecule transport > ABC transporters
Glud1	glutamate ­dehydrogenase ­1	AI118167, Gdh-X, Glu, Glud, Gludl, P26443, gene:14661	21	literature, APEX_matrix, targetP signal, yeast mito homolog, Rickettsial homolog, mito protein domain, coexpression, MS/MS++	Matrix	Metabolism > Amino acid metabolism > Glutamate metabolism;	all 14
						Metabolism > Amino acid metabolism > GABA metabolism
Dars2	aspartyl-tRNA ­synthetase ­2 ­(mitochondrial)	5830468K18Rik, aspRS, Q8BIP0, gene:226539	20	APEX_matrix, targetP signal, yeast mito homolog++, Rickettsial homolog, mito protein domain, coexpression, MS/MS	Matrix	Mitochondrial central dogma > Translation > mt-tRNA synthetases	cerebrum, cerebellum, brainstem, spinalcord, kidney, skeletalmuscle, adipose, smallintestine, largeintestine, stomach, placenta, testis
Pcx	pyruvate ­carboxylase	P, Pc, Pcb, E9QPD7, gene:18563	20	literature, targetP signal, Rickettsial homolog, mito protein domain, coexpression, MS/MS++	Matrix	Metabolism > Carbohydrate metabolism > Gluconeogenesis;	all 14
						Metabolism > Carbohydrate metabolism > TCA-associated;
						Metabolism > Vitamin metabolism > Biotin utilizing proteins
Atp5g3	ATP ­synthase, ­H+ ­transporting, ­mitochondrial ­F0 ­complex, ­subunit ­C3 ­(subunit ­9)	6030447M23, Atp5mc3, P56384, gene:228033	19	literature, targetP signal, yeast mito homolog+, Rickettsial homolog, mito protein domain, coexpression++	MIM	OXPHOS > Complex V > CV subunits;	none
						OXPHOS > OXPHOS subunits
Mrpl41	mitochondrial ­ribosomal ­protein ­L41	MRP-, MRP-L27, Rpm, Rpml27, Q9CQN7, gene:107733	19	literature, APEX_matrix, targetP signal, yeast mito homolog++, mito protein domain, induction, MS/MS++	Matrix	Mitochondrial central dogma > Translation > Mitochondrial ribosome	all 14
Ak4	adenylate ­kinase ­4	AK 4, Ak-, Ak-3, Ak-4, Ak3, Ak3l1, D4Ertd274, D4Ertd274e, Q9WUR9, gene:11639	19	APEX_matrix, yeast mito homolog++, Rickettsial homolog, mito protein domain, MS/MS++	Matrix	Metabolism > Nucleotide metabolism > Nucleotide synthesis and processing	all 14
Slc25a25	solute ­carrier ­family ­25 ­(mitochondrial ­carrier, ­phosphate ­carrier), ­member ­25	1110030N17Rik, MCSC, mKIAA1896, A2ASZ8, gene:227731	19	literature, yeast mito homolog+, mito protein domain+, coexpression, MS/MS++	MIM	Metabolism > Nucleotide metabolism > Nucleotide import;	cerebrum, brainstem, spinalcord, liver, adipose, smallintestine, largeintestine, placenta
						Signaling > Calcium homeostasis > EF hand proteins;
						Small molecule transport > SLC25A family
Ndufa4	Ndufa4, ­mitochondrial ­complex ­associated	ML, MLRQ, Q62425, gene:17992	19	literature, targetP signal, mito protein domain, coexpression++, MS/MS++	MIM	OXPHOS > Complex IV > CIV subunits;	all 14
						OXPHOS > OXPHOS subunits
Slc25a51	solute ­carrier ­family ­25, ­member ­51	9130208E07Rik, D130005A03Rik, Gm138, Mcar, Mcart1, Q5HZI9, gene:230125	18	GFP, yeast mito homolog+, mito protein domain+, coexpression, MS/MS++	MIM	Metabolism > Metals and cofactors > NAD biosynthesis and metabolism;	cerebrum, cerebellum, brainstem, spinalcord, kidney, liver, heart, adipose, smallintestine, largeintestine, stomach, placenta, testis
						Small molecule transport > SLC25A family
Fam210a	family ­with ­sequence ­similarity ­210, ­member ­A	4933403F05Rik, AA987140, AV134576, AW491926, Q8BGY7, gene:108654	18	GFP, targetP signal, induction, coexpression++, MS/MS	MIM	none	all 14
Timm17b	translocase ­of ­inner ­mitochondrial ­membrane ­17b	17kD, 17kDa, Sfc, Sfc3, mTim17, mTim17b, Q9Z0V7, gene:21855	18	literature, APEX_IMS, yeast mito homolog+, mito protein domain+, coexpression, MS/MS+	MIM	Protein import, sorting and homeostasis > Protein import and sorting > TIM23 presequence pathway	all 14
Eci1	enoyl-Coenzyme ­A ­delta ­isomerase ­1	Dc, Dci, ec, eci, P42125, gene:13177	18	literature, APEX_matrix, targetP signal+, mito protein domain, coexpression+, MS/MS++	Matrix	Metabolism > Lipid metabolism > Fatty acid oxidation	all 14
Zadh2	zinc ­binding ­alcohol ­dehydrogenase, ­domain ­containing ­2	C530046K17Rik, PTGR-3, Pth, Pthr3, Q8BGC4, gene:225791	18	targetP signal, mito protein domain, induction, coexpression+, MS/MS++	unknown	Metabolism > Lipid metabolism > Eicosanoid metabolism	all 14
Coa5	cytochrome ­C ­oxidase ­assembly ­factor ­5	1700001A24Rik, 6330578E17Rik, Pet19, Pet191, Q99M07, gene:76178	18	literature, APEX_IMS, yeast mito homolog++, mito protein domain+, induction, MS/MS	IMS	OXPHOS > Complex IV > CIV assembly factors;	adipose, placenta, testis
						OXPHOS > OXPHOS assembly factors
Ndufaf7	NADH:ubiquinone ­oxidoreductase ­complex ­assembly ­factor ­7	2410091C18Rik, AL033374, PRO1853, Q9CWG8, gene:73694	18	APEX_matrix, GFP, targetP signal, Rickettsial homolog, mito protein domain+, coexpression, MS/MS	MIM	OXPHOS > Complex I > CI assembly factors;	cerebrum, brainstem, spinalcord, kidney, adipose, largeintestine, stomach, placenta, testis
						OXPHOS > OXPHOS assembly factors
Mpv17	MpV17 ­mitochondrial ­inner ­membrane ­protein	Tg.Mpv, Tg.Mpv17, P19258, gene:17527	18	literature, targetP signal, yeast mito homolog+, mito protein domain, coexpression, MS/MS++	MIM	Small molecule transport	all 14
Ide	insulin ­degrading ­enzyme	1300012G03Rik, 4833415K22Rik, AA675336, AI507533, AI507533, gene:15925	18	literature, APEX_matrix, targetP signal, Rickettsial homolog, mito protein domain+, coexpression, MS/MS+	Matrix	Protein import, sorting and homeostasis > Protein homeostasis > Proteases	cerebrum, cerebellum, brainstem, kidney, liver, skeletalmuscle, adipose, smallintestine, largeintestine, stomach, placenta, testis
Mrps25	mitochondrial ­ribosomal ­protein ­S25	2810429N01Rik, Rpm, Rpms25, Q9D125, gene:64658	18	literature, APEX_matrix, targetP signal, mito protein domain, induction, coexpression, MS/MS++	Matrix	Mitochondrial central dogma > Translation > Mitochondrial ribosome	all 14
Suox	sulfite ­oxidase	SO, Q8R086, gene:211389	17	APEX_IMS, targetP signal, mito protein domain+, coexpression, MS/MS++	IMS	Metabolism > Metals and cofactors > Molybdenum cofactor synthesis and proteins;	cerebrum, brainstem, spinalcord, kidney, liver, skeletalmuscle, adipose, smallintestine, largeintestine, stomach, placenta, testis
						Metabolism > Sulfur metabolism
Acsm5	acyl-CoA ­synthetase ­medium-chain ­family ­member ­5	C730019D22, C730027J19Rik, Q8BGA8, gene:272428	17	literature, targetP signal, yeast mito homolog, Rickettsial homolog, mito protein domain, coexpression, MS/MS++	Matrix	Metabolism > Lipid metabolism > Fatty acid oxidation;	kidney, liver, adipose, smallintestine, largeintestine
						Metabolism > Detoxification > Xenobiotic metabolism
Gstk1	glutathione ­S-transferase ­kappa ­1	0610025I19Rik, AW260476, Dsb, DsbA-L, Q9DCM2, gene:76263	17	literature, mito protein domain+, coexpression+, MS/MS++	Matrix	Metabolism > Detoxification > Xenobiotic metabolism	all 14
2810006K23Rik	RIKEN ­cDNA ­2810006K23 ­gene	Q80VP5, gene:72650	17	literature, targetP signal, yeast mito homolog++, Rickettsial homolog, mito protein domain, MS/MS	Matrix	Mitochondrial central dogma > Translation > Translation factors	cerebrum, brainstem, spinalcord, adipose, largeintestine, stomach, placenta
Gls	glutaminase	6330442B14, AI314027, B230365M23Rik, D3Z7P3, gene:14660	17	literature, APEX_matrix, targetP signal+, mito protein domain+, MS/MS++	MIM	Metabolism > Amino acid metabolism > Glutamate metabolism	cerebrum, cerebellum, brainstem, spinalcord, kidney, heart, skeletalmuscle, adipose, smallintestine, largeintestine, stomach, placenta, testis
Them4	thioesterase ­superfamily ­member ­4	2700077M13Rik, 4921507I02Rik, Q3UUI3, gene:75778	17	literature, APEX_matrix, targetP signal, yeast mito homolog, mito protein domain, induction, MS/MS++	MIM	Metabolism > Lipid metabolism	cerebrum, cerebellum, brainstem, spinalcord, kidney, liver, adipose, smallintestine, largeintestine, placenta, testis
Slc25a24	solute ­carrier ­family ­25 ­(mitochondrial ­carrier, ­phosphate ­carrier), ­member ­24	2610016M12Rik, Q8BMD8, gene:229731	17	literature, APEX_IMS, yeast mito homolog+, mito protein domain+, MS/MS++	MIM	Metabolism > Nucleotide metabolism > Nucleotide import;	adipose, smallintestine, largeintestine, stomach, placenta, testis
						Signaling > Calcium homeostasis > EF hand proteins;
						Small molecule transport > SLC25A family
Akap1	A ­kinase ­(PRKA) ­anchor ­protein ­1	AKA, AKAP121, AKAP84, Akap, C76494, C81186, DAK, DAKAP1, S-AK, S-AKAP84, O08715, gene:11640	17	literature, mito protein domain, induction, coexpression++, MS/MS+	MOM	Signaling > cAMP-PKA signaling	cerebellum, skeletalmuscle, testis
Pnpla8	patatin-like ­phospholipase ­domain ­containing ­8	1200006O19Rik, AI467579, Ipla2(gamma), Q8K1N1, gene:67452	16	APEX_matrix, Rickettsial homolog, induction, coexpression++, MS/MS+	MIM	Metabolism > Lipid metabolism > Cardiolipin synthesis;	cerebrum, cerebellum, brainstem, spinalcord, liver, adipose, largeintestine, testis
						Metabolism > Lipid metabolism > Phospholipid metabolism
Mrpl57	mitochondrial ­ribosomal ­protein ­L57	2610025P17Rik, AV005697, Mrp, Mrp63, Q9CQF8, gene:67840	16	literature, APEX_matrix, targetP signal, mito protein domain+, coexpression, MS/MS+	Matrix	Mitochondrial central dogma > Translation > Mitochondrial ribosome	cerebrum, spinalcord, kidney, liver, adipose, smallintestine, largeintestine, placenta, testis
Dele1	DAP3 ­binding ­cell ­death ­enhancer ­1	0610009O20Rik, 2700004E22Rik, DELE1(L), Dele, Kiaa0141, Q9DCV6, gene:66839	16	targetP signal+, yeast mito homolog, mito protein domain, induction, coexpression	MIM	Signaling	none
Ndufa13	NADH:ubiquinone ­oxidoreductase ­subunit ­A13	2700054G14Rik, AU022060, CDA01, CDA016, CGI-3, CGI-39, CI-B16.6, GRIM-, GRIM-19, Grim, Grim19, F6W8I0, gene:67184	16	literature, APEX_IMS, mito protein domain, coexpression++, MS/MS++	MIM	OXPHOS > Complex I > CI subunits;	all 14
						OXPHOS > OXPHOS subunits
Mfn2	mitofusin ­2	D630023P19Rik, Fz, Fzo, Q80U63, gene:170731	16	literature, mito protein domain+, induction, coexpression, MS/MS+	MOM	Mitochondrial dynamics and surveillance > Fusion;	cerebrum, cerebellum, brainstem, spinalcord, liver, adipose, largeintestine, stomach, placenta, testis
						Mitochondrial dynamics and surveillance > Organelle contact sites
Tst	thiosulfate ­sulfurtransferase, ­mitochondrial	Rhod, rhodanese, P52196, gene:22117	16	literature, APEX_matrix, targetP signal, Rickettsial homolog, mito protein domain, coexpression, MS/MS++	Matrix	Metabolism > Detoxification > Xenobiotic metabolism;	all 14
						Metabolism > Sulfur metabolism
Glrx2	glutaredoxin ­2 ­(thioltransferase)	1700010P22Rik, AI645710, Grx, Grx2, Q923X4, gene:69367	16	literature, targetP signal+, yeast mito homolog, Rickettsial homolog, mito protein domain, coexpression, MS/MS	Matrix	Metabolism > Metals and cofactors > Fe-S-containing proteins;	cerebrum, cerebellum, brainstem, spinalcord, skeletalmuscle, largeintestine, placenta, testis
						Metabolism > Vitamin metabolism > Vitamin C metabolism;
						Metabolism > Detoxification > ROS and glutathione metabolism
Ehhadh	enoyl-Coenzyme ­A, ­hydratase/3-hydroxyacyl ­Coenzyme ­A ­dehydrogenase	1300002P22Rik, HD, L-P, L-PBE, LBFP, LBP, MF, MFE1, MFP, MFP-1, MFP1, PBFE, Q9DBM2, gene:74147	15	yeast mito homolog+, Rickettsial homolog, mito protein domain, coexpression, MS/MS+	unknown	Metabolism > Lipid metabolism	spinalcord, kidney, liver, adipose, smallintestine, largeintestine, placenta
Mmab	methylmalonic ­aciduria ­(cobalamin ­deficiency) ­cblB ­type ­homolog ­(human)	9130222L19Rik, ATR, Q9D273, gene:77697	15	APEX_matrix, GFP, targetP signal+, coexpression, MS/MS++	Matrix	Metabolism > Vitamin metabolism > Vitamin B12 metabolism	cerebrum, cerebellum, brainstem, spinalcord, kidney, liver, heart, skeletalmuscle, adipose, largeintestine, stomach, placenta, testis
Mrm3	mitochondrial ­rRNA ­methyltransferase ­3	4833420N02Rik, AI255153, HC90, Rnm, Rnmtl1, Q5ND52, gene:67390	15	APEX_matrix, GFP, targetP signal, mito protein domain+, induction, coexpression	Matrix	Mitochondrial central dogma > mtRNA metabolism > mt-rRNA modifications;	none
						Mitochondrial central dogma > Translation > Mitochondrial ribosome assembly
Abhd10	abhydrolase ­domain ­containing ­10	Q6PE15, gene:213012	14	literature, APEX_IMS, APEX_matrix, targetP signal+, Rickettsial homolog, mito protein domain, MS/MS++	Matrix	Metabolism > Detoxification > Xenobiotic metabolism	cerebrum, cerebellum, brainstem, spinalcord, liver, adipose, smallintestine, largeintestine, stomach, placenta, testis
BC003965	cDNA ­sequence ­BC003965	Ccsmst1, Q6RUT7, gene:214489	14	APEX_IMS, targetP signal+, induction, coexpression, MS/MS	IMS	none	brainstem, spinalcord, adipose, largeintestine, placenta, testis
Acot2	acyl-CoA ­thioesterase ­2	AA571646, MTE-, MTE-I, Mte1, Q9QYR9, gene:171210	14	literature, targetP signal, mito protein domain, induction, coexpression, MS/MS++	Matrix	Metabolism > Lipid metabolism	all 14
Rhot2	ras ­homolog ­family ­member ­T2	Arh, Arht2, Mi, Miro2, Q8JZN7, gene:214952	14	literature, yeast mito homolog, mito protein domain+, induction, coexpression	MOM	Signaling > Calcium homeostasis > EF hand proteins;	cerebrum, cerebellum, brainstem, spinalcord, kidney, liver, skeletalmuscle, adipose, smallintestine, largeintestine, stomach, placenta, testis
						Mitochondrial dynamics and surveillance > Trafficking
Hadhb	hydroxyacyl-CoA ­dehydrogenase ­trifunctional ­multienzyme ­complex ­subunit ­beta	4930479F15Rik, Mtp, Mtpb, TP-beta, Q99JY0, gene:231086	14	literature, targetP signal, Rickettsial homolog, mito protein domain, MS/MS++	MIM	Metabolism > Carbohydrate metabolism > Ketone metabolism;	all 14
						Metabolism > Lipid metabolism > Fatty acid oxidation;
						Metabolism > Amino acid metabolism > Lysine metabolism
Car5b	carbonic ­anhydrase ­5b, ­mitochondrial	7330410H16Rik, CA, CAVB, Ca5b, CarVb, D730005F19Rik, Q9QZA0, gene:56078	14	literature, targetP signal, mito protein domain, coexpression, MS/MS++	Matrix	Metabolism > Amino acid metabolism > Urea cycle	cerebellum, spinalcord, kidney, adipose, stomach, placenta, testis
Pisd	phosphatidylserine ­decarboxylase	9030221M09Rik, Q8BSF4, gene:320951	13	targetP signal, yeast mito homolog++, mito protein domain, MS/MS	MIM	Metabolism > Lipid metabolism > Phospholipid metabolism	cerebrum, cerebellum, brainstem, spinalcord, kidney, liver, adipose, smallintestine, largeintestine, stomach, placenta, testis
Crot	carnitine ­O-octanoyltransferase	1200003H03Rik, Q9DC50, gene:74114	13	yeast mito homolog+, mito protein domain, induction, coexpression, MS/MS	unknown	Metabolism > Lipid metabolism > Fatty acid oxidation	kidney, liver
Yme1l1	YME1-like ­1 ­(S. ­cerevisiae)	Fts, FtsH1, Ftsh, O88967, gene:27377	13	literature, APEX_IMS, yeast mito homolog, Rickettsial homolog, mito protein domain+, MS/MS+	MIM	Protein import, sorting and homeostasis > Protein homeostasis > Proteases	cerebrum, cerebellum, brainstem, spinalcord, kidney, skeletalmuscle, adipose, smallintestine, largeintestine, stomach, placenta, testis
Nudt13	nudix ­(nucleoside ­diphosphate ­linked ­moiety ­X)-type ­motif ­13	4933433B15Rik, Q8JZU0, gene:67725	13	GFP, targetP signal, mito protein domain, induction, coexpression, MS/MS	Matrix	Metabolism > Metals and cofactors > NAD biosynthesis and metabolism	cerebellum, brainstem, heart, skeletalmuscle, adipose, smallintestine, largeintestine, stomach, placenta
Diablo	diablo, ­IAP-binding ­mitochondrial ­protein	0610041G12Rik, 1700006L01Rik, AU040403, Sm, Smac, Q9JIQ3, gene:66593	13	literature, APEX_IMS, targetP signal+, mito protein domain+, MS/MS	IMS	Mitochondrial dynamics and surveillance > Apoptosis	cerebrum, cerebellum, brainstem, spinalcord, liver, heart, skeletalmuscle, adipose, smallintestine, largeintestine, stomach, placenta, testis
Ttc19	tetratricopeptide ­repeat ­domain ­19	2010204O13Rik, 2810460C24Rik, AI505442, Q8CC21, gene:72795	12	literature, APEX_IMS, targetP signal+, mito protein domain, induction, MS/MS+	MIM	OXPHOS > Complex III > CIII assembly factors;	cerebrum, cerebellum, spinalcord, adipose, largeintestine, stomach, testis
						OXPHOS > OXPHOS assembly factors
Dglucy	D-glutamate ­cyclase	9030617O03Rik, Q8BH86, gene:217830	12	literature, APEX_matrix, targetP signal+, coexpression, MS/MS++	Matrix	Metabolism > Amino acid metabolism	all 14
Fam162a	family ­with ­sequence ­similarity ­162, ­member ­A	2310056P07Rik, HGTD-P, Q9D6U8, gene:70186	12	APEX_IMS, APEX_matrix, targetP signal, induction, coexpression, MS/MS++	MIM	none	all 14
Timmdc1	translocase ­of ­inner ­mitochondrial ­membrane ­domain ­containing ­1	2810021C21Rik, 4930455C21Rik, AV135763, Q8BUY5, gene:76916	12	literature, APEX_IMS, APEX_matrix, targetP signal, mito protein domain+, MS/MS++	MIM	OXPHOS > Complex I > CI assembly factors;	cerebrum, cerebellum, brainstem, spinalcord, liver, heart, skeletalmuscle, adipose, smallintestine, largeintestine, stomach, placenta, testis
						OXPHOS > OXPHOS assembly factors
Tfam	transcription ­factor ­A, ­mitochondrial	AI661103, Hmgt, Hmgts, mtTF, mtTFA, tsHM, tsHMG, P40630, gene:21780	12	literature, APEX_matrix, targetP signal, mito protein domain, induction, MS/MS++	Matrix	Mitochondrial central dogma > mtDNA maintenance > mtDNA replication;	all 14
						Mitochondrial central dogma > mtDNA maintenance > mtDNA nucleoid;
						Mitochondrial central dogma > mtRNA metabolism > Transcription
Mrs2	MRS2 ­magnesium ­transporter	Gm902, HPT, Mr, Mrs2l, RPT, Q5NCE8, gene:380836	12	APEX_matrix, GFP, targetP signal, yeast mito homolog++, coexpression	MIM	Small molecule transport;	cerebrum, cerebellum, brainstem, spinalcord, skeletalmuscle, smallintestine, largeintestine, stomach, placenta, testis
						Signaling
Mtfr1l	mitochondrial ­fission ­regulator ­1-like	2410166I05Rik, AI480750, Fam54, Fam54b, Q9CWE0, gene:76824	12	mito protein domain+, induction, coexpression, MS/MS	unknown	none	cerebrum, cerebellum, brainstem, spinalcord, placenta, testis
Stom	stomatin	Epb7., Epb7.2, sto, P54116, gene:13830	12	yeast mito homolog+, Rickettsial homolog, mito protein domain, MS/MS	Membrane	none	adipose, placenta, testis
Tmem65	transmembrane ­protein ­65	2610029O13Rik, 4930438D12Rik, Q4VAE3, gene:74868	12	literature, APEX_matrix, targetP signal, coexpression, MS/MS++	MIM	none	cerebrum, cerebellum, brainstem, spinalcord, kidney, heart, skeletalmuscle, adipose, smallintestine, largeintestine, stomach, placenta, testis
Mocs1	molybdenum ­cofactor ­synthesis ­1	3110045D15Rik, AI043170, AW536397, Q5RKZ7, gene:56738	12	APEX_matrix, targetP signal, mito protein domain+, MS/MS+	Matrix	Metabolism > Metals and cofactors > Molybdenum cofactor synthesis and proteins	cerebrum, liver, adipose, smallintestine, largeintestine, stomach, placenta
Rhot1	ras ­homolog ­family ­member ­T1	2210403N23Rik, AA415293, AF244542, AI834919, Arh, Arht1, C430039G08Rik, Mi, Miro1, Q8BG51, gene:59040	11	literature, targetP signal, yeast mito homolog, mito protein domain+, MS/MS+	MOM	Signaling > Calcium homeostasis > EF hand proteins;	all 14
						Mitochondrial dynamics and surveillance > Trafficking
Slc25a46	solute ­carrier ­family ­25, ­member ­46	1200007B05Rik, AI325987, Q9CQS4, gene:67453	11	yeast mito homolog+, mito protein domain+, induction	MOM	Small molecule transport > SLC25A family;	cerebrum, spinalcord, adipose, placenta
						Mitochondrial dynamics and surveillance > Fission;
						Mitochondrial dynamics and surveillance > Intramitochondrial membrane interactions
Mcu	mitochondrial ­calcium ­uniporter	2010012O16Rik, AV064928, C10orf42, Ccdc109, Ccdc109a, D130073L02Rik, Gm64, Q3UMR5, gene:215999	11	literature, GFP, targetP signal, mito protein domain+, MS/MS++	MIM	Signaling > Calcium homeostasis > Calcium cycle;	cerebrum, cerebellum, brainstem, spinalcord, liver, skeletalmuscle, adipose, smallintestine, largeintestine, stomach, placenta
						Small molecule transport > Calcium uniporter
Pdp2	pyruvate ­dehyrogenase ­phosphatase ­catalytic ­subunit ­2	4833426J09Rik, Gm1705, mKIAA1348, Q504M2, gene:382051	11	APEX_matrix, targetP signal, yeast mito homolog+, mito protein domain, coexpression	Matrix	Metabolism > Carbohydrate metabolism > Pyruvate metabolism	adipose
Lypla1	lysophospholipase ­1	APT-1, Gm39587, LPL-I, P, Pla1a, P97823, gene:18777	11	Rickettsial homolog, mito protein domain, coexpression, MS/MS++	unknown	Metabolism > Lipid metabolism;	all 14
						Signaling
Slc25a36	solute ­carrier ­family ­25, ­member ­36	C330005L02Rik, Q922G0, gene:192287	11	GFP, yeast mito homolog+, mito protein domain+, coexpression	MIM	Metabolism > Nucleotide metabolism > Nucleotide import;	brainstem, spinalcord, placenta, testis
						Small molecule transport > SLC25A family
Abat	4-aminobutyrate ­aminotransferase	9630038C02Rik, AI255750, GABA, Gabaat, Gabat, Gm9851, I54, Laibat, X61497, P61922, gene:268860	11	literature, APEX_matrix, targetP signal, mito protein domain, MS/MS++	Matrix	Metabolism > Amino acid metabolism > GABA metabolism;	cerebrum, cerebellum, brainstem, spinalcord, kidney, liver, heart, adipose, smallintestine, largeintestine, stomach, placenta, testis
						Metabolism > Metals and cofactors > Fe-S-containing proteins
Slc25a40	solute ­carrier ­family ­25, ­member ­40	B230315F11Rik, Q8BGP6, gene:319653	10	literature, yeast mito homolog+, mito protein domain+, MS/MS	MIM	Small molecule transport > SLC25A family	cerebrum, cerebellum, brainstem, spinalcord, adipose, largeintestine, stomach, placenta, testis
Slc25a27	solute ­carrier ­family ­25, ­member ­27	3632410G24Rik, 9430092A03Rik, D530043E16Rik, Ucp, Ucp4, Q9D6D0, gene:74011	10	literature, yeast mito homolog+, mito protein domain+, MS/MS	MIM	Small molecule transport > SLC25A family	cerebrum, cerebellum, brainstem, spinalcord
Slc25a23	solute ­carrier ­family ­25 ­(mitochondrial ­carrier; ­phosphate ­carrier), ­member ­23	2310067G05Rik, SCaMC, SCaMC-3, Q6GQS1, gene:66972	10	literature, yeast mito homolog+, mito protein domain+, MS/MS	MIM	Metabolism > Nucleotide metabolism > Nucleotide import;	cerebrum, brainstem, spinalcord, liver, adipose, smallintestine, largeintestine, stomach, placenta
						Signaling > Calcium homeostasis > EF hand proteins;
						Small molecule transport > SLC25A family
Ucp3	uncoupling ­protein ­3 ­(mitochondrial, ­proton ­carrier)	AI645527, Slc2, Slc25a9, UCP-, UCP-3, P56501, gene:22229	10	literature, yeast mito homolog+, mito protein domain+, MS/MS	MIM	Small molecule transport > SLC25A family	spinalcord, heart, skeletalmuscle, adipose
Aldh3a2	aldehyde ­dehydrogenase ­family ­3, ­subfamily ­A2	AI194803, Ahd, Ahd-, Ahd-3, Ahd-3r, Ahd3, Ahd3-r, Ald, Aldh, Aldh4, Aldh4-r, FAL, FALDH, P47740, gene:11671	10	targetP signal+, yeast mito homolog, mito protein domain, coexpression	Membrane	Metabolism > Detoxification > ROS and glutathione metabolism	spinalcord, kidney, liver, smallintestine, largeintestine, stomach, placenta, testis
Slc25a53	solute ­carrier ­family ­25, ­member ­53	2310046F18Rik, 2810402A17Rik, AI448995, AI841128, Mcar, Mcart6, A2AF28, gene:67062	10	yeast mito homolog++, mito protein domain+	MIM	Small molecule transport > SLC25A family	testis
Opa3	optic ­atrophy ­3	D630048P19Rik, Gm1425, Gm472, Q505D7, gene:403187	10	literature, targetP signal, coexpression, MS/MS++	MOM	none	all 14
Nif3l1	Ngg1 ­interacting ­factor ­3-like ­1 ­(S. ­pombe)	1110030G24Rik, Q9EQ80, gene:65102	10	APEX_matrix, targetP signal, yeast mito homolog, coexpression, MS/MS+	Matrix	none	cerebrum, cerebellum, brainstem, spinalcord, skeletalmuscle, adipose, largeintestine, placenta, testis
Dhrs7b	dehydrogenase/reductase ­(SDR ­family) ­member ­7B	BC003479, C79874, C80074, PexRAP, Q99J47, gene:216820	9	Rickettsial homolog, mito protein domain, induction, coexpression	Membrane	none	cerebrum, cerebellum, brainstem, spinalcord, kidney, liver, adipose, smallintestine, largeintestine, stomach, placenta, testis
Acsl6	acyl-CoA ­synthetase ­long-chain ­family ­member ­6	A330035H04Rik, AW050338, Fac, Facl6, L, LACS, Lacsl, mKIAA0837, Q91WC3, gene:216739	9	yeast mito homolog, Rickettsial homolog, mito protein domain, MS/MS++	MOM	Metabolism > Lipid metabolism > Fatty acid oxidation	cerebrum, cerebellum, brainstem, spinalcord, liver, heart, skeletalmuscle, adipose, largeintestine, stomach, testis
Oxsm	3-oxoacyl-ACP ­synthase, ­mitochondrial	4933425A18Rik, C80494, Q9D404, gene:71147	8	literature, APEX_matrix, yeast mito homolog, Rickettsial homolog, mito protein domain, MS/MS++	Matrix	Metabolism > Lipid metabolism > Type II fatty acid synthesis	liver, heart, adipose, smallintestine, largeintestine, placenta, testis
Nsun4	NOL1/NOP2/Sun ­domain ­family, ­member ­4	2310010O12Rik, 2810405F18Rik, AI507900, Shtap, Q9CZ57, gene:72181	8	APEX_matrix, targetP signal, mito protein domain, induction, coexpression	Matrix	Mitochondrial central dogma > mtRNA metabolism > mt-rRNA modifications;	placenta
						Mitochondrial central dogma > Translation > Mitochondrial ribosome assembly
Stard7	START ­domain ­containing ­7	AI852671, AL022671, AW544915, Q8R1R3, gene:99138	8	APEX_IMS, targetP signal, mito protein domain, induction, coexpression+	IMS	Metabolism > Lipid metabolism > Phospholipid metabolism;	none
						Small molecule transport
Ptcd1	pentatricopeptide ­repeat ­domain ­1	1110069M14Rik, Q8C2E4, gene:71799	8	targetP signal, mito protein domain+, coexpression	Matrix	Mitochondrial central dogma > mtRNA metabolism > mtRNA granules	cerebellum, largeintestine, placenta
Ephx2	epoxide ­hydrolase ­2, ­cytoplasmic	CEH, Eph, Eph2, SEH, s, sE, sEP, P34914, gene:13850	8	Rickettsial homolog, mito protein domain, coexpression	unknown	Metabolism > Detoxification > Xenobiotic metabolism;	kidney, liver, heart, skeletalmuscle, adipose, smallintestine, stomach
						Metabolism > Lipid metabolism
Mavs	epoxide ­hydrolase ­2, ­cytoplasmic	CEH, Eph, Eph2, SEH, s, sE, sEP, P34914, gene:13850	8	Rickettsial homolog, mito protein domain, coexpression	unknown	Metabolism > Detoxification > Xenobiotic metabolism;	kidney, liver, heart, skeletalmuscle, adipose, smallintestine, stomach
Glyctk	glycerate ­kinase	6230410P16Rik, C430006L12, Q8QZY2, gene:235582	8	targetP signal, coexpression, MS/MS+	Matrix	Metabolism > Carbohydrate metabolism	kidney, liver, placenta
Acsl1	acyl-CoA ­synthetase ­long-chain ­family ­member ­1	Ac, Acas, Acas1, Acs, FACS, Fac, Facl2, LACS 1, LACS1, P41216, gene:14081	7	yeast mito homolog, Rickettsial homolog, mito protein domain, coexpression	MOM	Metabolism > Lipid metabolism > Fatty acid oxidation	all 14
Dnm1l	dynamin ­1-like	6330417M19Rik, AI450666, Dlp1, Dnm, Dnmlp1, Dr, Drp1, pyt, python, Q8K1M6, gene:74006	7	literature, yeast mito homolog+, mito protein domain, induction	MOM	Mitochondrial dynamics and surveillance > Fission	cerebrum, cerebellum, brainstem, spinalcord
Pgs1	phosphatidylglycerophosphate ­synthase ­1	2610019F11Rik, 4933424M23Rik, SAF, Q8BHF7, gene:74451	7	targetP signal, yeast mito homolog++	MIM	Metabolism > Lipid metabolism > Cardiolipin synthesis;	cerebrum, spinalcord, placenta
						Metabolism > Lipid metabolism > Phospholipid metabolism
Fasn	fatty ­acid ­synthase	A630082H08Rik, F, FAS, P19096, gene:14104	7	yeast mito homolog, Rickettsial homolog, mito protein domain, coexpression	IMS	Metabolism > Lipid metabolism	cerebrum, cerebellum, brainstem, spinalcord, liver, skeletalmuscle, adipose, smallintestine, stomach, placenta, testis
Atp5g1	ATP ­synthase, ­H+ ­transporting, ­mitochondrial ­F0 ­complex, ­subunit ­C1 ­(subunit ­9)	Atp5mc1, Q9CR84, gene:11951	7	literature, targetP signal, yeast mito homolog+, Rickettsial homolog, mito protein domain	MIM	OXPHOS > Complex V > CV subunits;	none
						OXPHOS > OXPHOS subunits
Fam210b	family ­with ­sequence ­similarity ­210, ­member ­B	2010011I20Rik, AI430961, AV108736, Q9D8B6, gene:67017	7	targetP signal, yeast mito homolog, coexpression, MS/MS	MIM	Metabolism > Metals and cofactors > Iron homeostasis	cerebrum, cerebellum, brainstem, spinalcord, liver, adipose, smallintestine, largeintestine, stomach, placenta, testis
Sfxn2	sideroflexin ­2	C79732, F630107H02Rik, Q925N2, gene:94279	7	yeast mito homolog, mito protein domain+, coexpression	MIM	Small molecule transport > Sideroflexins	kidney, liver, adipose, largeintestine, stomach, placenta, testis
Txnrd1	thioredoxin ­reductase ­1	T, TR, TR1, Trx, TrxR1, Q9JMH6, gene:50493	7	GFP, yeast mito homolog, Rickettsial homolog, mito protein domain, coexpression, MS/MS	unknown	Metabolism > Detoxification > ROS and glutathione metabolism;	skeletalmuscle, smallintestine, placenta, testis
						Metabolism > Detoxification > Selenoproteins
Lactb2	lactamase, ­beta ­2	Cgi-8, Cgi-83, E430032H21Rik, Q99KR3, gene:212442	6	mito protein domain, induction, MS/MS+	Matrix	Mitochondrial central dogma > mtRNA metabolism > mtRNA stability and decay	kidney, liver, largeintestine, stomach
Abcd1	ATP-binding ­cassette, ­sub-family ­D ­(ALD), ­member ­1	A, ALDP, Ald, Aldgh, P48410, gene:11666	6	targetP signal, Rickettsial homolog, mito protein domain, induction	Membrane	Small molecule transport > ABC transporters	adipose
Cbr3	carbonyl ­reductase ­3	1110001J05Rik, C81353, Q8K354, gene:109857	6	targetP signal, yeast mito homolog, Rickettsial homolog, mito protein domain, MS/MS	Matrix	Metabolism > Detoxification > Xenobiotic metabolism	cerebrum, spinalcord, adipose, smallintestine, largeintestine, stomach
Bcl2l13	BCL2-like ­13 ­(apoptosis ­facilitator)	BCL-R, BCL-RAMBO, E430016C20Rik, Mi, Mil, Mil-1, Mil1, P59017, gene:94044	6	literature, mito protein domain, coexpression, MS/MS+	MOM	Mitochondrial dynamics and surveillance > Mitophagy;	cerebrum, cerebellum, brainstem, spinalcord, kidney, liver, heart, skeletalmuscle, adipose, largeintestine, stomach, placenta, testis
						Mitochondrial dynamics and surveillance > Autophagy;
						Mitochondrial dynamics and surveillance > Apoptosis
Acp6	acid ­phosphatase ­6, ­lysophosphatidic	5730559A09Rik, AC, ACPL1, AU022842, mPA, mPACPL1, Q8BP40, gene:66659	6	literature, APEX_IMS, targetP signal, mito protein domain, MS/MS++	IMS	Metabolism > Lipid metabolism > Phospholipid metabolism	cerebrum, spinalcord, kidney, liver, skeletalmuscle, adipose, smallintestine, largeintestine, stomach, placenta, testis
Acsm2	acyl-CoA ­synthetase ­medium-chain ­family ­member ­2	AI315615, BC031140, Q8K0L3, gene:233799	6	yeast mito homolog, Rickettsial homolog, mito protein domain, MS/MS+	Matrix	Metabolism > Lipid metabolism > Fatty acid oxidation;	kidney, liver, heart
						Metabolism > Detoxification > Xenobiotic metabolism
Mtif3	mitochondrial ­translational ­initiation ­factor ­3	2810012L14Rik, AI414549, Q9CZD5, gene:76366	6	literature, APEX_matrix, Rickettsial homolog, mito protein domain, coexpression	Matrix	Mitochondrial central dogma > Translation > Translation factors	largeintestine
Oxr1	oxidation ­resistance ­1	2210416C20Rik, C7, C7B, Q4KMM3, gene:170719	5	literature, yeast mito homolog+, mito protein domain, MS/MS	MOM	Metabolism > Detoxification > ROS and glutathione metabolism	cerebrum, cerebellum, brainstem
Slc25a34	solute ­carrier ­family ­25, ­member ­34	Gm1369, A2ADF7, gene:384071	5	yeast mito homolog+, mito protein domain+	MIM	Small molecule transport > SLC25A family	none
Slc25a37	solute ­carrier ­family ­25, ­member ­37	1700020E22Rik, 4930513O14Rik, 4930526G11Rik, AI848481, C330015G08Rik, Fra, Mf, Mfr, Mfrn, Mfrn1, Ms, Mscp, frascati, mito, mitoferrin, Q920G8, gene:67712	5	literature, yeast mito homolog+, mito protein domain+	MIM	Metabolism > Metals and cofactors > Iron homeostasis;	none
						Small molecule transport > SLC25A family
Ucp2	uncoupling ­protein ­2 ­(mitochondrial, ­proton ­carrier)	Slc25a8, UCP 2, UCPH, P70406, gene:22228	5	literature, yeast mito homolog+, mito protein domain+	MIM	Small molecule transport > SLC25A family	none
Ybey	ybeY ­metallopeptidase	1110068N23Rik, A130042E20Rik, C21orf57, ORF57, ORF66, Q8CAV0, gene:216119	5	APEX_matrix, targetP signal, Rickettsial homolog, MS/MS	Matrix	Mitochondrial central dogma > mtRNA metabolism > Polycistronic mtRNA processing;	largeintestine, placenta, testis
						Mitochondrial central dogma > Translation > Mitochondrial ribosome assembly
Mul1	mitochondrial ­ubiquitin ­ligase ­activator ­of ­NFKB ­1	0610009K11Rik, AV000801, Gide, Q8VCM5, gene:68350	5	literature, mito protein domain+, induction	MOM	Protein import, sorting and homeostasis > Protein homeostasis;	skeletalmuscle, largeintestine
						Mitochondrial dynamics and surveillance > Fission;
Pnkd	paroxysmal ­nonkinesiogenic ­dyskinesia	2210013N15Rik, 2810403H05Rik, AI854243, Brp, Brp17, MNCb-5687, MR-1, Tahccp2, Q69ZP3, gene:56695	4	literature,targetP signal, mito protein domain, MS/MS	MIM	OXPHOS > Complex IV > CIV assembly factors;	cerebrum, cerebellum, spinalcord, liver, adipose, smallintestine, largeintestine, stomach, placenta, testis
						OXPHOS > OXPHOS assembly factors
Arl2	ADP-ribosylation ­factor-like ­2	2610009M23Rik, AI115441, AW553335, Q9D0J4, gene:56327	4	literature, mito protein domain, coexpression, MS/MS+	IMS	Mitochondrial dynamics and surveillance > Fusion	cerebrum, brainstem, spinalcord, adipose, largeintestine
Synj2bp	synaptojanin ­2 ­binding ­protein	A, AA409442, ARIP2, ActRIP4, D12Wsu118, D12Wsu118e, OMP, OMP25, Q9D6K5, gene:24071	4	APEX_IMS, mito protein domain, coexpression, MS/MS+	MOM	Mitochondrial dynamics and surveillance > Organelle contact sites	cerebrum, cerebellum, brainstem, spinalcord, kidney, liver, heart, skeletalmuscle, adipose, largeintestine, stomach, placenta, testis
Rsad1	radical ­S-adenosyl ­methionine ­domain ­containing ­1	B430319G23, BC056485, Q5SUV1, gene:237926	4	APEX_matrix, targetP signal, Rickettsial homolog, mito protein domain, coexpression	MIM	Metabolism > Metals and cofactors > Fe-S-containing proteins	none
Ahcyl1	S-adenosylhomocysteine ­hydrolase-like ­1	1110034F20Rik, AA409031, AA414901, Ahcy-, Ahcy-rs3, DC, DCAL, IR, Irbit, Q80SW1, gene:229709	4	mito protein domain+, induction	MOM	Mitochondrial dynamics and surveillance > Organelle contact sites	brainstem, spinalcord, smallintestine, stomach
Tfb2m	transcription ­factor ­B2, ­mitochondrial	Hkp, Hkp1, Q3TL26, gene:15278	3	literature, APEX_matrix, targetP signal+, mito protein domain	Matrix	Mitochondrial central dogma > mtDNA maintenance > mtDNA replication;	placenta
						Mitochondrial central dogma > mtRNA metabolism > Transcription
Gdap1	ganglioside-induced ­differentiation-associated-protein ­1	O88741, gene:14545	3	APEX_IMS, mito protein domain, MS/MS++	MOM	none	cerebrum, cerebellum, brainstem, spinalcord
Ociad2	OCIA ­domain ­containing ­2	1810027I20Rik, Q9D8W7, gene:433904	3	MS/MS++	unknown	Signaling	all 14
Mmaa	methylmalonic ­aciduria ­(cobalamin ­deficiency) ­type ­A	2810018E08Rik, AI840684, Q8C7H1, gene:109136	3	manual, targetP signal, coexpression+	Matrix	Metabolism > Vitamin metabolism > Vitamin B12 metabolism	cerebrum, cerebellum, brainstem, kidney, liver, heart, skeletalmuscle, adipose, smallintestine, largeintestine, stomach, placenta, testis
Marchf5	membrane ­associated ­ring-CH-type ­finger ­5	1810015H18Rik, 2310008I22Rik, 2700055A20Rik, 5730499H23Rik, E130202O05Rik, MARC, MARCH-V, MI, MITOL, March5, Marchv, Rnf1, Rnf153, Q3KNM2, gene:69104	3	literature, mito protein domain, coexpression, MS/MS	MOM	Mitochondrial dynamics and surveillance > Mitophagy;	cerebrum, cerebellum, brainstem, spinalcord, liver, skeletalmuscle, adipose, smallintestine, largeintestine, stomach, placenta, testis
						Mitochondrial dynamics and surveillance > Autophagy
Msrb3	methionine ­sulfoxide ­reductase ­B3	D430026P16Rik, I-8-23, MsrB2, Q8BU85, gene:320183	2	yeast mito homolog+, mito protein domain	unknown	Metabolism > Detoxification > ROS and glutathione metabolism	none
Maoa	monoamine ­oxidase ­A	1110061B18Rik, AA407771, MA, Q64133, gene:17161	2	literature, mito protein domain, MS/MS+	MOM	Metabolism > Amino acid metabolism > Catechol metabolism;	all 14
						Metabolism > Detoxification > Xenobiotic metabolism
Nlrx1	NLR ­family ­member ­X1	BC034204, NOD9, Q3TL44, gene:270151	2	APEX_matrix, targetP signal, MS/MS	Matrix	Signaling > Immune response	all 14
Fam185a	family ­with ­sequence ­similarity ­185, ­member ­A	4631428I10, AI847670, Q7TPD2, gene:330050	2	APEX_matrix, targetP signal, coexpression	Matrix	none	none
Mief1	mitochondrial ­elongation ­factor ­1	A230016E22, AI452372, Smc, Smcr7l, Q8BGV8, gene:239555	2	literature, mito protein domain, induction, coexpression	MOM , Matrix	Mitochondrial central dogma > Translation > Mitochondrial ribosome assembly;	none
						Mitochondrial dynamics and surveillance > Fission
Coa7	cytochrome ­c ­oxidase ­assembly ­factor ­7	2010305A19Rik, AI451324, D4Ertd796, D4Ertd796e, Sel, Selrc1, Q921H9, gene:69893	2	literature, APEX_IMS, mito protein domain, coexpression, MS/MS	IMS	OXPHOS > Complex IV > CIV assembly factors;	cerebrum, cerebellum, brainstem, spinalcord, kidney, liver, skeletalmuscle, adipose, smallintestine, largeintestine, stomach, placenta, testis
						OXPHOS > OXPHOS assembly factors
Acot11	acyl-CoA ­thioesterase ­11	1110020M10Rik, 2010309H15Rik, AW060409, BFIT, BFIT1, The, Thea, Them1, mKIAA0707, Q8VHQ9, gene:329910	2	literature,targetP signal, mito protein domain, coexpression	Matrix	Metabolism > Lipid metabolism > Fatty acid oxidation	none
Polq	polymerase ­(DNA ­directed), ­theta	A430110D14Rik, Q8CGS6, gene:77782	1	literature,targetP signal, Rickettsial homolog, mito protein domain	Matrix	Mitochondrial central dogma > mtDNA maintenance	brainstem, testis
Tomm20	translocase ­of ­outer ­mitochondrial ­membrane ­20	1810060K07Rik, BB284719, Gm19268, MAS20, MOM19, TOM2, TOM20, mKIAA0016, Q9DCC8, gene:67952	1	literature, yeast mito homolog+	MOM	Protein import, sorting and homeostasis > Protein import and sorting > TOM;	cerebrum, cerebellum, brainstem, spinalcord, kidney, liver, heart, skeletalmuscle, adipose, largeintestine, stomach, placenta, testis
						Mitochondrial dynamics and surveillance
Bnip3l	BCL2/adenovirus ­E1B ­interacting ­protein ­3-like	C86132, D14Ertd719, D14Ertd719e, N, Nip3L, Nix, Q9Z2F7, gene:12177	1	literature, mito protein domain+, coexpression	MOM	Mitochondrial dynamics and surveillance > Apoptosis	none
Aifm3	apoptosis-inducing ­factor, ­mitochondrion-associated ­3	2810401C16Rik, AI840249, Aifl, Q3TY86, gene:72168	1	literature, Rickettsial homolog, mito protein domain+	MIM	Metabolism > Metals and cofactors > Fe-S-containing proteins;	none
						Mitochondrial dynamics and surveillance > Apoptosis
Ppm1k	protein ­phosphatase ­1K ­(PP2C ­domain ­containing)	2900063A19Rik, A930026L03Rik, PP2, PP2C-kappa, PP2Cm, Q8BXN7, gene:243382	1	literature, targetP signal, mito protein domain	Matrix	Metabolism > Amino acid metabolism > BCAA metabolism;	cerebellum, liver, heart, adipose
						Metabolism > Amino acid metabolism > BCAA dehydrogenase complex
Prkaca	protein ­kinase, ­cAMP ­dependent, ­catalytic, ­alpha	C, P, PKCD, Pk, Pkaca, P05132, gene:18747	1	literature,mito protein domain, coexpression	MIM	Signaling > cAMP-PKA signaling	cerebrum, brainstem, spinalcord, adipose, testis
Neu4	sialidase ­4	9330166I04, Q8BZL1, gene:241159	0	GFP, targetP signal+	MOM	Metabolism > Carbohydrate metabolism	none
Comt	catechol-O-methyltransferase	Comt1, D16Wsu103, D16Wsu103e, D330014B15Rik, O88587, gene:12846	-1	GFP, induction, coexpression	Membrane	Metabolism > Amino acid metabolism > Catechol metabolism	liver
Mtfr2	mitochondrial ­fission ­regulator ­2	2610016C23Rik, 4933412C16Rik, Dufd1, Fam5, Fam54a, Q8VED8, gene:71804	-1	manual, mito protein domain+	Membrane	Mitochondrial dynamics and surveillance > Fission	none
Lig3	ligase ­III, ­DNA, ­ATP-dependent	D11Wsu78, D11Wsu78e, Q80ZH7, gene:16882	-1	literature,yeast mito homolog, mito protein domain, coexpression	Matrix	Mitochondrial central dogma > mtDNA maintenance > mtDNA replication;	none
						Mitochondrial central dogma > mtDNA maintenance > mtDNA repair
Ccdc127	coiled-coil ­domain ­containing ­127	0610011N22Rik, 5430420E17Rik, A430066A18, AI256405, AW050060, C130002N06, Q3TC33, gene:67433	-1	APEX_IMS, MS/MS	Membrane	none	cerebrum, cerebellum, brainstem, spinalcord, liver, heart, adipose, smallintestine, largeintestine, stomach, placenta, testis
Yrdc	yrdC ­domain ­containing ­(E.coli)	AV303379, BC023823, IRIP, ITIP, Q3U5F4, gene:230734	-1	manual, targetP signal, Rickettsial homolog	Matrix	Mitochondrial central dogma > mtRNA metabolism > mt-tRNA modifications	none
Atpsckmt	ATP ­synthase ­C ­subunit ­lysine ­N-methyltransferase	A930016P21Rik, AA987072, Fam173, Fam173b, mFam173b, Q9D1Z3, gene:68073	-2	literature,coexpression	MIM	OXPHOS > Complex V > CV assembly factors;	placenta
						OXPHOS > OXPHOS assembly factors
E130311K13Rik	RIKEN ­cDNA ­E130311K13 ­gene	Q8BN57, gene:329659	-2	APEX_matrix, MS/MS	Matrix	none	adipose, testis
Pank2	pantothenate ­kinase ­2	4933409I19Rik, AI642621, Q3U4S0, gene:74450	-3	literature, targetP signal, mito protein domain	IMS	Metabolism > Metals and cofactors > Coenzyme A metabolism	none
Exd2	exonuclease ­3'-5' ­domain ­containing ­2	4930539P14Rik, C85658, Exdl, Exdl2, Q8VEG4, gene:97827	-3	literature,mito protein domain	Matrix	Mitochondrial central dogma > Translation	cerebrum, cerebellum, testis
Alkbh1	alkB ­homolog ­1, ­histone ­H2A ­dioxygenase	2700073G19Rik, Abh, Alk, Alkbh, al, alkB, hABH, P0CB42, gene:211064	-4	literature, APEX_matrix, mito protein domain	Matrix	Mitochondrial central dogma > mtRNA metabolism > mtRNA granules;	none
						Mitochondrial central dogma > mtRNA metabolism > mt-tRNA modifications
Akap10	A ­kinase ­(PRKA) ­anchor ­protein ­10	1500031L16Rik, B130049N18Rik, D-AK, D-AKAP-2, D-AKAP2, PRKA10, O88845, gene:56697	-4	literature, mito protein domain	MOM	Signaling > cAMP-PKA signaling	none
Septin4	septin ­4	A, ARTS, Bh5, Pnu, Pnutl2, Sep, Sept4, P28661, gene:18952	-4	literature, mito protein domain	MOM	Mitochondrial dynamics and surveillance > Apoptosis	brainstem, spinalcord
Bcl2l11	BCL2-like ­11 ­(apoptosis ­facilitator)	1500006F24Rik, Bi, Bim, Bo, Bod, bcl2-L-11, O54918, gene:12125	-5	manual, targetP signal	MOM	Mitochondrial dynamics and surveillance > Apoptosis	none
Nbr1	NBR1, ­autophagy ­cargo ­receptor	mKIAA0049, P97432, gene:17966	-5	APEX_IMS, coexpression	IMS	Mitochondrial dynamics and surveillance > Autophagy	cerebellum, liver
Miga1	mitoguardin ­1	A930038D06, AI852168, C030011O14Rik, Fam7, Fam73a, Mit, Mita1, Q4QQM5, gene:215708	-5	literature	MOM	Mitochondrial dynamics and surveillance > Fusion	cerebrum, cerebellum, brainstem, spinalcord, smallintestine, testis
Stx17	syntaxin ­17	4833418L03Rik, 6330411F21Rik, 9030425C21Rik, AW048351, Q9D0I4, gene:67727	-6	APEX_IMS, coexpression	MOM	Mitochondrial dynamics and surveillance > Fission;	testis
						Mitochondrial dynamics and surveillance > Organelle contact sites;
						Mitochondrial dynamics and surveillance > Autophagy
Primpol	primase ­and ­polymerase ­(DNA-directed)	BC065112, Ccdc111, Q6P1E7, gene:408022	-6	literature,mito protein domain	Matrix	Mitochondrial central dogma > mtDNA maintenance > mtDNA repair	none
Nsun3	NOL1/NOP2/Sun ­domain ­family ­member ­3	6720484A09Rik, AU022521, Q8CCT7, gene:106338	-6	APEX_matrix, mito protein domain	Matrix	Mitochondrial central dogma > mtRNA metabolism > mt-tRNA modifications	none
Sphk2	sphingosine ­kinase ­2	C76851, Sk2, Spk2, Q9JIA7, gene:56632	-6	literature,mito protein domain	MIM	Metabolism > Lipid metabolism > Phospholipid metabolism;	none
						Mitochondrial dynamics and surveillance > Apoptosis
Casp8	caspase ­8	CASP-8, Casp, FLI, FLICE, MAC, MACH, Mch5, O89110, gene:12370	-6	literature, mito protein domain	MOM	Protein import, sorting and homeostasis > Protein homeostasis;	none
						Mitochondrial dynamics and surveillance > Apoptosis
Casp3	caspase ­3	A830040C14Rik, AC-, AC-3, CASP-3, CC3, CPP, CPP-32, CPP32, Casp, Caspase-3, Lice, SCA-1, Ya, Yama, mld, mldy, P70677, gene:12367	-6	literature,mito protein domain	IMS	Protein import, sorting and homeostasis > Protein homeostasis > Proteases;	none
						Mitochondrial dynamics and surveillance > Apoptosis
Bcl2l2	BCL2-like ­2	AW048834, Bcl-, Bcl-w, Gtrg, Gtrgal2, Gtro, Gtrosa41, bcl, bclw, c98, P70345, gene:12050	-6	literature, mito protein domain	MOM	Mitochondrial dynamics and surveillance > Apoptosis	none
Bcl2	BCL2-like ­2	AW048834, Bcl-, Bcl-w, Gtrg, Gtrgal2, Gtro, Gtrosa41, bcl, bclw, c98, P70345, gene:12050	-6	literature, mito protein domain	MOM	Mitochondrial dynamics and surveillance > Apoptosis	none
Pde2a	phosphodiesterase ­2A, ­cGMP-stimulated	CGS-PDE, cGSPDE, Q3TYK5, gene:207728	-6	literature,targetP signal	MIM	Signaling > cAMP-PKA signaling	cerebrum, cerebellum, brainstem, largeintestine
Bbc3	BCL2 ­binding ­component ­3	PU, PUMA, PUMA/JFY1, Q99ML1, gene:170770	-8	manual	MOM	Mitochondrial dynamics and surveillance > Apoptosis	none
Spire1	spire ­type ­actin ­nucleation ­factor ­1	6030430B19Rik, AI415299, AU022898, AW550622, Sp, Spir-1, D3YTL8, gene:68166	-8	literature	MOM	Mitochondrial dynamics and surveillance > Fission;	none
						Mitochondrial dynamics and surveillance > Organelle contact sites
Armcx6	armadillo ­repeat ­containing, ­X-linked ­6	AW060994, Q8K3A6, gene:278097	-11	literature	Membrane	none	none
Nat8l	N-acetyltransferase ­8-like	1110038O08Rik, Sh, Shati, Q3UGX3, gene:269642	-11	literature	Membrane	Metabolism > Amino acid metabolism > Glutamate metabolism	none
Armcx3	armadillo ­repeat ­containing, ­X-linked ­3	1200004E24Rik, AI450003, ALEX3, Q8BHS6, gene:71703	-11	literature	MOM	Mitochondrial dynamics and surveillance > Trafficking	none
Snap29	synaptosomal-associated ­protein ­29	1300018G05Rik, AI891940, AU020222, BB131856, Gs32, Q9ERB0, gene:67474	-11	APEX_IMS	IMS	Mitochondrial dynamics and surveillance > Autophagy	none
mt-Co1	cytochrome ­c ­oxidase ­subunit ­I	CoxI, P00397, gene:17708	12	literature, APEX_IMS, yeast mito homolog++, Rickettsial homolog, mito protein domain, MS/MS	MIM	OXPHOS > Complex IV > CIV subunits;	all 14
						Metabolism > Metals and cofactors > Heme-containing proteins;
						OXPHOS > OXPHOS subunits

## Sheet: WAT
Gene Name	Description	Synonyms	Maestro score	Evidence	Sub-compartment	MitoPathways	Tissues
Adhfe1	alcohol ­dehydrogenase, ­iron ­containing, ­1	6330565B14Rik, AI043035, Adh8, HOT, Q8R0N6, gene:76187	24	targetP signal, yeast mito homolog++, mito protein domain, coexpression, MS/MS++	Matrix	Metabolism > Amino acid metabolism > GABA metabolism	kidney, liver, heart, adipose, stomach, placenta
Cox14	cytochrome ­c ­oxidase ­assembly ­protein ­14	2310016M24Rik, AA959804, Q8BH51, gene:66379	21	literature, GFP, mito protein domain+, induction, coexpression++, MS/MS+	MIM	Mitochondrial central dogma > Translation > Translation factors;	cerebrum, cerebellum, brainstem, spinalcord, kidney, heart, smallintestine, testis
						OXPHOS > Complex IV > CIV assembly factors;
						OXPHOS > OXPHOS assembly factors
Gpt2	glutamic ­pyruvate ­transaminase ­(alanine ­aminotransferase) ­2	4631422C05Rik, AL, ALT2, AU014768, AU041193, C87201, Q8BGT5, gene:108682	12	APEX_matrix, targetP signal, Rickettsial homolog, mito protein domain, MS/MS++	Matrix	Metabolism > Amino acid metabolism > Glutamate metabolism	cerebrum, brainstem, liver, skeletalmuscle, adipose, stomach, placenta, testis
Bcl2l11	BCL2-like ­11 ­(apoptosis ­facilitator)	1500006F24Rik, Bi, Bim, Bo, Bod, bcl2-L-11, O54918, gene:12125	-5	manual, targetP signal	MOM	Mitochondrial dynamics and surveillance > Apoptosis	none
Mtx3	metaxin ­3	4930470O13Rik, AA409304, AI853833, AU067765, EG624619, Gm1194, Gm6514, D3YTP3, gene:382793	4	manual, mito protein domain+, MS/MS	MOM	Mitochondrial dynamics and surveillance > Intramitochondrial membrane interactions	cerebrum, cerebellum, brainstem, spinalcord
Ybey	ybeY ­metallopeptidase	1110068N23Rik, A130042E20Rik, C21orf57, ORF57, ORF66, Q8CAV0, gene:216119	5	APEX_matrix, targetP signal, Rickettsial homolog, MS/MS	Matrix	Mitochondrial central dogma > mtRNA metabolism > Polycistronic mtRNA processing;	largeintestine, placenta, testis
						Mitochondrial central dogma > Translation > Mitochondrial ribosome assembly
Ung	uracil ­DNA ­glycosylase	UNG1, UNG2, P97931, gene:22256	8	literature, targetP signal, yeast mito homolog, mito protein domain, induction	Matrix	Mitochondrial central dogma > mtDNA maintenance > mtDNA repair	none
Acad9	acyl-Coenzyme ­A ­dehydrogenase ­family, ­member ­9	2600017P15Rik, 4732402K02, C630012L17Rik, NPD0, NPD002, Q8JZN5, gene:229211	18	literature, APEX_matrix, targetP signal+, mito protein domain+, MS/MS++	MIM	OXPHOS > Complex I > CI assembly factors;	all 14
						OXPHOS > OXPHOS assembly factors
