# Supplementary material for: A landscape of mouse mitochondrial small non-coding RNAs
Source: PLoS One. 2024 Jan 2;19(1):e0293644. doi: 10.1371/journal.pone.0293644 (PMC10760717; doi:10.1371/journal.pone.0293644)
Supplement: S5 Table — (XLSX) [file pone.0293644.s005.xlsx]

## Sheet: Foglio1
qseqid	sseqid	qlen	slen	pident	length	SE(length=qlen)	mismatch	gapopen	gaps	qstart	qend	sstart	send	qcovs	qseq	sseq	evalue	bitscore
piR-mmu-68061354	ref|NC_005089.1|	40	16299	100	40	YES	0	0	0	1	40	7881	7920	100	CAAAATCACTAACAACCATAAAAGTAAAAACCCCTTGAGA	CAAAATCACTAACAACCATAAAAGTAAAAACCCCTTGAGA	4.84e-19	79.8
piR-mmu-68141761	ref|NC_005089.1|	40	16299	100	40	YES	0	0	0	1	40	6673	6712	100	CATGAAACACTGTCTCTTCTATAGGATCATTTATTTCACT	CATGAAACACTGTCTCTTCTATAGGATCATTTATTTCACT	4.84e-19	79.8
piR-mmu-68170043	ref|NC_005089.1|	40	16299	100	40	YES	0	0	0	1	40	9035	9074	100	AATTACATGAGCTCATCATAGCCTTATAGAAGGTAAACGA	AATTACATGAGCTCATCATAGCCTTATAGAAGGTAAACGA	4.84e-19	79.8
piR-mmu-68187177	ref|NC_005089.1|	40	16299	100	40	YES	0	0	0	1	40	8096	8135	100	TAATGCTAATCCACACACCAAAAGGACGAACATGAACCCT	TAATGCTAATCCACACACCAAAAGGACGAACATGAACCCT	4.84e-19	79.8
piR-mmu-68194069	ref|NC_005089.1|	40	16299	100	40	YES	0	0	0	1	40	8045	8084	100	ACCGTCTCCATTCTTTCCAACACTGACTAGTTAAACTTAT	ACCGTCTCCATTCTTTCCAACACTGACTAGTTAAACTTAT	4.84e-19	79.8
piR-mmu-68303622	ref|NC_005089.1|	40	16299	100	40	YES	0	0	0	1	40	7953	7992	100	CATTACCCCAACAATAATAGGATTCCCAATCGTTGTAGCC	CATTACCCCAACAATAATAGGATTCCCAATCGTTGTAGCC	4.84e-19	79.8
piR-mmu-68079982	ref|NC_005089.1|	39	16299	100	39	YES	0	0	0	1	39	8151	8189	100	AATCATATTTATTGGATCAACAAATCTCCTAGGCCTTTT	AATCATATTTATTGGATCAACAAATCTCCTAGGCCTTTT	1.85e-18	77.8
piR-mmu-68089362	ref|NC_005089.1|	39	16299	100	39	YES	0	0	0	1	39	7514	7552	100	CTAGGACTTAAAACTGATGCCATCCCAGGCCGACTAAAT	CTAGGACTTAAAACTGATGCCATCCCAGGCCGACTAAAT	1.85e-18	77.8
piR-mmu-68143325	ref|NC_005089.1|	39	16299	100	39	YES	0	0	0	1	39	8767	8805	100	TATATCAATGATGACGAGACGTAATTCGTGAAGGAACCT	TATATCAATGATGACGAGACGTAATTCGTGAAGGAACCT	1.85e-18	77.8
piR-mmu-68182866	ref|NC_005089.1|	39	16299	100	39	YES	0	0	0	1	39	10925	10963	100	AACAAAATATATAGCATACCCCTTCATCCTTCTCTCCCT	AACAAAATATATAGCATACCCCTTCATCCTTCTCTCCCT	1.85e-18	77.8
piR-mmu-68187835	ref|NC_005089.1|	39	16299	100	39	YES	0	0	0	1	39	7983	8021	100	CGTTGTAGCCATCATTATATTTCCTTCAATCCTATTCCC	CGTTGTAGCCATCATTATATTTCCTTCAATCCTATTCCC	1.85e-18	77.8
piR-mmu-68261055	ref|NC_005089.1|	39	16299	100	39	YES	0	0	0	1	39	7923	7961	100	TAAAATGAACGAAAATCTATTTGCCTCATTCATTACCCC	TAAAATGAACGAAAATCTATTTGCCTCATTCATTACCCC	1.85e-18	77.8
piR-mmu-68279219	ref|NC_005089.1|	39	16299	100	39	YES	0	0	0	1	39	9877	9915	100	ATGCCATCTACCTTCTTCAACCTCACCATAGCCTTCTCA	ATGCCATCTACCTTCTTCAACCTCACCATAGCCTTCTCA	1.85e-18	77.8
piR-mmu-68289194	ref|NC_005089.1|	39	16299	100	39	YES	0	0	0	1	39	6495	6533	100	ATAGCAGGATTTGTTCACTGATTCCCATTATTTTCAGGC	ATAGCAGGATTTGTTCACTGATTCCCATTATTTTCAGGC	1.85e-18	77.8
piR-mmu-68454116	ref|NC_005089.1|	39	16299	100	39	YES	0	0	0	1	39	10477	10439	100	ATTTGTAAGCTGATTAGTATTGAGATGTAGAGTTTTTGT	ATTTGTAAGCTGATTAGTATTGAGATGTAGAGTTTTTGT	1.85e-18	77.8
piR-mmu-68482813	ref|NC_005089.1|	39	16299	100	39	YES	0	0	0	1	39	7496	7534	100	TCATGAGCAGTCCCCTCCCTAGGACTTAAAACTGATGCC	TCATGAGCAGTCCCCTCCCTAGGACTTAAAACTGATGCC	1.85e-18	77.8
piR-mmu-68521945	ref|NC_005089.1|	39	16299	100	39	YES	0	0	0	1	39	7921	7959	100	ATTAAAATGAACGAAAATCTATTTGCCTCATTCATTACC	ATTAAAATGAACGAAAATCTATTTGCCTCATTCATTACC	1.85e-18	77.8
piR-mmu-68091856	ref|NC_005089.1|	38	16299	100	38	YES	0	0	0	1	38	7881	7918	100	CAAAATCACTAACAACCATAAAAGTAAAAACCCCTTGA	CAAAATCACTAACAACCATAAAAGTAAAAACCCCTTGA	7.07e-18	75.8
piR-mmu-68142919	ref|NC_005089.1|	38	16299	100	38	YES	0	0	0	1	38	7843	7880	100	AAAAGTCTCATCACAAACATTCCCACTGGCACCTTCAC	AAAAGTCTCATCACAAACATTCCCACTGGCACCTTCAC	7.07e-18	75.8
piR-mmu-68188465	ref|NC_005089.1|	38	16299	100	38	YES	0	0	0	1	38	8746	8709	100	AGGCCAAGGGTTAATAGTGTAATTGAATTATAGTGAAA	AGGCCAAGGGTTAATAGTGTAATTGAATTATAGTGAAA	7.07e-18	75.8
piR-mmu-68302193	ref|NC_005089.1|	38	16299	100	38	YES	0	0	0	1	38	8832	8869	100	CAAAAAGGACTACGATATGGTATAATTCTATTCATCGT	CAAAAAGGACTACGATATGGTATAATTCTATTCATCGT	7.07e-18	75.8
piR-mmu-68318232	ref|NC_005089.1|	38	16299	100	38	YES	0	0	0	1	38	8529	8566	100	TCTAGAATTTGCAGTAGCATTAATTCAAGCCTACGTAT	TCTAGAATTTGCAGTAGCATTAATTCAAGCCTACGTAT	7.07e-18	75.8
piR-mmu-68340641	ref|NC_005089.1|	38	16299	100	38	YES	0	0	0	1	38	7766	7803	100	ATGCCACAACTAGATACATCAACATGATTTATCACAAT	ATGCCACAACTAGATACATCAACATGATTTATCACAAT	7.07e-18	75.8
piR-mmu-68345049	ref|NC_005089.1|	38	16299	100	38	YES	0	0	0	1	38	7967	8004	100	TAATAGGATTCCCAATCGTTGTAGCCATCATTATATTT	TAATAGGATTCCCAATCGTTGTAGCCATCATTATATTT	7.07e-18	75.8
piR-mmu-68101912	ref|NC_005089.1|	37	16299	100	37	YES	0	0	0	1	37	9935	9971	100	TTATATTTCGCTCTCACCTAATATCCACATTACTATG	TTATATTTCGCTCTCACCTAATATCCACATTACTATG	2.7e-17	73.8
piR-mmu-68236896	ref|NC_005089.1|	37	16299	100	37	YES	0	0	0	1	37	9622	9658	100	TTTTCTTGGTAGCAATTACATTTCTATTATTTGACCT	TTTTCTTGGTAGCAATTACATTTCTATTATTTGACCT	2.7e-17	73.8
piR-mmu-68248319	ref|NC_005089.1|	37	16299	100	37	YES	0	0	0	1	37	8340	8376	100	TCCAATACTTATTATTATTGAAACAATTAGCCTATTT	TCCAATACTTATTATTATTGAAACAATTAGCCTATTT	2.7e-17	73.8
piR-mmu-68254151	ref|NC_005089.1|	37	16299	100	37	YES	0	0	0	1	37	10139	10175	100	ATTACGTCCAAAATCTCAACCTACTACAATGCTAAAA	ATTACGTCCAAAATCTCAACCTACTACAATGCTAAAA	2.7e-17	73.8
piR-mmu-68258332	ref|NC_005089.1|	37	16299	100	37	YES	0	0	0	1	37	8973	9009	100	CCACTTAACCCTCTAGAAGTCCCACTACTTAATACTT	CCACTTAACCCTCTAGAAGTCCCACTACTTAATACTT	2.7e-17	73.8
piR-mmu-68368336	ref|NC_005089.1|	37	16299	100	37	YES	0	0	0	1	37	7445	7481	100	CCAATAGAACTTCCAATCCGTATATTAATTTCATCTG	CCAATAGAACTTCCAATCCGTATATTAATTTCATCTG	2.7e-17	73.8
piR-mmu-68385524	ref|NC_005089.1|	37	16299	100	37	YES	0	0	0	1	37	10100	10136	100	TAGCCCTACTAGTAAAAGTTTCAAACACGTACGGAAC	TAGCCCTACTAGTAAAAGTTTCAAACACGTACGGAAC	2.7e-17	73.8
piR-mmu-68415246	ref|NC_005089.1|	37	16299	100	37	YES	0	0	0	1	37	8445	8481	100	AATCGGAGGAGCTACTCTAGTATTAATAAATATTAGC	AATCGGAGGAGCTACTCTAGTATTAATAAATATTAGC	2.7e-17	73.8
piR-mmu-68455507	ref|NC_005089.1|	37	16299	100	37	YES	0	0	0	1	37	9048	9084	100	CATCATAGCCTTATAGAAGGTAAACGAAACCACATAA	CATCATAGCCTTATAGAAGGTAAACGAAACCACATAA	2.7e-17	73.8
piR-mmu-68487421	ref|NC_005089.1|	37	16299	100	37	YES	0	0	0	1	37	7322	7358	100	TGATACTGAAGCTACGAATATACTGACTATGAAGACC	TGATACTGAAGCTACGAATATACTGACTATGAAGACC	2.7e-17	73.8
piR-mmu-1378811	ref|NC_005089.1|	36	16299	100	36	YES	0	0	0	1	36	806	841	100	ACATTACTATACCCTTTATGAAACTAAAGGACTAAG	ACATTACTATACCCTTTATGAAACTAAAGGACTAAG	1.03e-16	71.9
piR-mmu-68076381	ref|NC_005089.1|	36	16299	100	36	YES	0	0	0	1	36	9100	9135	100	TTACCATTATACTAGGACTTTACTTCACCATCCTCC	TTACCATTATACTAGGACTTTACTTCACCATCCTCC	1.03e-16	71.9
piR-mmu-68082522	ref|NC_005089.1|	36	16299	100	36	YES	0	0	0	1	36	7534	7569	100	CATCCCAGGCCGACTAAATCAAGCAACAGTAACATC	CATCCCAGGCCGACTAAATCAAGCAACAGTAACATC	1.03e-16	71.9
piR-mmu-68082788	ref|NC_005089.1|	36	16299	100	36	YES	0	0	0	1	36	7508	7543	100	CCCTCCCTAGGACTTAAAACTGATGCCATCCCAGGC	CCCTCCCTAGGACTTAAAACTGATGCCATCCCAGGC	1.03e-16	71.9
piR-mmu-68087241	ref|NC_005089.1|	36	16299	100	36	YES	0	0	0	1	36	8488	8523	100	ACAGCTACCATTACATTTATTATTTTACTTCTACTC	ACAGCTACCATTACATTTATTATTTTACTTCTACTC	1.03e-16	71.9
piR-mmu-68104683	ref|NC_005089.1|	36	16299	100	36	YES	0	0	0	1	36	7886	7921	100	TCACTAACAACCATAAAAGTAAAAACCCCTTGAGAA	TCACTAACAACCATAAAAGTAAAAACCCCTTGAGAA	1.03e-16	71.9
piR-mmu-68115801	ref|NC_005089.1|	36	16299	100	36	YES	0	0	0	1	36	8057	8092	100	CTTTCCAACACTGACTAGTTAAACTTATTATCAAAC	CTTTCCAACACTGACTAGTTAAACTTATTATCAAAC	1.03e-16	71.9
piR-mmu-68256568	ref|NC_005089.1|	36	16299	100	36	YES	0	0	0	1	36	10932	10967	100	TATATAGCATACCCCTTCATCCTTCTCTCCCTATGA	TATATAGCATACCCCTTCATCCTTCTCTCCCTATGA	1.03e-16	71.9
piR-mmu-68300409	ref|NC_005089.1|	36	16299	100	36	YES	0	0	0	1	36	6838	6873	100	CATTCGAGGAACCAACCTATGTAAAAGTAAAATAAG	CATTCGAGGAACCAACCTATGTAAAAGTAAAATAAG	1.03e-16	71.9
piR-mmu-68381516	ref|NC_005089.1|	36	16299	100	36	YES	0	0	0	1	36	8113	8148	100	CCAAAAGGACGAACATGAACCCTAATAATTGTTTCC	CCAAAAGGACGAACATGAACCCTAATAATTGTTTCC	1.03e-16	71.9
piR-mmu-68435311	ref|NC_005089.1|	36	16299	100	36	YES	0	0	0	1	36	8037	8072	100	AATCAACAACCGTCTCCATTCTTTCCAACACTGACT	AATCAACAACCGTCTCCATTCTTTCCAACACTGACT	1.03e-16	71.9
piR-mmu-68460680	ref|NC_005089.1|	36	16299	100	36	YES	0	0	0	1	36	9877	9912	100	ATGCCATCTACCTTCTTCAACCTCACCATAGCCTTC	ATGCCATCTACCTTCTTCAACCTCACCATAGCCTTC	1.03e-16	71.9
piR-mmu-68480737	ref|NC_005089.1|	36	16299	100	36	YES	0	0	0	1	36	6570	6605	100	GCCATCATATTCGTAGGAGTAAACATAACATTCTTC	GCCATCATATTCGTAGGAGTAAACATAACATTCTTC	1.03e-16	71.9
piR-mmu-68495994	ref|NC_005089.1|	36	16299	100	36	YES	0	0	0	1	36	8921	8956	100	CCTCGTACCAACACATGATCTAGGAGGCTGCTGACC	CCTCGTACCAACACATGATCTAGGAGGCTGCTGACC	1.03e-16	71.9
piR-mmu-323106	ref|NC_005089.1|	35	16299	100	35	YES	0	0	0	1	35	1094	1128	100	ACTAATCCTAGCCCTAGCCCTACACAAATATAATT	ACTAATCCTAGCCCTAGCCCTACACAAATATAATT	3.91e-16	69.9
piR-mmu-1352742	ref|NC_005089.1|	35	16299	100	35	YES	0	0	0	1	35	1256	1290	100	AAAGATTAAACCTTGTACCTTTTGCATAATGAACT	AAAGATTAAACCTTGTACCTTTTGCATAATGAACT	3.91e-16	69.9
piR-mmu-68111093	ref|NC_005089.1|	35	16299	100	35	YES	0	0	0	1	35	10410	10444	100	AACCACCTAAAAAAAGATAATAACGTACTACAAAA	AACCACCTAAAAAAAGATAATAACGTACTACAAAA	3.91e-16	69.9
piR-mmu-68115506	ref|NC_005089.1|	35	16299	100	35	YES	0	0	0	1	35	7886	7920	100	TCACTAACAACCATAAAAGTAAAAACCCCTTGAGA	TCACTAACAACCATAAAAGTAAAAACCCCTTGAGA	3.91e-16	69.9
piR-mmu-68140405	ref|NC_005089.1|	35	16299	100	35	YES	0	0	0	1	35	7880	7914	100	CCAAAATCACTAACAACCATAAAAGTAAAAACCCC	CCAAAATCACTAACAACCATAAAAGTAAAAACCCC	3.91e-16	69.9
piR-mmu-68146583	ref|NC_005089.1|	35	16299	100	35	YES	0	0	0	1	35	10438	10472	100	TACAAAAACTCTACATCTCAATACTAATCAGCTTA	TACAAAAACTCTACATCTCAATACTAATCAGCTTA	3.91e-16	69.9
piR-mmu-68148047	ref|NC_005089.1|	35	16299	100	35	YES	0	0	0	1	35	7996	8030	100	ATTATATTTCCTTCAATCCTATTCCCATCCTCAAA	ATTATATTTCCTTCAATCCTATTCCCATCCTCAAA	3.91e-16	69.9
piR-mmu-68208978	ref|NC_005089.1|	35	16299	100	35	YES	0	0	0	1	35	10326	10360	100	AATATATTCTCCTCAGACCCCCTATCCACACCATT	AATATATTCTCCTCAGACCCCCTATCCACACCATT	3.91e-16	69.9
piR-mmu-68361189	ref|NC_005089.1|	35	16299	100	35	YES	0	0	0	1	35	10337	10371	100	CTCAGACCCCCTATCCACACCATTAATTATTTTAA	CTCAGACCCCCTATCCACACCATTAATTATTTTAA	3.91e-16	69.9
piR-mmu-68377568	ref|NC_005089.1|	35	16299	100	35	YES	0	0	0	1	35	7584	7618	100	TATTCTATGGCCAATGCTCTGAAATTTGTGGATCT	TATTCTATGGCCAATGCTCTGAAATTTGTGGATCT	3.91e-16	69.9
piR-mmu-68388678	ref|NC_005089.1|	35	16299	100	35	YES	0	0	0	1	35	7572	7606	100	ACCGACCAGGGTTATTCTATGGCCAATGCTCTGAA	ACCGACCAGGGTTATTCTATGGCCAATGCTCTGAA	3.91e-16	69.9
piR-mmu-68412104	ref|NC_005089.1|	35	16299	100	35	YES	0	0	0	1	35	7176	7210	100	CAATAGATGCACAAGAAGTTGAAACCATTTGAACT	CAATAGATGCACAAGAAGTTGAAACCATTTGAACT	3.91e-16	69.9
piR-mmu-68413955	ref|NC_005089.1|	35	16299	100	35	YES	0	0	0	1	35	10216	10250	100	TATCAAGCCCTAAAAAAACCTGAACAAACGTAACC	TATCAAGCCCTAAAAAAACCTGAACAAACGTAACC	3.91e-16	69.9
piR-mmu-68440865	ref|NC_005089.1|	35	16299	100	35	YES	0	0	0	1	35	6825	6859	100	CCACCATATCACACATTCGAGGAACCAACCTATGT	CCACCATATCACACATTCGAGGAACCAACCTATGT	3.91e-16	69.9
piR-mmu-68474605	ref|NC_005089.1|	35	16299	100	35	YES	0	0	0	1	35	10317	10351	100	AACTTTTCAAATATATTCTCCTCAGACCCCCTATC	AACTTTTCAAATATATTCTCCTCAGACCCCCTATC	3.91e-16	69.9
piR-mmu-68507852	ref|NC_005089.1|	35	16299	100	35	YES	0	0	0	1	35	6913	6947	100	AATCTCATATCCTATATGTCTTTCTCAATAAGATA	AATCTCATATCCTATATGTCTTTCTCAATAAGATA	3.91e-16	69.9
piR-mmu-68541057	ref|NC_005089.1|	35	16299	100	35	YES	0	0	0	1	35	7398	7432	100	AACCTGGTGAACTACGACTGCTAGAAGTTGATAAC	AACCTGGTGAACTACGACTGCTAGAAGTTGATAAC	3.91e-16	69.9
piR-mmu-305375	ref|NC_005089.1|	34	16299	100	34	YES	0	0	0	1	34	1306	1339	100	AACTAAAAGAATTACAGCTAGAAACCCCGAAACC	AACTAAAAGAATTACAGCTAGAAACCCCGAAACC	1.49e-15	67.9
piR-mmu-308235	ref|NC_005089.1|	34	16299	100	34	YES	0	0	0	1	34	2151	2184	100	AAGACGAGAAGACCCTATGGAGCTTAAATTATAT	AAGACGAGAAGACCCTATGGAGCTTAAATTATAT	1.49e-15	67.9
piR-mmu-1067656	ref|NC_005089.1|	34	16299	100	34	YES	0	0	0	1	34	1894	1927	100	AAAAAGATAAAAGGAACTCGGCAAACAAGAACCC	AAAAAGATAAAAGGAACTCGGCAAACAAGAACCC	1.49e-15	67.9
piR-mmu-1069109	ref|NC_005089.1|	34	16299	100	34	YES	0	0	0	1	34	7387	7420	100	AAACGACCTAAAACCTGGTGAACTACGACTGCTA	AAACGACCTAAAACCTGGTGAACTACGACTGCTA	1.49e-15	67.9
piR-mmu-1085136	ref|NC_005089.1|	34	16299	100	34	YES	0	0	0	1	34	1094	1127	100	ACTAATCCTAGCCCTAGCCCTACACAAATATAAT	ACTAATCCTAGCCCTAGCCCTACACAAATATAAT	1.49e-15	67.9
piR-mmu-1086132	ref|NC_005089.1|	34	16299	100	34	YES	0	0	0	1	34	9328	9361	100	ACTGACATTTTGTAGACGTAGTCTGACTTTTCCT	ACTGACATTTTGTAGACGTAGTCTGACTTTTCCT	1.49e-15	67.9
piR-mmu-1097944	ref|NC_005089.1|	34	16299	100	34	YES	0	0	0	1	34	2646	2679	100	ATACGTACACCCTCTAACCTAGAGAAGGTTATTA	ATACGTACACCCTCTAACCTAGAGAAGGTTATTA	1.49e-15	67.9
piR-mmu-1103447	ref|NC_005089.1|	34	16299	100	34	YES	0	0	0	1	34	7665	7698	100	ATTTCGAAAACTGATCTGCTTCAATAATTTAATT	ATTTCGAAAACTGATCTGCTTCAATAATTTAATT	1.49e-15	67.9
piR-mmu-1349032	ref|NC_005089.1|	34	16299	100	34	YES	0	0	0	1	34	7396	7429	100	AAAACCTGGTGAACTACGACTGCTAGAAGTTGAT	AAAACCTGGTGAACTACGACTGCTAGAAGTTGAT	1.49e-15	67.9
piR-mmu-1373092	ref|NC_005089.1|	34	16299	100	34	YES	0	0	0	1	34	1359	1392	100	AATTTTATGAATCAACTCGTCTATGTGGCAAAAT	AATTTTATGAATCAACTCGTCTATGTGGCAAAAT	1.49e-15	67.9
piR-mmu-1420261	ref|NC_005089.1|	34	16299	100	34	YES	0	0	0	1	34	1169	1202	100	ATTGGAGAAAGAAATTCGTACATCTAGGAGCTAT	ATTGGAGAAAGAAATTCGTACATCTAGGAGCTAT	1.49e-15	67.9
piR-mmu-1570644	ref|NC_005089.1|	34	16299	100	34	YES	0	0	0	1	34	1193	1226	100	TAGGAGCTATAGAACTAGTACCGCAAGGGAAAGA	TAGGAGCTATAGAACTAGTACCGCAAGGGAAAGA	1.49e-15	67.9
piR-mmu-1595852	ref|NC_005089.1|	34	16299	100	34	YES	0	0	0	1	34	4396	4429	100	TATTTTCATAGGGGCATGAGGAGGACTTAACCAA	TATTTTCATAGGGGCATGAGGAGGACTTAACCAA	1.49e-15	67.9
piR-mmu-48719955	ref|NC_005089.1|	34	16299	100	34	YES	0	0	0	1	34	11695	11728	100	ATTGGTCTTAGGAACCAAAAACCTTGGTGCAAAT	ATTGGTCTTAGGAACCAAAAACCTTGGTGCAAAT	1.49e-15	67.9
piR-mmu-48790283	ref|NC_005089.1|	34	16299	100	34	YES	0	0	0	1	34	2705	2738	100	AAGACTTAAAACCTTGTTCCCAGAGGTTCAAATC	AAGACTTAAAACCTTGTTCCCAGAGGTTCAAATC	1.49e-15	67.9
piR-mmu-48815085	ref|NC_005089.1|	34	16299	100	34	YES	0	0	0	1	34	11613	11646	100	AAGAAAGATTGCAAGAACTGCTAATTCATGCTTC	AAGAAAGATTGCAAGAACTGCTAATTCATGCTTC	1.49e-15	67.9
piR-mmu-48902632	ref|NC_005089.1|	34	16299	100	34	YES	0	0	0	1	34	536	569	100	ATTTAACAAAACTATTTGCCAGAGAACTACTAGC	ATTTAACAAAACTATTTGCCAGAGAACTACTAGC	1.49e-15	67.9
piR-mmu-48940006	ref|NC_005089.1|	34	16299	100	34	YES	0	0	0	1	34	13904	13937	100	AAAACTATTAAACCTAAAAACGATCCACCAAACC	AAAACTATTAAACCTAAAAACGATCCACCAAACC	1.49e-15	67.9
piR-mmu-49108921	ref|NC_005089.1|	34	16299	100	34	YES	0	0	0	1	34	2717	2750	100	CTTGTTCCCAGAGGTTCAAATCCTCTCCCTAATA	CTTGTTCCCAGAGGTTCAAATCCTCTCCCTAATA	1.49e-15	67.9
piR-mmu-49131799	ref|NC_005089.1|	34	16299	100	34	YES	0	0	0	1	34	11566	11599	100	CATTAGACTGTGAATCTGACAACAGGAAATAAAC	CATTAGACTGTGAATCTGACAACAGGAAATAAAC	1.49e-15	67.9
piR-mmu-49185866	ref|NC_005089.1|	34	16299	100	34	YES	0	0	0	1	34	3723	3756	100	AAGAATTACTTTGATAGAGTAAATTATAGAGGTT	AAGAATTACTTTGATAGAGTAAATTATAGAGGTT	1.49e-15	67.9
piR-mmu-49211856	ref|NC_005089.1|	34	16299	100	34	YES	0	0	0	1	34	1060	1093	100	ACCCAGAAGATTTCATGACCAATGAACACTCTGA	ACCCAGAAGATTTCATGACCAATGAACACTCTGA	1.49e-15	67.9
piR-mmu-49365702	ref|NC_005089.1|	34	16299	100	34	YES	0	0	0	1	34	3845	3878	100	AGTAAGGTCAGCTAATTAAGCTATCGGGCCCATA	AGTAAGGTCAGCTAATTAAGCTATCGGGCCCATA	1.49e-15	67.9
piR-mmu-49388099	ref|NC_005089.1|	34	16299	100	34	YES	0	0	0	1	34	11554	11587	100	GTTTACAAAAAACATTAGACTGTGAATCTGACAA	GTTTACAAAAAACATTAGACTGTGAATCTGACAA	1.49e-15	67.9
piR-mmu-49414793	ref|NC_005089.1|	34	16299	100	34	YES	0	0	0	1	34	11565	11598	100	ACATTAGACTGTGAATCTGACAACAGGAAATAAA	ACATTAGACTGTGAATCTGACAACAGGAAATAAA	1.49e-15	67.9
piR-mmu-49550150	ref|NC_005089.1|	34	16299	100	34	YES	0	0	0	1	34	11569	11602	100	TAGACTGTGAATCTGACAACAGGAAATAAACCTC	TAGACTGTGAATCTGACAACAGGAAATAAACCTC	1.49e-15	67.9
piR-mmu-50196624	ref|NC_005089.1|	34	16299	100	34	YES	0	0	0	1	34	7731	7764	100	GTTAAAGTTAGAGACCTTAAAATCTCCATAGTGA	GTTAAAGTTAGAGACCTTAAAATCTCCATAGTGA	1.49e-15	67.9
piR-mmu-50377622	ref|NC_005089.1|	34	16299	100	34	YES	0	0	0	1	34	8635	8668	100	TAGTTAATCCAAGTCCATGACCATTAACTGGAGC	TAGTTAATCCAAGTCCATGACCATTAACTGGAGC	1.49e-15	67.9
piR-mmu-50400016	ref|NC_005089.1|	34	16299	100	34	YES	0	0	0	1	34	1059	1092	100	CACCCAGAAGATTTCATGACCAATGAACACTCTG	CACCCAGAAGATTTCATGACCAATGAACACTCTG	1.49e-15	67.9
piR-mmu-50495594	ref|NC_005089.1|	34	16299	100	34	YES	0	0	0	1	34	11708	11741	100	ACCAAAAACCTTGGTGCAAATCCAAATAAAAGTA	ACCAAAAACCTTGGTGCAAATCCAAATAAAAGTA	1.49e-15	67.9
piR-mmu-50711103	ref|NC_005089.1|	34	16299	100	34	YES	0	0	0	1	34	3452	3485	100	AAACGCCCTAACAACTATTATCTTCCTAGGACCC	AAACGCCCTAACAACTATTATCTTCCTAGGACCC	1.49e-15	67.9
piR-mmu-50890917	ref|NC_005089.1|	34	16299	100	34	YES	0	0	0	1	34	9413	9446	100	AACTGACTTCCAATTAGTAGATTCTGAATAAACC	AACTGACTTCCAATTAGTAGATTCTGAATAAACC	1.49e-15	67.9
piR-mmu-51033971	ref|NC_005089.1|	34	16299	100	34	YES	0	0	0	1	34	15356	15389	100	TCAAGAAGAAGGAGCTACTCCCCACCACCAGCAC	TCAAGAAGAAGGAGCTACTCCCCACCACCAGCAC	1.49e-15	67.9
piR-mmu-51036335	ref|NC_005089.1|	34	16299	100	34	YES	0	0	0	1	34	2000	2033	100	TAACGGCCGCGGTATCCTGACCGTGCAAAGGTAG	TAACGGCCGCGGTATCCTGACCGTGCAAAGGTAG	1.49e-15	67.9
piR-mmu-51077154	ref|NC_005089.1|	34	16299	100	34	YES	0	0	0	1	34	4800	4833	100	TAATTTATTCCACTTCACTAACAATATTTCCAAC	TAATTTATTCCACTTCACTAACAATATTTCCAAC	1.49e-15	67.9
piR-mmu-51176311	ref|NC_005089.1|	34	16299	100	34	YES	0	0	0	1	34	2751	2784	100	GTGTTCTTTATTAATATCCTAACACTCCTCGTCC	GTGTTCTTTATTAATATCCTAACACTCCTCGTCC	1.49e-15	67.9
piR-mmu-51282543	ref|NC_005089.1|	34	16299	100	34	YES	0	0	0	1	34	567	600	100	AGCCATAGCTTAAAACTCAAAGGACTTGGCGGTA	AGCCATAGCTTAAAACTCAAAGGACTTGGCGGTA	1.49e-15	67.9
piR-mmu-51333413	ref|NC_005089.1|	34	16299	100	34	YES	0	0	0	1	34	3867	3900	100	ATCGGGCCCATACCCCGAAAACGTTGGTTTAAAT	ATCGGGCCCATACCCCGAAAACGTTGGTTTAAAT	1.49e-15	67.9
piR-mmu-51357440	ref|NC_005089.1|	34	16299	100	34	YES	0	0	0	1	34	9808	9841	100	TGGTAATTAGTTTAAAAAAAATTAATGATTTCGA	TGGTAATTAGTTTAAAAAAAATTAATGATTTCGA	1.49e-15	67.9
piR-mmu-51476952	ref|NC_005089.1|	34	16299	100	34	YES	0	0	0	1	34	9098	9131	100	AATTACCATTATACTAGGACTTTACTTCACCATC	AATTACCATTATACTAGGACTTTACTTCACCATC	1.49e-15	67.9
piR-mmu-68054855	ref|NC_005089.1|	34	16299	100	34	YES	0	0	0	1	34	10205	10238	100	ACTAACCTGACTATCAAGCCCTAAAAAAACCTGA	ACTAACCTGACTATCAAGCCCTAAAAAAACCTGA	1.49e-15	67.9
piR-mmu-68068158	ref|NC_005089.1|	34	16299	100	34	YES	0	0	0	1	34	10221	10254	100	AGCCCTAAAAAAACCTGAACAAACGTAACCTCAT	AGCCCTAAAAAAACCTGAACAAACGTAACCTCAT	1.49e-15	67.9
piR-mmu-68120713	ref|NC_005089.1|	34	16299	100	34	YES	0	0	0	1	34	10559	10526	100	AATAAGTGTTGGGATTAAGGTTGCTTCAAATAAA	AATAAGTGTTGGGATTAAGGTTGCTTCAAATAAA	1.49e-15	67.9
piR-mmu-68177145	ref|NC_005089.1|	34	16299	100	34	YES	0	0	0	1	34	8555	8588	100	AAGCCTACGTATTCACCCTCCTAGTAAGCCTATA	AAGCCTACGTATTCACCCTCCTAGTAAGCCTATA	1.49e-15	67.9
piR-mmu-68178347	ref|NC_005089.1|	34	16299	100	34	YES	0	0	0	1	34	7012	7045	100	TATGGCCTACCCATTCCAACTTGGTCTACAAGAC	TATGGCCTACCCATTCCAACTTGGTCTACAAGAC	1.49e-15	67.9
piR-mmu-68221471	ref|NC_005089.1|	34	16299	100	34	YES	0	0	0	1	34	6540	6573	100	CTAGATGACACATGAGCAAAAGCCCACTTCGCCA	CTAGATGACACATGAGCAAAAGCCCACTTCGCCA	1.49e-15	67.9
piR-mmu-68228161	ref|NC_005089.1|	34	16299	100	34	YES	0	0	0	1	34	10409	10442	100	AAACCACCTAAAAAAAGATAATAACGTACTACAA	AAACCACCTAAAAAAAGATAATAACGTACTACAA	1.49e-15	67.9
piR-mmu-68300648	ref|NC_005089.1|	34	16299	100	34	YES	0	0	0	1	34	7843	7876	100	AAAAGTCTCATCACAAACATTCCCACTGGCACCT	AAAAGTCTCATCACAAACATTCCCACTGGCACCT	1.49e-15	67.9
piR-mmu-68312389	ref|NC_005089.1|	34	16299	100	34	YES	0	0	0	1	34	7469	7436	100	ATATACGGATTGGAAGTTCTATTGGCAGAACGAC	ATATACGGATTGGAAGTTCTATTGGCAGAACGAC	1.49e-15	67.9
piR-mmu-68317622	ref|NC_005089.1|	34	16299	100	34	YES	0	0	0	1	34	6836	6869	100	CACATTCGAGGAACCAACCTATGTAAAAGTAAAA	CACATTCGAGGAACCAACCTATGTAAAAGTAAAA	1.49e-15	67.9
piR-mmu-68321620	ref|NC_005089.1|	34	16299	100	34	YES	0	0	0	1	34	9882	9915	100	ATCTACCTTCTTCAACCTCACCATAGCCTTCTCA	ATCTACCTTCTTCAACCTCACCATAGCCTTCTCA	1.49e-15	67.9
piR-mmu-68331812	ref|NC_005089.1|	34	16299	100	34	YES	0	0	0	1	34	10011	10044	100	AGTAACTTCCCTAAACTCCAACTCCATAAGCTCC	AGTAACTTCCCTAAACTCCAACTCCATAAGCTCC	1.49e-15	67.9
piR-mmu-68347983	ref|NC_005089.1|	34	16299	100	34	YES	0	0	0	1	34	8636	8669	100	AGTTAATCCAAGTCCATGACCATTAACTGGAGCC	AGTTAATCCAAGTCCATGACCATTAACTGGAGCC	1.49e-15	67.9
piR-mmu-68411965	ref|NC_005089.1|	34	16299	100	34	YES	0	0	0	1	34	7505	7538	100	GTCCCCTCCCTAGGACTTAAAACTGATGCCATCC	GTCCCCTCCCTAGGACTTAAAACTGATGCCATCC	1.49e-15	67.9
piR-mmu-68430920	ref|NC_005089.1|	34	16299	100	34	YES	0	0	0	1	34	7578	7545	100	GGTCGGTTTGATGTTACTGTTGCTTGATTTAGTC	GGTCGGTTTGATGTTACTGTTGCTTGATTTAGTC	1.49e-15	67.9
piR-mmu-68459504	ref|NC_005089.1|	34	16299	100	34	YES	0	0	0	1	34	7914	7947	100	CTTGAGAATTAAAATGAACGAAAATCTATTTGCC	CTTGAGAATTAAAATGAACGAAAATCTATTTGCC	1.49e-15	67.9
piR-mmu-68468582	ref|NC_005089.1|	34	16299	100	34	YES	0	0	0	1	34	8174	8207	100	ATCTCCTAGGCCTTTTACCACATACATTTACACC	ATCTCCTAGGCCTTTTACCACATACATTTACACC	1.49e-15	67.9
piR-mmu-68479893	ref|NC_005089.1|	34	16299	100	34	YES	0	0	0	1	34	7305	7338	100	AAACCATAGGGCACCAATGATACTGAAGCTACGA	AAACCATAGGGCACCAATGATACTGAAGCTACGA	1.49e-15	67.9
piR-mmu-195488	ref|NC_005089.1|	33	16299	100	33	YES	0	0	0	1	33	2066	2098	100	ATGAACGGCTAAACGAGGGTCCAACTGTCTCTT	ATGAACGGCTAAACGAGGGTCCAACTGTCTCTT	5.64e-15	65.9
piR-mmu-225414	ref|NC_005089.1|	33	16299	100	33	YES	0	0	0	1	33	1894	1926	100	AAAAAGATAAAAGGAACTCGGCAAACAAGAACC	AAAAAGATAAAAGGAACTCGGCAAACAAGAACC	5.64e-15	65.9
piR-mmu-299689	ref|NC_005089.1|	33	16299	100	33	YES	0	0	0	1	33	7387	7419	100	AAACGACCTAAAACCTGGTGAACTACGACTGCT	AAACGACCTAAAACCTGGTGAACTACGACTGCT	5.64e-15	65.9
piR-mmu-313158	ref|NC_005089.1|	33	16299	100	33	YES	0	0	0	1	33	2148	2180	100	AATAAGACGAGAAGACCCTATGGAGCTTAAATT	AATAAGACGAGAAGACCCTATGGAGCTTAAATT	5.64e-15	65.9
piR-mmu-313630	ref|NC_005089.1|	33	16299	100	33	YES	0	0	0	1	33	5675	5707	100	AATAGTAGAAGCAGGAGCAGGAACAGGATGAAC	AATAGTAGAAGCAGGAGCAGGAACAGGATGAAC	5.64e-15	65.9
piR-mmu-335781	ref|NC_005089.1|	33	16299	100	33	YES	0	0	0	1	33	5744	5776	100	AGGAGCATCAGTAGACCTAACAATTTTCTCCCT	AGGAGCATCAGTAGACCTAACAATTTTCTCCCT	5.64e-15	65.9
piR-mmu-338464	ref|NC_005089.1|	33	16299	100	33	YES	0	0	0	1	33	3845	3877	100	AGTAAGGTCAGCTAATTAAGCTATCGGGCCCAT	AGTAAGGTCAGCTAATTAAGCTATCGGGCCCAT	5.64e-15	65.9
piR-mmu-338543	ref|NC_005089.1|	33	16299	100	33	YES	0	0	0	1	33	2563	2595	100	AGTACGAAAGGACAAGAGAAATAGAGCCACCTT	AGTACGAAAGGACAAGAGAAATAGAGCCACCTT	5.64e-15	65.9
piR-mmu-344202	ref|NC_005089.1|	33	16299	100	33	YES	0	0	0	1	33	6025	6057	100	ATCTGTTCTGATTCTTTGGGCACCCAGAAGTTT	ATCTGTTCTGATTCTTTGGGCACCCAGAAGTTT	5.64e-15	65.9
piR-mmu-662639	ref|NC_005089.1|	33	16299	100	33	YES	0	0	0	1	33	2644	2676	100	ATATACGTACACCCTCTAACCTAGAGAAGGTTA	ATATACGTACACCCTCTAACCTAGAGAAGGTTA	5.64e-15	65.9
piR-mmu-735148	ref|NC_005089.1|	33	16299	100	33	YES	0	0	0	1	33	1552	1584	100	ACGGAAAAAACCTTTAATAGTGAATAATTAACA	ACGGAAAAAACCTTTAATAGTGAATAATTAACA	5.64e-15	65.9
piR-mmu-764810	ref|NC_005089.1|	33	16299	100	33	YES	0	0	0	1	33	189	221	100	ATTAAAATAGCTTAAGACACCTTGCCTAGCCAC	ATTAAAATAGCTTAAGACACCTTGCCTAGCCAC	5.64e-15	65.9
piR-mmu-764885	ref|NC_005089.1|	33	16299	100	33	YES	0	0	0	1	33	8657	8689	100	ATTAACTGGAGCCTTTTCAGCCCTCCTTCTAAC	ATTAACTGGAGCCTTTTCAGCCCTCCTTCTAAC	5.64e-15	65.9
piR-mmu-766498	ref|NC_005089.1|	33	16299	100	33	YES	0	0	0	1	33	8199	8231	100	ATTTACACCTACTACCCAACTATCCATAAATCT	ATTTACACCTACTACCCAACTATCCATAAATCT	5.64e-15	65.9
piR-mmu-781279	ref|NC_005089.1|	33	16299	100	33	YES	0	0	0	1	33	5739	5771	100	CATGCAGGAGCATCAGTAGACCTAACAATTTTC	CATGCAGGAGCATCAGTAGACCTAACAATTTTC	5.64e-15	65.9
piR-mmu-1054413	ref|NC_005089.1|	33	16299	100	33	YES	0	0	0	1	33	324	356	100	ATACGATTAACCCAAACTAATTATCTTCGGCGT	ATACGATTAACCCAAACTAATTATCTTCGGCGT	5.64e-15	65.9
piR-mmu-1069899	ref|NC_005089.1|	33	16299	100	33	YES	0	0	0	1	33	1903	1935	100	AAAGGAACTCGGCAAACAAGAACCCCGCCTGTT	AAAGGAACTCGGCAAACAAGAACCCCGCCTGTT	5.64e-15	65.9
piR-mmu-1083207	ref|NC_005089.1|	33	16299	100	33	YES	0	0	0	1	33	656	688	100	ACCATCTCTTGCTAATTCAGCCTATATACCGCC	ACCATCTCTTGCTAATTCAGCCTATATACCGCC	5.64e-15	65.9
piR-mmu-1097591	ref|NC_005089.1|	33	16299	100	33	YES	0	0	0	1	33	2146	2178	100	ATAATAAGACGAGAAGACCCTATGGAGCTTAAA	ATAATAAGACGAGAAGACCCTATGGAGCTTAAA	5.64e-15	65.9
piR-mmu-1097595	ref|NC_005089.1|	33	16299	100	33	YES	0	0	0	1	33	2143	2175	100	ATAATAATAAGACGAGAAGACCCTATGGAGCTT	ATAATAATAAGACGAGAAGACCCTATGGAGCTT	5.64e-15	65.9
piR-mmu-1098009	ref|NC_005089.1|	33	16299	100	33	YES	0	0	0	1	33	7341	7373	100	ATACTGACTATGAAGACCTATGCTTTGATTCAT	ATACTGACTATGAAGACCTATGCTTTGATTCAT	5.64e-15	65.9
piR-mmu-1103672	ref|NC_005089.1|	33	16299	100	33	YES	0	0	0	1	33	2345	2377	100	ATTTTGATCAACGGACCAAGTTACCCTAGGGAT	ATTTTGATCAACGGACCAAGTTACCCTAGGGAT	5.64e-15	65.9
piR-mmu-1147402	ref|NC_005089.1|	33	16299	100	33	YES	0	0	0	1	33	2434	2466	100	GTTGGATCAGGACATCCCAATGGTGTAGAAGCT	GTTGGATCAGGACATCCCAATGGTGTAGAAGCT	5.64e-15	65.9
piR-mmu-1419538	ref|NC_005089.1|	33	16299	100	33	YES	0	0	0	1	33	13115	13147	100	ATTCGGAAGCATCTTTGCAGGATTTGTCATCTC	ATTCGGAAGCATCTTTGCAGGATTTGTCATCTC	5.64e-15	65.9
piR-mmu-1956758	ref|NC_005089.1|	33	16299	100	33	YES	0	0	0	1	33	1191	1223	100	TCTAGGAGCTATAGAACTAGTACCGCAAGGGAA	TCTAGGAGCTATAGAACTAGTACCGCAAGGGAA	5.64e-15	65.9
piR-mmu-2782613	ref|NC_005089.1|	33	16299	100	33	YES	0	0	0	1	33	8942	8974	100	AGGAGGCTGCTGACCTCCAACAGGAATTTCACC	AGGAGGCTGCTGACCTCCAACAGGAATTTCACC	5.64e-15	65.9
piR-mmu-2822579	ref|NC_005089.1|	33	16299	100	33	YES	0	0	0	1	33	8735	8767	100	AACCCTTGGCCTACTCACCAATATCCTCACAAT	AACCCTTGGCCTACTCACCAATATCCTCACAAT	5.64e-15	65.9
piR-mmu-2874584	ref|NC_005089.1|	33	16299	100	33	YES	0	0	0	1	33	1961	1993	100	ACAAGTATTAGAGGCACTGCCTGCCCAGTGACT	ACAAGTATTAGAGGCACTGCCTGCCCAGTGACT	5.64e-15	65.9
piR-mmu-2920647	ref|NC_005089.1|	33	16299	100	33	YES	0	0	0	1	33	1041	1073	100	ATTAAAGCATCTGGCCTACACCCAGAAGATTTC	ATTAAAGCATCTGGCCTACACCCAGAAGATTTC	5.64e-15	65.9
piR-mmu-3152737	ref|NC_005089.1|	33	16299	100	33	YES	0	0	0	1	33	2427	2459	100	CCTCGATGTTGGATCAGGACATCCCAATGGTGT	CCTCGATGTTGGATCAGGACATCCCAATGGTGT	5.64e-15	65.9
piR-mmu-3198026	ref|NC_005089.1|	33	16299	100	33	YES	0	0	0	1	33	12980	13012	100	AATCGCCACTTCTATAACAGCTATGTACAGCAT	AATCGCCACTTCTATAACAGCTATGTACAGCAT	5.64e-15	65.9
piR-mmu-3208246	ref|NC_005089.1|	33	16299	100	33	YES	0	0	0	1	33	11573	11605	100	CTGTGAATCTGACAACAGGAAATAAACCTCCTT	CTGTGAATCTGACAACAGGAAATAAACCTCCTT	5.64e-15	65.9
piR-mmu-3311731	ref|NC_005089.1|	33	16299	100	33	YES	0	0	0	1	33	1706	1738	100	AATCTATAACTTTATAGATGCAACACTGTTAGT	AATCTATAACTTTATAGATGCAACACTGTTAGT	5.64e-15	65.9
piR-mmu-3380378	ref|NC_005089.1|	33	16299	100	33	YES	0	0	0	1	33	1790	1822	100	TAACCATTGTTAGTTAATCAGACTATAGGCAAT	TAACCATTGTTAGTTAATCAGACTATAGGCAAT	5.64e-15	65.9
piR-mmu-3415236	ref|NC_005089.1|	33	16299	100	33	YES	0	0	0	1	33	1360	1392	100	ATTTTATGAATCAACTCGTCTATGTGGCAAAAT	ATTTTATGAATCAACTCGTCTATGTGGCAAAAT	5.64e-15	65.9
piR-mmu-3416418	ref|NC_005089.1|	33	16299	100	33	YES	0	0	0	1	33	1428	1460	100	ACGAGCTTGGTGATAGCTGGTTACCCAAAAAAT	ACGAGCTTGGTGATAGCTGGTTACCCAAAAAAT	5.64e-15	65.9
piR-mmu-3419374	ref|NC_005089.1|	33	16299	100	33	YES	0	0	0	1	33	5549	5581	100	AATTGGAGGCTTTGGAAACTGACTTGTCCCACT	AATTGGAGGCTTTGGAAACTGACTTGTCCCACT	5.64e-15	65.9
piR-mmu-3438490	ref|NC_005089.1|	33	16299	100	33	YES	0	0	0	1	33	1479	1511	100	AAACTTGCTAAAAAAACAACAAAATCAAAAAGT	AAACTTGCTAAAAAAACAACAAAATCAAAAAGT	5.64e-15	65.9
piR-mmu-3461510	ref|NC_005089.1|	33	16299	100	33	YES	0	0	0	1	33	7378	7410	100	AATCCCAACAAACGACCTAAAACCTGGTGAACT	AATCCCAACAAACGACCTAAAACCTGGTGAACT	5.64e-15	65.9
piR-mmu-3490791	ref|NC_005089.1|	33	16299	100	33	YES	0	0	0	1	33	11690	11722	100	AATCCATTGGTCTTAGGAACCAAAAACCTTGGT	AATCCATTGGTCTTAGGAACCAAAAACCTTGGT	5.64e-15	65.9
piR-mmu-3492389	ref|NC_005089.1|	33	16299	100	33	YES	0	0	0	1	33	7872	7904	100	CACCTTCACCAAAATCACTAACAACCATAAAAG	CACCTTCACCAAAATCACTAACAACCATAAAAG	5.64e-15	65.9
piR-mmu-3494386	ref|NC_005089.1|	33	16299	100	33	YES	0	0	0	1	33	2714	2746	100	AACCTTGTTCCCAGAGGTTCAAATCCTCTCCCT	AACCTTGTTCCCAGAGGTTCAAATCCTCTCCCT	5.64e-15	65.9
piR-mmu-3501555	ref|NC_005089.1|	33	16299	100	33	YES	0	0	0	1	33	8103	8135	100	AATCCACACACCAAAAGGACGAACATGAACCCT	AATCCACACACCAAAAGGACGAACATGAACCCT	5.64e-15	65.9
piR-mmu-3513366	ref|NC_005089.1|	33	16299	100	33	YES	0	0	0	1	33	211	243	100	TGCCTAGCCACACCCCCACGGGACTCAGCAGTG	TGCCTAGCCACACCCCCACGGGACTCAGCAGTG	5.64e-15	65.9
piR-mmu-3522604	ref|NC_005089.1|	33	16299	100	33	YES	0	0	0	1	33	5723	5755	100	AGCCGGAAATCTAGCCCATGCAGGAGCATCAGT	AGCCGGAAATCTAGCCCATGCAGGAGCATCAGT	5.64e-15	65.9
piR-mmu-3523458	ref|NC_005089.1|	33	16299	100	33	YES	0	0	0	1	33	2510	2542	100	GAGTTCAGACCGGAGCAATCCAGGTCGGTTTCT	GAGTTCAGACCGGAGCAATCCAGGTCGGTTTCT	5.64e-15	65.9
piR-mmu-3535195	ref|NC_005089.1|	33	16299	100	33	YES	0	0	0	1	33	1758	1790	100	ATTCTCCAGGCATACGCGTATAACAACTCGGAT	ATTCTCCAGGCATACGCGTATAACAACTCGGAT	5.64e-15	65.9
piR-mmu-3535712	ref|NC_005089.1|	33	16299	100	33	YES	0	0	0	1	33	2359	2391	100	ACCAAGTTACCCTAGGGATAACAGCGCAATCCT	ACCAAGTTACCCTAGGGATAACAGCGCAATCCT	5.64e-15	65.9
piR-mmu-3539176	ref|NC_005089.1|	33	16299	100	33	YES	0	0	0	1	33	11577	11609	100	GAATCTGACAACAGGAAATAAACCTCCTTATTC	GAATCTGACAACAGGAAATAAACCTCCTTATTC	5.64e-15	65.9
piR-mmu-3545192	ref|NC_005089.1|	33	16299	100	33	YES	0	0	0	1	33	8036	8068	100	TAATCAACAACCGTCTCCATTCTTTCCAACACT	TAATCAACAACCGTCTCCATTCTTTCCAACACT	5.64e-15	65.9
piR-mmu-3545590	ref|NC_005089.1|	33	16299	100	33	YES	0	0	0	1	33	1814	1846	100	ATAGGCAATAATCACACTATAAATAATCCACCT	ATAGGCAATAATCACACTATAAATAATCCACCT	5.64e-15	65.9
piR-mmu-3552095	ref|NC_005089.1|	33	16299	100	33	YES	0	0	0	1	33	13635	13603	100	AGTTGTGCTACTTGAATGATGGTAGTAGCTGGG	AGTTGTGCTACTTGAATGATGGTAGTAGCTGGG	5.64e-15	65.9
piR-mmu-3560088	ref|NC_005089.1|	33	16299	100	33	YES	0	0	0	1	33	8232	8264	100	AAGTATAGCCATTCCACTATGAGCTGGAGCCGT	AAGTATAGCCATTCCACTATGAGCTGGAGCCGT	5.64e-15	65.9
piR-mmu-3563734	ref|NC_005089.1|	33	16299	100	33	YES	0	0	0	1	33	1578	1610	100	ATTAACAAAACAGCTTTTAACCATTGTAGGCCT	ATTAACAAAACAGCTTTTAACCATTGTAGGCCT	5.64e-15	65.9
piR-mmu-3577017	ref|NC_005089.1|	33	16299	100	33	YES	0	0	0	1	33	15390	15358	100	GGTGCTGGTGGTGGGGAGTAGCTCCTTCTTCTT	GGTGCTGGTGGTGGGGAGTAGCTCCTTCTTCTT	5.64e-15	65.9
piR-mmu-3583156	ref|NC_005089.1|	33	16299	100	33	YES	0	0	0	1	33	1848	1880	100	TAACTTCTCTGTTAACCCAACACCGGAATGCCT	TAACTTCTCTGTTAACCCAACACCGGAATGCCT	5.64e-15	65.9
piR-mmu-3604806	ref|NC_005089.1|	33	16299	100	33	YES	0	0	0	1	33	6787	6819	100	ATGCTTCAACAAATTTAGAATGACTTCATGGCT	ATGCTTCAACAAATTTAGAATGACTTCATGGCT	5.64e-15	65.9
piR-mmu-3609357	ref|NC_005089.1|	33	16299	100	33	YES	0	0	0	1	33	6288	6320	100	TTTAGCTGACTTGCAACCCTACACGGAGGTAAT	TTTAGCTGACTTGCAACCCTACACGGAGGTAAT	5.64e-15	65.9
piR-mmu-3644334	ref|NC_005089.1|	33	16299	100	33	YES	0	0	0	1	33	14008	13976	100	AAAGCCTTCACCTATTTATGGAGGTTTAGGTTT	AAAGCCTTCACCTATTTATGGAGGTTTAGGTTT	5.64e-15	65.9
piR-mmu-3645240	ref|NC_005089.1|	33	16299	100	33	YES	0	0	0	1	33	646	678	100	GCTCTACCTCACCATCTCTTGCTAATTCAGCCT	GCTCTACCTCACCATCTCTTGCTAATTCAGCCT	5.64e-15	65.9
piR-mmu-3656196	ref|NC_005089.1|	33	16299	100	33	YES	0	0	0	1	33	472	504	100	ACAGCTAAGACCCAAACTGGGATTAGATACCCC	ACAGCTAAGACCCAAACTGGGATTAGATACCCC	5.64e-15	65.9
piR-mmu-3668896	ref|NC_005089.1|	33	16299	100	33	YES	0	0	0	1	33	1869	1901	100	ACCGGAATGCCTAAAGGAAAGATCCAAAAAGAT	ACCGGAATGCCTAAAGGAAAGATCCAAAAAGAT	5.64e-15	65.9
piR-mmu-3687869	ref|NC_005089.1|	33	16299	100	33	YES	0	0	0	1	33	6006	6038	100	GACCCAATTCTCTACCAGCATCTGTTCTGATTC	GACCCAATTCTCTACCAGCATCTGTTCTGATTC	5.64e-15	65.9
piR-mmu-3693474	ref|NC_005089.1|	33	16299	100	33	YES	0	0	0	1	33	11111	11143	100	AATAATCGCACATGGCCTCACATCATCACTCCT	AATAATCGCACATGGCCTCACATCATCACTCCT	5.64e-15	65.9
piR-mmu-3697233	ref|NC_005089.1|	33	16299	100	33	YES	0	0	0	1	33	7855	7887	100	ACAAACATTCCCACTGGCACCTTCACCAAAATC	ACAAACATTCCCACTGGCACCTTCACCAAAATC	5.64e-15	65.9
piR-mmu-3731206	ref|NC_005089.1|	33	16299	100	33	YES	0	0	0	1	33	6590	6622	100	AAACATAACATTCTTCCCTCAACATTTCCTGGG	AAACATAACATTCTTCCCTCAACATTTCCTGGG	5.64e-15	65.9
piR-mmu-3733360	ref|NC_005089.1|	33	16299	100	33	YES	0	0	0	1	33	14120	14088	100	AACGATGATTTTTCATGTCATTGGTCGCAGTTG	AACGATGATTTTTCATGTCATTGGTCGCAGTTG	5.64e-15	65.9
piR-mmu-3757999	ref|NC_005089.1|	33	16299	100	33	YES	0	0	0	1	33	6589	6621	100	TAAACATAACATTCTTCCCTCAACATTTCCTGG	TAAACATAACATTCTTCCCTCAACATTTCCTGG	5.64e-15	65.9
piR-mmu-3763835	ref|NC_005089.1|	33	16299	100	33	YES	0	0	0	1	33	299	331	100	AAATTTCGTGCCAGCCACCGCGGTCATACGATT	AAATTTCGTGCCAGCCACCGCGGTCATACGATT	5.64e-15	65.9
piR-mmu-3779154	ref|NC_005089.1|	33	16299	100	33	YES	0	0	0	1	33	4852	4884	100	AATAACTCACCAAACAAAAACTAAACCCAACCT	AATAACTCACCAAACAAAAACTAAACCCAACCT	5.64e-15	65.9
piR-mmu-7347141	ref|NC_005089.1|	33	16299	100	33	YES	0	0	0	1	33	987	1019	100	AACAAGGTAAGCATACTGGAAAGTGTGCTTGGA	AACAAGGTAAGCATACTGGAAAGTGTGCTTGGA	5.64e-15	65.9
piR-mmu-7350670	ref|NC_005089.1|	33	16299	100	33	YES	0	0	0	1	33	11613	11645	100	AAGAAAGATTGCAAGAACTGCTAATTCATGCTT	AAGAAAGATTGCAAGAACTGCTAATTCATGCTT	5.64e-15	65.9
piR-mmu-7353295	ref|NC_005089.1|	33	16299	100	33	YES	0	0	0	1	33	21	53	100	AAGCAAAGCACTGAAAATGCTTAGATGGATAAT	AAGCAAAGCACTGAAAATGCTTAGATGGATAAT	5.64e-15	65.9
piR-mmu-7359058	ref|NC_005089.1|	33	16299	100	33	YES	0	0	0	1	33	5295	5263	100	AATCTAAACACAGAGGTTTAAATCCTCTTTTTA	AATCTAAACACAGAGGTTTAAATCCTCTTTTTA	5.64e-15	65.9
piR-mmu-7399488	ref|NC_005089.1|	33	16299	100	33	YES	0	0	0	1	33	5239	5207	100	ATGTCGAATTGCAAATTCGAAGGTGTAGAGAAA	ATGTCGAATTGCAAATTCGAAGGTGTAGAGAAA	5.64e-15	65.9
piR-mmu-7401729	ref|NC_005089.1|	33	16299	100	33	YES	0	0	0	1	33	16071	16039	100	ATTGAGTAGCATTTATGTCTAACAAGCATGAAT	ATTGAGTAGCATTTATGTCTAACAAGCATGAAT	5.64e-15	65.9
piR-mmu-7405920	ref|NC_005089.1|	33	16299	100	33	YES	0	0	0	1	33	15422	15390	100	CAAGAAGTAGTTTAATTAGAATACCAGCTTTGG	CAAGAAGTAGTTTAATTAGAATACCAGCTTTGG	5.64e-15	65.9
piR-mmu-7456248	ref|NC_005089.1|	33	16299	100	33	YES	0	0	0	1	33	16188	16156	100	GAATTGATCAGGACATAGGGTTTGATAGTTAAT	GAATTGATCAGGACATAGGGTTTGATAGTTAAT	5.64e-15	65.9
piR-mmu-7489731	ref|NC_005089.1|	33	16299	100	33	YES	0	0	0	1	33	14104	14072	100	GTCATTGGTCGCAGTTGAATGCTGTGTAGAAAT	GTCATTGGTCGCAGTTGAATGCTGTGTAGAAAT	5.64e-15	65.9
piR-mmu-7609175	ref|NC_005089.1|	33	16299	100	33	YES	0	0	0	1	33	5047	5015	100	TAGATGTAGGATGAAGTCTTACAGTCCTTATCA	TAGATGTAGGATGAAGTCTTACAGTCCTTATCA	5.64e-15	65.9
piR-mmu-7635569	ref|NC_005089.1|	33	16299	100	33	YES	0	0	0	1	33	9427	9459	100	TAGTAGATTCTGAATAAACCCAGAAGAGAGTAA	TAGTAGATTCTGAATAAACCCAGAAGAGAGTAA	5.64e-15	65.9
piR-mmu-7642946	ref|NC_005089.1|	33	16299	100	33	YES	0	0	0	1	33	1027	1059	100	TAGTGTAGCTTAATATTAAAGCATCTGGCCTAC	TAGTGTAGCTTAATATTAAAGCATCTGGCCTAC	5.64e-15	65.9
piR-mmu-7718485	ref|NC_005089.1|	33	16299	100	33	YES	0	0	0	1	33	5223	5191	100	TCGAAGGTGTAGAGAAATCTCTACTAAGACTTC	TCGAAGGTGTAGAGAAATCTCTACTAAGACTTC	5.64e-15	65.9
piR-mmu-7800996	ref|NC_005089.1|	33	16299	100	33	YES	0	0	0	1	33	16069	16037	100	TGAGTAGCATTTATGTCTAACAAGCATGAATAA	TGAGTAGCATTTATGTCTAACAAGCATGAATAA	5.64e-15	65.9
piR-mmu-7928636	ref|NC_005089.1|	33	16299	100	33	YES	0	0	0	1	33	14105	14073	100	TGTCATTGGTCGCAGTTGAATGCTGTGTAGAAA	TGTCATTGGTCGCAGTTGAATGCTGTGTAGAAA	5.64e-15	65.9
piR-mmu-8002240	ref|NC_005089.1|	33	16299	100	33	YES	0	0	0	1	33	5224	5192	100	TTCGAAGGTGTAGAGAAATCTCTACTAAGACTT	TTCGAAGGTGTAGAGAAATCTCTACTAAGACTT	5.64e-15	65.9
piR-mmu-8073470	ref|NC_005089.1|	33	16299	100	33	YES	0	0	0	1	33	11673	11705	100	TTTTATAGGATAATAGTAATCCATTGGTCTTAG	TTTTATAGGATAATAGTAATCCATTGGTCTTAG	5.64e-15	65.9
piR-mmu-8076493	ref|NC_005089.1|	33	16299	100	33	YES	0	0	0	1	33	9296	9264	100	TTTTGATGTGAAGTGAAATTTTAGTTGTCGTAG	TTTTGATGTGAAGTGAAATTTTAGTTGTCGTAG	5.64e-15	65.9
piR-mmu-10643087	ref|NC_005089.1|	33	16299	100	33	YES	0	0	0	1	33	8412	8444	100	TAACATTACTGCAGGACACTTATTAATACACCT	TAACATTACTGCAGGACACTTATTAATACACCT	5.64e-15	65.9
piR-mmu-10645017	ref|NC_005089.1|	33	16299	100	33	YES	0	0	0	1	33	15982	16014	100	GACGCACCTACGGTGAAGAATCATTAGTCCGCA	GACGCACCTACGGTGAAGAATCATTAGTCCGCA	5.64e-15	65.9
piR-mmu-10693330	ref|NC_005089.1|	33	16299	100	33	YES	0	0	0	1	33	5686	5718	100	CAGGAGCAGGAACAGGATGAACAGTCTACCCAC	CAGGAGCAGGAACAGGATGAACAGTCTACCCAC	5.64e-15	65.9
piR-mmu-10698428	ref|NC_005089.1|	33	16299	100	33	YES	0	0	0	1	33	9877	9909	100	ATGCCATCTACCTTCTTCAACCTCACCATAGCC	ATGCCATCTACCTTCTTCAACCTCACCATAGCC	5.64e-15	65.9
piR-mmu-10698557	ref|NC_005089.1|	33	16299	100	33	YES	0	0	0	1	33	5734	5766	100	TAGCCCATGCAGGAGCATCAGTAGACCTAACAA	TAGCCCATGCAGGAGCATCAGTAGACCTAACAA	5.64e-15	65.9
piR-mmu-10698601	ref|NC_005089.1|	33	16299	100	33	YES	0	0	0	1	33	5679	5711	100	GTAGAAGCAGGAGCAGGAACAGGATGAACAGTC	GTAGAAGCAGGAGCAGGAACAGGATGAACAGTC	5.64e-15	65.9
piR-mmu-10698655	ref|NC_005089.1|	33	16299	100	33	YES	0	0	0	1	33	5745	5777	100	GGAGCATCAGTAGACCTAACAATTTTCTCCCTT	GGAGCATCAGTAGACCTAACAATTTTCTCCCTT	5.64e-15	65.9
piR-mmu-10698915	ref|NC_005089.1|	33	16299	100	33	YES	0	0	0	1	33	6581	6549	100	GAATATGATGGCGAAGTGGGCTTTTGCTCATGT	GAATATGATGGCGAAGTGGGCTTTTGCTCATGT	5.64e-15	65.9
piR-mmu-10699447	ref|NC_005089.1|	33	16299	100	33	YES	0	0	0	1	33	6544	6576	100	ATGACACATGAGCAAAAGCCCACTTCGCCATCA	ATGACACATGAGCAAAAGCCCACTTCGCCATCA	5.64e-15	65.9
piR-mmu-10699563	ref|NC_005089.1|	33	16299	100	33	YES	0	0	0	1	33	12970	12938	100	AGTAGGGCTCAGGCGTTGGTGTTGCAGGTATTA	AGTAGGGCTCAGGCGTTGGTGTTGCAGGTATTA	5.64e-15	65.9
piR-mmu-10699619	ref|NC_005089.1|	33	16299	100	33	YES	0	0	0	1	33	5687	5719	100	AGGAGCAGGAACAGGATGAACAGTCTACCCACC	AGGAGCAGGAACAGGATGAACAGTCTACCCACC	5.64e-15	65.9
piR-mmu-10699674	ref|NC_005089.1|	33	16299	100	33	YES	0	0	0	1	33	5684	5716	100	AGCAGGAGCAGGAACAGGATGAACAGTCTACCC	AGCAGGAGCAGGAACAGGATGAACAGTCTACCC	5.64e-15	65.9
piR-mmu-10700759	ref|NC_005089.1|	33	16299	100	33	YES	0	0	0	1	33	5438	5470	100	TCGAGCAGAATTAGGTCAACCAGGTGCACTTTT	TCGAGCAGAATTAGGTCAACCAGGTGCACTTTT	5.64e-15	65.9
piR-mmu-10700897	ref|NC_005089.1|	33	16299	100	33	YES	0	0	0	1	33	7012	7044	100	TATGGCCTACCCATTCCAACTTGGTCTACAAGA	TATGGCCTACCCATTCCAACTTGGTCTACAAGA	5.64e-15	65.9
piR-mmu-10700909	ref|NC_005089.1|	33	16299	100	33	YES	0	0	0	1	33	7765	7797	100	TATGCCACAACTAGATACATCAACATGATTTAT	TATGCCACAACTAGATACATCAACATGATTTAT	5.64e-15	65.9
piR-mmu-10700945	ref|NC_005089.1|	33	16299	100	33	YES	0	0	0	1	33	6473	6505	100	AATGGGAGCAGTGTTTGCTATCATAGCAGGATT	AATGGGAGCAGTGTTTGCTATCATAGCAGGATT	5.64e-15	65.9
piR-mmu-10701118	ref|NC_005089.1|	33	16299	100	33	YES	0	0	0	1	33	5680	5712	100	TAGAAGCAGGAGCAGGAACAGGATGAACAGTCT	TAGAAGCAGGAGCAGGAACAGGATGAACAGTCT	5.64e-15	65.9
piR-mmu-10701598	ref|NC_005089.1|	33	16299	100	33	YES	0	0	0	1	33	16034	16002	100	AGCCTTAGGTGATTGGGTTTTGCGGACTAATGA	AGCCTTAGGTGATTGGGTTTTGCGGACTAATGA	5.64e-15	65.9
piR-mmu-10701857	ref|NC_005089.1|	33	16299	100	33	YES	0	0	0	1	33	15813	15781	100	GATGGCCCTGAAGTAAGAACCAGATGTCTGATA	GATGGCCCTGAAGTAAGAACCAGATGTCTGATA	5.64e-15	65.9
piR-mmu-10702022	ref|NC_005089.1|	33	16299	100	33	YES	0	0	0	1	33	16012	15980	100	CGGACTAATGATTCTTCACCGTAGGTGCGTCTA	CGGACTAATGATTCTTCACCGTAGGTGCGTCTA	5.64e-15	65.9
piR-mmu-10702316	ref|NC_005089.1|	33	16299	100	33	YES	0	0	0	1	33	15980	15948	100	AGACTGTGTGCTGTCCTTTCATGCCTTGACGGC	AGACTGTGTGCTGTCCTTTCATGCCTTGACGGC	5.64e-15	65.9
piR-mmu-10702585	ref|NC_005089.1|	33	16299	100	33	YES	0	0	0	1	33	7041	7009	100	TGTAGACCAAGTTGGAATGGGTAGGCCATATAA	TGTAGACCAAGTTGGAATGGGTAGGCCATATAA	5.64e-15	65.9
piR-mmu-10703111	ref|NC_005089.1|	33	16299	100	33	YES	0	0	0	1	33	15981	15949	100	TAGACTGTGTGCTGTCCTTTCATGCCTTGACGG	TAGACTGTGTGCTGTCCTTTCATGCCTTGACGG	5.64e-15	65.9
piR-mmu-10717637	ref|NC_005089.1|	33	16299	100	33	YES	0	0	0	1	33	15844	15812	100	TTAAGGGGAACGTATGGGCGATAACGCATTTGA	TTAAGGGGAACGTATGGGCGATAACGCATTTGA	5.64e-15	65.9
piR-mmu-10718621	ref|NC_005089.1|	33	16299	100	33	YES	0	0	0	1	33	15811	15779	100	TGGCCCTGAAGTAAGAACCAGATGTCTGATAAA	TGGCCCTGAAGTAAGAACCAGATGTCTGATAAA	5.64e-15	65.9
piR-mmu-10718799	ref|NC_005089.1|	33	16299	100	33	YES	0	0	0	1	33	15851	15819	100	GTCTTATTTAAGGGGAACGTATGGGCGATAACG	GTCTTATTTAAGGGGAACGTATGGGCGATAACG	5.64e-15	65.9
piR-mmu-10759450	ref|NC_005089.1|	33	16299	100	33	YES	0	0	0	1	33	12974	12942	100	AATTAGTAGGGCTCAGGCGTTGGTGTTGCAGGT	AATTAGTAGGGCTCAGGCGTTGGTGTTGCAGGT	5.64e-15	65.9
piR-mmu-10759452	ref|NC_005089.1|	33	16299	100	33	YES	0	0	0	1	33	8828	8860	100	TGTACAAAAAGGACTACGATATGGTATAATTCT	TGTACAAAAAGGACTACGATATGGTATAATTCT	5.64e-15	65.9
piR-mmu-10760076	ref|NC_005089.1|	33	16299	100	33	YES	0	0	0	1	33	12944	12976	100	CTGCAACACCAACGCCTGAGCCCTACTAATTAC	CTGCAACACCAACGCCTGAGCCCTACTAATTAC	5.64e-15	65.9
piR-mmu-10760536	ref|NC_005089.1|	33	16299	100	33	YES	0	0	0	1	33	15847	15815	100	TATTTAAGGGGAACGTATGGGCGATAACGCATT	TATTTAAGGGGAACGTATGGGCGATAACGCATT	5.64e-15	65.9
piR-mmu-10780441	ref|NC_005089.1|	33	16299	100	33	YES	0	0	0	1	33	4849	4881	100	AATAATAACTCACCAAACAAAAACTAAACCCAA	AATAATAACTCACCAAACAAAAACTAAACCCAA	5.64e-15	65.9
piR-mmu-10781974	ref|NC_005089.1|	33	16299	100	33	YES	0	0	0	1	33	16037	16005	100	ATTAGCCTTAGGTGATTGGGTTTTGCGGACTAA	ATTAGCCTTAGGTGATTGGGTTTTGCGGACTAA	5.64e-15	65.9
piR-mmu-10830306	ref|NC_005089.1|	33	16299	100	33	YES	0	0	0	1	33	13301	13333	100	ATCCTTCTCAACTTTACTGGGGTTTTTCCCATC	ATCCTTCTCAACTTTACTGGGGTTTTTCCCATC	5.64e-15	65.9
piR-mmu-48779712	ref|NC_005089.1|	33	16299	100	33	YES	0	0	0	1	33	5125	5093	100	AACTAAATTTTCGTAGGTTTAATTCCTGCCAAT	AACTAAATTTTCGTAGGTTTAATTCCTGCCAAT	5.64e-15	65.9
piR-mmu-48830197	ref|NC_005089.1|	33	16299	100	33	YES	0	0	0	1	33	3881	3913	100	CCGAAAACGTTGGTTTAAATCCTTCCCGTACTA	CCGAAAACGTTGGTTTAAATCCTTCCCGTACTA	5.64e-15	65.9
piR-mmu-48838574	ref|NC_005089.1|	33	16299	100	33	YES	0	0	0	1	33	1045	1077	100	AAGCATCTGGCCTACACCCAGAAGATTTCATGA	AAGCATCTGGCCTACACCCAGAAGATTTCATGA	5.64e-15	65.9
piR-mmu-48872081	ref|NC_005089.1|	33	16299	100	33	YES	0	0	0	1	33	2705	2737	100	AAGACTTAAAACCTTGTTCCCAGAGGTTCAAAT	AAGACTTAAAACCTTGTTCCCAGAGGTTCAAAT	5.64e-15	65.9
piR-mmu-48932372	ref|NC_005089.1|	33	16299	100	33	YES	0	0	0	1	33	11566	11598	100	CATTAGACTGTGAATCTGACAACAGGAAATAAA	CATTAGACTGTGAATCTGACAACAGGAAATAAA	5.64e-15	65.9
piR-mmu-48937466	ref|NC_005089.1|	33	16299	100	33	YES	0	0	0	1	33	11626	11658	100	AGAACTGCTAATTCATGCTTCCATGTTTAAAAA	AGAACTGCTAATTCATGCTTCCATGTTTAAAAA	5.64e-15	65.9
piR-mmu-48947886	ref|NC_005089.1|	33	16299	100	33	YES	0	0	0	1	33	12035	12067	100	ATCAATTATACAATTCTCTTCATGATATATACA	ATCAATTATACAATTCTCTTCATGATATATACA	5.64e-15	65.9
piR-mmu-48992971	ref|NC_005089.1|	33	16299	100	33	YES	0	0	0	1	33	3846	3878	100	GTAAGGTCAGCTAATTAAGCTATCGGGCCCATA	GTAAGGTCAGCTAATTAAGCTATCGGGCCCATA	5.64e-15	65.9
piR-mmu-49042565	ref|NC_005089.1|	33	16299	100	33	YES	0	0	0	1	33	14276	14308	100	AATCATTACAGGTCTTTTCTTAGCCATACACTA	AATCATTACAGGTCTTTTCTTAGCCATACACTA	5.64e-15	65.9
piR-mmu-49053534	ref|NC_005089.1|	33	16299	100	33	YES	0	0	0	1	33	6500	6532	100	AGGATTTGTTCACTGATTCCCATTATTTTCAGG	AGGATTTGTTCACTGATTCCCATTATTTTCAGG	5.64e-15	65.9
piR-mmu-49141818	ref|NC_005089.1|	33	16299	100	33	YES	0	0	0	1	33	5294	5262	100	ATCTAAACACAGAGGTTTAAATCCTCTTTTTAC	ATCTAAACACAGAGGTTTAAATCCTCTTTTTAC	5.64e-15	65.9
piR-mmu-49268571	ref|NC_005089.1|	33	16299	100	33	YES	0	0	0	1	33	11567	11599	100	ATTAGACTGTGAATCTGACAACAGGAAATAAAC	ATTAGACTGTGAATCTGACAACAGGAAATAAAC	5.64e-15	65.9
piR-mmu-49305857	ref|NC_005089.1|	33	16299	100	33	YES	0	0	0	1	33	7723	7755	100	CCTTTTAAGTTAAAGTTAGAGACCTTAAAATCT	CCTTTTAAGTTAAAGTTAGAGACCTTAAAATCT	5.64e-15	65.9
piR-mmu-49343318	ref|NC_005089.1|	33	16299	100	33	YES	0	0	0	1	33	3724	3756	100	AGAATTACTTTGATAGAGTAAATTATAGAGGTT	AGAATTACTTTGATAGAGTAAATTATAGAGGTT	5.64e-15	65.9
piR-mmu-49348087	ref|NC_005089.1|	33	16299	100	33	YES	0	0	0	1	33	1057	1089	100	TACACCCAGAAGATTTCATGACCAATGAACACT	TACACCCAGAAGATTTCATGACCAATGAACACT	5.64e-15	65.9
piR-mmu-49353001	ref|NC_005089.1|	33	16299	100	33	YES	0	0	0	1	33	6942	6974	100	AAGATATTAGTAAAATCAATTACATAACTTTGT	AAGATATTAGTAAAATCAATTACATAACTTTGT	5.64e-15	65.9
piR-mmu-49365043	ref|NC_005089.1|	33	16299	100	33	YES	0	0	0	1	33	2676	2708	100	ATTAGGGTGGCAGAGCCAGGAAATTGCGTAAGA	ATTAGGGTGGCAGAGCCAGGAAATTGCGTAAGA	5.64e-15	65.9
piR-mmu-49394626	ref|NC_005089.1|	33	16299	100	33	YES	0	0	0	1	33	11570	11602	100	AGACTGTGAATCTGACAACAGGAAATAAACCTC	AGACTGTGAATCTGACAACAGGAAATAAACCTC	5.64e-15	65.9
piR-mmu-49426234	ref|NC_005089.1|	33	16299	100	33	YES	0	0	0	1	33	7721	7753	100	AACCTTTTAAGTTAAAGTTAGAGACCTTAAAAT	AACCTTTTAAGTTAAAGTTAGAGACCTTAAAAT	5.64e-15	65.9
piR-mmu-49614749	ref|NC_005089.1|	33	16299	100	33	YES	0	0	0	1	33	11569	11601	100	TAGACTGTGAATCTGACAACAGGAAATAAACCT	TAGACTGTGAATCTGACAACAGGAAATAAACCT	5.64e-15	65.9
piR-mmu-49651644	ref|NC_005089.1|	33	16299	100	33	YES	0	0	0	1	33	14116	14084	100	ATGATTTTTCATGTCATTGGTCGCAGTTGAATG	ATGATTTTTCATGTCATTGGTCGCAGTTGAATG	5.64e-15	65.9
piR-mmu-49762148	ref|NC_005089.1|	33	16299	100	33	YES	0	0	0	1	33	11576	11608	100	TGAATCTGACAACAGGAAATAAACCTCCTTATT	TGAATCTGACAACAGGAAATAAACCTCCTTATT	5.64e-15	65.9
piR-mmu-49787325	ref|NC_005089.1|	33	16299	100	33	YES	0	0	0	1	33	1897	1929	100	AAGATAAAAGGAACTCGGCAAACAAGAACCCCG	AAGATAAAAGGAACTCGGCAAACAAGAACCCCG	5.64e-15	65.9
piR-mmu-49796244	ref|NC_005089.1|	33	16299	100	33	YES	0	0	0	1	33	36	68	100	AATGCTTAGATGGATAATTGTATCCCATAAACA	AATGCTTAGATGGATAATTGTATCCCATAAACA	5.64e-15	65.9
piR-mmu-49910956	ref|NC_005089.1|	33	16299	100	33	YES	0	0	0	1	33	176	208	100	GGGTATCAAGCACATTAAAATAGCTTAAGACAC	GGGTATCAAGCACATTAAAATAGCTTAAGACAC	5.64e-15	65.9
piR-mmu-49965237	ref|NC_005089.1|	33	16299	100	33	YES	0	0	0	1	33	3878	3910	100	ACCCCGAAAACGTTGGTTTAAATCCTTCCCGTA	ACCCCGAAAACGTTGGTTTAAATCCTTCCCGTA	5.64e-15	65.9
piR-mmu-49967467	ref|NC_005089.1|	33	16299	100	33	YES	0	0	0	1	33	11614	11646	100	AGAAAGATTGCAAGAACTGCTAATTCATGCTTC	AGAAAGATTGCAAGAACTGCTAATTCATGCTTC	5.64e-15	65.9
piR-mmu-50055420	ref|NC_005089.1|	33	16299	100	33	YES	0	0	0	1	33	1530	1562	100	AAAGAGGGACAGCTCTTCTGGAACGGAAAAAAC	AAAGAGGGACAGCTCTTCTGGAACGGAAAAAAC	5.64e-15	65.9
piR-mmu-50156930	ref|NC_005089.1|	33	16299	100	33	YES	0	0	0	1	33	1509	1541	100	AGTAAGTTTAGATTATAGCCAAAAGAGGGACAG	AGTAAGTTTAGATTATAGCCAAAAGAGGGACAG	5.64e-15	65.9
piR-mmu-50187727	ref|NC_005089.1|	33	16299	100	33	YES	0	0	0	1	33	1061	1093	100	CCCAGAAGATTTCATGACCAATGAACACTCTGA	CCCAGAAGATTTCATGACCAATGAACACTCTGA	5.64e-15	65.9
piR-mmu-50227108	ref|NC_005089.1|	33	16299	100	33	YES	0	0	0	1	33	1053	1085	100	GGCCTACACCCAGAAGATTTCATGACCAATGAA	GGCCTACACCCAGAAGATTTCATGACCAATGAA	5.64e-15	65.9
piR-mmu-50238239	ref|NC_005089.1|	33	16299	100	33	YES	0	0	0	1	33	9413	9445	100	AACTGACTTCCAATTAGTAGATTCTGAATAAAC	AACTGACTTCCAATTAGTAGATTCTGAATAAAC	5.64e-15	65.9
piR-mmu-50263053	ref|NC_005089.1|	33	16299	100	33	YES	0	0	0	1	33	2623	2655	100	TGAATAAAATCTAAATAAAATATATACGTACAC	TGAATAAAATCTAAATAAAATATATACGTACAC	5.64e-15	65.9
piR-mmu-50386865	ref|NC_005089.1|	33	16299	100	33	YES	0	0	0	1	33	2706	2738	100	AGACTTAAAACCTTGTTCCCAGAGGTTCAAATC	AGACTTAAAACCTTGTTCCCAGAGGTTCAAATC	5.64e-15	65.9
piR-mmu-50390632	ref|NC_005089.1|	33	16299	100	33	YES	0	0	0	1	33	7732	7764	100	TTAAAGTTAGAGACCTTAAAATCTCCATAGTGA	TTAAAGTTAGAGACCTTAAAATCTCCATAGTGA	5.64e-15	65.9
piR-mmu-50479235	ref|NC_005089.1|	33	16299	100	33	YES	0	0	0	1	33	13481	13513	100	AAAAGGCTTAATTAAATTGTACTTTATATCATT	AAAAGGCTTAATTAAATTGTACTTTATATCATT	5.64e-15	65.9
piR-mmu-50497089	ref|NC_005089.1|	33	16299	100	33	YES	0	0	0	1	33	11635	11667	100	AATTCATGCTTCCATGTTTAAAAACATGGCTTT	AATTCATGCTTCCATGTTTAAAAACATGGCTTT	5.64e-15	65.9
piR-mmu-50658812	ref|NC_005089.1|	33	16299	100	33	YES	0	0	0	1	33	3869	3901	100	CGGGCCCATACCCCGAAAACGTTGGTTTAAATC	CGGGCCCATACCCCGAAAACGTTGGTTTAAATC	5.64e-15	65.9
piR-mmu-50941423	ref|NC_005089.1|	33	16299	100	33	YES	0	0	0	1	33	15356	15388	100	TCAAGAAGAAGGAGCTACTCCCCACCACCAGCA	TCAAGAAGAAGGAGCTACTCCCCACCACCAGCA	5.64e-15	65.9
piR-mmu-51181622	ref|NC_005089.1|	33	16299	100	33	YES	0	0	0	1	33	9414	9446	100	ACTGACTTCCAATTAGTAGATTCTGAATAAACC	ACTGACTTCCAATTAGTAGATTCTGAATAAACC	5.64e-15	65.9
piR-mmu-51212345	ref|NC_005089.1|	33	16299	100	33	YES	0	0	0	1	33	6572	6604	100	CATCATATTCGTAGGAGTAAACATAACATTCTT	CATCATATTCGTAGGAGTAAACATAACATTCTT	5.64e-15	65.9
piR-mmu-51301539	ref|NC_005089.1|	33	16299	100	33	YES	0	0	0	1	33	1055	1087	100	CCTACACCCAGAAGATTTCATGACCAATGAACA	CCTACACCCAGAAGATTTCATGACCAATGAACA	5.64e-15	65.9
piR-mmu-51327560	ref|NC_005089.1|	33	16299	100	33	YES	0	0	0	1	33	5292	5260	100	CTAAACACAGAGGTTTAAATCCTCTTTTTACCA	CTAAACACAGAGGTTTAAATCCTCTTTTTACCA	5.64e-15	65.9
piR-mmu-51370074	ref|NC_005089.1|	33	16299	100	33	YES	0	0	0	1	33	8002	8034	100	TTTCCTTCAATCCTATTCCCATCCTCAAAACGC	TTTCCTTCAATCCTATTCCCATCCTCAAAACGC	5.64e-15	65.9
piR-mmu-51480583	ref|NC_005089.1|	33	16299	100	33	YES	0	0	0	1	33	3879	3847	100	GTATGGGCCCGATAGCTTAATTAGCTGACCTTA	GTATGGGCCCGATAGCTTAATTAGCTGACCTTA	5.64e-15	65.9
piR-mmu-51666703	ref|NC_005089.1|	33	16299	100	33	YES	0	0	0	1	33	346	378	100	ATCTTCGGCGTAAAACGTGTCAACTATAAATAA	ATCTTCGGCGTAAAACGTGTCAACTATAAATAA	5.64e-15	65.9
piR-mmu-51668168	ref|NC_005089.1|	33	16299	100	33	YES	0	0	0	1	33	891	923	100	TGAAGTACGCACACACCGCCCGTCACCCTCCTC	TGAAGTACGCACACACCGCCCGTCACCCTCCTC	5.64e-15	65.9
piR-mmu-51674155	ref|NC_005089.1|	33	16299	100	33	YES	0	0	0	1	33	1960	1992	100	TACAAGTATTAGAGGCACTGCCTGCCCAGTGAC	TACAAGTATTAGAGGCACTGCCTGCCCAGTGAC	5.64e-15	65.9
piR-mmu-51674775	ref|NC_005089.1|	33	16299	100	33	YES	0	0	0	1	33	659	691	100	ATCTCTTGCTAATTCAGCCTATATACCGCCATC	ATCTCTTGCTAATTCAGCCTATATACCGCCATC	5.64e-15	65.9
piR-mmu-51675270	ref|NC_005089.1|	33	16299	100	33	YES	0	0	0	1	33	7385	7417	100	ACAAACGACCTAAAACCTGGTGAACTACGACTG	ACAAACGACCTAAAACCTGGTGAACTACGACTG	5.64e-15	65.9
piR-mmu-51679164	ref|NC_005089.1|	33	16299	100	33	YES	0	0	0	1	33	486	518	100	AACTGGGATTAGATACCCCACTATGCTTAGCCA	AACTGGGATTAGATACCCCACTATGCTTAGCCA	5.64e-15	65.9
piR-mmu-51680973	ref|NC_005089.1|	33	16299	100	33	YES	0	0	0	1	33	6641	6673	100	ACGCTACTCAGACTACCCAGATGCTTACACCAC	ACGCTACTCAGACTACCCAGATGCTTACACCAC	5.64e-15	65.9
piR-mmu-51681596	ref|NC_005089.1|	33	16299	100	33	YES	0	0	0	1	33	779	811	100	AAATGGGCTACATTTTCTTATAAAAGAACATTA	AAATGGGCTACATTTTCTTATAAAAGAACATTA	5.64e-15	65.9
piR-mmu-51682752	ref|NC_005089.1|	33	16299	100	33	YES	0	0	0	1	33	670	702	100	ATTCAGCCTATATACCGCCATCTTCAGCAAACC	ATTCAGCCTATATACCGCCATCTTCAGCAAACC	5.64e-15	65.9
piR-mmu-51685063	ref|NC_005089.1|	33	16299	100	33	YES	0	0	0	1	33	6608	6640	100	TCAACATTTCCTGGGCCTTTCAGGAATACCACG	TCAACATTTCCTGGGCCTTTCAGGAATACCACG	5.64e-15	65.9
piR-mmu-51685405	ref|NC_005089.1|	33	16299	100	33	YES	0	0	0	1	33	1518	1550	100	AGATTATAGCCAAAAGAGGGACAGCTCTTCTGG	AGATTATAGCCAAAAGAGGGACAGCTCTTCTGG	5.64e-15	65.9
piR-mmu-51686432	ref|NC_005089.1|	33	16299	100	33	YES	0	0	0	1	33	195	227	100	ATAGCTTAAGACACCTTGCCTAGCCACACCCCC	ATAGCTTAAGACACCTTGCCTAGCCACACCCCC	5.64e-15	65.9
piR-mmu-51687131	ref|NC_005089.1|	33	16299	100	33	YES	0	0	0	1	33	604	636	100	TATATCCATCTAGAGGAGCCTGTTCTATAATCG	TATATCCATCTAGAGGAGCCTGTTCTATAATCG	5.64e-15	65.9
piR-mmu-51687202	ref|NC_005089.1|	33	16299	100	33	YES	0	0	0	1	33	5488	5520	100	ACAATGTTATCGTAACTGCCCATGCTTTTGTTA	ACAATGTTATCGTAACTGCCCATGCTTTTGTTA	5.64e-15	65.9
piR-mmu-51689620	ref|NC_005089.1|	33	16299	100	33	YES	0	0	0	1	33	7482	7514	100	AAGACGTCCTCCACTCATGAGCAGTCCCCTCCC	AAGACGTCCTCCACTCATGAGCAGTCCCCTCCC	5.64e-15	65.9
piR-mmu-51691377	ref|NC_005089.1|	33	16299	100	33	YES	0	0	0	1	33	7477	7509	100	ATCTGAAGACGTCCTCCACTCATGAGCAGTCCC	ATCTGAAGACGTCCTCCACTCATGAGCAGTCCC	5.64e-15	65.9
piR-mmu-51691944	ref|NC_005089.1|	33	16299	100	33	YES	0	0	0	1	33	2426	2458	100	ACCTCGATGTTGGATCAGGACATCCCAATGGTG	ACCTCGATGTTGGATCAGGACATCCCAATGGTG	5.64e-15	65.9
piR-mmu-51694415	ref|NC_005089.1|	33	16299	100	33	YES	0	0	0	1	33	3568	3600	100	TCCGAGCATCTTATCCACGCTTCCGTTACGATC	TCCGAGCATCTTATCCACGCTTCCGTTACGATC	5.64e-15	65.9
piR-mmu-51698038	ref|NC_005089.1|	33	16299	100	33	YES	0	0	0	1	33	6405	6437	100	AACTCATCCCTTGACATCGTGCTTCACGATACA	AACTCATCCCTTGACATCGTGCTTCACGATACA	5.64e-15	65.9
piR-mmu-51698649	ref|NC_005089.1|	33	16299	100	33	YES	0	0	0	1	33	1044	1076	100	AAAGCATCTGGCCTACACCCAGAAGATTTCATG	AAAGCATCTGGCCTACACCCAGAAGATTTCATG	5.64e-15	65.9
piR-mmu-51699352	ref|NC_005089.1|	33	16299	100	33	YES	0	0	0	1	33	1664	1696	100	ATTCCATAATTTACACCAACTTCCTAAACTTAA	ATTCCATAATTTACACCAACTTCCTAAACTTAA	5.64e-15	65.9
piR-mmu-51703629	ref|NC_005089.1|	33	16299	100	33	YES	0	0	0	1	33	343	375	100	ATTATCTTCGGCGTAAAACGTGTCAACTATAAA	ATTATCTTCGGCGTAAAACGTGTCAACTATAAA	5.64e-15	65.9
piR-mmu-51703881	ref|NC_005089.1|	33	16299	100	33	YES	0	0	0	1	33	648	680	100	TCTACCTCACCATCTCTTGCTAATTCAGCCTAT	TCTACCTCACCATCTCTTGCTAATTCAGCCTAT	5.64e-15	65.9
piR-mmu-51704415	ref|NC_005089.1|	33	16299	100	33	YES	0	0	0	1	33	11214	11246	100	ATGGTCTTCCCACTTATAGCCACATGATGACTG	ATGGTCTTCCCACTTATAGCCACATGATGACTG	5.64e-15	65.9
piR-mmu-51704521	ref|NC_005089.1|	33	16299	100	33	YES	0	0	0	1	33	2708	2740	100	ACTTAAAACCTTGTTCCCAGAGGTTCAAATCCT	ACTTAAAACCTTGTTCCCAGAGGTTCAAATCCT	5.64e-15	65.9
piR-mmu-51705268	ref|NC_005089.1|	33	16299	100	33	YES	0	0	0	1	33	5052	5020	100	TTCAATAGATGTAGGATGAAGTCTTACAGTCCT	TTCAATAGATGTAGGATGAAGTCTTACAGTCCT	5.64e-15	65.9
piR-mmu-51708724	ref|NC_005089.1|	33	16299	100	33	YES	0	0	0	1	33	6284	6316	100	AGTATTTAGCTGACTTGCAACCCTACACGGAGG	AGTATTTAGCTGACTTGCAACCCTACACGGAGG	5.64e-15	65.9
piR-mmu-51709096	ref|NC_005089.1|	33	16299	100	33	YES	0	0	0	1	33	142	174	100	AATCCCTTAAACATTTACTTAAAATTTAAGGAG	AATCCCTTAAACATTTACTTAAAATTTAAGGAG	5.64e-15	65.9
piR-mmu-51710273	ref|NC_005089.1|	33	16299	100	33	YES	0	0	0	1	33	2432	2464	100	ATGTTGGATCAGGACATCCCAATGGTGTAGAAG	ATGTTGGATCAGGACATCCCAATGGTGTAGAAG	5.64e-15	65.9
piR-mmu-51712100	ref|NC_005089.1|	33	16299	100	33	YES	0	0	0	1	33	893	925	100	AAGTACGCACACACCGCCCGTCACCCTCCTCAA	AAGTACGCACACACCGCCCGTCACCCTCCTCAA	5.64e-15	65.9
piR-mmu-51712242	ref|NC_005089.1|	33	16299	100	33	YES	0	0	0	1	33	106	138	100	AAAATTACACATGCAAACCTCCATAGACCGGTG	AAAATTACACATGCAAACCTCCATAGACCGGTG	5.64e-15	65.9
piR-mmu-51713060	ref|NC_005089.1|	33	16299	100	33	YES	0	0	0	1	33	531	563	100	ATTAAATTTAACAAAACTATTTGCCAGAGAACT	ATTAAATTTAACAAAACTATTTGCCAGAGAACT	5.64e-15	65.9
piR-mmu-51714104	ref|NC_005089.1|	33	16299	100	33	YES	0	0	0	1	33	14111	14079	100	TTTTCATGTCATTGGTCGCAGTTGAATGCTGTG	TTTTCATGTCATTGGTCGCAGTTGAATGCTGTG	5.64e-15	65.9
piR-mmu-51715486	ref|NC_005089.1|	33	16299	100	33	YES	0	0	0	1	33	5548	5580	100	TAATTGGAGGCTTTGGAAACTGACTTGTCCCAC	TAATTGGAGGCTTTGGAAACTGACTTGTCCCAC	5.64e-15	65.9
piR-mmu-51716162	ref|NC_005089.1|	33	16299	100	33	YES	0	0	0	1	33	544	576	100	AAACTATTTGCCAGAGAACTACTAGCCATAGCT	AAACTATTTGCCAGAGAACTACTAGCCATAGCT	5.64e-15	65.9
piR-mmu-51716260	ref|NC_005089.1|	33	16299	100	33	YES	0	0	0	1	33	2494	2526	100	AAGTCCTACGTGATCTGAGTTCAGACCGGAGCA	AAGTCCTACGTGATCTGAGTTCAGACCGGAGCA	5.64e-15	65.9
piR-mmu-51716404	ref|NC_005089.1|	33	16299	100	33	YES	0	0	0	1	33	679	711	100	ATATACCGCCATCTTCAGCAAACCCTAAAAAGG	ATATACCGCCATCTTCAGCAAACCCTAAAAAGG	5.64e-15	65.9
piR-mmu-51717707	ref|NC_005089.1|	33	16299	100	33	YES	0	0	0	1	33	15402	15370	100	ATACCAGCTTTGGGTGCTGGTGGTGGGGAGTAG	ATACCAGCTTTGGGTGCTGGTGGTGGGGAGTAG	5.64e-15	65.9
piR-mmu-51723025	ref|NC_005089.1|	33	16299	100	33	YES	0	0	0	1	33	11249	11281	100	AGCAAGTCTAGCTAATCTAGCTCTACCCCCTTC	AGCAAGTCTAGCTAATCTAGCTCTACCCCCTTC	5.64e-15	65.9
piR-mmu-51724963	ref|NC_005089.1|	33	16299	100	33	YES	0	0	0	1	33	13577	13609	100	ATAAAAATACCCGCAAACAAAGATCACCCAGCT	ATAAAAATACCCGCAAACAAAGATCACCCAGCT	5.64e-15	65.9
piR-mmu-51727283	ref|NC_005089.1|	33	16299	100	33	YES	0	0	0	1	33	7996	8028	100	ATTATATTTCCTTCAATCCTATTCCCATCCTCA	ATTATATTTCCTTCAATCCTATTCCCATCCTCA	5.64e-15	65.9
piR-mmu-51729913	ref|NC_005089.1|	33	16299	100	33	YES	0	0	0	1	33	432	464	100	ACTCAATAACGAAAGTAATTCTAGTCATTTATA	ACTCAATAACGAAAGTAATTCTAGTCATTTATA	5.64e-15	65.9
piR-mmu-51731661	ref|NC_005089.1|	33	16299	100	33	YES	0	0	0	1	33	5586	5618	100	ATCGGAGCCCCAGATATAGCATTCCCACGAATA	ATCGGAGCCCCAGATATAGCATTCCCACGAATA	5.64e-15	65.9
piR-mmu-51732053	ref|NC_005089.1|	33	16299	100	33	YES	0	0	0	1	33	897	929	100	ACGCACACACCGCCCGTCACCCTCCTCAAATTA	ACGCACACACCGCCCGTCACCCTCCTCAAATTA	5.64e-15	65.9
piR-mmu-51732925	ref|NC_005089.1|	33	16299	100	33	YES	0	0	0	1	33	474	506	100	AGCTAAGACCCAAACTGGGATTAGATACCCCAC	AGCTAAGACCCAAACTGGGATTAGATACCCCAC	5.64e-15	65.9
piR-mmu-51732945	ref|NC_005089.1|	33	16299	100	33	YES	0	0	0	1	33	2002	2034	100	ACGGCCGCGGTATCCTGACCGTGCAAAGGTAGC	ACGGCCGCGGTATCCTGACCGTGCAAAGGTAGC	5.64e-15	65.9
piR-mmu-51735214	ref|NC_005089.1|	33	16299	100	33	YES	0	0	0	1	33	6455	6487	100	TTTCCACTATGTTCTATCAATGGGAGCAGTGTT	TTTCCACTATGTTCTATCAATGGGAGCAGTGTT	5.64e-15	65.9
piR-mmu-51737275	ref|NC_005089.1|	33	16299	100	33	YES	0	0	0	1	33	2505	2537	100	GATCTGAGTTCAGACCGGAGCAATCCAGGTCGG	GATCTGAGTTCAGACCGGAGCAATCCAGGTCGG	5.64e-15	65.9
piR-mmu-51738249	ref|NC_005089.1|	33	16299	100	33	YES	0	0	0	1	33	991	1023	100	AGGTAAGCATACTGGAAAGTGTGCTTGGAATAA	AGGTAAGCATACTGGAAAGTGTGCTTGGAATAA	5.64e-15	65.9
piR-mmu-51738794	ref|NC_005089.1|	33	16299	100	33	YES	0	0	0	1	33	6811	6843	100	TTCATGGCTGCCCTCCACCATATCACACATTCG	TTCATGGCTGCCCTCCACCATATCACACATTCG	5.64e-15	65.9
piR-mmu-51741191	ref|NC_005089.1|	33	16299	100	33	YES	0	0	0	1	33	2715	2747	100	ACCTTGTTCCCAGAGGTTCAAATCCTCTCCCTA	ACCTTGTTCCCAGAGGTTCAAATCCTCTCCCTA	5.64e-15	65.9
piR-mmu-51743956	ref|NC_005089.1|	33	16299	100	33	YES	0	0	0	1	33	5733	5765	100	CTAGCCCATGCAGGAGCATCAGTAGACCTAACA	CTAGCCCATGCAGGAGCATCAGTAGACCTAACA	5.64e-15	65.9
piR-mmu-51746000	ref|NC_005089.1|	33	16299	100	33	YES	0	0	0	1	33	496	528	100	AGATACCCCACTATGCTTAGCCATAAACCTAAA	AGATACCCCACTATGCTTAGCCATAAACCTAAA	5.64e-15	65.9
piR-mmu-51748344	ref|NC_005089.1|	33	16299	100	33	YES	0	0	0	1	33	2414	2446	100	TTAGGGTTTACGACCTCGATGTTGGATCAGGAC	TTAGGGTTTACGACCTCGATGTTGGATCAGGAC	5.64e-15	65.9
piR-mmu-51749239	ref|NC_005089.1|	33	16299	100	33	YES	0	0	0	1	33	12309	12341	100	TCCCTAAACATAAACTCATGAGAACTTCAACAG	TCCCTAAACATAAACTCATGAGAACTTCAACAG	5.64e-15	65.9
piR-mmu-51749265	ref|NC_005089.1|	33	16299	100	33	YES	0	0	0	1	33	1421	1453	100	AAGCCTAACGAGCTTGGTGATAGCTGGTTACCC	AAGCCTAACGAGCTTGGTGATAGCTGGTTACCC	5.64e-15	65.9
piR-mmu-51749856	ref|NC_005089.1|	33	16299	100	33	YES	0	0	0	1	33	11044	11076	100	ACATAGCACTTGTTATTGCATCAATCATAATCC	ACATAGCACTTGTTATTGCATCAATCATAATCC	5.64e-15	65.9
piR-mmu-51750995	ref|NC_005089.1|	33	16299	100	33	YES	0	0	0	1	33	1166	1198	100	AGTATTGGAGAAAGAAATTCGTACATCTAGGAG	AGTATTGGAGAAAGAAATTCGTACATCTAGGAG	5.64e-15	65.9
piR-mmu-51752653	ref|NC_005089.1|	33	16299	100	33	YES	0	0	0	1	33	15405	15373	100	AGAATACCAGCTTTGGGTGCTGGTGGTGGGGAG	AGAATACCAGCTTTGGGTGCTGGTGGTGGGGAG	5.64e-15	65.9
piR-mmu-51754945	ref|NC_005089.1|	33	16299	100	33	YES	0	0	0	1	33	7713	7745	100	AGAGCGTTAACCTTTTAAGTTAAAGTTAGAGAC	AGAGCGTTAACCTTTTAAGTTAAAGTTAGAGAC	5.64e-15	65.9
piR-mmu-51757276	ref|NC_005089.1|	33	16299	100	33	YES	0	0	0	1	33	6191	6223	100	AGCCCACCACATATTCACAGTAGGATTAGATGT	AGCCCACCACATATTCACAGTAGGATTAGATGT	5.64e-15	65.9
piR-mmu-51759138	ref|NC_005089.1|	33	16299	100	33	YES	0	0	0	1	33	2550	2582	100	TACGATTTCTCCCAGTACGAAAGGACAAGAGAA	TACGATTTCTCCCAGTACGAAAGGACAAGAGAA	5.64e-15	65.9
piR-mmu-51759880	ref|NC_005089.1|	33	16299	100	33	YES	0	0	0	1	33	780	812	100	AATGGGCTACATTTTCTTATAAAAGAACATTAC	AATGGGCTACATTTTCTTATAAAAGAACATTAC	5.64e-15	65.9
piR-mmu-51760496	ref|NC_005089.1|	33	16299	100	33	YES	0	0	0	1	33	6806	6838	100	ATGACTTCATGGCTGCCCTCCACCATATCACAC	ATGACTTCATGGCTGCCCTCCACCATATCACAC	5.64e-15	65.9
piR-mmu-51760754	ref|NC_005089.1|	33	16299	100	33	YES	0	0	0	1	33	14110	14078	100	TTTCATGTCATTGGTCGCAGTTGAATGCTGTGT	TTTCATGTCATTGGTCGCAGTTGAATGCTGTGT	5.64e-15	65.9
piR-mmu-51761543	ref|NC_005089.1|	33	16299	100	33	YES	0	0	0	1	33	7483	7515	100	AGACGTCCTCCACTCATGAGCAGTCCCCTCCCT	AGACGTCCTCCACTCATGAGCAGTCCCCTCCCT	5.64e-15	65.9
piR-mmu-51761820	ref|NC_005089.1|	33	16299	100	33	YES	0	0	0	1	33	9036	9068	100	ATTACATGAGCTCATCATAGCCTTATAGAAGGT	ATTACATGAGCTCATCATAGCCTTATAGAAGGT	5.64e-15	65.9
piR-mmu-51763956	ref|NC_005089.1|	33	16299	100	33	YES	0	0	0	1	33	3629	3661	100	TCTACCCCTAACACTAGCATTATGTATGTGACA	TCTACCCCTAACACTAGCATTATGTATGTGACA	5.64e-15	65.9
piR-mmu-51765520	ref|NC_005089.1|	33	16299	100	33	YES	0	0	0	1	33	2793	2825	100	ATCGCCATAGCCTTCCTAACATTAGTAGAACGC	ATCGCCATAGCCTTCCTAACATTAGTAGAACGC	5.64e-15	65.9
piR-mmu-51767376	ref|NC_005089.1|	33	16299	100	33	YES	0	0	0	1	33	9826	9858	100	AAATTAATGATTTCGACTCATTAGATTATGATG	AAATTAATGATTTCGACTCATTAGATTATGATG	5.64e-15	65.9
piR-mmu-51767842	ref|NC_005089.1|	33	16299	100	33	YES	0	0	0	1	33	9833	9865	100	TGATTTCGACTCATTAGATTATGATGATGTTCA	TGATTTCGACTCATTAGATTATGATGATGTTCA	5.64e-15	65.9
piR-mmu-51771858	ref|NC_005089.1|	33	16299	100	33	YES	0	0	0	1	33	13105	13137	100	AACGCCTAGCATTCGGAAGCATCTTTGCAGGAT	AACGCCTAGCATTCGGAAGCATCTTTGCAGGAT	5.64e-15	65.9
piR-mmu-51773462	ref|NC_005089.1|	33	16299	100	33	YES	0	0	0	1	33	6764	6796	100	ACGAGAAGTAATATCAGTATCGTATGCTTCAAC	ACGAGAAGTAATATCAGTATCGTATGCTTCAAC	5.64e-15	65.9
piR-mmu-51775067	ref|NC_005089.1|	33	16299	100	33	YES	0	0	0	1	33	14129	14097	100	TTGAATTACAACGATGATTTTTCATGTCATTGG	TTGAATTACAACGATGATTTTTCATGTCATTGG	5.64e-15	65.9
piR-mmu-51775389	ref|NC_005089.1|	33	16299	100	33	YES	0	0	0	1	33	6296	6328	100	ACTTGCAACCCTACACGGAGGTAATATTAAATG	ACTTGCAACCCTACACGGAGGTAATATTAAATG	5.64e-15	65.9
piR-mmu-51778464	ref|NC_005089.1|	33	16299	100	33	YES	0	0	0	1	33	8551	8583	100	ATTCAAGCCTACGTATTCACCCTCCTAGTAAGC	ATTCAAGCCTACGTATTCACCCTCCTAGTAAGC	5.64e-15	65.9
piR-mmu-51780734	ref|NC_005089.1|	33	16299	100	33	YES	0	0	0	1	33	9409	9441	100	ATATAACTGACTTCCAATTAGTAGATTCTGAAT	ATATAACTGACTTCCAATTAGTAGATTCTGAAT	5.64e-15	65.9
piR-mmu-51782020	ref|NC_005089.1|	33	16299	100	33	YES	0	0	0	1	33	3003	3035	100	CTATGAGTTCCCCTACCAATACCACACCCATTA	CTATGAGTTCCCCTACCAATACCACACCCATTA	5.64e-15	65.9
piR-mmu-51786490	ref|NC_005089.1|	33	16299	100	33	YES	0	0	0	1	33	479	511	100	AGACCCAAACTGGGATTAGATACCCCACTATGC	AGACCCAAACTGGGATTAGATACCCCACTATGC	5.64e-15	65.9
piR-mmu-51789133	ref|NC_005089.1|	33	16299	100	33	YES	0	0	0	1	33	8903	8935	100	AGCGTTCTATCATTCTAGCCTCGTACCAACACA	AGCGTTCTATCATTCTAGCCTCGTACCAACACA	5.64e-15	65.9
piR-mmu-51790636	ref|NC_005089.1|	33	16299	100	33	YES	0	0	0	1	33	3000	3032	100	AGTCTATGAGTTCCCCTACCAATACCACACCCA	AGTCTATGAGTTCCCCTACCAATACCACACCCA	5.64e-15	65.9
piR-mmu-51797616	ref|NC_005089.1|	33	16299	100	33	YES	0	0	0	1	33	5628	5660	100	AGTTTTTGACTCCTACCACCATCATTTCTCCTT	AGTTTTTGACTCCTACCACCATCATTTCTCCTT	5.64e-15	65.9
piR-mmu-51797631	ref|NC_005089.1|	33	16299	100	33	YES	0	0	0	1	33	7389	7421	100	ACGACCTAAAACCTGGTGAACTACGACTGCTAG	ACGACCTAAAACCTGGTGAACTACGACTGCTAG	5.64e-15	65.9
piR-mmu-51798588	ref|NC_005089.1|	33	16299	100	33	YES	0	0	0	1	33	6611	6643	100	ACATTTCCTGGGCCTTTCAGGAATACCACGACG	ACATTTCCTGGGCCTTTCAGGAATACCACGACG	5.64e-15	65.9
piR-mmu-51799164	ref|NC_005089.1|	33	16299	100	33	YES	0	0	0	1	33	734	766	100	AAACATAAAAACGTTAGGTCAAGGTGTAGCCAA	AAACATAAAAACGTTAGGTCAAGGTGTAGCCAA	5.64e-15	65.9
piR-mmu-51799237	ref|NC_005089.1|	33	16299	100	33	YES	0	0	0	1	33	9299	9331	100	TCACTTCGGATTTGAAGCCGCAGCATGATACTG	TCACTTCGGATTTGAAGCCGCAGCATGATACTG	5.64e-15	65.9
piR-mmu-51803545	ref|NC_005089.1|	33	16299	100	33	YES	0	0	0	1	33	743	775	100	AACGTTAGGTCAAGGTGTAGCCAATGAAATGGG	AACGTTAGGTCAAGGTGTAGCCAATGAAATGGG	5.64e-15	65.9
piR-mmu-51804514	ref|NC_005089.1|	33	16299	100	33	YES	0	0	0	1	33	890	922	100	ATGAAGTACGCACACACCGCCCGTCACCCTCCT	ATGAAGTACGCACACACCGCCCGTCACCCTCCT	5.64e-15	65.9
piR-mmu-51807479	ref|NC_005089.1|	33	16299	100	33	YES	0	0	0	1	33	11556	11588	100	TTACAAAAAACATTAGACTGTGAATCTGACAAC	TTACAAAAAACATTAGACTGTGAATCTGACAAC	5.64e-15	65.9
piR-mmu-51809460	ref|NC_005089.1|	33	16299	100	33	YES	0	0	0	1	33	3864	3896	100	GCTATCGGGCCCATACCCCGAAAACGTTGGTTT	GCTATCGGGCCCATACCCCGAAAACGTTGGTTT	5.64e-15	65.9
piR-mmu-51810465	ref|NC_005089.1|	33	16299	100	33	YES	0	0	0	1	33	1751	1783	100	AATTCCAATTCTCCAGGCATACGCGTATAACAA	AATTCCAATTCTCCAGGCATACGCGTATAACAA	5.64e-15	65.9
piR-mmu-51811413	ref|NC_005089.1|	33	16299	100	33	YES	0	0	0	1	33	3089	3121	100	TTACTCCATTCTATGATCAGGATGAGCCTCAAA	TTACTCCATTCTATGATCAGGATGAGCCTCAAA	5.64e-15	65.9
piR-mmu-51812382	ref|NC_005089.1|	33	16299	100	33	YES	0	0	0	1	33	6883	6915	100	AATCGAACCCCCTAAAATTGGTTTCAAGCCAAT	AATCGAACCCCCTAAAATTGGTTTCAAGCCAAT	5.64e-15	65.9
piR-mmu-51812795	ref|NC_005089.1|	33	16299	100	33	YES	0	0	0	1	33	12255	12287	100	ATCCTCTATAACCGCATCGGAGACATCGGATTC	ATCCTCTATAACCGCATCGGAGACATCGGATTC	5.64e-15	65.9
piR-mmu-51813704	ref|NC_005089.1|	33	16299	100	33	YES	0	0	0	1	33	3861	3893	100	TAAGCTATCGGGCCCATACCCCGAAAACGTTGG	TAAGCTATCGGGCCCATACCCCGAAAACGTTGG	5.64e-15	65.9
piR-mmu-51815969	ref|NC_005089.1|	33	16299	100	33	YES	0	0	0	1	33	6807	6839	100	TGACTTCATGGCTGCCCTCCACCATATCACACA	TGACTTCATGGCTGCCCTCCACCATATCACACA	5.64e-15	65.9
piR-mmu-51816527	ref|NC_005089.1|	33	16299	100	33	YES	0	0	0	1	33	14492	14524	100	AGTACTTCTACTGTTCGCAGTCATAGCCACAGC	AGTACTTCTACTGTTCGCAGTCATAGCCACAGC	5.64e-15	65.9
piR-mmu-51817685	ref|NC_005089.1|	33	16299	100	33	YES	0	0	0	1	33	11420	11452	100	ACTAACCAACCATATAATTAACCTCCAACCCTC	ACTAACCAACCATATAATTAACCTCCAACCCTC	5.64e-15	65.9
piR-mmu-51819139	ref|NC_005089.1|	33	16299	100	33	YES	0	0	0	1	33	10623	10655	100	ACCCTAATCGGTTCTATTCCACTGCTAATTGCC	ACCCTAATCGGTTCTATTCCACTGCTAATTGCC	5.64e-15	65.9
piR-mmu-51820291	ref|NC_005089.1|	33	16299	100	33	YES	0	0	0	1	33	542	574	100	CAAAACTATTTGCCAGAGAACTACTAGCCATAG	CAAAACTATTTGCCAGAGAACTACTAGCCATAG	5.64e-15	65.9
piR-mmu-51820714	ref|NC_005089.1|	33	16299	100	33	YES	0	0	0	1	33	201	233	100	TAAGACACCTTGCCTAGCCACACCCCCACGGGA	TAAGACACCTTGCCTAGCCACACCCCCACGGGA	5.64e-15	65.9
piR-mmu-51820887	ref|NC_005089.1|	33	16299	100	33	YES	0	0	0	1	33	8757	8789	100	ATCCTCACAATATATCAATGATGACGAGACGTA	ATCCTCACAATATATCAATGATGACGAGACGTA	5.64e-15	65.9
piR-mmu-51822190	ref|NC_005089.1|	33	16299	100	33	YES	0	0	0	1	33	7766	7798	100	ATGCCACAACTAGATACATCAACATGATTTATC	ATGCCACAACTAGATACATCAACATGATTTATC	5.64e-15	65.9
piR-mmu-51826932	ref|NC_005089.1|	33	16299	100	33	YES	0	0	0	1	33	202	234	100	AAGACACCTTGCCTAGCCACACCCCCACGGGAC	AAGACACCTTGCCTAGCCACACCCCCACGGGAC	5.64e-15	65.9
piR-mmu-51827015	ref|NC_005089.1|	33	16299	100	33	YES	0	0	0	1	33	5585	5617	100	AATCGGAGCCCCAGATATAGCATTCCCACGAAT	AATCGGAGCCCCAGATATAGCATTCCCACGAAT	5.64e-15	65.9
piR-mmu-51827912	ref|NC_005089.1|	33	16299	100	33	YES	0	0	0	1	33	798	830	100	ATAAAAGAACATTACTATACCCTTTATGAAACT	ATAAAAGAACATTACTATACCCTTTATGAAACT	5.64e-15	65.9
piR-mmu-51828769	ref|NC_005089.1|	33	16299	100	33	YES	0	0	0	1	33	2643	2675	100	TATATACGTACACCCTCTAACCTAGAGAAGGTT	TATATACGTACACCCTCTAACCTAGAGAAGGTT	5.64e-15	65.9
piR-mmu-51833634	ref|NC_005089.1|	33	16299	100	33	YES	0	0	0	1	33	10124	10156	100	ACACGTACGGAACAGATTACGTCCAAAATCTCA	ACACGTACGGAACAGATTACGTCCAAAATCTCA	5.64e-15	65.9
piR-mmu-51836135	ref|NC_005089.1|	33	16299	100	33	YES	0	0	0	1	33	403	435	100	ATATGTGAAAATTCATTGTTAGGACCTAAACTC	ATATGTGAAAATTCATTGTTAGGACCTAAACTC	5.64e-15	65.9
piR-mmu-51836343	ref|NC_005089.1|	33	16299	100	33	YES	0	0	0	1	33	955	987	100	TAGACATCCGTTTATGAGAGGAGATAAGTCGTA	TAGACATCCGTTTATGAGAGGAGATAAGTCGTA	5.64e-15	65.9
piR-mmu-51836951	ref|NC_005089.1|	33	16299	100	33	YES	0	0	0	1	33	8039	8071	100	TCAACAACCGTCTCCATTCTTTCCAACACTGAC	TCAACAACCGTCTCCATTCTTTCCAACACTGAC	5.64e-15	65.9
piR-mmu-51837437	ref|NC_005089.1|	33	16299	100	33	YES	0	0	0	1	33	8565	8597	100	ATTCACCCTCCTAGTAAGCCTATATCTACATGA	ATTCACCCTCCTAGTAAGCCTATATCTACATGA	5.64e-15	65.9
piR-mmu-51838238	ref|NC_005089.1|	33	16299	100	33	YES	0	0	0	1	33	744	776	100	ACGTTAGGTCAAGGTGTAGCCAATGAAATGGGA	ACGTTAGGTCAAGGTGTAGCCAATGAAATGGGA	5.64e-15	65.9
piR-mmu-51838841	ref|NC_005089.1|	33	16299	100	33	YES	0	0	0	1	33	6413	6445	100	CCTTGACATCGTGCTTCACGATACATACTATGT	CCTTGACATCGTGCTTCACGATACATACTATGT	5.64e-15	65.9
piR-mmu-51839935	ref|NC_005089.1|	33	16299	100	33	YES	0	0	0	1	33	13426	13458	100	TCCCAAAATCCACCTCAACTCTTCACACAAACA	TCCCAAAATCCACCTCAACTCTTCACACAAACA	5.64e-15	65.9
piR-mmu-51844319	ref|NC_005089.1|	33	16299	100	33	YES	0	0	0	1	33	8624	8656	100	TGCATATCACATAGTTAATCCAAGTCCATGACC	TGCATATCACATAGTTAATCCAAGTCCATGACC	5.64e-15	65.9
piR-mmu-51846124	ref|NC_005089.1|	33	16299	100	33	YES	0	0	0	1	33	9013	9045	100	TACTTCTAGCATCAGGTGTTTCAATTACATGAG	TACTTCTAGCATCAGGTGTTTCAATTACATGAG	5.64e-15	65.9
piR-mmu-51846696	ref|NC_005089.1|	33	16299	100	33	YES	0	0	0	1	33	418	450	100	TTGTTAGGACCTAAACTCAATAACGAAAGTAAT	TTGTTAGGACCTAAACTCAATAACGAAAGTAAT	5.64e-15	65.9
piR-mmu-51850520	ref|NC_005089.1|	33	16299	100	33	YES	0	0	0	1	33	2433	2465	100	TGTTGGATCAGGACATCCCAATGGTGTAGAAGC	TGTTGGATCAGGACATCCCAATGGTGTAGAAGC	5.64e-15	65.9
piR-mmu-51851473	ref|NC_005089.1|	33	16299	100	33	YES	0	0	0	1	33	5833	5865	100	TCAACATGAAACCCCCAGCCATAACACAGTATC	TCAACATGAAACCCCCAGCCATAACACAGTATC	5.64e-15	65.9
piR-mmu-51852039	ref|NC_005089.1|	33	16299	100	33	YES	0	0	0	1	33	6406	6438	100	ACTCATCCCTTGACATCGTGCTTCACGATACAT	ACTCATCCCTTGACATCGTGCTTCACGATACAT	5.64e-15	65.9
piR-mmu-51852652	ref|NC_005089.1|	33	16299	100	33	YES	0	0	0	1	33	614	646	100	TAGAGGAGCCTGTTCTATAATCGATAAACCCCG	TAGAGGAGCCTGTTCTATAATCGATAAACCCCG	5.64e-15	65.9
piR-mmu-51855977	ref|NC_005089.1|	33	16299	100	33	YES	0	0	0	1	33	1694	1726	100	TAAAATTGGGTTAATCTATAACTTTATAGATGC	TAAAATTGGGTTAATCTATAACTTTATAGATGC	5.64e-15	65.9
piR-mmu-51860481	ref|NC_005089.1|	33	16299	100	33	YES	0	0	0	1	33	14123	14091	100	TACAACGATGATTTTTCATGTCATTGGTCGCAG	TACAACGATGATTTTTCATGTCATTGGTCGCAG	5.64e-15	65.9
piR-mmu-51861430	ref|NC_005089.1|	33	16299	100	33	YES	0	0	0	1	33	680	712	100	TATACCGCCATCTTCAGCAAACCCTAAAAAGGT	TATACCGCCATCTTCAGCAAACCCTAAAAAGGT	5.64e-15	65.9
piR-mmu-51862947	ref|NC_005089.1|	33	16299	100	33	YES	0	0	0	1	33	109	141	100	ATTACACATGCAAACCTCCATAGACCGGTGTAA	ATTACACATGCAAACCTCCATAGACCGGTGTAA	5.64e-15	65.9
piR-mmu-51865172	ref|NC_005089.1|	33	16299	100	33	YES	0	0	0	1	33	9024	9056	100	TCAGGTGTTTCAATTACATGAGCTCATCATAGC	TCAGGTGTTTCAATTACATGAGCTCATCATAGC	5.64e-15	65.9
piR-mmu-51865298	ref|NC_005089.1|	33	16299	100	33	YES	0	0	0	1	33	4082	4114	100	ACAAAATACTTCGTCACACAAGCAACAGCCTCA	ACAAAATACTTCGTCACACAAGCAACAGCCTCA	5.64e-15	65.9
piR-mmu-51872289	ref|NC_005089.1|	33	16299	100	33	YES	0	0	0	1	33	6083	6115	100	AATTATTTCACATGTAGTTACTTACTACTCCGG	AATTATTTCACATGTAGTTACTTACTACTCCGG	5.64e-15	65.9
piR-mmu-51875463	ref|NC_005089.1|	33	16299	100	33	YES	0	0	0	1	33	13112	13144	100	AGCATTCGGAAGCATCTTTGCAGGATTTGTCAT	AGCATTCGGAAGCATCTTTGCAGGATTTGTCAT	5.64e-15	65.9
piR-mmu-51877846	ref|NC_005089.1|	33	16299	100	33	YES	0	0	0	1	33	6002	6034	100	AGGGGACCCAATTCTCTACCAGCATCTGTTCTG	AGGGGACCCAATTCTCTACCAGCATCTGTTCTG	5.64e-15	65.9
piR-mmu-51882163	ref|NC_005089.1|	33	16299	100	33	YES	0	0	0	1	33	7901	7933	100	AAAGTAAAAACCCCTTGAGAATTAAAATGAACG	AAAGTAAAAACCCCTTGAGAATTAAAATGAACG	5.64e-15	65.9
piR-mmu-51883774	ref|NC_005089.1|	33	16299	100	33	YES	0	0	0	1	33	8011	8043	100	ATCCTATTCCCATCCTCAAAACGCCTAATCAAC	ATCCTATTCCCATCCTCAAAACGCCTAATCAAC	5.64e-15	65.9
piR-mmu-51888263	ref|NC_005089.1|	33	16299	100	33	YES	0	0	0	1	33	527	559	100	AATAATTAAATTTAACAAAACTATTTGCCAGAG	AATAATTAAATTTAACAAAACTATTTGCCAGAG	5.64e-15	65.9
piR-mmu-51889239	ref|NC_005089.1|	33	16299	100	33	YES	0	0	0	1	33	5924	5956	100	ACCAGTGCTAGCCGCAGGCATTACTATACTACT	ACCAGTGCTAGCCGCAGGCATTACTATACTACT	5.64e-15	65.9
piR-mmu-51891321	ref|NC_005089.1|	33	16299	100	33	YES	0	0	0	1	33	9231	9263	100	ATTATTGGATCAACATTCCTTATTGTTTGCCTA	ATTATTGGATCAACATTCCTTATTGTTTGCCTA	5.64e-15	65.9
piR-mmu-51892620	ref|NC_005089.1|	33	16299	100	33	YES	0	0	0	1	33	2406	2438	100	ATCGACAATTAGGGTTTACGACCTCGATGTTGG	ATCGACAATTAGGGTTTACGACCTCGATGTTGG	5.64e-15	65.9
piR-mmu-51892695	ref|NC_005089.1|	33	16299	100	33	YES	0	0	0	1	33	508	540	100	ATGCTTAGCCATAAACCTAAATAATTAAATTTA	ATGCTTAGCCATAAACCTAAATAATTAAATTTA	5.64e-15	65.9
piR-mmu-51893289	ref|NC_005089.1|	33	16299	100	33	YES	0	0	0	1	33	9035	9067	100	AATTACATGAGCTCATCATAGCCTTATAGAAGG	AATTACATGAGCTCATCATAGCCTTATAGAAGG	5.64e-15	65.9
piR-mmu-51895419	ref|NC_005089.1|	33	16299	100	33	YES	0	0	0	1	33	11820	11852	100	ATTAAACACATCAACTTCCCACTGTACACCACC	ATTAAACACATCAACTTCCCACTGTACACCACC	5.64e-15	65.9
piR-mmu-51895691	ref|NC_005089.1|	33	16299	100	33	YES	0	0	0	1	33	2513	2545	100	TTCAGACCGGAGCAATCCAGGTCGGTTTCTATC	TTCAGACCGGAGCAATCCAGGTCGGTTTCTATC	5.64e-15	65.9
piR-mmu-51896282	ref|NC_005089.1|	33	16299	100	33	YES	0	0	0	1	33	6375	6407	100	GTTGGTGGTCTAACCGGAATTGTTTTATCCAAC	GTTGGTGGTCTAACCGGAATTGTTTTATCCAAC	5.64e-15	65.9
piR-mmu-51899662	ref|NC_005089.1|	33	16299	100	33	YES	0	0	0	1	33	5836	5868	100	ACATGAAACCCCCAGCCATAACACAGTATCAAA	ACATGAAACCCCCAGCCATAACACAGTATCAAA	5.64e-15	65.9
piR-mmu-51900074	ref|NC_005089.1|	33	16299	100	33	YES	0	0	0	1	33	6524	6556	100	ATTTTCAGGCTTCACCCTAGATGACACATGAGC	ATTTTCAGGCTTCACCCTAGATGACACATGAGC	5.64e-15	65.9
piR-mmu-51900388	ref|NC_005089.1|	33	16299	100	33	YES	0	0	0	1	33	203	235	100	AGACACCTTGCCTAGCCACACCCCCACGGGACT	AGACACCTTGCCTAGCCACACCCCCACGGGACT	5.64e-15	65.9
piR-mmu-51903595	ref|NC_005089.1|	33	16299	100	33	YES	0	0	0	1	33	1442	1474	100	AGCTGGTTACCCAAAAAATGAATTTAAGTTCAA	AGCTGGTTACCCAAAAAATGAATTTAAGTTCAA	5.64e-15	65.9
piR-mmu-51907555	ref|NC_005089.1|	33	16299	100	33	YES	0	0	0	1	33	5238	5206	100	TGTCGAATTGCAAATTCGAAGGTGTAGAGAAAT	TGTCGAATTGCAAATTCGAAGGTGTAGAGAAAT	5.64e-15	65.9
piR-mmu-51910166	ref|NC_005089.1|	33	16299	100	33	YES	0	0	0	1	33	2514	2546	100	TCAGACCGGAGCAATCCAGGTCGGTTTCTATCT	TCAGACCGGAGCAATCCAGGTCGGTTTCTATCT	5.64e-15	65.9
piR-mmu-51910504	ref|NC_005089.1|	33	16299	100	33	YES	0	0	0	1	33	6521	6553	100	ATTATTTTCAGGCTTCACCCTAGATGACACATG	ATTATTTTCAGGCTTCACCCTAGATGACACATG	5.64e-15	65.9
piR-mmu-51917623	ref|NC_005089.1|	33	16299	100	33	YES	0	0	0	1	33	1094	1126	100	ACTAATCCTAGCCCTAGCCCTACACAAATATAA	ACTAATCCTAGCCCTAGCCCTACACAAATATAA	5.64e-15	65.9
piR-mmu-51918068	ref|NC_005089.1|	33	16299	100	33	YES	0	0	0	1	33	8996	9028	100	ACTACTTAATACTTCAGTACTTCTAGCATCAGG	ACTACTTAATACTTCAGTACTTCTAGCATCAGG	5.64e-15	65.9
piR-mmu-51920741	ref|NC_005089.1|	33	16299	100	33	YES	0	0	0	1	33	13190	13158	100	TGGTATTGTGAGGACTGGAATGCTGGTTGGTGG	TGGTATTGTGAGGACTGGAATGCTGGTTGGTGG	5.64e-15	65.9
piR-mmu-51923183	ref|NC_005089.1|	33	16299	100	33	YES	0	0	0	1	33	10120	10152	100	TCAAACACGTACGGAACAGATTACGTCCAAAAT	TCAAACACGTACGGAACAGATTACGTCCAAAAT	5.64e-15	65.9
piR-mmu-51924247	ref|NC_005089.1|	33	16299	100	33	YES	0	0	0	1	33	4106	4138	100	ACAGCCTCAATAATTATCCTCCTGGCCATCGTA	ACAGCCTCAATAATTATCCTCCTGGCCATCGTA	5.64e-15	65.9
piR-mmu-51925181	ref|NC_005089.1|	33	16299	100	33	YES	0	0	0	1	33	11508	11540	100	ACTACCAGTCCAAAACTAATTACAGGCCTGACA	ACTACCAGTCCAAAACTAATTACAGGCCTGACA	5.64e-15	65.9
piR-mmu-51925515	ref|NC_005089.1|	33	16299	100	33	YES	0	0	0	1	33	16140	16108	100	AGTTCTTAGTGTTTTTGGGGTTTGGCATTAAGA	AGTTCTTAGTGTTTTTGGGGTTTGGCATTAAGA	5.64e-15	65.9
piR-mmu-51925720	ref|NC_005089.1|	33	16299	100	33	YES	0	0	0	1	33	12262	12294	100	ATAACCGCATCGGAGACATCGGATTCATTTTAG	ATAACCGCATCGGAGACATCGGATTCATTTTAG	5.64e-15	65.9
piR-mmu-51926226	ref|NC_005089.1|	33	16299	100	33	YES	0	0	0	1	33	5491	5523	100	ATGTTATCGTAACTGCCCATGCTTTTGTTATAA	ATGTTATCGTAACTGCCCATGCTTTTGTTATAA	5.64e-15	65.9
piR-mmu-51927438	ref|NC_005089.1|	33	16299	100	33	YES	0	0	0	1	33	11248	11280	100	TAGCAAGTCTAGCTAATCTAGCTCTACCCCCTT	TAGCAAGTCTAGCTAATCTAGCTCTACCCCCTT	5.64e-15	65.9
piR-mmu-51927720	ref|NC_005089.1|	33	16299	100	33	YES	0	0	0	1	33	2028	2060	100	AGGTAGCATAATCACTTGTTCCTTAATTAGGGA	AGGTAGCATAATCACTTGTTCCTTAATTAGGGA	5.64e-15	65.9
piR-mmu-51930366	ref|NC_005089.1|	33	16299	100	33	YES	0	0	0	1	33	1239	1271	100	TAAAAGTAAGAACAAGCAAAGATTAAACCTTGT	TAAAAGTAAGAACAAGCAAAGATTAAACCTTGT	5.64e-15	65.9
piR-mmu-51934761	ref|NC_005089.1|	33	16299	100	33	YES	0	0	0	1	33	758	790	100	TGTAGCCAATGAAATGGGAAGAAATGGGCTACA	TGTAGCCAATGAAATGGGAAGAAATGGGCTACA	5.64e-15	65.9
piR-mmu-51936037	ref|NC_005089.1|	33	16299	100	33	YES	0	0	0	1	33	894	926	100	AGTACGCACACACCGCCCGTCACCCTCCTCAAA	AGTACGCACACACCGCCCGTCACCCTCCTCAAA	5.64e-15	65.9
piR-mmu-51936228	ref|NC_005089.1|	33	16299	100	33	YES	0	0	0	1	33	12973	12941	100	ATTAGTAGGGCTCAGGCGTTGGTGTTGCAGGTA	ATTAGTAGGGCTCAGGCGTTGGTGTTGCAGGTA	5.64e-15	65.9
piR-mmu-51940694	ref|NC_005089.1|	33	16299	100	33	YES	0	0	0	1	33	14756	14788	100	ATCAAACAACCCAACAGGATTAAACTCAGATGC	ATCAAACAACCCAACAGGATTAAACTCAGATGC	5.64e-15	65.9
piR-mmu-51942598	ref|NC_005089.1|	33	16299	100	33	YES	0	0	0	1	33	9407	9439	100	TAATATAACTGACTTCCAATTAGTAGATTCTGA	TAATATAACTGACTTCCAATTAGTAGATTCTGA	5.64e-15	65.9
piR-mmu-51942704	ref|NC_005089.1|	33	16299	100	33	YES	0	0	0	1	33	9495	9527	100	TTATCCCTAACGCTAATTCTAGTTGCATTCTGA	TTATCCCTAACGCTAATTCTAGTTGCATTCTGA	5.64e-15	65.9
piR-mmu-51947010	ref|NC_005089.1|	33	16299	100	33	YES	0	0	0	1	33	4910	4942	100	AGCACAATAACCCTACCCCTAGCCCCCCAACTA	AGCACAATAACCCTACCCCTAGCCCCCCAACTA	5.64e-15	65.9
piR-mmu-51949750	ref|NC_005089.1|	33	16299	100	33	YES	0	0	0	1	33	2410	2442	100	ACAATTAGGGTTTACGACCTCGATGTTGGATCA	ACAATTAGGGTTTACGACCTCGATGTTGGATCA	5.64e-15	65.9
piR-mmu-51951069	ref|NC_005089.1|	33	16299	100	33	YES	0	0	0	1	33	10997	11029	100	ACGCCAAACAGATTTAAAATCACTAATCGCCTA	ACGCCAAACAGATTTAAAATCACTAATCGCCTA	5.64e-15	65.9
piR-mmu-51957848	ref|NC_005089.1|	33	16299	100	33	YES	0	0	0	1	33	14122	14090	100	ACAACGATGATTTTTCATGTCATTGGTCGCAGT	ACAACGATGATTTTTCATGTCATTGGTCGCAGT	5.64e-15	65.9
piR-mmu-51959156	ref|NC_005089.1|	33	16299	100	33	YES	0	0	0	1	33	6360	6392	100	ATTTTCTTATTTACAGTTGGTGGTCTAACCGGA	ATTTTCTTATTTACAGTTGGTGGTCTAACCGGA	5.64e-15	65.9
piR-mmu-51961149	ref|NC_005089.1|	33	16299	100	33	YES	0	0	0	1	33	1797	1829	100	TGTTAGTTAATCAGACTATAGGCAATAATCACA	TGTTAGTTAATCAGACTATAGGCAATAATCACA	5.64e-15	65.9
piR-mmu-51963824	ref|NC_005089.1|	33	16299	100	33	YES	0	0	0	1	33	2272	2304	100	AAAATCCTCCGAATGATTATAACCTAGACTTAC	AAAATCCTCCGAATGATTATAACCTAGACTTAC	5.64e-15	65.9
piR-mmu-51963879	ref|NC_005089.1|	33	16299	100	33	YES	0	0	0	1	33	10154	10186	100	TCAACCTACTACAATGCTAAAAATTATTCTTCC	TCAACCTACTACAATGCTAAAAATTATTCTTCC	5.64e-15	65.9
piR-mmu-51964231	ref|NC_005089.1|	33	16299	100	33	YES	0	0	0	1	33	11022	11054	100	ATCGCCTACTCCTCAGTTAGCCACATAGCACTT	ATCGCCTACTCCTCAGTTAGCCACATAGCACTT	5.64e-15	65.9
piR-mmu-51968044	ref|NC_005089.1|	33	16299	100	33	YES	0	0	0	1	33	7650	7682	100	TGGTTCCACTAAAATATTTCGAAAACTGATCTG	TGGTTCCACTAAAATATTTCGAAAACTGATCTG	5.64e-15	65.9
piR-mmu-51968704	ref|NC_005089.1|	33	16299	100	33	YES	0	0	0	1	33	15392	15360	100	TGGGTGCTGGTGGTGGGGAGTAGCTCCTTCTTC	TGGGTGCTGGTGGTGGGGAGTAGCTCCTTCTTC	5.64e-15	65.9
piR-mmu-51973612	ref|NC_005089.1|	33	16299	100	33	YES	0	0	0	1	33	1201	1233	100	ATAGAACTAGTACCGCAAGGGAAAGATGAAAGA	ATAGAACTAGTACCGCAAGGGAAAGATGAAAGA	5.64e-15	65.9
piR-mmu-51973843	ref|NC_005089.1|	33	16299	100	33	YES	0	0	0	1	33	1969	2001	100	TAGAGGCACTGCCTGCCCAGTGACTAAAGTTTA	TAGAGGCACTGCCTGCCCAGTGACTAAAGTTTA	5.64e-15	65.9
piR-mmu-51976532	ref|NC_005089.1|	33	16299	100	33	YES	0	0	0	1	33	1921	1953	100	AGAACCCCGCCTGTTTACCAAAAACATCACCTC	AGAACCCCGCCTGTTTACCAAAAACATCACCTC	5.64e-15	65.9
piR-mmu-51981144	ref|NC_005089.1|	33	16299	100	33	YES	0	0	0	1	33	8474	8506	100	ATATTAGCCCACCAACAGCTACCATTACATTTA	ATATTAGCCCACCAACAGCTACCATTACATTTA	5.64e-15	65.9
piR-mmu-51983255	ref|NC_005089.1|	33	16299	100	33	YES	0	0	0	1	33	631	663	100	TAATCGATAAACCCCGCTCTACCTCACCATCTC	TAATCGATAAACCCCGCTCTACCTCACCATCTC	5.64e-15	65.9
piR-mmu-51987640	ref|NC_005089.1|	33	16299	100	33	YES	0	0	0	1	33	13437	13469	100	ACCTCAACTCTTCACACAAACATAACCACTTTA	ACCTCAACTCTTCACACAAACATAACCACTTTA	5.64e-15	65.9
piR-mmu-51989532	ref|NC_005089.1|	33	16299	100	33	YES	0	0	0	1	33	5384	5416	100	TCTACTATTCGGAGCCTGAGCGGGAATAGTGGG	TCTACTATTCGGAGCCTGAGCGGGAATAGTGGG	5.64e-15	65.9
piR-mmu-51989623	ref|NC_005089.1|	33	16299	100	33	YES	0	0	0	1	33	6652	6684	100	ACTACCCAGATGCTTACACCACATGAAACACTG	ACTACCCAGATGCTTACACCACATGAAACACTG	5.64e-15	65.9
piR-mmu-51992090	ref|NC_005089.1|	33	16299	100	33	YES	0	0	0	1	33	2967	2999	100	ATTGCACCTACCCTATCACTCACACTAGCATTA	ATTGCACCTACCCTATCACTCACACTAGCATTA	5.64e-15	65.9
piR-mmu-51994267	ref|NC_005089.1|	33	16299	100	33	YES	0	0	0	1	33	4355	4387	100	CTACTCAACTCTACTATCATTTTAATACTAGCA	CTACTCAACTCTACTATCATTTTAATACTAGCA	5.64e-15	65.9
piR-mmu-51994697	ref|NC_005089.1|	33	16299	100	33	YES	0	0	0	1	33	11561	11593	100	AAAAACATTAGACTGTGAATCTGACAACAGGAA	AAAAACATTAGACTGTGAATCTGACAACAGGAA	5.64e-15	65.9
piR-mmu-51994782	ref|NC_005089.1|	33	16299	100	33	YES	0	0	0	1	33	11434	11402	100	ATATGGTTGGTTAGTTTGCCGCGTTGGGTGGTA	ATATGGTTGGTTAGTTTGCCGCGTTGGGTGGTA	5.64e-15	65.9
piR-mmu-51996103	ref|NC_005089.1|	33	16299	100	33	YES	0	0	0	1	33	5226	5194	100	AATTCGAAGGTGTAGAGAAATCTCTACTAAGAC	AATTCGAAGGTGTAGAGAAATCTCTACTAAGAC	5.64e-15	65.9
piR-mmu-51996265	ref|NC_005089.1|	33	16299	100	33	YES	0	0	0	1	33	1770	1802	100	TACGCGTATAACAACTCGGATAACCATTGTTAG	TACGCGTATAACAACTCGGATAACCATTGTTAG	5.64e-15	65.9
piR-mmu-51996572	ref|NC_005089.1|	33	16299	100	33	YES	0	0	0	1	33	901	933	100	ACACACCGCCCGTCACCCTCCTCAAATTAAATT	ACACACCGCCCGTCACCCTCCTCAAATTAAATT	5.64e-15	65.9
piR-mmu-52001609	ref|NC_005089.1|	33	16299	100	33	YES	0	0	0	1	33	9099	9131	100	ATTACCATTATACTAGGACTTTACTTCACCATC	ATTACCATTATACTAGGACTTTACTTCACCATC	5.64e-15	65.9
piR-mmu-52002621	ref|NC_005089.1|	33	16299	100	33	YES	0	0	0	1	33	1713	1745	100	AACTTTATAGATGCAACACTGTTAGTATGAGTA	AACTTTATAGATGCAACACTGTTAGTATGAGTA	5.64e-15	65.9
piR-mmu-52006306	ref|NC_005089.1|	33	16299	100	33	YES	0	0	0	1	33	1699	1731	100	TTGGGTTAATCTATAACTTTATAGATGCAACAC	TTGGGTTAATCTATAACTTTATAGATGCAACAC	5.64e-15	65.9
piR-mmu-52007356	ref|NC_005089.1|	33	16299	100	33	YES	0	0	0	1	33	11549	11581	100	ATATAGTTTACAAAAAACATTAGACTGTGAATC	ATATAGTTTACAAAAAACATTAGACTGTGAATC	5.64e-15	65.9
piR-mmu-52014753	ref|NC_005089.1|	33	16299	100	33	YES	0	0	0	1	33	8792	8824	100	TCGTGAAGGAACCTACCAAGGCCACCACACTCC	TCGTGAAGGAACCTACCAAGGCCACCACACTCC	5.64e-15	65.9
piR-mmu-52020738	ref|NC_005089.1|	33	16299	100	33	YES	0	0	0	1	33	5391	5423	100	TTCGGAGCCTGAGCGGGAATAGTGGGTACTGCA	TTCGGAGCCTGAGCGGGAATAGTGGGTACTGCA	5.64e-15	65.9
piR-mmu-52022198	ref|NC_005089.1|	33	16299	100	33	YES	0	0	0	1	33	120	152	100	AAACCTCCATAGACCGGTGTAAAATCCCTTAAA	AAACCTCCATAGACCGGTGTAAAATCCCTTAAA	5.64e-15	65.9
piR-mmu-52022384	ref|NC_005089.1|	33	16299	100	33	YES	0	0	0	1	33	9086	9118	100	TCAAGCCCTACTAATTACCATTATACTAGGACT	TCAAGCCCTACTAATTACCATTATACTAGGACT	5.64e-15	65.9
piR-mmu-52023225	ref|NC_005089.1|	33	16299	100	33	YES	0	0	0	1	33	806	838	100	ACATTACTATACCCTTTATGAAACTAAAGGACT	ACATTACTATACCCTTTATGAAACTAAAGGACT	5.64e-15	65.9
piR-mmu-52023267	ref|NC_005089.1|	33	16299	100	33	YES	0	0	0	1	33	6269	6301	100	TCCTACCGGTGTCAAAGTATTTAGCTGACTTGC	TCCTACCGGTGTCAAAGTATTTAGCTGACTTGC	5.64e-15	65.9
piR-mmu-52025808	ref|NC_005089.1|	33	16299	100	33	YES	0	0	0	1	33	2296	2328	100	TAGACTTACAAGTCAAAGTAAAATCAACATATC	TAGACTTACAAGTCAAAGTAAAATCAACATATC	5.64e-15	65.9
piR-mmu-52028088	ref|NC_005089.1|	33	16299	100	33	YES	0	0	0	1	33	2574	2606	100	ACAAGAGAAATAGAGCCACCTTACAAATAAGCG	ACAAGAGAAATAGAGCCACCTTACAAATAAGCG	5.64e-15	65.9
piR-mmu-52028856	ref|NC_005089.1|	33	16299	100	33	YES	0	0	0	1	33	2393	2425	100	TTTAAGAGTTCATATCGACAATTAGGGTTTACG	TTTAAGAGTTCATATCGACAATTAGGGTTTACG	5.64e-15	65.9
piR-mmu-52032365	ref|NC_005089.1|	33	16299	100	33	YES	0	0	0	1	33	7123	7155	100	AGTCCTCTATATCATCTCGCTAATATTAACAAC	AGTCCTCTATATCATCTCGCTAATATTAACAAC	5.64e-15	65.9
piR-mmu-52032560	ref|NC_005089.1|	33	16299	100	33	YES	0	0	0	1	33	2631	2663	100	ATCTAAATAAAATATATACGTACACCCTCTAAC	ATCTAAATAAAATATATACGTACACCCTCTAAC	5.64e-15	65.9
piR-mmu-52035431	ref|NC_005089.1|	33	16299	100	33	YES	0	0	0	1	33	12293	12325	100	AGCTATAGTTTGATTTTCCCTAAACATAAACTC	AGCTATAGTTTGATTTTCCCTAAACATAAACTC	5.64e-15	65.9
piR-mmu-52035724	ref|NC_005089.1|	33	16299	100	33	YES	0	0	0	1	33	634	666	100	TCGATAAACCCCGCTCTACCTCACCATCTCTTG	TCGATAAACCCCGCTCTACCTCACCATCTCTTG	5.64e-15	65.9
piR-mmu-52035916	ref|NC_005089.1|	33	16299	100	33	YES	0	0	0	1	33	8016	8048	100	ATTCCCATCCTCAAAACGCCTAATCAACAACCG	ATTCCCATCCTCAAAACGCCTAATCAACAACCG	5.64e-15	65.9
piR-mmu-52036939	ref|NC_005089.1|	33	16299	100	33	YES	0	0	0	1	33	13172	13140	100	AATGCTGGTTGGTGGAATATTATATGAGATGAC	AATGCTGGTTGGTGGAATATTATATGAGATGAC	5.64e-15	65.9
piR-mmu-52040848	ref|NC_005089.1|	33	16299	100	33	YES	0	0	0	1	33	14585	14617	100	AAACCTCCTATCAGCCATCCCATATATTGGAAC	AAACCTCCTATCAGCCATCCCATATATTGGAAC	5.64e-15	65.9
piR-mmu-52041530	ref|NC_005089.1|	33	16299	100	33	YES	0	0	0	1	33	13104	13136	100	AAACGCCTAGCATTCGGAAGCATCTTTGCAGGA	AAACGCCTAGCATTCGGAAGCATCTTTGCAGGA	5.64e-15	65.9
piR-mmu-52042613	ref|NC_005089.1|	33	16299	100	33	YES	0	0	0	1	33	77	109	100	TGGTCCTGGCCTTATAATTAATTAGAGGTAAAA	TGGTCCTGGCCTTATAATTAATTAGAGGTAAAA	5.64e-15	65.9
piR-mmu-52044896	ref|NC_005089.1|	33	16299	100	33	YES	0	0	0	1	33	14949	14981	100	AAACCCGAATGATATTTCCTATTTGCATACGCC	AAACCCGAATGATATTTCCTATTTGCATACGCC	5.64e-15	65.9
piR-mmu-52044917	ref|NC_005089.1|	33	16299	100	33	YES	0	0	0	1	33	1523	1555	100	ATAGCCAAAAGAGGGACAGCTCTTCTGGAACGG	ATAGCCAAAAGAGGGACAGCTCTTCTGGAACGG	5.64e-15	65.9
piR-mmu-52045726	ref|NC_005089.1|	33	16299	100	33	YES	0	0	0	1	33	6084	6116	100	ATTATTTCACATGTAGTTACTTACTACTCCGGA	ATTATTTCACATGTAGTTACTTACTACTCCGGA	5.64e-15	65.9
piR-mmu-52048806	ref|NC_005089.1|	33	16299	100	33	YES	0	0	0	1	33	2565	2597	100	TACGAAAGGACAAGAGAAATAGAGCCACCTTAC	TACGAAAGGACAAGAGAAATAGAGCCACCTTAC	5.64e-15	65.9
piR-mmu-52050130	ref|NC_005089.1|	33	16299	100	33	YES	0	0	0	1	33	1994	2026	100	AAAGTTTAACGGCCGCGGTATCCTGACCGTGCA	AAAGTTTAACGGCCGCGGTATCCTGACCGTGCA	5.64e-15	65.9
piR-mmu-52051314	ref|NC_005089.1|	33	16299	100	33	YES	0	0	0	1	33	1836	1868	100	ATAATCCACCTATAACTTCTCTGTTAACCCAAC	ATAATCCACCTATAACTTCTCTGTTAACCCAAC	5.64e-15	65.9
piR-mmu-52056993	ref|NC_005089.1|	33	16299	100	33	YES	0	0	0	1	33	385	417	100	AGAATTAAAATCCAACTTATATGTGAAAATTCA	AGAATTAAAATCCAACTTATATGTGAAAATTCA	5.64e-15	65.9
piR-mmu-52060897	ref|NC_005089.1|	33	16299	100	33	YES	0	0	0	1	33	6863	6895	100	AGTAAAATAAGAAAGGAAGGAATCGAACCCCCT	AGTAAAATAAGAAAGGAAGGAATCGAACCCCCT	5.64e-15	65.9
piR-mmu-52066015	ref|NC_005089.1|	33	16299	100	33	YES	0	0	0	1	33	6019	6051	100	ACCAGCATCTGTTCTGATTCTTTGGGCACCCAG	ACCAGCATCTGTTCTGATTCTTTGGGCACCCAG	5.64e-15	65.9
piR-mmu-52071102	ref|NC_005089.1|	33	16299	100	33	YES	0	0	0	1	33	10273	10305	100	TAACCAGCCTAACACTTCTATGACAAACCGACG	TAACCAGCCTAACACTTCTATGACAAACCGACG	5.64e-15	65.9
piR-mmu-52073359	ref|NC_005089.1|	33	16299	100	33	YES	0	0	0	1	33	6102	6134	100	ACTTACTACTCCGGAAAAAAAGAACCTTTCGGC	ACTTACTACTCCGGAAAAAAAGAACCTTTCGGC	5.64e-15	65.9
piR-mmu-52073610	ref|NC_005089.1|	33	16299	100	33	YES	0	0	0	1	33	10475	10507	100	AATTCTCCTAATCATAACCTTTTCAGCAACTGA	AATTCTCCTAATCATAACCTTTTCAGCAACTGA	5.64e-15	65.9
piR-mmu-52074813	ref|NC_005089.1|	33	16299	100	33	YES	0	0	0	1	33	7850	7882	100	TCATCACAAACATTCCCACTGGCACCTTCACCA	TCATCACAAACATTCCCACTGGCACCTTCACCA	5.64e-15	65.9
piR-mmu-52075961	ref|NC_005089.1|	33	16299	100	33	YES	0	0	0	1	33	1176	1208	100	AAAGAAATTCGTACATCTAGGAGCTATAGAACT	AAAGAAATTCGTACATCTAGGAGCTATAGAACT	5.64e-15	65.9
piR-mmu-52076247	ref|NC_005089.1|	33	16299	100	33	YES	0	0	0	1	33	14111	14143	100	AATCATCGTTGTAATTCAACTACAGAAACACCT	AATCATCGTTGTAATTCAACTACAGAAACACCT	5.64e-15	65.9
piR-mmu-52079299	ref|NC_005089.1|	33	16299	100	33	YES	0	0	0	1	33	6574	6606	100	TCATATTCGTAGGAGTAAACATAACATTCTTCC	TCATATTCGTAGGAGTAAACATAACATTCTTCC	5.64e-15	65.9
piR-mmu-52079875	ref|NC_005089.1|	33	16299	100	33	YES	0	0	0	1	33	7663	7695	100	ATATTTCGAAAACTGATCTGCTTCAATAATTTA	ATATTTCGAAAACTGATCTGCTTCAATAATTTA	5.64e-15	65.9
piR-mmu-52080980	ref|NC_005089.1|	33	16299	100	33	YES	0	0	0	1	33	9335	9367	100	TTTTGTAGACGTAGTCTGACTTTTCCTATACGT	TTTTGTAGACGTAGTCTGACTTTTCCTATACGT	5.64e-15	65.9
piR-mmu-52082607	ref|NC_005089.1|	33	16299	100	33	YES	0	0	0	1	33	6326	6358	100	ATGATCTCCAGCTATACTATGAGCCTTAGGCTT	ATGATCTCCAGCTATACTATGAGCCTTAGGCTT	5.64e-15	65.9
piR-mmu-52086534	ref|NC_005089.1|	33	16299	100	33	YES	0	0	0	1	33	549	581	100	ATTTGCCAGAGAACTACTAGCCATAGCTTAAAA	ATTTGCCAGAGAACTACTAGCCATAGCTTAAAA	5.64e-15	65.9
piR-mmu-52088263	ref|NC_005089.1|	33	16299	100	33	YES	0	0	0	1	33	14556	14588	100	ATATCATTCTGAGGTGCCACAGTTATTACAAAC	ATATCATTCTGAGGTGCCACAGTTATTACAAAC	5.64e-15	65.9
piR-mmu-52088691	ref|NC_005089.1|	33	16299	100	33	YES	0	0	0	1	33	13157	13189	100	TCCACCAACCAGCATTCCAGTCCTCACAATACC	TCCACCAACCAGCATTCCAGTCCTCACAATACC	5.64e-15	65.9
piR-mmu-52088825	ref|NC_005089.1|	33	16299	100	33	YES	0	0	0	1	33	5335	5367	100	TTAATCGTTGATTATTCTCAACCAATCACAAAG	TTAATCGTTGATTATTCTCAACCAATCACAAAG	5.64e-15	65.9
piR-mmu-52088967	ref|NC_005089.1|	33	16299	100	33	YES	0	0	0	1	33	3916	3948	100	AAATCCTATCACCCTTGCCATCATCTACTTCAC	AAATCCTATCACCCTTGCCATCATCTACTTCAC	5.64e-15	65.9
piR-mmu-52089366	ref|NC_005089.1|	33	16299	100	33	YES	0	0	0	1	33	1800	1832	100	TAGTTAATCAGACTATAGGCAATAATCACACTA	TAGTTAATCAGACTATAGGCAATAATCACACTA	5.64e-15	65.9
piR-mmu-52091984	ref|NC_005089.1|	33	16299	100	33	YES	0	0	0	1	33	538	570	100	TTAACAAAACTATTTGCCAGAGAACTACTAGCC	TTAACAAAACTATTTGCCAGAGAACTACTAGCC	5.64e-15	65.9
piR-mmu-52092434	ref|NC_005089.1|	33	16299	100	33	YES	0	0	0	1	33	338	370	100	AACTAATTATCTTCGGCGTAAAACGTGTCAACT	AACTAATTATCTTCGGCGTAAAACGTGTCAACT	5.64e-15	65.9
piR-mmu-52094423	ref|NC_005089.1|	33	16299	100	33	YES	0	0	0	1	33	11156	11188	100	AAACTCCAACTACGAACGGATCCACAGCCGTAC	AAACTCCAACTACGAACGGATCCACAGCCGTAC	5.64e-15	65.9
piR-mmu-52094563	ref|NC_005089.1|	33	16299	100	33	YES	0	0	0	1	33	1524	1556	100	TAGCCAAAAGAGGGACAGCTCTTCTGGAACGGA	TAGCCAAAAGAGGGACAGCTCTTCTGGAACGGA	5.64e-15	65.9
piR-mmu-52096198	ref|NC_005089.1|	33	16299	100	33	YES	0	0	0	1	33	5587	5619	100	TCGGAGCCCCAGATATAGCATTCCCACGAATAA	TCGGAGCCCCAGATATAGCATTCCCACGAATAA	5.64e-15	65.9
piR-mmu-52097808	ref|NC_005089.1|	33	16299	100	33	YES	0	0	0	1	33	6273	6305	100	ACCGGTGTCAAAGTATTTAGCTGACTTGCAACC	ACCGGTGTCAAAGTATTTAGCTGACTTGCAACC	5.64e-15	65.9
piR-mmu-52099859	ref|NC_005089.1|	33	16299	100	33	YES	0	0	0	1	33	14514	14546	100	ATAGCCACAGCATTTATAGGCTACGTCCTTCCA	ATAGCCACAGCATTTATAGGCTACGTCCTTCCA	5.64e-15	65.9
piR-mmu-52105131	ref|NC_005089.1|	33	16299	100	33	YES	0	0	0	1	33	1698	1730	100	ATTGGGTTAATCTATAACTTTATAGATGCAACA	ATTGGGTTAATCTATAACTTTATAGATGCAACA	5.64e-15	65.9
piR-mmu-52106056	ref|NC_005089.1|	33	16299	100	33	YES	0	0	0	1	33	8826	8858	100	ATTGTACAAAAAGGACTACGATATGGTATAATT	ATTGTACAAAAAGGACTACGATATGGTATAATT	5.64e-15	65.9
piR-mmu-52106465	ref|NC_005089.1|	33	16299	100	33	YES	0	0	0	1	33	681	713	100	ATACCGCCATCTTCAGCAAACCCTAAAAAGGTA	ATACCGCCATCTTCAGCAAACCCTAAAAAGGTA	5.64e-15	65.9
piR-mmu-52108014	ref|NC_005089.1|	33	16299	100	33	YES	0	0	0	1	33	1627	1659	100	AAAGAAAGCGTTCAAGCTCAACATAAAATTTCA	AAAGAAAGCGTTCAAGCTCAACATAAAATTTCA	5.64e-15	65.9
piR-mmu-52109663	ref|NC_005089.1|	33	16299	100	33	YES	0	0	0	1	33	326	358	100	ACGATTAACCCAAACTAATTATCTTCGGCGTAA	ACGATTAACCCAAACTAATTATCTTCGGCGTAA	5.64e-15	65.9
piR-mmu-52109776	ref|NC_005089.1|	33	16299	100	33	YES	0	0	0	1	33	11767	11799	100	TATTAATCTTCATTCTTCTACTATCCCCAATCC	TATTAATCTTCATTCTTCTACTATCCCCAATCC	5.64e-15	65.9
piR-mmu-52110706	ref|NC_005089.1|	33	16299	100	33	YES	0	0	0	1	33	5766	5798	100	ATTTTCTCCCTTCATTTAGCTGGAGTGTCATCT	ATTTTCTCCCTTCATTTAGCTGGAGTGTCATCT	5.64e-15	65.9
piR-mmu-52113529	ref|NC_005089.1|	33	16299	100	33	YES	0	0	0	1	33	6374	6406	100	AGTTGGTGGTCTAACCGGAATTGTTTTATCCAA	AGTTGGTGGTCTAACCGGAATTGTTTTATCCAA	5.64e-15	65.9
piR-mmu-52116545	ref|NC_005089.1|	33	16299	100	33	YES	0	0	0	1	33	8038	8070	100	ATCAACAACCGTCTCCATTCTTTCCAACACTGA	ATCAACAACCGTCTCCATTCTTTCCAACACTGA	5.64e-15	65.9
piR-mmu-52116785	ref|NC_005089.1|	33	16299	100	33	YES	0	0	0	1	33	2399	2431	100	AGTTCATATCGACAATTAGGGTTTACGACCTCG	AGTTCATATCGACAATTAGGGTTTACGACCTCG	5.64e-15	65.9
piR-mmu-52116800	ref|NC_005089.1|	33	16299	100	33	YES	0	0	0	1	33	307	339	100	TGCCAGCCACCGCGGTCATACGATTAACCCAAA	TGCCAGCCACCGCGGTCATACGATTAACCCAAA	5.64e-15	65.9
piR-mmu-52123144	ref|NC_005089.1|	33	16299	100	33	YES	0	0	0	1	33	1728	1760	100	ACACTGTTAGTATGAGTAACAAGAATTCCAATT	ACACTGTTAGTATGAGTAACAAGAATTCCAATT	5.64e-15	65.9
piR-mmu-52123560	ref|NC_005089.1|	33	16299	100	33	YES	0	0	0	1	33	3852	3884	100	TCAGCTAATTAAGCTATCGGGCCCATACCCCGA	TCAGCTAATTAAGCTATCGGGCCCATACCCCGA	5.64e-15	65.9
piR-mmu-52125094	ref|NC_005089.1|	33	16299	100	33	YES	0	0	0	1	33	8008	8040	100	TCAATCCTATTCCCATCCTCAAAACGCCTAATC	TCAATCCTATTCCCATCCTCAAAACGCCTAATC	5.64e-15	65.9
piR-mmu-52128776	ref|NC_005089.1|	33	16299	100	33	YES	0	0	0	1	33	5915	5947	100	ATTATCACTACCAGTGCTAGCCGCAGGCATTAC	ATTATCACTACCAGTGCTAGCCGCAGGCATTAC	5.64e-15	65.9
piR-mmu-52132154	ref|NC_005089.1|	33	16299	100	33	YES	0	0	0	1	33	11115	11147	100	ATCGCACATGGCCTCACATCATCACTCCTATTC	ATCGCACATGGCCTCACATCATCACTCCTATTC	5.64e-15	65.9
piR-mmu-52133885	ref|NC_005089.1|	33	16299	100	33	YES	0	0	0	1	33	8660	8692	100	AACTGGAGCCTTTTCAGCCCTCCTTCTAACATC	AACTGGAGCCTTTTCAGCCCTCCTTCTAACATC	5.64e-15	65.9
piR-mmu-52134596	ref|NC_005089.1|	33	16299	100	33	YES	0	0	0	1	33	5946	5978	100	ACTATACTACTAACAGACCGCAACCTAAACACA	ACTATACTACTAACAGACCGCAACCTAAACACA	5.64e-15	65.9
piR-mmu-52135964	ref|NC_005089.1|	33	16299	100	33	YES	0	0	0	1	33	9880	9912	100	CCATCTACCTTCTTCAACCTCACCATAGCCTTC	CCATCTACCTTCTTCAACCTCACCATAGCCTTC	5.64e-15	65.9
piR-mmu-52138362	ref|NC_005089.1|	33	16299	100	33	YES	0	0	0	1	33	3866	3898	100	TATCGGGCCCATACCCCGAAAACGTTGGTTTAA	TATCGGGCCCATACCCCGAAAACGTTGGTTTAA	5.64e-15	65.9
piR-mmu-52139807	ref|NC_005089.1|	33	16299	100	33	YES	0	0	0	1	33	14188	14220	100	ACCACTCATTCATTGACCTACCTGCCCCATCCA	ACCACTCATTCATTGACCTACCTGCCCCATCCA	5.64e-15	65.9
piR-mmu-52139863	ref|NC_005089.1|	33	16299	100	33	YES	0	0	0	1	33	781	813	100	ATGGGCTACATTTTCTTATAAAAGAACATTACT	ATGGGCTACATTTTCTTATAAAAGAACATTACT	5.64e-15	65.9
piR-mmu-52140145	ref|NC_005089.1|	33	16299	100	33	YES	0	0	0	1	33	9578	9610	100	ATTCGACCCTACAAGCTCTGCACGTCTACCATT	ATTCGACCCTACAAGCTCTGCACGTCTACCATT	5.64e-15	65.9
piR-mmu-52140384	ref|NC_005089.1|	33	16299	100	33	YES	0	0	0	1	33	6190	6222	100	GAGCCCACCACATATTCACAGTAGGATTAGATG	GAGCCCACCACATATTCACAGTAGGATTAGATG	5.64e-15	65.9
piR-mmu-52141295	ref|NC_005089.1|	33	16299	100	33	YES	0	0	0	1	33	2312	2344	100	AGTAAAATCAACATATCTTATTGACCCAGATAT	AGTAAAATCAACATATCTTATTGACCCAGATAT	5.64e-15	65.9
piR-mmu-52142663	ref|NC_005089.1|	33	16299	100	33	YES	0	0	0	1	33	11560	11592	100	AAAAAACATTAGACTGTGAATCTGACAACAGGA	AAAAAACATTAGACTGTGAATCTGACAACAGGA	5.64e-15	65.9
piR-mmu-52143411	ref|NC_005089.1|	33	16299	100	33	YES	0	0	0	1	33	3617	3649	100	ATGAAAAAACTTTCTACCCCTAACACTAGCATT	ATGAAAAAACTTTCTACCCCTAACACTAGCATT	5.64e-15	65.9
piR-mmu-52146312	ref|NC_005089.1|	33	16299	100	33	YES	0	0	0	1	33	2379	2411	100	ACAGCGCAATCCTATTTAAGAGTTCATATCGAC	ACAGCGCAATCCTATTTAAGAGTTCATATCGAC	5.64e-15	65.9
piR-mmu-52148282	ref|NC_005089.1|	33	16299	100	33	YES	0	0	0	1	33	5877	5909	100	TTTGTCTGATCCGTACTTATTACAGCCGTACTG	TTTGTCTGATCCGTACTTATTACAGCCGTACTG	5.64e-15	65.9
piR-mmu-52149205	ref|NC_005089.1|	33	16299	100	33	YES	0	0	0	1	33	11094	11126	100	ATAGGAGCAACAATACTAATAATCGCACATGGC	ATAGGAGCAACAATACTAATAATCGCACATGGC	5.64e-15	65.9
piR-mmu-52149695	ref|NC_005089.1|	33	16299	100	33	YES	0	0	0	1	33	6233	6265	100	AGCTTACTTTACATCAGCCACTATAATTATCGC	AGCTTACTTTACATCAGCCACTATAATTATCGC	5.64e-15	65.9
piR-mmu-52154074	ref|NC_005089.1|	33	16299	100	33	YES	0	0	0	1	33	9518	9550	100	TGCATTCTGACTCCCCCAAATAAATCTGTACTC	TGCATTCTGACTCCCCCAAATAAATCTGTACTC	5.64e-15	65.9
piR-mmu-52155130	ref|NC_005089.1|	33	16299	100	33	YES	0	0	0	1	33	11691	11723	100	ATCCATTGGTCTTAGGAACCAAAAACCTTGGTG	ATCCATTGGTCTTAGGAACCAAAAACCTTGGTG	5.64e-15	65.9
piR-mmu-52156257	ref|NC_005089.1|	33	16299	100	33	YES	0	0	0	1	33	5450	5482	100	AGGTCAACCAGGTGCACTTTTAGGAGATGACCA	AGGTCAACCAGGTGCACTTTTAGGAGATGACCA	5.64e-15	65.9
piR-mmu-52157286	ref|NC_005089.1|	33	16299	100	33	YES	0	0	0	1	33	12410	12442	100	ATCAGCACAATTTGGCCTCCACCCATGACTACC	ATCAGCACAATTTGGCCTCCACCCATGACTACC	5.64e-15	65.9
piR-mmu-52159479	ref|NC_005089.1|	33	16299	100	33	YES	0	0	0	1	33	11564	11596	100	AACATTAGACTGTGAATCTGACAACAGGAAATA	AACATTAGACTGTGAATCTGACAACAGGAAATA	5.64e-15	65.9
piR-mmu-52160495	ref|NC_005089.1|	33	16299	100	33	YES	0	0	0	1	33	5325	5357	100	CCTATGTTCATTAATCGTTGATTATTCTCAACC	CCTATGTTCATTAATCGTTGATTATTCTCAACC	5.64e-15	65.9
piR-mmu-52170711	ref|NC_005089.1|	33	16299	100	33	YES	0	0	0	1	33	11562	11594	100	AAAACATTAGACTGTGAATCTGACAACAGGAAA	AAAACATTAGACTGTGAATCTGACAACAGGAAA	5.64e-15	65.9
piR-mmu-52171941	ref|NC_005089.1|	33	16299	100	33	YES	0	0	0	1	33	519	551	100	TAAACCTAAATAATTAAATTTAACAAAACTATT	TAAACCTAAATAATTAAATTTAACAAAACTATT	5.64e-15	65.9
piR-mmu-52173380	ref|NC_005089.1|	33	16299	100	33	YES	0	0	0	1	33	15056	15088	100	ACCTTTCCTTCATACCTCAAAGCAACGAAGCCT	ACCTTTCCTTCATACCTCAAAGCAACGAAGCCT	5.64e-15	65.9
piR-mmu-52174382	ref|NC_005089.1|	33	16299	100	33	YES	0	0	0	1	33	10209	10241	100	ACCTGACTATCAAGCCCTAAAAAAACCTGAACA	ACCTGACTATCAAGCCCTAAAAAAACCTGAACA	5.64e-15	65.9
piR-mmu-52176720	ref|NC_005089.1|	33	16299	100	33	YES	0	0	0	1	33	7981	8013	100	ATCGTTGTAGCCATCATTATATTTCCTTCAATC	ATCGTTGTAGCCATCATTATATTTCCTTCAATC	5.64e-15	65.9
piR-mmu-52177340	ref|NC_005089.1|	33	16299	100	33	YES	0	0	0	1	33	6578	6610	100	ATTCGTAGGAGTAAACATAACATTCTTCCCTCA	ATTCGTAGGAGTAAACATAACATTCTTCCCTCA	5.64e-15	65.9
piR-mmu-52178133	ref|NC_005089.1|	33	16299	100	33	YES	0	0	0	1	33	11476	11508	100	TAGCCCTTCACATAATTCCACTTATTCTTCTAA	TAGCCCTTCACATAATTCCACTTATTCTTCTAA	5.64e-15	65.9
piR-mmu-52178361	ref|NC_005089.1|	33	16299	100	33	YES	0	0	0	1	33	7061	7093	100	ATAGAAGAGCTAATAAATTTCCATGATCACACA	ATAGAAGAGCTAATAAATTTCCATGATCACACA	5.64e-15	65.9
piR-mmu-52182811	ref|NC_005089.1|	33	16299	100	33	YES	0	0	0	1	33	7025	7057	100	TTCCAACTTGGTCTACAAGACGCCACATCCCCT	TTCCAACTTGGTCTACAAGACGCCACATCCCCT	5.64e-15	65.9
piR-mmu-52185118	ref|NC_005089.1|	33	16299	100	33	YES	0	0	0	1	33	15188	15220	100	TATCATTGGCCAACTAGCCTCCATCTCATACTT	TATCATTGGCCAACTAGCCTCCATCTCATACTT	5.64e-15	65.9
piR-mmu-52195080	ref|NC_005089.1|	33	16299	100	33	YES	0	0	0	1	33	3920	3952	100	CCTATCACCCTTGCCATCATCTACTTCACAATC	CCTATCACCCTTGCCATCATCTACTTCACAATC	5.64e-15	65.9
piR-mmu-52196102	ref|NC_005089.1|	33	16299	100	33	YES	0	0	0	1	33	8801	8833	100	AACCTACCAAGGCCACCACACTCCTATTGTACA	AACCTACCAAGGCCACCACACTCCTATTGTACA	5.64e-15	65.9
piR-mmu-52196122	ref|NC_005089.1|	33	16299	100	33	YES	0	0	0	1	33	8434	8466	100	TTAATACACCTAATCGGAGGAGCTACTCTAGTA	TTAATACACCTAATCGGAGGAGCTACTCTAGTA	5.64e-15	65.9
piR-mmu-52196389	ref|NC_005089.1|	33	16299	100	33	YES	0	0	0	1	33	736	768	100	ACATAAAAACGTTAGGTCAAGGTGTAGCCAATG	ACATAAAAACGTTAGGTCAAGGTGTAGCCAATG	5.64e-15	65.9
piR-mmu-52197982	ref|NC_005089.1|	33	16299	100	33	YES	0	0	0	1	33	14414	14446	100	TTTTATTTGCTTATTCCTTCATGTCGGACGAGG	TTTTATTTGCTTATTCCTTCATGTCGGACGAGG	5.64e-15	65.9
piR-mmu-52200522	ref|NC_005089.1|	33	16299	100	33	YES	0	0	0	1	33	793	825	100	TTCTTATAAAAGAACATTACTATACCCTTTATG	TTCTTATAAAAGAACATTACTATACCCTTTATG	5.64e-15	65.9
piR-mmu-52201662	ref|NC_005089.1|	33	16299	100	33	YES	0	0	0	1	33	7784	7816	100	TCAACATGATTTATCACAATTATCTCATCAATA	TCAACATGATTTATCACAATTATCTCATCAATA	5.64e-15	65.9
piR-mmu-52204177	ref|NC_005089.1|	33	16299	100	33	YES	0	0	0	1	33	5819	5851	100	TATTACCACTATTATCAACATGAAACCCCCAGC	TATTACCACTATTATCAACATGAAACCCCCAGC	5.64e-15	65.9
piR-mmu-52209249	ref|NC_005089.1|	33	16299	100	33	YES	0	0	0	1	33	8619	8651	100	ACTCATGCATATCACATAGTTAATCCAAGTCCA	ACTCATGCATATCACATAGTTAATCCAAGTCCA	5.64e-15	65.9
piR-mmu-52210264	ref|NC_005089.1|	33	16299	100	33	YES	0	0	0	1	33	4211	4243	100	ATAGCCCTATCCATAAAACTAGGCCTCGCCCCA	ATAGCCCTATCCATAAAACTAGGCCTCGCCCCA	5.64e-15	65.9
piR-mmu-52210340	ref|NC_005089.1|	33	16299	100	33	YES	0	0	0	1	33	339	371	100	ACTAATTATCTTCGGCGTAAAACGTGTCAACTA	ACTAATTATCTTCGGCGTAAAACGTGTCAACTA	5.64e-15	65.9
piR-mmu-52214330	ref|NC_005089.1|	33	16299	100	33	YES	0	0	0	1	33	421	453	100	TTAGGACCTAAACTCAATAACGAAAGTAATTCT	TTAGGACCTAAACTCAATAACGAAAGTAATTCT	5.64e-15	65.9
piR-mmu-52218012	ref|NC_005089.1|	33	16299	100	33	YES	0	0	0	1	33	9310	9342	100	TTGAAGCCGCAGCATGATACTGACATTTTGTAG	TTGAAGCCGCAGCATGATACTGACATTTTGTAG	5.64e-15	65.9
piR-mmu-52223927	ref|NC_005089.1|	33	16299	100	33	YES	0	0	0	1	33	8646	8678	100	AGTCCATGACCATTAACTGGAGCCTTTTCAGCC	AGTCCATGACCATTAACTGGAGCCTTTTCAGCC	5.64e-15	65.9
piR-mmu-52228511	ref|NC_005089.1|	33	16299	100	33	YES	0	0	0	1	33	8791	8823	100	TTCGTGAAGGAACCTACCAAGGCCACCACACTC	TTCGTGAAGGAACCTACCAAGGCCACCACACTC	5.64e-15	65.9
piR-mmu-52228632	ref|NC_005089.1|	33	16299	100	33	YES	0	0	0	1	33	2395	2427	100	TAAGAGTTCATATCGACAATTAGGGTTTACGAC	TAAGAGTTCATATCGACAATTAGGGTTTACGAC	5.64e-15	65.9
piR-mmu-52230431	ref|NC_005089.1|	33	16299	100	33	YES	0	0	0	1	33	3734	3766	100	TGATAGAGTAAATTATAGAGGTTCAAGCCCTCT	TGATAGAGTAAATTATAGAGGTTCAAGCCCTCT	5.64e-15	65.9
piR-mmu-52232389	ref|NC_005089.1|	33	16299	100	33	YES	0	0	0	1	33	546	578	100	ACTATTTGCCAGAGAACTACTAGCCATAGCTTA	ACTATTTGCCAGAGAACTACTAGCCATAGCTTA	5.64e-15	65.9
piR-mmu-52233044	ref|NC_005089.1|	33	16299	100	33	YES	0	0	0	1	33	5582	5614	100	AATAATCGGAGCCCCAGATATAGCATTCCCACG	AATAATCGGAGCCCCAGATATAGCATTCCCACG	5.64e-15	65.9
piR-mmu-52242800	ref|NC_005089.1|	33	16299	100	33	YES	0	0	0	1	33	414	446	100	TTCATTGTTAGGACCTAAACTCAATAACGAAAG	TTCATTGTTAGGACCTAAACTCAATAACGAAAG	5.64e-15	65.9
piR-mmu-52243150	ref|NC_005089.1|	33	16299	100	33	YES	0	0	0	1	33	6327	6359	100	TGATCTCCAGCTATACTATGAGCCTTAGGCTTT	TGATCTCCAGCTATACTATGAGCCTTAGGCTTT	5.64e-15	65.9
piR-mmu-52245084	ref|NC_005089.1|	33	16299	100	33	YES	0	0	0	1	33	3863	3895	100	AGCTATCGGGCCCATACCCCGAAAACGTTGGTT	AGCTATCGGGCCCATACCCCGAAAACGTTGGTT	5.64e-15	65.9
piR-mmu-52246410	ref|NC_005089.1|	33	16299	100	33	YES	0	0	0	1	33	2106	2138	100	ATCAGTGAAATTGACCTTTCAGTGAAGAGGCTG	ATCAGTGAAATTGACCTTTCAGTGAAGAGGCTG	5.64e-15	65.9
piR-mmu-52248242	ref|NC_005089.1|	33	16299	100	33	YES	0	0	0	1	33	5916	5948	100	TTATCACTACCAGTGCTAGCCGCAGGCATTACT	TTATCACTACCAGTGCTAGCCGCAGGCATTACT	5.64e-15	65.9
piR-mmu-52248732	ref|NC_005089.1|	33	16299	100	33	YES	0	0	0	1	33	13362	13394	100	TCTCTCAACCTAAGCCTAAAAACATCCCTAACT	TCTCTCAACCTAAGCCTAAAAACATCCCTAACT	5.64e-15	65.9
piR-mmu-52249298	ref|NC_005089.1|	33	16299	100	33	YES	0	0	0	1	33	7631	7663	100	ATGCCCATTGTCCTAGAAATGGTTCCACTAAAA	ATGCCCATTGTCCTAGAAATGGTTCCACTAAAA	5.64e-15	65.9
piR-mmu-52251887	ref|NC_005089.1|	33	16299	100	33	YES	0	0	0	1	33	7305	7337	100	AAACCATAGGGCACCAATGATACTGAAGCTACG	AAACCATAGGGCACCAATGATACTGAAGCTACG	5.64e-15	65.9
piR-mmu-52256625	ref|NC_005089.1|	33	16299	100	33	YES	0	0	0	1	33	2501	2533	100	ACGTGATCTGAGTTCAGACCGGAGCAATCCAGG	ACGTGATCTGAGTTCAGACCGGAGCAATCCAGG	5.64e-15	65.9
piR-mmu-52256766	ref|NC_005089.1|	33	16299	100	33	YES	0	0	0	1	33	4282	4314	100	ACTGCACATAGGACTTATTCTTCTTACATGACA	ACTGCACATAGGACTTATTCTTCTTACATGACA	5.64e-15	65.9
piR-mmu-52260524	ref|NC_005089.1|	33	16299	100	33	YES	0	0	0	1	33	3270	3302	100	TTACTTCTGCCAGCCTGACCCATAGCCATAATA	TTACTTCTGCCAGCCTGACCCATAGCCATAATA	5.64e-15	65.9
piR-mmu-52262361	ref|NC_005089.1|	33	16299	100	33	YES	0	0	0	1	33	1223	1255	100	AAGATGAAAGACTAATTAAAAGTAAGAACAAGC	AAGATGAAAGACTAATTAAAAGTAAGAACAAGC	5.64e-15	65.9
piR-mmu-52263914	ref|NC_005089.1|	33	16299	100	33	YES	0	0	0	1	33	10193	10225	100	AATGCTACTACCACTAACCTGACTATCAAGCCC	AATGCTACTACCACTAACCTGACTATCAAGCCC	5.64e-15	65.9
piR-mmu-52267319	ref|NC_005089.1|	33	16299	100	33	YES	0	0	0	1	33	207	239	100	ACCTTGCCTAGCCACACCCCCACGGGACTCAGC	ACCTTGCCTAGCCACACCCCCACGGGACTCAGC	5.64e-15	65.9
piR-mmu-52268901	ref|NC_005089.1|	33	16299	100	33	YES	0	0	0	1	33	6238	6270	100	ACTTTACATCAGCCACTATAATTATCGCAATTC	ACTTTACATCAGCCACTATAATTATCGCAATTC	5.64e-15	65.9
piR-mmu-52274283	ref|NC_005089.1|	33	16299	100	33	YES	0	0	0	1	33	1164	1196	100	AAAGTATTGGAGAAAGAAATTCGTACATCTAGG	AAAGTATTGGAGAAAGAAATTCGTACATCTAGG	5.64e-15	65.9
piR-mmu-52274487	ref|NC_005089.1|	33	16299	100	33	YES	0	0	0	1	33	2772	2804	100	ACACTCCTCGTCCCCATTCTAATCGCCATAGCC	ACACTCCTCGTCCCCATTCTAATCGCCATAGCC	5.64e-15	65.9
piR-mmu-52276145	ref|NC_005089.1|	33	16299	100	33	YES	0	0	0	1	33	15309	15341	100	ACTCTGGTCTTGTAAACCTGAAATGAAGATCTT	ACTCTGGTCTTGTAAACCTGAAATGAAGATCTT	5.64e-15	65.9
piR-mmu-52277496	ref|NC_005089.1|	33	16299	100	33	YES	0	0	0	1	33	958	990	100	ACATCCGTTTATGAGAGGAGATAAGTCGTAACA	ACATCCGTTTATGAGAGGAGATAAGTCGTAACA	5.64e-15	65.9
piR-mmu-52278177	ref|NC_005089.1|	33	16299	100	33	YES	0	0	0	1	33	7026	7058	100	TCCAACTTGGTCTACAAGACGCCACATCCCCTA	TCCAACTTGGTCTACAAGACGCCACATCCCCTA	5.64e-15	65.9
piR-mmu-52280821	ref|NC_005089.1|	33	16299	100	33	YES	0	0	0	1	33	13204	13236	100	CCACAGCCCTAATTATTTCAGTATTAGGATTCC	CCACAGCCCTAATTATTTCAGTATTAGGATTCC	5.64e-15	65.9
piR-mmu-52281858	ref|NC_005089.1|	33	16299	100	33	YES	0	0	0	1	33	7351	7383	100	TGAAGACCTATGCTTTGATTCATATATAATCCC	TGAAGACCTATGCTTTGATTCATATATAATCCC	5.64e-15	65.9
piR-mmu-52282810	ref|NC_005089.1|	33	16299	100	33	YES	0	0	0	1	33	3465	3497	100	ACTATTATCTTCCTAGGACCCCTATACTATATC	ACTATTATCTTCCTAGGACCCCTATACTATATC	5.64e-15	65.9
piR-mmu-52284787	ref|NC_005089.1|	33	16299	100	33	YES	0	0	0	1	33	7516	7548	100	AGGACTTAAAACTGATGCCATCCCAGGCCGACT	AGGACTTAAAACTGATGCCATCCCAGGCCGACT	5.64e-15	65.9
piR-mmu-52285946	ref|NC_005089.1|	33	16299	100	33	YES	0	0	0	1	33	5583	5615	100	ATAATCGGAGCCCCAGATATAGCATTCCCACGA	ATAATCGGAGCCCCAGATATAGCATTCCCACGA	5.64e-15	65.9
piR-mmu-52286338	ref|NC_005089.1|	33	16299	100	33	YES	0	0	0	1	33	2287	2319	100	ATTATAACCTAGACTTACAAGTCAAAGTAAAAT	ATTATAACCTAGACTTACAAGTCAAAGTAAAAT	5.64e-15	65.9
piR-mmu-52291724	ref|NC_005089.1|	33	16299	100	33	YES	0	0	0	1	33	12564	12596	100	ACAACTATACTTTGCCTCGGAGCCCTAACCACA	ACAACTATACTTTGCCTCGGAGCCCTAACCACA	5.64e-15	65.9
piR-mmu-52292182	ref|NC_005089.1|	33	16299	100	33	YES	0	0	0	1	33	6218	6250	100	AGATGTAGACACACGAGCTTACTTTACATCAGC	AGATGTAGACACACGAGCTTACTTTACATCAGC	5.64e-15	65.9
piR-mmu-52297521	ref|NC_005089.1|	33	16299	100	33	YES	0	0	0	1	33	13219	13251	100	TTTCAGTATTAGGATTCCTAATCGCACTAGAAC	TTTCAGTATTAGGATTCCTAATCGCACTAGAAC	5.64e-15	65.9
piR-mmu-52300770	ref|NC_005089.1|	33	16299	100	33	YES	0	0	0	1	33	3732	3764	100	TTTGATAGAGTAAATTATAGAGGTTCAAGCCCT	TTTGATAGAGTAAATTATAGAGGTTCAAGCCCT	5.64e-15	65.9
piR-mmu-52301163	ref|NC_005089.1|	33	16299	100	33	YES	0	0	0	1	33	2642	2674	100	ATATATACGTACACCCTCTAACCTAGAGAAGGT	ATATATACGTACACCCTCTAACCTAGAGAAGGT	5.64e-15	65.9
piR-mmu-52305447	ref|NC_005089.1|	33	16299	100	33	YES	0	0	0	1	33	5451	5483	100	GGTCAACCAGGTGCACTTTTAGGAGATGACCAA	GGTCAACCAGGTGCACTTTTAGGAGATGACCAA	5.64e-15	65.9
piR-mmu-52306664	ref|NC_005089.1|	33	16299	100	33	YES	0	0	0	1	33	2507	2539	100	TCTGAGTTCAGACCGGAGCAATCCAGGTCGGTT	TCTGAGTTCAGACCGGAGCAATCCAGGTCGGTT	5.64e-15	65.9
piR-mmu-52308559	ref|NC_005089.1|	33	16299	100	33	YES	0	0	0	1	33	7487	7519	100	GTCCTCCACTCATGAGCAGTCCCCTCCCTAGGA	GTCCTCCACTCATGAGCAGTCCCCTCCCTAGGA	5.64e-15	65.9
piR-mmu-52310080	ref|NC_005089.1|	33	16299	100	33	YES	0	0	0	1	33	2853	2885	100	AAAGGCCCTAACATTGTTGGTCCATACGGCATT	AAAGGCCCTAACATTGTTGGTCCATACGGCATT	5.64e-15	65.9
piR-mmu-52311328	ref|NC_005089.1|	33	16299	100	33	YES	0	0	0	1	33	2251	2283	100	TGGGGTGACCTCGGAGAATAAAAAATCCTCCGA	TGGGGTGACCTCGGAGAATAAAAAATCCTCCGA	5.64e-15	65.9
piR-mmu-52315166	ref|NC_005089.1|	33	16299	100	33	YES	0	0	0	1	33	1853	1885	100	TCTCTGTTAACCCAACACCGGAATGCCTAAAGG	TCTCTGTTAACCCAACACCGGAATGCCTAAAGG	5.64e-15	65.9
piR-mmu-52315537	ref|NC_005089.1|	33	16299	100	33	YES	0	0	0	1	33	1847	1879	100	ATAACTTCTCTGTTAACCCAACACCGGAATGCC	ATAACTTCTCTGTTAACCCAACACCGGAATGCC	5.64e-15	65.9
piR-mmu-52317252	ref|NC_005089.1|	33	16299	100	33	YES	0	0	0	1	33	14235	14267	100	TGAAACTTTGGGTCCCTTCTAGGAGTCTGCCTA	TGAAACTTTGGGTCCCTTCTAGGAGTCTGCCTA	5.64e-15	65.9
piR-mmu-52321014	ref|NC_005089.1|	33	16299	100	33	YES	0	0	0	1	33	11563	11595	100	AAACATTAGACTGTGAATCTGACAACAGGAAAT	AAACATTAGACTGTGAATCTGACAACAGGAAAT	5.64e-15	65.9
piR-mmu-52327476	ref|NC_005089.1|	33	16299	100	33	YES	0	0	0	1	33	6325	6357	100	AATGATCTCCAGCTATACTATGAGCCTTAGGCT	AATGATCTCCAGCTATACTATGAGCCTTAGGCT	5.64e-15	65.9
piR-mmu-52330237	ref|NC_005089.1|	33	16299	100	33	YES	0	0	0	1	33	395	427	100	TCCAACTTATATGTGAAAATTCATTGTTAGGAC	TCCAACTTATATGTGAAAATTCATTGTTAGGAC	5.64e-15	65.9
piR-mmu-52334545	ref|NC_005089.1|	33	16299	100	33	YES	0	0	0	1	33	7846	7878	100	AGTCTCATCACAAACATTCCCACTGGCACCTTC	AGTCTCATCACAAACATTCCCACTGGCACCTTC	5.64e-15	65.9
piR-mmu-52335351	ref|NC_005089.1|	33	16299	100	33	YES	0	0	0	1	33	13279	13247	100	ATTGATAGTTTTATGGTTAGGTTGTTTAGTTCT	ATTGATAGTTTTATGGTTAGGTTGTTTAGTTCT	5.64e-15	65.9
piR-mmu-52335869	ref|NC_005089.1|	33	16299	100	33	YES	0	0	0	1	33	8291	8323	100	AAAGCTCACTTGCCCACTTCCTTCCACAAGGAA	AAAGCTCACTTGCCCACTTCCTTCCACAAGGAA	5.64e-15	65.9
piR-mmu-52344022	ref|NC_005089.1|	33	16299	100	33	YES	0	0	0	1	33	2423	2455	100	ACGACCTCGATGTTGGATCAGGACATCCCAATG	ACGACCTCGATGTTGGATCAGGACATCCCAATG	5.64e-15	65.9
piR-mmu-52345613	ref|NC_005089.1|	33	16299	100	33	YES	0	0	0	1	33	7963	7995	100	ACAATAATAGGATTCCCAATCGTTGTAGCCATC	ACAATAATAGGATTCCCAATCGTTGTAGCCATC	5.64e-15	65.9
piR-mmu-52350169	ref|NC_005089.1|	33	16299	100	33	YES	0	0	0	1	33	732	764	100	TCAAACATAAAAACGTTAGGTCAAGGTGTAGCC	TCAAACATAAAAACGTTAGGTCAAGGTGTAGCC	5.64e-15	65.9
piR-mmu-52350593	ref|NC_005089.1|	33	16299	100	33	YES	0	0	0	1	33	3827	3795	100	AGGTAGCACGGAGAATTTTGAATTCTTAAGTGT	AGGTAGCACGGAGAATTTTGAATTCTTAAGTGT	5.64e-15	65.9
piR-mmu-52351116	ref|NC_005089.1|	33	16299	100	33	YES	0	0	0	1	33	6470	6502	100	ATCAATGGGAGCAGTGTTTGCTATCATAGCAGG	ATCAATGGGAGCAGTGTTTGCTATCATAGCAGG	5.64e-15	65.9
piR-mmu-52351206	ref|NC_005089.1|	33	16299	100	33	YES	0	0	0	1	33	2713	2745	100	AAACCTTGTTCCCAGAGGTTCAAATCCTCTCCC	AAACCTTGTTCCCAGAGGTTCAAATCCTCTCCC	5.64e-15	65.9
piR-mmu-52356166	ref|NC_005089.1|	33	16299	100	33	YES	0	0	0	1	33	6577	6609	100	TATTCGTAGGAGTAAACATAACATTCTTCCCTC	TATTCGTAGGAGTAAACATAACATTCTTCCCTC	5.64e-15	65.9
piR-mmu-52356946	ref|NC_005089.1|	33	16299	100	33	YES	0	0	0	1	33	117	149	100	TGCAAACCTCCATAGACCGGTGTAAAATCCCTT	TGCAAACCTCCATAGACCGGTGTAAAATCCCTT	5.64e-15	65.9
piR-mmu-52359227	ref|NC_005089.1|	33	16299	100	33	YES	0	0	0	1	33	10175	10207	100	AATTATTCTTCCCTCACTAATGCTACTACCACT	AATTATTCTTCCCTCACTAATGCTACTACCACT	5.64e-15	65.9
piR-mmu-52359710	ref|NC_005089.1|	33	16299	100	33	YES	0	0	0	1	33	9494	9526	100	ATTATCCCTAACGCTAATTCTAGTTGCATTCTG	ATTATCCCTAACGCTAATTCTAGTTGCATTCTG	5.64e-15	65.9
piR-mmu-52362478	ref|NC_005089.1|	33	16299	100	33	YES	0	0	0	1	33	10214	10246	100	ACTATCAAGCCCTAAAAAAACCTGAACAAACGT	ACTATCAAGCCCTAAAAAAACCTGAACAAACGT	5.64e-15	65.9
piR-mmu-52365359	ref|NC_005089.1|	33	16299	100	33	YES	0	0	0	1	33	404	436	100	TATGTGAAAATTCATTGTTAGGACCTAAACTCA	TATGTGAAAATTCATTGTTAGGACCTAAACTCA	5.64e-15	65.9
piR-mmu-52365380	ref|NC_005089.1|	33	16299	100	33	YES	0	0	0	1	33	9212	9244	100	ATTCCATGGACTCCATGTAATTATTGGATCAAC	ATTCCATGGACTCCATGTAATTATTGGATCAAC	5.64e-15	65.9
piR-mmu-52366929	ref|NC_005089.1|	33	16299	100	33	YES	0	0	0	1	33	2245	2277	100	TTCGGTTGGGGTGACCTCGGAGAATAAAAAATC	TTCGGTTGGGGTGACCTCGGAGAATAAAAAATC	5.64e-15	65.9
piR-mmu-52366995	ref|NC_005089.1|	33	16299	100	33	YES	0	0	0	1	33	121	153	100	AACCTCCATAGACCGGTGTAAAATCCCTTAAAC	AACCTCCATAGACCGGTGTAAAATCCCTTAAAC	5.64e-15	65.9
piR-mmu-52370511	ref|NC_005089.1|	33	16299	100	33	YES	0	0	0	1	33	8564	8596	100	TATTCACCCTCCTAGTAAGCCTATATCTACATG	TATTCACCCTCCTAGTAAGCCTATATCTACATG	5.64e-15	65.9
piR-mmu-52371047	ref|NC_005089.1|	33	16299	100	33	YES	0	0	0	1	33	15215	15247	100	ATACTTCTCAATCATCTTAATTCTTATACCAAT	ATACTTCTCAATCATCTTAATTCTTATACCAAT	5.64e-15	65.9
piR-mmu-52375539	ref|NC_005089.1|	33	16299	100	33	YES	0	0	0	1	33	3083	3115	100	ATCAGTTTACTCCATTCTATGATCAGGATGAGC	ATCAGTTTACTCCATTCTATGATCAGGATGAGC	5.64e-15	65.9
piR-mmu-52377359	ref|NC_005089.1|	33	16299	100	33	YES	0	0	0	1	33	1568	1600	100	ATAGTGAATAATTAACAAAACAGCTTTTAACCA	ATAGTGAATAATTAACAAAACAGCTTTTAACCA	5.64e-15	65.9
piR-mmu-52383325	ref|NC_005089.1|	33	16299	100	33	YES	0	0	0	1	33	7238	7270	100	ATTGCTCTCCCCTCTCTACGCATTCTATATATA	ATTGCTCTCCCCTCTCTACGCATTCTATATATA	5.64e-15	65.9
piR-mmu-52385482	ref|NC_005089.1|	33	16299	100	33	YES	0	0	0	1	33	6644	6676	100	CTACTCAGACTACCCAGATGCTTACACCACATG	CTACTCAGACTACCCAGATGCTTACACCACATG	5.64e-15	65.9
piR-mmu-52385693	ref|NC_005089.1|	33	16299	100	33	YES	0	0	0	1	33	11637	11669	100	TTCATGCTTCCATGTTTAAAAACATGGCTTTCT	TTCATGCTTCCATGTTTAAAAACATGGCTTTCT	5.64e-15	65.9
piR-mmu-52389336	ref|NC_005089.1|	33	16299	100	33	YES	0	0	0	1	33	485	517	100	AAACTGGGATTAGATACCCCACTATGCTTAGCC	AAACTGGGATTAGATACCCCACTATGCTTAGCC	5.64e-15	65.9
piR-mmu-52390485	ref|NC_005089.1|	33	16299	100	33	YES	0	0	0	1	33	4766	4798	100	ATAGCTCTACTAAACCTATTCTTTTATACTCGC	ATAGCTCTACTAAACCTATTCTTTTATACTCGC	5.64e-15	65.9
piR-mmu-52392082	ref|NC_005089.1|	33	16299	100	33	YES	0	0	0	1	33	693	725	100	TCAGCAAACCCTAAAAAGGTATTAAAGTAAGCA	TCAGCAAACCCTAAAAAGGTATTAAAGTAAGCA	5.64e-15	65.9
piR-mmu-52392385	ref|NC_005089.1|	33	16299	100	33	YES	0	0	0	1	33	5346	5378	100	TTATTCTCAACCAATCACAAAGATATCGGAACC	TTATTCTCAACCAATCACAAAGATATCGGAACC	5.64e-15	65.9
piR-mmu-52396735	ref|NC_005089.1|	33	16299	100	33	YES	0	0	0	1	33	2576	2608	100	AAGAGAAATAGAGCCACCTTACAAATAAGCGCT	AAGAGAAATAGAGCCACCTTACAAATAAGCGCT	5.64e-15	65.9
piR-mmu-52397113	ref|NC_005089.1|	33	16299	100	33	YES	0	0	0	1	33	637	669	100	ATAAACCCCGCTCTACCTCACCATCTCTTGCTA	ATAAACCCCGCTCTACCTCACCATCTCTTGCTA	5.64e-15	65.9
piR-mmu-52399990	ref|NC_005089.1|	33	16299	100	33	YES	0	0	0	1	33	344	376	100	TTATCTTCGGCGTAAAACGTGTCAACTATAAAT	TTATCTTCGGCGTAAAACGTGTCAACTATAAAT	5.64e-15	65.9
piR-mmu-52401572	ref|NC_005089.1|	33	16299	100	33	YES	0	0	0	1	33	1660	1692	100	ATTAATTCCATAATTTACACCAACTTCCTAAAC	ATTAATTCCATAATTTACACCAACTTCCTAAAC	5.64e-15	65.9
piR-mmu-52402380	ref|NC_005089.1|	33	16299	100	33	YES	0	0	0	1	33	1224	1256	100	AGATGAAAGACTAATTAAAAGTAAGAACAAGCA	AGATGAAAGACTAATTAAAAGTAAGAACAAGCA	5.64e-15	65.9
piR-mmu-52402877	ref|NC_005089.1|	33	16299	100	33	YES	0	0	0	1	33	7203	7235	100	TTTGAACTATTCTACCAGCTGTAATCCTTATCA	TTTGAACTATTCTACCAGCTGTAATCCTTATCA	5.64e-15	65.9
piR-mmu-52412924	ref|NC_005089.1|	33	16299	100	33	YES	0	0	0	1	33	1422	1454	100	AGCCTAACGAGCTTGGTGATAGCTGGTTACCCA	AGCCTAACGAGCTTGGTGATAGCTGGTTACCCA	5.64e-15	65.9
piR-mmu-52415317	ref|NC_005089.1|	33	16299	100	33	YES	0	0	0	1	33	13078	13110	100	ATGACCCAGACCTCATAAACCCAATCAAACGCC	ATGACCCAGACCTCATAAACCCAATCAAACGCC	5.64e-15	65.9
piR-mmu-52419055	ref|NC_005089.1|	33	16299	100	33	YES	0	0	0	1	33	12645	12677	100	ATTGCCTTCTCTACATCAAGCCAACTAGGCCTG	ATTGCCTTCTCTACATCAAGCCAACTAGGCCTG	5.64e-15	65.9
piR-mmu-52421035	ref|NC_005089.1|	33	16299	100	33	YES	0	0	0	1	33	6798	6830	100	AATTTAGAATGACTTCATGGCTGCCCTCCACCA	AATTTAGAATGACTTCATGGCTGCCCTCCACCA	5.64e-15	65.9
piR-mmu-52422173	ref|NC_005089.1|	33	16299	100	33	YES	0	0	0	1	33	14885	14917	100	AGACATACTAGGAGACCCAGACAACTACATACC	AGACATACTAGGAGACCCAGACAACTACATACC	5.64e-15	65.9
piR-mmu-52422276	ref|NC_005089.1|	33	16299	100	33	YES	0	0	0	1	33	8030	8062	100	AACGCCTAATCAACAACCGTCTCCATTCTTTCC	AACGCCTAATCAACAACCGTCTCCATTCTTTCC	5.64e-15	65.9
piR-mmu-52429851	ref|NC_005089.1|	33	16299	100	33	YES	0	0	0	1	33	13050	13018	100	AACGCGGTTTTGTTATTGTTACGAAGTAAATGA	AACGCGGTTTTGTTATTGTTACGAAGTAAATGA	5.64e-15	65.9
piR-mmu-52429861	ref|NC_005089.1|	33	16299	100	33	YES	0	0	0	1	33	10361	10393	100	AATTATTTTAACAGCCTGATTACTGCCACTAAT	AATTATTTTAACAGCCTGATTACTGCCACTAAT	5.64e-15	65.9
piR-mmu-52430419	ref|NC_005089.1|	33	16299	100	33	YES	0	0	0	1	33	296	328	100	GGTAAATTTCGTGCCAGCCACCGCGGTCATACG	GGTAAATTTCGTGCCAGCCACCGCGGTCATACG	5.64e-15	65.9
piR-mmu-52433027	ref|NC_005089.1|	33	16299	100	33	YES	0	0	0	1	33	6861	6893	100	AAAGTAAAATAAGAAAGGAAGGAATCGAACCCC	AAAGTAAAATAAGAAAGGAAGGAATCGAACCCC	5.64e-15	65.9
piR-mmu-52436093	ref|NC_005089.1|	33	16299	100	33	YES	0	0	0	1	33	12495	12527	100	ATAGTAGTTGCAGGAATTTTCCTACTGGTCCGA	ATAGTAGTTGCAGGAATTTTCCTACTGGTCCGA	5.64e-15	65.9
piR-mmu-52436888	ref|NC_005089.1|	33	16299	100	33	YES	0	0	0	1	33	7060	7092	100	TATAGAAGAGCTAATAAATTTCCATGATCACAC	TATAGAAGAGCTAATAAATTTCCATGATCACAC	5.64e-15	65.9
piR-mmu-52438573	ref|NC_005089.1|	33	16299	100	33	YES	0	0	0	1	33	746	778	100	GTTAGGTCAAGGTGTAGCCAATGAAATGGGAAG	GTTAGGTCAAGGTGTAGCCAATGAAATGGGAAG	5.64e-15	65.9
piR-mmu-52439671	ref|NC_005089.1|	33	16299	100	33	YES	0	0	0	1	33	10740	10772	100	AACAACTTACTATGGTTGGCATGCATAATAGCA	AACAACTTACTATGGTTGGCATGCATAATAGCA	5.64e-15	65.9
piR-mmu-52441461	ref|NC_005089.1|	33	16299	100	33	YES	0	0	0	1	33	5053	5021	100	ATTCAATAGATGTAGGATGAAGTCTTACAGTCC	ATTCAATAGATGTAGGATGAAGTCTTACAGTCC	5.64e-15	65.9
piR-mmu-52442209	ref|NC_005089.1|	33	16299	100	33	YES	0	0	0	1	33	11864	11896	100	ATTCTCCTTCATTATTAGCCTCTTACCCCTATT	ATTCTCCTTCATTATTAGCCTCTTACCCCTATT	5.64e-15	65.9
piR-mmu-52442301	ref|NC_005089.1|	33	16299	100	33	YES	0	0	0	1	33	10741	10773	100	ACAACTTACTATGGTTGGCATGCATAATAGCAT	ACAACTTACTATGGTTGGCATGCATAATAGCAT	5.64e-15	65.9
piR-mmu-52454408	ref|NC_005089.1|	33	16299	100	33	YES	0	0	0	1	33	9147	9179	100	TACTTTGAAACATCATTCTCCATTTCAGATGGT	TACTTTGAAACATCATTCTCCATTTCAGATGGT	5.64e-15	65.9
piR-mmu-52458210	ref|NC_005089.1|	33	16299	100	33	YES	0	0	0	1	33	3917	3949	100	AATCCTATCACCCTTGCCATCATCTACTTCACA	AATCCTATCACCCTTGCCATCATCTACTTCACA	5.64e-15	65.9
piR-mmu-52459613	ref|NC_005089.1|	33	16299	100	33	YES	0	0	0	1	33	5479	5511	100	ACCAAATTTACAATGTTATCGTAACTGCCCATG	ACCAAATTTACAATGTTATCGTAACTGCCCATG	5.64e-15	65.9
piR-mmu-52459767	ref|NC_005089.1|	33	16299	100	33	YES	0	0	0	1	33	6977	7009	100	AAGTTAAATTATAGATCAATAATCTATATATCT	AAGTTAAATTATAGATCAATAATCTATATATCT	5.64e-15	65.9
piR-mmu-52460502	ref|NC_005089.1|	33	16299	100	33	YES	0	0	0	1	33	7488	7520	100	TCCTCCACTCATGAGCAGTCCCCTCCCTAGGAC	TCCTCCACTCATGAGCAGTCCCCTCCCTAGGAC	5.64e-15	65.9
piR-mmu-52466216	ref|NC_005089.1|	33	16299	100	33	YES	0	0	0	1	33	8357	8389	100	TTGAAACAATTAGCCTATTTATTCAACCAATGG	TTGAAACAATTAGCCTATTTATTCAACCAATGG	5.64e-15	65.9
piR-mmu-52471195	ref|NC_005089.1|	33	16299	100	33	YES	0	0	0	1	33	539	571	100	TAACAAAACTATTTGCCAGAGAACTACTAGCCA	TAACAAAACTATTTGCCAGAGAACTACTAGCCA	5.64e-15	65.9
piR-mmu-52478767	ref|NC_005089.1|	33	16299	100	33	YES	0	0	0	1	33	953	985	100	TCTAGACATCCGTTTATGAGAGGAGATAAGTCG	TCTAGACATCCGTTTATGAGAGGAGATAAGTCG	5.64e-15	65.9
piR-mmu-52478871	ref|NC_005089.1|	33	16299	100	33	YES	0	0	0	1	33	638	670	100	TAAACCCCGCTCTACCTCACCATCTCTTGCTAA	TAAACCCCGCTCTACCTCACCATCTCTTGCTAA	5.64e-15	65.9
piR-mmu-52481690	ref|NC_005089.1|	33	16299	100	33	YES	0	0	0	1	33	4290	4322	100	TAGGACTTATTCTTCTTACATGACAAAAAATTG	TAGGACTTATTCTTCTTACATGACAAAAAATTG	5.64e-15	65.9
piR-mmu-52482417	ref|NC_005089.1|	33	16299	100	33	YES	0	0	0	1	33	2924	2956	100	AGAACCAATACGCCCTTTAACAACCTCTATATC	AGAACCAATACGCCCTTTAACAACCTCTATATC	5.64e-15	65.9
piR-mmu-52485778	ref|NC_005089.1|	33	16299	100	33	YES	0	0	0	1	33	13380	13412	100	AAAACATCCCTAACTCTCCTAGACTTGATCTGG	AAAACATCCCTAACTCTCCTAGACTTGATCTGG	5.64e-15	65.9
piR-mmu-52487104	ref|NC_005089.1|	33	16299	100	33	YES	0	0	0	1	33	10930	10962	100	AATATATAGCATACCCCTTCATCCTTCTCTCCC	AATATATAGCATACCCCTTCATCCTTCTCTCCC	5.64e-15	65.9
piR-mmu-52487599	ref|NC_005089.1|	33	16299	100	33	YES	0	0	0	1	33	1369	1401	100	ATCAACTCGTCTATGTGGCAAAATAGTGAGAAG	ATCAACTCGTCTATGTGGCAAAATAGTGAGAAG	5.64e-15	65.9
piR-mmu-52488777	ref|NC_005089.1|	33	16299	100	33	YES	0	0	0	1	33	15068	15100	100	TACCTCAAAGCAACGAAGCCTAATATTCCGCCC	TACCTCAAAGCAACGAAGCCTAATATTCCGCCC	5.64e-15	65.9
piR-mmu-52489261	ref|NC_005089.1|	33	16299	100	33	YES	0	0	0	1	33	514	546	100	AGCCATAAACCTAAATAATTAAATTTAACAAAA	AGCCATAAACCTAAATAATTAAATTTAACAAAA	5.64e-15	65.9
piR-mmu-52490222	ref|NC_005089.1|	33	16299	100	33	YES	0	0	0	1	33	1459	1491	100	ATGAATTTAAGTTCAATTTTAAACTTGCTAAAA	ATGAATTTAAGTTCAATTTTAAACTTGCTAAAA	5.64e-15	65.9
piR-mmu-52490595	ref|NC_005089.1|	33	16299	100	33	YES	0	0	0	1	33	566	598	100	TAGCCATAGCTTAAAACTCAAAGGACTTGGCGG	TAGCCATAGCTTAAAACTCAAAGGACTTGGCGG	5.64e-15	65.9
piR-mmu-52491858	ref|NC_005089.1|	33	16299	100	33	YES	0	0	0	1	33	8987	9019	100	AGAAGTCCCACTACTTAATACTTCAGTACTTCT	AGAAGTCCCACTACTTAATACTTCAGTACTTCT	5.64e-15	65.9
piR-mmu-52496111	ref|NC_005089.1|	33	16299	100	33	YES	0	0	0	1	33	11023	11055	100	TCGCCTACTCCTCAGTTAGCCACATAGCACTTG	TCGCCTACTCCTCAGTTAGCCACATAGCACTTG	5.64e-15	65.9
piR-mmu-52498767	ref|NC_005089.1|	33	16299	100	33	YES	0	0	0	1	33	885	917	100	GAGCAATGAAGTACGCACACACCGCCCGTCACC	GAGCAATGAAGTACGCACACACCGCCCGTCACC	5.64e-15	65.9
piR-mmu-52503561	ref|NC_005089.1|	33	16299	100	33	YES	0	0	0	1	33	15055	15087	100	TACCTTTCCTTCATACCTCAAAGCAACGAAGCC	TACCTTTCCTTCATACCTCAAAGCAACGAAGCC	5.64e-15	65.9
piR-mmu-52503873	ref|NC_005089.1|	33	16299	100	33	YES	0	0	0	1	33	2420	2452	100	TTTACGACCTCGATGTTGGATCAGGACATCCCA	TTTACGACCTCGATGTTGGATCAGGACATCCCA	5.64e-15	65.9
piR-mmu-52505334	ref|NC_005089.1|	33	16299	100	33	YES	0	0	0	1	33	304	336	100	TCGTGCCAGCCACCGCGGTCATACGATTAACCC	TCGTGCCAGCCACCGCGGTCATACGATTAACCC	5.64e-15	65.9
piR-mmu-52512329	ref|NC_005089.1|	33	16299	100	33	YES	0	0	0	1	33	2582	2614	100	AATAGAGCCACCTTACAAATAAGCGCTCTCAAC	AATAGAGCCACCTTACAAATAAGCGCTCTCAAC	5.64e-15	65.9
piR-mmu-52517108	ref|NC_005089.1|	33	16299	100	33	YES	0	0	0	1	33	1833	1865	100	TAAATAATCCACCTATAACTTCTCTGTTAACCC	TAAATAATCCACCTATAACTTCTCTGTTAACCC	5.64e-15	65.9
piR-mmu-52517373	ref|NC_005089.1|	33	16299	100	33	YES	0	0	0	1	33	6511	6543	100	ACTGATTCCCATTATTTTCAGGCTTCACCCTAG	ACTGATTCCCATTATTTTCAGGCTTCACCCTAG	5.64e-15	65.9
piR-mmu-52518150	ref|NC_005089.1|	33	16299	100	33	YES	0	0	0	1	33	76	108	100	TTGGTCCTGGCCTTATAATTAATTAGAGGTAAA	TTGGTCCTGGCCTTATAATTAATTAGAGGTAAA	5.64e-15	65.9
piR-mmu-52520293	ref|NC_005089.1|	33	16299	100	33	YES	0	0	0	1	33	6202	6234	100	TATTCACAGTAGGATTAGATGTAGACACACGAG	TATTCACAGTAGGATTAGATGTAGACACACGAG	5.64e-15	65.9
piR-mmu-52522391	ref|NC_005089.1|	33	16299	100	33	YES	0	0	0	1	33	11490	11522	100	ATTCCACTTATTCTTCTAACTACCAGTCCAAAA	ATTCCACTTATTCTTCTAACTACCAGTCCAAAA	5.64e-15	65.9
piR-mmu-52526271	ref|NC_005089.1|	33	16299	100	33	YES	0	0	0	1	33	10733	10765	100	ATGATCTAACAACTTACTATGGTTGGCATGCAT	ATGATCTAACAACTTACTATGGTTGGCATGCAT	5.64e-15	65.9
piR-mmu-52531157	ref|NC_005089.1|	33	16299	100	33	YES	0	0	0	1	33	6030	6062	100	TTCTGATTCTTTGGGCACCCAGAAGTTTATATT	TTCTGATTCTTTGGGCACCCAGAAGTTTATATT	5.64e-15	65.9
piR-mmu-52532383	ref|NC_005089.1|	33	16299	100	33	YES	0	0	0	1	33	7625	7657	100	AGCTTTATGCCCATTGTCCTAGAAATGGTTCCA	AGCTTTATGCCCATTGTCCTAGAAATGGTTCCA	5.64e-15	65.9
piR-mmu-52537900	ref|NC_005089.1|	33	16299	100	33	YES	0	0	0	1	33	6558	6590	100	AAAGCCCACTTCGCCATCATATTCGTAGGAGTA	AAAGCCCACTTCGCCATCATATTCGTAGGAGTA	5.64e-15	65.9
piR-mmu-52539074	ref|NC_005089.1|	33	16299	100	33	YES	0	0	0	1	33	15404	15372	100	GAATACCAGCTTTGGGTGCTGGTGGTGGGGAGT	GAATACCAGCTTTGGGTGCTGGTGGTGGGGAGT	5.64e-15	65.9
piR-mmu-52543920	ref|NC_005089.1|	33	16299	100	33	YES	0	0	0	1	33	8810	8842	100	AGGCCACCACACTCCTATTGTACAAAAAGGACT	AGGCCACCACACTCCTATTGTACAAAAAGGACT	5.64e-15	65.9
piR-mmu-52546965	ref|NC_005089.1|	33	16299	100	33	YES	0	0	0	1	33	8233	8265	100	AGTATAGCCATTCCACTATGAGCTGGAGCCGTA	AGTATAGCCATTCCACTATGAGCTGGAGCCGTA	5.64e-15	65.9
piR-mmu-52547846	ref|NC_005089.1|	33	16299	100	33	YES	0	0	0	1	33	13617	13585	100	ATGGTAGTAGCTGGGTGATCTTTGTTTGCGGGT	ATGGTAGTAGCTGGGTGATCTTTGTTTGCGGGT	5.64e-15	65.9
piR-mmu-52548817	ref|NC_005089.1|	33	16299	100	33	YES	0	0	0	1	33	3454	3486	100	ACGCCCTAACAACTATTATCTTCCTAGGACCCC	ACGCCCTAACAACTATTATCTTCCTAGGACCCC	5.64e-15	65.9
piR-mmu-52549521	ref|NC_005089.1|	33	16299	100	33	YES	0	0	0	1	33	2387	2419	100	ATCCTATTTAAGAGTTCATATCGACAATTAGGG	ATCCTATTTAAGAGTTCATATCGACAATTAGGG	5.64e-15	65.9
piR-mmu-52551276	ref|NC_005089.1|	33	16299	100	33	YES	0	0	0	1	33	13281	13313	100	AATAAAGCAAATCCATATTCATCCTTCTCAACT	AATAAAGCAAATCCATATTCATCCTTCTCAACT	5.64e-15	65.9
piR-mmu-52551780	ref|NC_005089.1|	33	16299	100	33	YES	0	0	0	1	33	11439	11471	100	AACCTCCAACCCTCACACACACGAGAACTAACA	AACCTCCAACCCTCACACACACGAGAACTAACA	5.64e-15	65.9
piR-mmu-52551902	ref|NC_005089.1|	33	16299	100	33	YES	0	0	0	1	33	12078	12110	100	AACATCAATCGATTCATTAAATATCTTACACTA	AACATCAATCGATTCATTAAATATCTTACACTA	5.64e-15	65.9
piR-mmu-52557258	ref|NC_005089.1|	33	16299	100	33	YES	0	0	0	1	33	13116	13148	100	TTCGGAAGCATCTTTGCAGGATTTGTCATCTCA	TTCGGAAGCATCTTTGCAGGATTTGTCATCTCA	5.64e-15	65.9
piR-mmu-52559043	ref|NC_005089.1|	33	16299	100	33	YES	0	0	0	1	33	9121	9153	100	ACTTCACCATCCTCCAAGCTTCAGAATACTTTG	ACTTCACCATCCTCCAAGCTTCAGAATACTTTG	5.64e-15	65.9
piR-mmu-52559465	ref|NC_005089.1|	33	16299	100	33	YES	0	0	0	1	33	7347	7379	100	ACTATGAAGACCTATGCTTTGATTCATATATAA	ACTATGAAGACCTATGCTTTGATTCATATATAA	5.64e-15	65.9
piR-mmu-52560677	ref|NC_005089.1|	33	16299	100	33	YES	0	0	0	1	33	13010	12978	100	GCTGTACATAGCTGTTATAGAAGTGGCGATTAG	GCTGTACATAGCTGTTATAGAAGTGGCGATTAG	5.64e-15	65.9
piR-mmu-52567363	ref|NC_005089.1|	33	16299	100	33	YES	0	0	0	1	33	5820	5852	100	ATTACCACTATTATCAACATGAAACCCCCAGCC	ATTACCACTATTATCAACATGAAACCCCCAGCC	5.64e-15	65.9
piR-mmu-52568976	ref|NC_005089.1|	33	16299	100	33	YES	0	0	0	1	33	15110	15142	100	AATTTTGTACTGAATCCTAGTAGCCAACCTACT	AATTTTGTACTGAATCCTAGTAGCCAACCTACT	5.64e-15	65.9
piR-mmu-52572105	ref|NC_005089.1|	33	16299	100	33	YES	0	0	0	1	33	1559	1591	100	AAACCTTTAATAGTGAATAATTAACAAAACAGC	AAACCTTTAATAGTGAATAATTAACAAAACAGC	5.64e-15	65.9
piR-mmu-52574485	ref|NC_005089.1|	33	16299	100	33	YES	0	0	0	1	33	1959	1991	100	TTACAAGTATTAGAGGCACTGCCTGCCCAGTGA	TTACAAGTATTAGAGGCACTGCCTGCCCAGTGA	5.64e-15	65.9
piR-mmu-52575940	ref|NC_005089.1|	33	16299	100	33	YES	0	0	0	1	33	1998	2030	100	TTTAACGGCCGCGGTATCCTGACCGTGCAAAGG	TTTAACGGCCGCGGTATCCTGACCGTGCAAAGG	5.64e-15	65.9
piR-mmu-52579265	ref|NC_005089.1|	33	16299	100	33	YES	0	0	0	1	33	11240	11272	100	ATGACTGATAGCAAGTCTAGCTAATCTAGCTCT	ATGACTGATAGCAAGTCTAGCTAATCTAGCTCT	5.64e-15	65.9
piR-mmu-52582130	ref|NC_005089.1|	33	16299	100	33	YES	0	0	0	1	33	9161	9193	100	ATTCTCCATTTCAGATGGTATCTATGGTTCTAC	ATTCTCCATTTCAGATGGTATCTATGGTTCTAC	5.64e-15	65.9
piR-mmu-52592890	ref|NC_005089.1|	33	16299	100	33	YES	0	0	0	1	33	11395	11427	100	TAATTATTACCACCCAACGCGGCAAACTAACCA	TAATTATTACCACCCAACGCGGCAAACTAACCA	5.64e-15	65.9
piR-mmu-52592950	ref|NC_005089.1|	33	16299	100	33	YES	0	0	0	1	33	8923	8955	100	TCGTACCAACACATGATCTAGGAGGCTGCTGAC	TCGTACCAACACATGATCTAGGAGGCTGCTGAC	5.64e-15	65.9
piR-mmu-52598026	ref|NC_005089.1|	33	16299	100	33	YES	0	0	0	1	33	8378	8410	100	TTCAACCAATGGCATTAGCAGTCCGGCTTACAG	TTCAACCAATGGCATTAGCAGTCCGGCTTACAG	5.64e-15	65.9
piR-mmu-52598060	ref|NC_005089.1|	33	16299	100	33	YES	0	0	0	1	33	888	920	100	CAATGAAGTACGCACACACCGCCCGTCACCCTC	CAATGAAGTACGCACACACCGCCCGTCACCCTC	5.64e-15	65.9
piR-mmu-52598111	ref|NC_005089.1|	33	16299	100	33	YES	0	0	0	1	33	9890	9922	100	TCTTCAACCTCACCATAGCCTTCTCACTATCAC	TCTTCAACCTCACCATAGCCTTCTCACTATCAC	5.64e-15	65.9
piR-mmu-52604032	ref|NC_005089.1|	33	16299	100	33	YES	0	0	0	1	33	5584	5616	100	TAATCGGAGCCCCAGATATAGCATTCCCACGAA	TAATCGGAGCCCCAGATATAGCATTCCCACGAA	5.64e-15	65.9
piR-mmu-52604768	ref|NC_005089.1|	33	16299	100	33	YES	0	0	0	1	33	4174	4206	100	ACAACAAACAAACGGTCTTATCCTTAACATAAC	ACAACAAACAAACGGTCTTATCCTTAACATAAC	5.64e-15	65.9
piR-mmu-52608389	ref|NC_005089.1|	33	16299	100	33	YES	0	0	0	1	33	1148	1180	100	AACATTTATCCTACTAAAAGTATTGGAGAAAGA	AACATTTATCCTACTAAAAGTATTGGAGAAAGA	5.64e-15	65.9
piR-mmu-52610253	ref|NC_005089.1|	33	16299	100	33	YES	0	0	0	1	33	462	494	100	ATAATACACGACAGCTAAGACCCAAACTGGGAT	ATAATACACGACAGCTAAGACCCAAACTGGGAT	5.64e-15	65.9
piR-mmu-52613367	ref|NC_005089.1|	33	16299	100	33	YES	0	0	0	1	33	2982	3014	100	TCACTCACACTAGCATTAAGTCTATGAGTTCCC	TCACTCACACTAGCATTAAGTCTATGAGTTCCC	5.64e-15	65.9
piR-mmu-52622573	ref|NC_005089.1|	33	16299	100	33	YES	0	0	0	1	33	722	754	100	AGCAAAAGAATCAAACATAAAAACGTTAGGTCA	AGCAAAAGAATCAAACATAAAAACGTTAGGTCA	5.64e-15	65.9
piR-mmu-52623769	ref|NC_005089.1|	33	16299	100	33	YES	0	0	0	1	33	1662	1694	100	TAATTCCATAATTTACACCAACTTCCTAAACTT	TAATTCCATAATTTACACCAACTTCCTAAACTT	5.64e-15	65.9
piR-mmu-52625297	ref|NC_005089.1|	33	16299	100	33	YES	0	0	0	1	33	8933	8965	100	ACATGATCTAGGAGGCTGCTGACCTCCAACAGG	ACATGATCTAGGAGGCTGCTGACCTCCAACAGG	5.64e-15	65.9
piR-mmu-52630007	ref|NC_005089.1|	33	16299	100	33	YES	0	0	0	1	33	2435	2467	100	TTGGATCAGGACATCCCAATGGTGTAGAAGCTA	TTGGATCAGGACATCCCAATGGTGTAGAAGCTA	5.64e-15	65.9
piR-mmu-52630168	ref|NC_005089.1|	33	16299	100	33	YES	0	0	0	1	33	8251	8283	100	TGAGCTGGAGCCGTAATTACAGGCTTCCGACAC	TGAGCTGGAGCCGTAATTACAGGCTTCCGACAC	5.64e-15	65.9
piR-mmu-52630569	ref|NC_005089.1|	33	16299	100	33	YES	0	0	0	1	33	8607	8639	100	ATGACCCACCAAACTCATGCATATCACATAGTT	ATGACCCACCAAACTCATGCATATCACATAGTT	5.64e-15	65.9
piR-mmu-52637773	ref|NC_005089.1|	33	16299	100	33	YES	0	0	0	1	33	7144	7176	100	AATATTAACAACAAAACTAACACATACAAGCAC	AATATTAACAACAAAACTAACACATACAAGCAC	5.64e-15	65.9
piR-mmu-52642608	ref|NC_005089.1|	33	16299	100	33	YES	0	0	0	1	33	7397	7429	100	AAACCTGGTGAACTACGACTGCTAGAAGTTGAT	AAACCTGGTGAACTACGACTGCTAGAAGTTGAT	5.64e-15	65.9
piR-mmu-52646205	ref|NC_005089.1|	33	16299	100	33	YES	0	0	0	1	33	12305	12337	100	ATTTTCCCTAAACATAAACTCATGAGAACTTCA	ATTTTCCCTAAACATAAACTCATGAGAACTTCA	5.64e-15	65.9
piR-mmu-52649858	ref|NC_005089.1|	33	16299	100	33	YES	0	0	0	1	33	9159	9191	100	TCATTCTCCATTTCAGATGGTATCTATGGTTCT	TCATTCTCCATTTCAGATGGTATCTATGGTTCT	5.64e-15	65.9
piR-mmu-52651371	ref|NC_005089.1|	33	16299	100	33	YES	0	0	0	1	33	5566	5598	100	ACTGACTTGTCCCACTAATAATCGGAGCCCCAG	ACTGACTTGTCCCACTAATAATCGGAGCCCCAG	5.64e-15	65.9
piR-mmu-52651456	ref|NC_005089.1|	33	16299	100	33	YES	0	0	0	1	33	11572	11604	100	ACTGTGAATCTGACAACAGGAAATAAACCTCCT	ACTGTGAATCTGACAACAGGAAATAAACCTCCT	5.64e-15	65.9
piR-mmu-52653542	ref|NC_005089.1|	33	16299	100	33	YES	0	0	0	1	33	528	560	100	ATAATTAAATTTAACAAAACTATTTGCCAGAGA	ATAATTAAATTTAACAAAACTATTTGCCAGAGA	5.64e-15	65.9
piR-mmu-52654886	ref|NC_005089.1|	33	16299	100	33	YES	0	0	0	1	33	2523	2555	100	AGCAATCCAGGTCGGTTTCTATCTATTTACGAT	AGCAATCCAGGTCGGTTTCTATCTATTTACGAT	5.64e-15	65.9
piR-mmu-52655078	ref|NC_005089.1|	33	16299	100	33	YES	0	0	0	1	33	1039	1071	100	ATATTAAAGCATCTGGCCTACACCCAGAAGATT	ATATTAAAGCATCTGGCCTACACCCAGAAGATT	5.64e-15	65.9
piR-mmu-52655203	ref|NC_005089.1|	33	16299	100	33	YES	0	0	0	1	33	3712	3744	100	ATGTCTGATAAAAGAATTACTTTGATAGAGTAA	ATGTCTGATAAAAGAATTACTTTGATAGAGTAA	5.64e-15	65.9
piR-mmu-52657826	ref|NC_005089.1|	33	16299	100	33	YES	0	0	0	1	33	4968	5000	100	AGTCCGCGAGCCTTCAAAGCCCTAAGAAAACAC	AGTCCGCGAGCCTTCAAAGCCCTAAGAAAACAC	5.64e-15	65.9
piR-mmu-52661113	ref|NC_005089.1|	33	16299	100	33	YES	0	0	0	1	33	2549	2581	100	TTACGATTTCTCCCAGTACGAAAGGACAAGAGA	TTACGATTTCTCCCAGTACGAAAGGACAAGAGA	5.64e-15	65.9
piR-mmu-52662596	ref|NC_005089.1|	33	16299	100	33	YES	0	0	0	1	33	660	692	100	TCTCTTGCTAATTCAGCCTATATACCGCCATCT	TCTCTTGCTAATTCAGCCTATATACCGCCATCT	5.64e-15	65.9
piR-mmu-52663845	ref|NC_005089.1|	33	16299	100	33	YES	0	0	0	1	33	8861	8893	100	ATTCATCGTCTCGGAAGTATTTTTCTTTGCAGG	ATTCATCGTCTCGGAAGTATTTTTCTTTGCAGG	5.64e-15	65.9
piR-mmu-52666015	ref|NC_005089.1|	33	16299	100	33	YES	0	0	0	1	33	7219	7251	100	AGCTGTAATCCTTATCATAATTGCTCTCCCCTC	AGCTGTAATCCTTATCATAATTGCTCTCCCCTC	5.64e-15	65.9
piR-mmu-52668709	ref|NC_005089.1|	33	16299	100	33	YES	0	0	0	1	33	2415	2447	100	TAGGGTTTACGACCTCGATGTTGGATCAGGACA	TAGGGTTTACGACCTCGATGTTGGATCAGGACA	5.64e-15	65.9
piR-mmu-52669876	ref|NC_005089.1|	33	16299	100	33	YES	0	0	0	1	33	12117	12149	100	ATTACCATGCTTATCCTCACCTCAGCCAACAAC	ATTACCATGCTTATCCTCACCTCAGCCAACAAC	5.64e-15	65.9
piR-mmu-52672084	ref|NC_005089.1|	33	16299	100	33	YES	0	0	0	1	33	11621	11653	100	TTGCAAGAACTGCTAATTCATGCTTCCATGTTT	TTGCAAGAACTGCTAATTCATGCTTCCATGTTT	5.64e-15	65.9
piR-mmu-52674346	ref|NC_005089.1|	33	16299	100	33	YES	0	0	0	1	33	9301	9333	100	ACTTCGGATTTGAAGCCGCAGCATGATACTGAC	ACTTCGGATTTGAAGCCGCAGCATGATACTGAC	5.64e-15	65.9
piR-mmu-52674472	ref|NC_005089.1|	33	16299	100	33	YES	0	0	0	1	33	452	484	100	CTAGTCATTTATAATACACGACAGCTAAGACCC	CTAGTCATTTATAATACACGACAGCTAAGACCC	5.64e-15	65.9
piR-mmu-52675029	ref|NC_005089.1|	33	16299	100	33	YES	0	0	0	1	33	8175	8207	100	TCTCCTAGGCCTTTTACCACATACATTTACACC	TCTCCTAGGCCTTTTACCACATACATTTACACC	5.64e-15	65.9
piR-mmu-52675301	ref|NC_005089.1|	33	16299	100	33	YES	0	0	0	1	33	6402	6434	100	TCCAACTCATCCCTTGACATCGTGCTTCACGAT	TCCAACTCATCCCTTGACATCGTGCTTCACGAT	5.64e-15	65.9
piR-mmu-52676168	ref|NC_005089.1|	33	16299	100	33	YES	0	0	0	1	33	13671	13703	100	TAACTCCAACATCATCAACCTCATACATCAACC	TAACTCCAACATCATCAACCTCATACATCAACC	5.64e-15	65.9
piR-mmu-52681511	ref|NC_005089.1|	33	16299	100	33	YES	0	0	0	1	33	1341	1373	100	AACGAGCTACCTAAAAACAATTTTATGAATCAA	AACGAGCTACCTAAAAACAATTTTATGAATCAA	5.64e-15	65.9
piR-mmu-52681751	ref|NC_005089.1|	33	16299	100	33	YES	0	0	0	1	33	6036	6068	100	TTCTTTGGGCACCCAGAAGTTTATATTCTTATC	TTCTTTGGGCACCCAGAAGTTTATATTCTTATC	5.64e-15	65.9
piR-mmu-52682085	ref|NC_005089.1|	33	16299	100	33	YES	0	0	0	1	33	6815	6847	100	TGGCTGCCCTCCACCATATCACACATTCGAGGA	TGGCTGCCCTCCACCATATCACACATTCGAGGA	5.64e-15	65.9
piR-mmu-52682716	ref|NC_005089.1|	33	16299	100	33	YES	0	0	0	1	33	8820	8852	100	ACTCCTATTGTACAAAAAGGACTACGATATGGT	ACTCCTATTGTACAAAAAGGACTACGATATGGT	5.64e-15	65.9
piR-mmu-52682724	ref|NC_005089.1|	33	16299	100	33	YES	0	0	0	1	33	9275	9307	100	AAAATTTCACTTCACATCAAAACATCACTTCGG	AAAATTTCACTTCACATCAAAACATCACTTCGG	5.64e-15	65.9
piR-mmu-52689015	ref|NC_005089.1|	33	16299	100	33	YES	0	0	0	1	33	6394	6426	100	TTGTTTTATCCAACTCATCCCTTGACATCGTGC	TTGTTTTATCCAACTCATCCCTTGACATCGTGC	5.64e-15	65.9
piR-mmu-52689266	ref|NC_005089.1|	33	16299	100	33	YES	0	0	0	1	33	2388	2420	100	TCCTATTTAAGAGTTCATATCGACAATTAGGGT	TCCTATTTAAGAGTTCATATCGACAATTAGGGT	5.64e-15	65.9
piR-mmu-52690191	ref|NC_005089.1|	33	16299	100	33	YES	0	0	0	1	33	9234	9266	100	ATTGGATCAACATTCCTTATTGTTTGCCTACTA	ATTGGATCAACATTCCTTATTGTTTGCCTACTA	5.64e-15	65.9
piR-mmu-52692754	ref|NC_005089.1|	33	16299	100	33	YES	0	0	0	1	33	4778	4810	100	AACCTATTCTTTTATACTCGCCTAATTTATTCC	AACCTATTCTTTTATACTCGCCTAATTTATTCC	5.64e-15	65.9
piR-mmu-52695286	ref|NC_005089.1|	33	16299	100	33	YES	0	0	0	1	33	889	921	100	AATGAAGTACGCACACACCGCCCGTCACCCTCC	AATGAAGTACGCACACACCGCCCGTCACCCTCC	5.64e-15	65.9
piR-mmu-52702053	ref|NC_005089.1|	33	16299	100	33	YES	0	0	0	1	33	9156	9188	100	ACATCATTCTCCATTTCAGATGGTATCTATGGT	ACATCATTCTCCATTTCAGATGGTATCTATGGT	5.64e-15	65.9
piR-mmu-52706490	ref|NC_005089.1|	33	16299	100	33	YES	0	0	0	1	33	5677	5709	100	TAGTAGAAGCAGGAGCAGGAACAGGATGAACAG	TAGTAGAAGCAGGAGCAGGAACAGGATGAACAG	5.64e-15	65.9
piR-mmu-52707208	ref|NC_005089.1|	33	16299	100	33	YES	0	0	0	1	33	9290	9322	100	ATCAAAACATCACTTCGGATTTGAAGCCGCAGC	ATCAAAACATCACTTCGGATTTGAAGCCGCAGC	5.64e-15	65.9
piR-mmu-52707833	ref|NC_005089.1|	33	16299	100	33	YES	0	0	0	1	33	7112	7144	100	ATTAGCTCCTTAGTCCTCTATATCATCTCGCTA	ATTAGCTCCTTAGTCCTCTATATCATCTCGCTA	5.64e-15	65.9
piR-mmu-52708479	ref|NC_005089.1|	33	16299	100	33	YES	0	0	0	1	33	6298	6330	100	TTGCAACCCTACACGGAGGTAATATTAAATGAT	TTGCAACCCTACACGGAGGTAATATTAAATGAT	5.64e-15	65.9
piR-mmu-52709638	ref|NC_005089.1|	33	16299	100	33	YES	0	0	0	1	33	12512	12544	100	TTTCCTACTGGTCCGATTCCACCCCCTCACGAC	TTTCCTACTGGTCCGATTCCACCCCCTCACGAC	5.64e-15	65.9
piR-mmu-52712039	ref|NC_005089.1|	33	16299	100	33	YES	0	0	0	1	33	11123	11155	100	TGGCCTCACATCATCACTCCTATTCTGCCTAGC	TGGCCTCACATCATCACTCCTATTCTGCCTAGC	5.64e-15	65.9
piR-mmu-52712371	ref|NC_005089.1|	33	16299	100	33	YES	0	0	0	1	33	2003	2035	100	CGGCCGCGGTATCCTGACCGTGCAAAGGTAGCA	CGGCCGCGGTATCCTGACCGTGCAAAGGTAGCA	5.64e-15	65.9
piR-mmu-52715512	ref|NC_005089.1|	33	16299	100	33	YES	0	0	0	1	33	8724	8756	100	ATTACACTATTAACCCTTGGCCTACTCACCAAT	ATTACACTATTAACCCTTGGCCTACTCACCAAT	5.64e-15	65.9
piR-mmu-52716257	ref|NC_005089.1|	33	16299	100	33	YES	0	0	0	1	33	665	697	100	TGCTAATTCAGCCTATATACCGCCATCTTCAGC	TGCTAATTCAGCCTATATACCGCCATCTTCAGC	5.64e-15	65.9
piR-mmu-52718834	ref|NC_005089.1|	33	16299	100	33	YES	0	0	0	1	33	8732	8764	100	ATTAACCCTTGGCCTACTCACCAATATCCTCAC	ATTAACCCTTGGCCTACTCACCAATATCCTCAC	5.64e-15	65.9
piR-mmu-52719152	ref|NC_005089.1|	33	16299	100	33	YES	0	0	0	1	33	7039	7071	100	ACAAGACGCCACATCCCCTATTATAGAAGAGCT	ACAAGACGCCACATCCCCTATTATAGAAGAGCT	5.64e-15	65.9
piR-mmu-52724690	ref|NC_005089.1|	33	16299	100	33	YES	0	0	0	1	33	6634	6666	100	TACCACGACGCTACTCAGACTACCCAGATGCTT	TACCACGACGCTACTCAGACTACCCAGATGCTT	5.64e-15	65.9
piR-mmu-52728705	ref|NC_005089.1|	33	16299	100	33	YES	0	0	0	1	33	5435	5467	100	AATTCGAGCAGAATTAGGTCAACCAGGTGCACT	AATTCGAGCAGAATTAGGTCAACCAGGTGCACT	5.64e-15	65.9
piR-mmu-52735526	ref|NC_005089.1|	33	16299	100	33	YES	0	0	0	1	33	1370	1402	100	TCAACTCGTCTATGTGGCAAAATAGTGAGAAGA	TCAACTCGTCTATGTGGCAAAATAGTGAGAAGA	5.64e-15	65.9
piR-mmu-52737800	ref|NC_005089.1|	33	16299	100	33	YES	0	0	0	1	33	9198	9230	100	TTCATGGCTACTGGATTCCATGGACTCCATGTA	TTCATGGCTACTGGATTCCATGGACTCCATGTA	5.64e-15	65.9
piR-mmu-52740524	ref|NC_005089.1|	33	16299	100	33	YES	0	0	0	1	33	7531	7563	100	TGCCATCCCAGGCCGACTAAATCAAGCAACAGT	TGCCATCCCAGGCCGACTAAATCAAGCAACAGT	5.64e-15	65.9
piR-mmu-52741977	ref|NC_005089.1|	33	16299	100	33	YES	0	0	0	1	33	1661	1693	100	TTAATTCCATAATTTACACCAACTTCCTAAACT	TTAATTCCATAATTTACACCAACTTCCTAAACT	5.64e-15	65.9
piR-mmu-52743975	ref|NC_005089.1|	33	16299	100	33	YES	0	0	0	1	33	5842	5874	100	AACCCCCAGCCATAACACAGTATCAAACTCCAC	AACCCCCAGCCATAACACAGTATCAAACTCCAC	5.64e-15	65.9
piR-mmu-52744210	ref|NC_005089.1|	33	16299	100	33	YES	0	0	0	1	33	6405	6373	100	TGGATAAAACAATTCCGGTTAGACCACCAACTG	TGGATAAAACAATTCCGGTTAGACCACCAACTG	5.64e-15	65.9
piR-mmu-52748699	ref|NC_005089.1|	33	16299	100	33	YES	0	0	0	1	33	12393	12425	100	ATCGCAGCTACAGGAAAATCAGCACAATTTGGC	ATCGCAGCTACAGGAAAATCAGCACAATTTGGC	5.64e-15	65.9
piR-mmu-52748971	ref|NC_005089.1|	33	16299	100	33	YES	0	0	0	1	33	6435	6467	100	ACATACTATGTAGTAGCCCATTTCCACTATGTT	ACATACTATGTAGTAGCCCATTTCCACTATGTT	5.64e-15	65.9
piR-mmu-52749247	ref|NC_005089.1|	33	16299	100	33	YES	0	0	0	1	33	1657	1689	100	TCAATTAATTCCATAATTTACACCAACTTCCTA	TCAATTAATTCCATAATTTACACCAACTTCCTA	5.64e-15	65.9
piR-mmu-52750863	ref|NC_005089.1|	33	16299	100	33	YES	0	0	0	1	33	2963	2995	100	TATTATTGCACCTACCCTATCACTCACACTAGC	TATTATTGCACCTACCCTATCACTCACACTAGC	5.64e-15	65.9
piR-mmu-52751557	ref|NC_005089.1|	33	16299	100	33	YES	0	0	0	1	33	2819	2851	100	AGAACGCAAAATCTTAGGGTACATACAACTACG	AGAACGCAAAATCTTAGGGTACATACAACTACG	5.64e-15	65.9
piR-mmu-52759412	ref|NC_005089.1|	33	16299	100	33	YES	0	0	0	1	33	5156	5124	100	ATTGAAGCCAGTAATAGGGTATTTAGCTGTTAA	ATTGAAGCCAGTAATAGGGTATTTAGCTGTTAA	5.64e-15	65.9
piR-mmu-52759838	ref|NC_005089.1|	33	16299	100	33	YES	0	0	0	1	33	8162	8194	100	TTGGATCAACAAATCTCCTAGGCCTTTTACCAC	TTGGATCAACAAATCTCCTAGGCCTTTTACCAC	5.64e-15	65.9
piR-mmu-52761626	ref|NC_005089.1|	33	16299	100	33	YES	0	0	0	1	33	399	431	100	ACTTATATGTGAAAATTCATTGTTAGGACCTAA	ACTTATATGTGAAAATTCATTGTTAGGACCTAA	5.64e-15	65.9
piR-mmu-52765811	ref|NC_005089.1|	33	16299	100	33	YES	0	0	0	1	33	9291	9323	100	TCAAAACATCACTTCGGATTTGAAGCCGCAGCA	TCAAAACATCACTTCGGATTTGAAGCCGCAGCA	5.64e-15	65.9
piR-mmu-52770668	ref|NC_005089.1|	33	16299	100	33	YES	0	0	0	1	33	1319	1351	100	ACAGCTAGAAACCCCGAAACCAAACGAGCTACC	ACAGCTAGAAACCCCGAAACCAAACGAGCTACC	5.64e-15	65.9
piR-mmu-52771748	ref|NC_005089.1|	33	16299	100	33	YES	0	0	0	1	33	6200	6232	100	CATATTCACAGTAGGATTAGATGTAGACACACG	CATATTCACAGTAGGATTAGATGTAGACACACG	5.64e-15	65.9
piR-mmu-52772218	ref|NC_005089.1|	33	16299	100	33	YES	0	0	0	1	33	14110	14142	100	AAATCATCGTTGTAATTCAACTACAGAAACACC	AAATCATCGTTGTAATTCAACTACAGAAACACC	5.64e-15	65.9
piR-mmu-52772548	ref|NC_005089.1|	33	16299	100	33	YES	0	0	0	1	33	6566	6598	100	CTTCGCCATCATATTCGTAGGAGTAAACATAAC	CTTCGCCATCATATTCGTAGGAGTAAACATAAC	5.64e-15	65.9
piR-mmu-52779425	ref|NC_005089.1|	33	16299	100	33	YES	0	0	0	1	33	5348	5380	100	ATTCTCAACCAATCACAAAGATATCGGAACCCT	ATTCTCAACCAATCACAAAGATATCGGAACCCT	5.64e-15	65.9
piR-mmu-52779490	ref|NC_005089.1|	33	16299	100	33	YES	0	0	0	1	33	10274	10306	100	AACCAGCCTAACACTTCTATGACAAACCGACGA	AACCAGCCTAACACTTCTATGACAAACCGACGA	5.64e-15	65.9
piR-mmu-52779732	ref|NC_005089.1|	33	16299	100	33	YES	0	0	0	1	33	892	924	100	GAAGTACGCACACACCGCCCGTCACCCTCCTCA	GAAGTACGCACACACCGCCCGTCACCCTCCTCA	5.64e-15	65.9
piR-mmu-52779886	ref|NC_005089.1|	33	16299	100	33	YES	0	0	0	1	33	14960	14992	100	ATATTTCCTATTTGCATACGCCATTCTACGCTC	ATATTTCCTATTTGCATACGCCATTCTACGCTC	5.64e-15	65.9
piR-mmu-52779953	ref|NC_005089.1|	33	16299	100	33	YES	0	0	0	1	33	12452	12484	100	AGAAGGCCCTACACCAGTTTCAGCACTACTACA	AGAAGGCCCTACACCAGTTTCAGCACTACTACA	5.64e-15	65.9
piR-mmu-52780484	ref|NC_005089.1|	33	16299	100	33	YES	0	0	0	1	33	14703	14735	100	TTTATTATCGCGGCCCTAGCAATCGTTCACCTC	TTTATTATCGCGGCCCTAGCAATCGTTCACCTC	5.64e-15	65.9
piR-mmu-52780757	ref|NC_005089.1|	33	16299	100	33	YES	0	0	0	1	33	1040	1072	100	TATTAAAGCATCTGGCCTACACCCAGAAGATTT	TATTAAAGCATCTGGCCTACACCCAGAAGATTT	5.64e-15	65.9
piR-mmu-52783429	ref|NC_005089.1|	33	16299	100	33	YES	0	0	0	1	33	298	330	100	TAAATTTCGTGCCAGCCACCGCGGTCATACGAT	TAAATTTCGTGCCAGCCACCGCGGTCATACGAT	5.64e-15	65.9
piR-mmu-52784144	ref|NC_005089.1|	33	16299	100	33	YES	0	0	0	1	33	6659	6691	100	AGATGCTTACACCACATGAAACACTGTCTCTTC	AGATGCTTACACCACATGAAACACTGTCTCTTC	5.64e-15	65.9
piR-mmu-52786060	ref|NC_005089.1|	33	16299	100	33	YES	0	0	0	1	33	9065	9097	100	AGGTAAACGAAACCACATAAATCAAGCCCTACT	AGGTAAACGAAACCACATAAATCAAGCCCTACT	5.64e-15	65.9
piR-mmu-52786336	ref|NC_005089.1|	33	16299	100	33	YES	0	0	0	1	33	1042	1074	100	TTAAAGCATCTGGCCTACACCCAGAAGATTTCA	TTAAAGCATCTGGCCTACACCCAGAAGATTTCA	5.64e-15	65.9
piR-mmu-52786927	ref|NC_005089.1|	33	16299	100	33	YES	0	0	0	1	33	1763	1795	100	CCAGGCATACGCGTATAACAACTCGGATAACCA	CCAGGCATACGCGTATAACAACTCGGATAACCA	5.64e-15	65.9
piR-mmu-52787778	ref|NC_005089.1|	33	16299	100	33	YES	0	0	0	1	33	12831	12863	100	AAAATCATACCATTCACATCATCATGCCTAGTA	AAAATCATACCATTCACATCATCATGCCTAGTA	5.64e-15	65.9
piR-mmu-52790903	ref|NC_005089.1|	33	16299	100	33	YES	0	0	0	1	33	9832	9864	100	ATGATTTCGACTCATTAGATTATGATGATGTTC	ATGATTTCGACTCATTAGATTATGATGATGTTC	5.64e-15	65.9
piR-mmu-52791937	ref|NC_005089.1|	33	16299	100	33	YES	0	0	0	1	33	13443	13475	100	ACTCTTCACACAAACATAACCACTTTAACAACC	ACTCTTCACACAAACATAACCACTTTAACAACC	5.64e-15	65.9
piR-mmu-52795696	ref|NC_005089.1|	33	16299	100	33	YES	0	0	0	1	33	10421	10453	100	AAAAGATAATAACGTACTACAAAAACTCTACAT	AAAAGATAATAACGTACTACAAAAACTCTACAT	5.64e-15	65.9
piR-mmu-52797496	ref|NC_005089.1|	33	16299	100	33	YES	0	0	0	1	33	728	760	100	AGAATCAAACATAAAAACGTTAGGTCAAGGTGT	AGAATCAAACATAAAAACGTTAGGTCAAGGTGT	5.64e-15	65.9
piR-mmu-52802354	ref|NC_005089.1|	33	16299	100	33	YES	0	0	0	1	33	3835	3803	100	AGGTGTTTAGGTAGCACGGAGAATTTTGAATTC	AGGTGTTTAGGTAGCACGGAGAATTTTGAATTC	5.64e-15	65.9
piR-mmu-52803324	ref|NC_005089.1|	33	16299	100	33	YES	0	0	0	1	33	107	139	100	AAATTACACATGCAAACCTCCATAGACCGGTGT	AAATTACACATGCAAACCTCCATAGACCGGTGT	5.64e-15	65.9
piR-mmu-52803848	ref|NC_005089.1|	33	16299	100	33	YES	0	0	0	1	33	5948	5980	100	TATACTACTAACAGACCGCAACCTAAACACAAC	TATACTACTAACAGACCGCAACCTAAACACAAC	5.64e-15	65.9
piR-mmu-52804473	ref|NC_005089.1|	33	16299	100	33	YES	0	0	0	1	33	8017	8049	100	TTCCCATCCTCAAAACGCCTAATCAACAACCGT	TTCCCATCCTCAAAACGCCTAATCAACAACCGT	5.64e-15	65.9
piR-mmu-52807362	ref|NC_005089.1|	33	16299	100	33	YES	0	0	0	1	33	1058	1090	100	ACACCCAGAAGATTTCATGACCAATGAACACTC	ACACCCAGAAGATTTCATGACCAATGAACACTC	5.64e-15	65.9
piR-mmu-52810499	ref|NC_005089.1|	33	16299	100	33	YES	0	0	0	1	33	2036	2068	100	TAATCACTTGTTCCTTAATTAGGGACTAGCATG	TAATCACTTGTTCCTTAATTAGGGACTAGCATG	5.64e-15	65.9
piR-mmu-52811282	ref|NC_005089.1|	33	16299	100	33	YES	0	0	0	1	33	7774	7806	100	ACTAGATACATCAACATGATTTATCACAATTAT	ACTAGATACATCAACATGATTTATCACAATTAT	5.64e-15	65.9
piR-mmu-52812001	ref|NC_005089.1|	33	16299	100	33	YES	0	0	0	1	33	11878	11910	100	TTAGCCTCTTACCCCTATTAATATTTTTCCACA	TTAGCCTCTTACCCCTATTAATATTTTTCCACA	5.64e-15	65.9
piR-mmu-52817222	ref|NC_005089.1|	33	16299	100	33	YES	0	0	0	1	33	682	714	100	TACCGCCATCTTCAGCAAACCCTAAAAAGGTAT	TACCGCCATCTTCAGCAAACCCTAAAAAGGTAT	5.64e-15	65.9
piR-mmu-52819853	ref|NC_005089.1|	33	16299	100	33	YES	0	0	0	1	33	823	855	100	ATGAAACTAAAGGACTAAGGAGGATTTAGTAGT	ATGAAACTAAAGGACTAAGGAGGATTTAGTAGT	5.64e-15	65.9
piR-mmu-52823788	ref|NC_005089.1|	33	16299	100	33	YES	0	0	0	1	33	1473	1505	100	AATTTTAAACTTGCTAAAAAAACAACAAAATCA	AATTTTAAACTTGCTAAAAAAACAACAAAATCA	5.64e-15	65.9
piR-mmu-52826332	ref|NC_005089.1|	33	16299	100	33	YES	0	0	0	1	33	4784	4816	100	TTCTTTTATACTCGCCTAATTTATTCCACTTCA	TTCTTTTATACTCGCCTAATTTATTCCACTTCA	5.64e-15	65.9
piR-mmu-52830959	ref|NC_005089.1|	33	16299	100	33	YES	0	0	0	1	33	7858	7890	100	AACATTCCCACTGGCACCTTCACCAAAATCACT	AACATTCCCACTGGCACCTTCACCAAAATCACT	5.64e-15	65.9
piR-mmu-52833718	ref|NC_005089.1|	33	16299	100	33	YES	0	0	0	1	33	950	982	100	ATTTCTAGACATCCGTTTATGAGAGGAGATAAG	ATTTCTAGACATCCGTTTATGAGAGGAGATAAG	5.64e-15	65.9
piR-mmu-52835439	ref|NC_005089.1|	33	16299	100	33	YES	0	0	0	1	33	163	195	100	AAATTTAAGGAGAGGGTATCAAGCACATTAAAA	AAATTTAAGGAGAGGGTATCAAGCACATTAAAA	5.64e-15	65.9
piR-mmu-52839658	ref|NC_005089.1|	33	16299	100	33	YES	0	0	0	1	33	2407	2439	100	TCGACAATTAGGGTTTACGACCTCGATGTTGGA	TCGACAATTAGGGTTTACGACCTCGATGTTGGA	5.64e-15	65.9
piR-mmu-52841051	ref|NC_005089.1|	33	16299	100	33	YES	0	0	0	1	33	4701	4733	100	AATGAATTATCATCACAGAACTTATAAAAAACA	AATGAATTATCATCACAGAACTTATAAAAAACA	5.64e-15	65.9
piR-mmu-52844272	ref|NC_005089.1|	33	16299	100	33	YES	0	0	0	1	33	11491	11523	100	TTCCACTTATTCTTCTAACTACCAGTCCAAAAC	TTCCACTTATTCTTCTAACTACCAGTCCAAAAC	5.64e-15	65.9
piR-mmu-52845491	ref|NC_005089.1|	33	16299	100	33	YES	0	0	0	1	33	5911	5943	100	TCCTATTATCACTACCAGTGCTAGCCGCAGGCA	TCCTATTATCACTACCAGTGCTAGCCGCAGGCA	5.64e-15	65.9
piR-mmu-52854884	ref|NC_005089.1|	33	16299	100	33	YES	0	0	0	1	33	662	694	100	TCTTGCTAATTCAGCCTATATACCGCCATCTTC	TCTTGCTAATTCAGCCTATATACCGCCATCTTC	5.64e-15	65.9
piR-mmu-52854895	ref|NC_005089.1|	33	16299	100	33	YES	0	0	0	1	33	11823	11855	100	AAACACATCAACTTCCCACTGTACACCACCACA	AAACACATCAACTTCCCACTGTACACCACCACA	5.64e-15	65.9
piR-mmu-52856717	ref|NC_005089.1|	33	16299	100	33	YES	0	0	0	1	33	3577	3609	100	CTTATCCACGCTTCCGTTACGATCAACTTATAC	CTTATCCACGCTTCCGTTACGATCAACTTATAC	5.64e-15	65.9
piR-mmu-52857499	ref|NC_005089.1|	33	16299	100	33	YES	0	0	0	1	33	6614	6646	100	TTTCCTGGGCCTTTCAGGAATACCACGACGCTA	TTTCCTGGGCCTTTCAGGAATACCACGACGCTA	5.64e-15	65.9
piR-mmu-52859861	ref|NC_005089.1|	33	16299	100	33	YES	0	0	0	1	33	8727	8759	100	ACACTATTAACCCTTGGCCTACTCACCAATATC	ACACTATTAACCCTTGGCCTACTCACCAATATC	5.64e-15	65.9
piR-mmu-52860340	ref|NC_005089.1|	33	16299	100	33	YES	0	0	0	1	33	11364	11396	100	ATTATTATTACAGGTATATACTCAATATACATA	ATTATTATTACAGGTATATACTCAATATACATA	5.64e-15	65.9
piR-mmu-52860346	ref|NC_005089.1|	33	16299	100	33	YES	0	0	0	1	33	7105	7137	100	TTTCCTAATTAGCTCCTTAGTCCTCTATATCAT	TTTCCTAATTAGCTCCTTAGTCCTCTATATCAT	5.64e-15	65.9
piR-mmu-52861737	ref|NC_005089.1|	33	16299	100	33	YES	0	0	0	1	33	8292	8324	100	AAGCTCACTTGCCCACTTCCTTCCACAAGGAAC	AAGCTCACTTGCCCACTTCCTTCCACAAGGAAC	5.64e-15	65.9
piR-mmu-52862586	ref|NC_005089.1|	33	16299	100	33	YES	0	0	0	1	33	8809	8841	100	AAGGCCACCACACTCCTATTGTACAAAAAGGAC	AAGGCCACCACACTCCTATTGTACAAAAAGGAC	5.64e-15	65.9
piR-mmu-52868778	ref|NC_005089.1|	33	16299	100	33	YES	0	0	0	1	33	2646	2678	100	ATACGTACACCCTCTAACCTAGAGAAGGTTATT	ATACGTACACCCTCTAACCTAGAGAAGGTTATT	5.64e-15	65.9
piR-mmu-52874157	ref|NC_005089.1|	33	16299	100	33	YES	0	0	0	1	33	11434	11466	100	TAATTAACCTCCAACCCTCACACACACGAGAAC	TAATTAACCTCCAACCCTCACACACACGAGAAC	5.64e-15	65.9
piR-mmu-52879074	ref|NC_005089.1|	33	16299	100	33	YES	0	0	0	1	33	9538	9570	100	TAAATCTGTACTCAGAAAAAGCAAATCCATATG	TAAATCTGTACTCAGAAAAAGCAAATCCATATG	5.64e-15	65.9
piR-mmu-52884363	ref|NC_005089.1|	33	16299	100	33	YES	0	0	0	1	33	990	1022	100	AAGGTAAGCATACTGGAAAGTGTGCTTGGAATA	AAGGTAAGCATACTGGAAAGTGTGCTTGGAATA	5.64e-15	65.9
piR-mmu-52887841	ref|NC_005089.1|	33	16299	100	33	YES	0	0	0	1	33	3528	3560	100	ATAATAGAAGCTCTACTACTATCATCAACATTC	ATAATAGAAGCTCTACTACTATCATCAACATTC	5.64e-15	65.9
piR-mmu-52888111	ref|NC_005089.1|	33	16299	100	33	YES	0	0	0	1	33	8908	8940	100	TCTATCATTCTAGCCTCGTACCAACACATGATC	TCTATCATTCTAGCCTCGTACCAACACATGATC	5.64e-15	65.9
piR-mmu-52890447	ref|NC_005089.1|	33	16299	100	33	YES	0	0	0	1	33	11825	11857	100	ACACATCAACTTCCCACTGTACACCACCACATC	ACACATCAACTTCCCACTGTACACCACCACATC	5.64e-15	65.9
piR-mmu-52891722	ref|NC_005089.1|	33	16299	100	33	YES	0	0	0	1	33	9835	9867	100	ATTTCGACTCATTAGATTATGATGATGTTCATA	ATTTCGACTCATTAGATTATGATGATGTTCATA	5.64e-15	65.9
piR-mmu-52895108	ref|NC_005089.1|	33	16299	100	33	YES	0	0	0	1	33	323	355	100	CATACGATTAACCCAAACTAATTATCTTCGGCG	CATACGATTAACCCAAACTAATTATCTTCGGCG	5.64e-15	65.9
piR-mmu-52898306	ref|NC_005089.1|	33	16299	100	33	YES	0	0	0	1	33	1158	1190	100	CTACTAAAAGTATTGGAGAAAGAAATTCGTACA	CTACTAAAAGTATTGGAGAAAGAAATTCGTACA	5.64e-15	65.9
piR-mmu-52899107	ref|NC_005089.1|	33	16299	100	33	YES	0	0	0	1	33	439	471	100	AACGAAAGTAATTCTAGTCATTTATAATACACG	AACGAAAGTAATTCTAGTCATTTATAATACACG	5.64e-15	65.9
piR-mmu-52903016	ref|NC_005089.1|	33	16299	100	33	YES	0	0	0	1	33	8118	8150	100	AGGACGAACATGAACCCTAATAATTGTTTCCCT	AGGACGAACATGAACCCTAATAATTGTTTCCCT	5.64e-15	65.9
piR-mmu-52903262	ref|NC_005089.1|	33	16299	100	33	YES	0	0	0	1	33	15320	15352	100	GTAAACCTGAAATGAAGATCTTCTCTTCTCAAG	GTAAACCTGAAATGAAGATCTTCTCTTCTCAAG	5.64e-15	65.9
piR-mmu-52903269	ref|NC_005089.1|	33	16299	100	33	YES	0	0	0	1	33	1850	1882	100	ACTTCTCTGTTAACCCAACACCGGAATGCCTAA	ACTTCTCTGTTAACCCAACACCGGAATGCCTAA	5.64e-15	65.9
piR-mmu-52911587	ref|NC_005089.1|	33	16299	100	33	YES	0	0	0	1	33	755	787	100	AGGTGTAGCCAATGAAATGGGAAGAAATGGGCT	AGGTGTAGCCAATGAAATGGGAAGAAATGGGCT	5.64e-15	65.9
piR-mmu-52914103	ref|NC_005089.1|	33	16299	100	33	YES	0	0	0	1	33	1243	1275	100	AGTAAGAACAAGCAAAGATTAAACCTTGTACCT	AGTAAGAACAAGCAAAGATTAAACCTTGTACCT	5.64e-15	65.9
piR-mmu-52919426	ref|NC_005089.1|	33	16299	100	33	YES	0	0	0	1	33	2332	2364	100	TTGACCCAGATATATTTTGATCAACGGACCAAG	TTGACCCAGATATATTTTGATCAACGGACCAAG	5.64e-15	65.9
piR-mmu-52930230	ref|NC_005089.1|	33	16299	100	33	YES	0	0	0	1	33	2548	2580	100	TTTACGATTTCTCCCAGTACGAAAGGACAAGAG	TTTACGATTTCTCCCAGTACGAAAGGACAAGAG	5.64e-15	65.9
piR-mmu-52930806	ref|NC_005089.1|	33	16299	100	33	YES	0	0	0	1	33	1756	1788	100	CAATTCTCCAGGCATACGCGTATAACAACTCGG	CAATTCTCCAGGCATACGCGTATAACAACTCGG	5.64e-15	65.9
piR-mmu-52931547	ref|NC_005089.1|	33	16299	100	33	YES	0	0	0	1	33	5731	5763	100	ATCTAGCCCATGCAGGAGCATCAGTAGACCTAA	ATCTAGCCCATGCAGGAGCATCAGTAGACCTAA	5.64e-15	65.9
piR-mmu-52933259	ref|NC_005089.1|	33	16299	100	33	YES	0	0	0	1	33	10629	10661	100	ATCGGTTCTATTCCACTGCTAATTGCCCTCATC	ATCGGTTCTATTCCACTGCTAATTGCCCTCATC	5.64e-15	65.9
piR-mmu-52933914	ref|NC_005089.1|	33	16299	100	33	YES	0	0	0	1	33	14378	14410	100	AATCCGATATATACACGCAAACGGAGCCTCAAT	AATCCGATATATACACGCAAACGGAGCCTCAAT	5.64e-15	65.9
piR-mmu-52943189	ref|NC_005089.1|	33	16299	100	33	YES	0	0	0	1	33	2581	2613	100	AAATAGAGCCACCTTACAAATAAGCGCTCTCAA	AAATAGAGCCACCTTACAAATAAGCGCTCTCAA	5.64e-15	65.9
piR-mmu-52946315	ref|NC_005089.1|	33	16299	100	33	YES	0	0	0	1	33	3628	3660	100	TTCTACCCCTAACACTAGCATTATGTATGTGAC	TTCTACCCCTAACACTAGCATTATGTATGTGAC	5.64e-15	65.9
piR-mmu-52951525	ref|NC_005089.1|	33	16299	100	33	YES	0	0	0	1	33	13160	13192	100	ACCAACCAGCATTCCAGTCCTCACAATACCATG	ACCAACCAGCATTCCAGTCCTCACAATACCATG	5.64e-15	65.9
piR-mmu-52959061	ref|NC_005089.1|	33	16299	100	33	YES	0	0	0	1	33	10784	10816	100	AATACCATTATATGGAGTTCACCTATGACTACC	AATACCATTATATGGAGTTCACCTATGACTACC	5.64e-15	65.9
piR-mmu-52960697	ref|NC_005089.1|	33	16299	100	33	YES	0	0	0	1	33	9339	9371	100	GTAGACGTAGTCTGACTTTTCCTATACGTCTCC	GTAGACGTAGTCTGACTTTTCCTATACGTCTCC	5.64e-15	65.9
piR-mmu-52961806	ref|NC_005089.1|	33	16299	100	33	YES	0	0	0	1	33	15368	15400	100	AGCTACTCCCCACCACCAGCACCCAAAGCTGGT	AGCTACTCCCCACCACCAGCACCCAAAGCTGGT	5.64e-15	65.9
piR-mmu-52964615	ref|NC_005089.1|	33	16299	100	33	YES	0	0	0	1	33	13641	13673	100	TTGCCGCTACCCCAATCCCTCCTTCCAACATAA	TTGCCGCTACCCCAATCCCTCCTTCCAACATAA	5.64e-15	65.9
piR-mmu-52968148	ref|NC_005089.1|	33	16299	100	33	YES	0	0	0	1	33	1877	1909	100	GCCTAAAGGAAAGATCCAAAAAGATAAAAGGAA	GCCTAAAGGAAAGATCCAAAAAGATAAAAGGAA	5.64e-15	65.9
piR-mmu-52970240	ref|NC_005089.1|	33	16299	100	33	YES	0	0	0	1	33	6739	6771	100	TAATTTGAGAGGCCTTTGCTTCAAAACGAGAAG	TAATTTGAGAGGCCTTTGCTTCAAAACGAGAAG	5.64e-15	65.9
piR-mmu-52978404	ref|NC_005089.1|	33	16299	100	33	YES	0	0	0	1	33	6955	6987	100	AATCAATTACATAACTTTGTCAAAGTTAAATTA	AATCAATTACATAACTTTGTCAAAGTTAAATTA	5.64e-15	65.9
piR-mmu-52978418	ref|NC_005089.1|	33	16299	100	33	YES	0	0	0	1	33	415	447	100	TCATTGTTAGGACCTAAACTCAATAACGAAAGT	TCATTGTTAGGACCTAAACTCAATAACGAAAGT	5.64e-15	65.9
piR-mmu-52982638	ref|NC_005089.1|	33	16299	100	33	YES	0	0	0	1	33	13106	13138	100	ACGCCTAGCATTCGGAAGCATCTTTGCAGGATT	ACGCCTAGCATTCGGAAGCATCTTTGCAGGATT	5.64e-15	65.9
piR-mmu-52983587	ref|NC_005089.1|	33	16299	100	33	YES	0	0	0	1	33	671	703	100	TTCAGCCTATATACCGCCATCTTCAGCAAACCC	TTCAGCCTATATACCGCCATCTTCAGCAAACCC	5.64e-15	65.9
piR-mmu-52985071	ref|NC_005089.1|	33	16299	100	33	YES	0	0	0	1	33	8338	8370	100	ATTCCAATACTTATTATTATTGAAACAATTAGC	ATTCCAATACTTATTATTATTGAAACAATTAGC	5.64e-15	65.9
piR-mmu-52991286	ref|NC_005089.1|	33	16299	100	33	YES	0	0	0	1	33	7111	7143	100	AATTAGCTCCTTAGTCCTCTATATCATCTCGCT	AATTAGCTCCTTAGTCCTCTATATCATCTCGCT	5.64e-15	65.9
piR-mmu-52991875	ref|NC_005089.1|	33	16299	100	33	YES	0	0	0	1	33	5717	5749	100	ACCTCTAGCCGGAAATCTAGCCCATGCAGGAGC	ACCTCTAGCCGGAAATCTAGCCCATGCAGGAGC	5.64e-15	65.9
piR-mmu-52997313	ref|NC_005089.1|	33	16299	100	33	YES	0	0	0	1	33	1036	1068	100	TTAATATTAAAGCATCTGGCCTACACCCAGAAG	TTAATATTAAAGCATCTGGCCTACACCCAGAAG	5.64e-15	65.9
piR-mmu-53002323	ref|NC_005089.1|	33	16299	100	33	YES	0	0	0	1	33	11620	11652	100	ATTGCAAGAACTGCTAATTCATGCTTCCATGTT	ATTGCAAGAACTGCTAATTCATGCTTCCATGTT	5.64e-15	65.9
piR-mmu-53006110	ref|NC_005089.1|	33	16299	100	33	YES	0	0	0	1	33	6149	6181	100	ATGAGCAATAATGTCTATTGGCTTTCTAGGCTT	ATGAGCAATAATGTCTATTGGCTTTCTAGGCTT	5.64e-15	65.9
piR-mmu-53010307	ref|NC_005089.1|	33	16299	100	33	YES	0	0	0	1	33	8561	8593	100	ACGTATTCACCCTCCTAGTAAGCCTATATCTAC	ACGTATTCACCCTCCTAGTAAGCCTATATCTAC	5.64e-15	65.9
piR-mmu-53011002	ref|NC_005089.1|	33	16299	100	33	YES	0	0	0	1	33	7398	7430	100	AACCTGGTGAACTACGACTGCTAGAAGTTGATA	AACCTGGTGAACTACGACTGCTAGAAGTTGATA	5.64e-15	65.9
piR-mmu-53013260	ref|NC_005089.1|	33	16299	100	33	YES	0	0	0	1	33	12846	12878	100	ACATCATCATGCCTAGTAATCGGAAGCCTCGCC	ACATCATCATGCCTAGTAATCGGAAGCCTCGCC	5.64e-15	65.9
piR-mmu-53015662	ref|NC_005089.1|	33	16299	100	33	YES	0	0	0	1	33	3375	3407	100	TCAGGGTTTAACGTAGAATACGCAGCCGGCCCA	TCAGGGTTTAACGTAGAATACGCAGCCGGCCCA	5.64e-15	65.9
piR-mmu-53017364	ref|NC_005089.1|	33	16299	100	33	YES	0	0	0	1	33	14243	14275	100	TGGGTCCCTTCTAGGAGTCTGCCTAATAGTCCA	TGGGTCCCTTCTAGGAGTCTGCCTAATAGTCCA	5.64e-15	65.9
piR-mmu-53019567	ref|NC_005089.1|	33	16299	100	33	YES	0	0	0	1	33	1697	1729	100	AATTGGGTTAATCTATAACTTTATAGATGCAAC	AATTGGGTTAATCTATAACTTTATAGATGCAAC	5.64e-15	65.9
piR-mmu-53020076	ref|NC_005089.1|	33	16299	100	33	YES	0	0	0	1	33	1672	1704	100	ATTTACACCAACTTCCTAAACTTAAAATTGGGT	ATTTACACCAACTTCCTAAACTTAAAATTGGGT	5.64e-15	65.9
piR-mmu-53021080	ref|NC_005089.1|	33	16299	100	33	YES	0	0	0	1	33	3709	3741	100	AATATGTCTGATAAAAGAATTACTTTGATAGAG	AATATGTCTGATAAAAGAATTACTTTGATAGAG	5.64e-15	65.9
piR-mmu-53025666	ref|NC_005089.1|	33	16299	100	33	YES	0	0	0	1	33	1610	1642	100	TAAAAGCAGCCACCAATAAAGAAAGCGTTCAAG	TAAAAGCAGCCACCAATAAAGAAAGCGTTCAAG	5.64e-15	65.9
piR-mmu-53036997	ref|NC_005089.1|	33	16299	100	33	YES	0	0	0	1	33	9823	9855	100	AAAAAATTAATGATTTCGACTCATTAGATTATG	AAAAAATTAATGATTTCGACTCATTAGATTATG	5.64e-15	65.9
piR-mmu-53047561	ref|NC_005089.1|	33	16299	100	33	YES	0	0	0	1	33	6978	7010	100	AGTTAAATTATAGATCAATAATCTATATATCTT	AGTTAAATTATAGATCAATAATCTATATATCTT	5.64e-15	65.9
piR-mmu-53050533	ref|NC_005089.1|	33	16299	100	33	YES	0	0	0	1	33	12848	12880	100	ATCATCATGCCTAGTAATCGGAAGCCTCGCCCT	ATCATCATGCCTAGTAATCGGAAGCCTCGCCCT	5.64e-15	65.9
piR-mmu-53053211	ref|NC_005089.1|	33	16299	100	33	YES	0	0	0	1	33	9003	9035	100	AATACTTCAGTACTTCTAGCATCAGGTGTTTCA	AATACTTCAGTACTTCTAGCATCAGGTGTTTCA	5.64e-15	65.9
piR-mmu-53055320	ref|NC_005089.1|	33	16299	100	33	YES	0	0	0	1	33	12854	12886	100	ATGCCTAGTAATCGGAAGCCTCGCCCTCACAGG	ATGCCTAGTAATCGGAAGCCTCGCCCTCACAGG	5.64e-15	65.9
piR-mmu-53058232	ref|NC_005089.1|	33	16299	100	33	YES	0	0	0	1	33	8696	8728	100	TCTAGTAATATGATTTCACTATAATTCAATTAC	TCTAGTAATATGATTTCACTATAATTCAATTAC	5.64e-15	65.9
piR-mmu-53063347	ref|NC_005089.1|	33	16299	100	33	YES	0	0	0	1	33	11618	11650	100	AGATTGCAAGAACTGCTAATTCATGCTTCCATG	AGATTGCAAGAACTGCTAATTCATGCTTCCATG	5.64e-15	65.9
piR-mmu-53064173	ref|NC_005089.1|	33	16299	100	33	YES	0	0	0	1	33	1189	1221	100	CATCTAGGAGCTATAGAACTAGTACCGCAAGGG	CATCTAGGAGCTATAGAACTAGTACCGCAAGGG	5.64e-15	65.9
piR-mmu-53064303	ref|NC_005089.1|	33	16299	100	33	YES	0	0	0	1	33	3470	3502	100	TATCTTCCTAGGACCCCTATACTATATCAATTT	TATCTTCCTAGGACCCCTATACTATATCAATTT	5.64e-15	65.9
piR-mmu-53070896	ref|NC_005089.1|	33	16299	100	33	YES	0	0	0	1	33	4961	4993	100	ATATACTAGTCCGCGAGCCTTCAAAGCCCTAAG	ATATACTAGTCCGCGAGCCTTCAAAGCCCTAAG	5.64e-15	65.9
piR-mmu-53072397	ref|NC_005089.1|	33	16299	100	33	YES	0	0	0	1	33	2196	2228	100	TTAATTTATTAAACCTAATGGCCCAAAAACTAT	TTAATTTATTAAACCTAATGGCCCAAAAACTAT	5.64e-15	65.9
piR-mmu-53073450	ref|NC_005089.1|	33	16299	100	33	YES	0	0	0	1	33	2142	2174	100	TATAATAATAAGACGAGAAGACCCTATGGAGCT	TATAATAATAAGACGAGAAGACCCTATGGAGCT	5.64e-15	65.9
piR-mmu-53074341	ref|NC_005089.1|	33	16299	100	33	YES	0	0	0	1	33	2794	2826	100	TCGCCATAGCCTTCCTAACATTAGTAGAACGCA	TCGCCATAGCCTTCCTAACATTAGTAGAACGCA	5.64e-15	65.9
piR-mmu-53078023	ref|NC_005089.1|	33	16299	100	33	YES	0	0	0	1	33	9136	9168	100	AAGCTTCAGAATACTTTGAAACATCATTCTCCA	AAGCTTCAGAATACTTTGAAACATCATTCTCCA	5.64e-15	65.9
piR-mmu-53085722	ref|NC_005089.1|	33	16299	100	33	YES	0	0	0	1	33	7084	7116	100	TGATCACACACTAATAATTGTTTTCCTAATTAG	TGATCACACACTAATAATTGTTTTCCTAATTAG	5.64e-15	65.9
piR-mmu-53088018	ref|NC_005089.1|	33	16299	100	33	YES	0	0	0	1	33	6835	6867	100	ACACATTCGAGGAACCAACCTATGTAAAAGTAA	ACACATTCGAGGAACCAACCTATGTAAAAGTAA	5.64e-15	65.9
piR-mmu-53089268	ref|NC_005089.1|	33	16299	100	33	YES	0	0	0	1	33	10004	10036	100	TAACTTCAGTAACTTCCCTAAACTCCAACTCCA	TAACTTCAGTAACTTCCCTAAACTCCAACTCCA	5.64e-15	65.9
piR-mmu-53089494	ref|NC_005089.1|	33	16299	100	33	YES	0	0	0	1	33	5917	5949	100	TATCACTACCAGTGCTAGCCGCAGGCATTACTA	TATCACTACCAGTGCTAGCCGCAGGCATTACTA	5.64e-15	65.9
piR-mmu-53096382	ref|NC_005089.1|	33	16299	100	33	YES	0	0	0	1	33	6085	6117	100	TTATTTCACATGTAGTTACTTACTACTCCGGAA	TTATTTCACATGTAGTTACTTACTACTCCGGAA	5.64e-15	65.9
piR-mmu-53100533	ref|NC_005089.1|	33	16299	100	33	YES	0	0	0	1	33	606	638	100	TATCCATCTAGAGGAGCCTGTTCTATAATCGAT	TATCCATCTAGAGGAGCCTGTTCTATAATCGAT	5.64e-15	65.9
piR-mmu-53108115	ref|NC_005089.1|	33	16299	100	33	YES	0	0	0	1	33	2601	2633	100	TAAGCGCTCTCAACTTAATTTATGAATAAAATC	TAAGCGCTCTCAACTTAATTTATGAATAAAATC	5.64e-15	65.9
piR-mmu-53110535	ref|NC_005089.1|	33	16299	100	33	YES	0	0	0	1	33	2078	2110	100	ACGAGGGTCCAACTGTCTCTTATCTTTAATCAG	ACGAGGGTCCAACTGTCTCTTATCTTTAATCAG	5.64e-15	65.9
piR-mmu-53111168	ref|NC_005089.1|	33	16299	100	33	YES	0	0	0	1	33	11194	11226	100	TCATGGCCCGAGGACTTCAAATGGTCTTCCCAC	TCATGGCCCGAGGACTTCAAATGGTCTTCCCAC	5.64e-15	65.9
piR-mmu-53113280	ref|NC_005089.1|	33	16299	100	33	YES	0	0	0	1	33	6646	6678	100	ACTCAGACTACCCAGATGCTTACACCACATGAA	ACTCAGACTACCCAGATGCTTACACCACATGAA	5.64e-15	65.9
piR-mmu-53118500	ref|NC_005089.1|	33	16299	100	33	YES	0	0	0	1	33	13973	14005	100	ATTAAACCTAAACCTCCATAAATAGGTGAAGGC	ATTAAACCTAAACCTCCATAAATAGGTGAAGGC	5.64e-15	65.9
piR-mmu-53118577	ref|NC_005089.1|	33	16299	100	33	YES	0	0	0	1	33	529	561	100	TAATTAAATTTAACAAAACTATTTGCCAGAGAA	TAATTAAATTTAACAAAACTATTTGCCAGAGAA	5.64e-15	65.9
piR-mmu-53123765	ref|NC_005089.1|	33	16299	100	33	YES	0	0	0	1	33	9294	9326	100	AAACATCACTTCGGATTTGAAGCCGCAGCATGA	AAACATCACTTCGGATTTGAAGCCGCAGCATGA	5.64e-15	65.9
piR-mmu-53124735	ref|NC_005089.1|	33	16299	100	33	YES	0	0	0	1	33	8733	8765	100	TTAACCCTTGGCCTACTCACCAATATCCTCACA	TTAACCCTTGGCCTACTCACCAATATCCTCACA	5.64e-15	65.9
piR-mmu-53131650	ref|NC_005089.1|	33	16299	100	33	YES	0	0	0	1	33	1441	1473	100	TAGCTGGTTACCCAAAAAATGAATTTAAGTTCA	TAGCTGGTTACCCAAAAAATGAATTTAAGTTCA	5.64e-15	65.9
piR-mmu-53134457	ref|NC_005089.1|	33	16299	100	33	YES	0	0	0	1	33	3618	3650	100	TGAAAAAACTTTCTACCCCTAACACTAGCATTA	TGAAAAAACTTTCTACCCCTAACACTAGCATTA	5.64e-15	65.9
piR-mmu-53136721	ref|NC_005089.1|	33	16299	100	33	YES	0	0	0	1	33	7572	7604	100	ACCGACCAGGGTTATTCTATGGCCAATGCTCTG	ACCGACCAGGGTTATTCTATGGCCAATGCTCTG	5.64e-15	65.9
piR-mmu-53139347	ref|NC_005089.1|	33	16299	100	33	YES	0	0	0	1	33	6433	6465	100	ATACATACTATGTAGTAGCCCATTTCCACTATG	ATACATACTATGTAGTAGCCCATTTCCACTATG	5.64e-15	65.9
piR-mmu-53141684	ref|NC_005089.1|	33	16299	100	33	YES	0	0	0	1	33	14695	14727	100	TCTTACCATTTATTATCGCGGCCCTAGCAATCG	TCTTACCATTTATTATCGCGGCCCTAGCAATCG	5.64e-15	65.9
piR-mmu-53142047	ref|NC_005089.1|	33	16299	100	33	YES	0	0	0	1	33	2208	2240	100	ACCTAATGGCCCAAAAACTATAGTATAAGTTTG	ACCTAATGGCCCAAAAACTATAGTATAAGTTTG	5.64e-15	65.9
piR-mmu-53143507	ref|NC_005089.1|	33	16299	100	33	YES	0	0	0	1	33	491	523	100	GGATTAGATACCCCACTATGCTTAGCCATAAAC	GGATTAGATACCCCACTATGCTTAGCCATAAAC	5.64e-15	65.9
piR-mmu-53147047	ref|NC_005089.1|	33	16299	100	33	YES	0	0	0	1	33	10195	10227	100	TGCTACTACCACTAACCTGACTATCAAGCCCTA	TGCTACTACCACTAACCTGACTATCAAGCCCTA	5.64e-15	65.9
piR-mmu-53148680	ref|NC_005089.1|	33	16299	100	33	YES	0	0	0	1	33	2344	2376	100	TATTTTGATCAACGGACCAAGTTACCCTAGGGA	TATTTTGATCAACGGACCAAGTTACCCTAGGGA	5.64e-15	65.9
piR-mmu-53149342	ref|NC_005089.1|	33	16299	100	33	YES	0	0	0	1	33	1944	1976	100	ACATCACCTCTAGCATTACAAGTATTAGAGGCA	ACATCACCTCTAGCATTACAAGTATTAGAGGCA	5.64e-15	65.9
piR-mmu-53150275	ref|NC_005089.1|	33	16299	100	33	YES	0	0	0	1	33	5841	5873	100	AAACCCCCAGCCATAACACAGTATCAAACTCCA	AAACCCCCAGCCATAACACAGTATCAAACTCCA	5.64e-15	65.9
piR-mmu-53150397	ref|NC_005089.1|	33	16299	100	33	YES	0	0	0	1	33	1556	1588	100	AAAAAACCTTTAATAGTGAATAATTAACAAAAC	AAAAAACCTTTAATAGTGAATAATTAACAAAAC	5.64e-15	65.9
piR-mmu-53153891	ref|NC_005089.1|	33	16299	100	33	YES	0	0	0	1	33	8553	8585	100	TCAAGCCTACGTATTCACCCTCCTAGTAAGCCT	TCAAGCCTACGTATTCACCCTCCTAGTAAGCCT	5.64e-15	65.9
piR-mmu-53155440	ref|NC_005089.1|	33	16299	100	33	YES	0	0	0	1	33	2972	3004	100	ACCTACCCTATCACTCACACTAGCATTAAGTCT	ACCTACCCTATCACTCACACTAGCATTAAGTCT	5.64e-15	65.9
piR-mmu-53157072	ref|NC_005089.1|	33	16299	100	33	YES	0	0	0	1	33	14839	14871	100	TCCTAATCATATTCTTAATTCTCATAACCCTAG	TCCTAATCATATTCTTAATTCTCATAACCCTAG	5.64e-15	65.9
piR-mmu-53160197	ref|NC_005089.1|	33	16299	100	33	YES	0	0	0	1	33	721	753	100	AAGCAAAAGAATCAAACATAAAAACGTTAGGTC	AAGCAAAAGAATCAAACATAAAAACGTTAGGTC	5.64e-15	65.9
piR-mmu-53162199	ref|NC_005089.1|	33	16299	100	33	YES	0	0	0	1	33	11829	11861	100	ATCAACTTCCCACTGTACACCACCACATCAATC	ATCAACTTCCCACTGTACACCACCACATCAATC	5.64e-15	65.9
piR-mmu-53169396	ref|NC_005089.1|	33	16299	100	33	YES	0	0	0	1	33	11399	11431	100	TATTACCACCCAACGCGGCAAACTAACCAACCA	TATTACCACCCAACGCGGCAAACTAACCAACCA	5.64e-15	65.9
piR-mmu-53178121	ref|NC_005089.1|	33	16299	100	33	YES	0	0	0	1	33	2343	2375	100	ATATTTTGATCAACGGACCAAGTTACCCTAGGG	ATATTTTGATCAACGGACCAAGTTACCCTAGGG	5.64e-15	65.9
piR-mmu-53180763	ref|NC_005089.1|	33	16299	100	33	YES	0	0	0	1	33	10326	10358	100	AATATATTCTCCTCAGACCCCCTATCCACACCA	AATATATTCTCCTCAGACCCCCTATCCACACCA	5.64e-15	65.9
piR-mmu-53188645	ref|NC_005089.1|	33	16299	100	33	YES	0	0	0	1	33	8482	8514	100	CCACCAACAGCTACCATTACATTTATTATTTTA	CCACCAACAGCTACCATTACATTTATTATTTTA	5.64e-15	65.9
piR-mmu-53193112	ref|NC_005089.1|	33	16299	100	33	YES	0	0	0	1	33	11768	11800	100	ATTAATCTTCATTCTTCTACTATCCCCAATCCT	ATTAATCTTCATTCTTCTACTATCCCCAATCCT	5.64e-15	65.9
piR-mmu-53193858	ref|NC_005089.1|	33	16299	100	33	YES	0	0	0	1	33	8396	8428	100	CAGTCCGGCTTACAGCTAACATTACTGCAGGAC	CAGTCCGGCTTACAGCTAACATTACTGCAGGAC	5.64e-15	65.9
piR-mmu-53194818	ref|NC_005089.1|	33	16299	100	33	YES	0	0	0	1	33	4918	4950	100	AACCCTACCCCTAGCCCCCCAACTAATTACCTA	AACCCTACCCCTAGCCCCCCAACTAATTACCTA	5.64e-15	65.9
piR-mmu-53195371	ref|NC_005089.1|	33	16299	100	33	YES	0	0	0	1	33	5510	5542	100	TGCTTTTGTTATAATTTTCTTCATAGTAATACC	TGCTTTTGTTATAATTTTCTTCATAGTAATACC	5.64e-15	65.9
piR-mmu-53197100	ref|NC_005089.1|	33	16299	100	33	YES	0	0	0	1	33	11047	11079	100	TAGCACTTGTTATTGCATCAATCATAATCCAAA	TAGCACTTGTTATTGCATCAATCATAATCCAAA	5.64e-15	65.9
piR-mmu-53198577	ref|NC_005089.1|	33	16299	100	33	YES	0	0	0	1	33	7780	7812	100	TACATCAACATGATTTATCACAATTATCTCATC	TACATCAACATGATTTATCACAATTATCTCATC	5.64e-15	65.9
piR-mmu-53199006	ref|NC_005089.1|	33	16299	100	33	YES	0	0	0	1	33	3713	3745	100	TGTCTGATAAAAGAATTACTTTGATAGAGTAAA	TGTCTGATAAAAGAATTACTTTGATAGAGTAAA	5.64e-15	65.9
piR-mmu-53209190	ref|NC_005089.1|	33	16299	100	33	YES	0	0	0	1	33	7078	7110	100	TTTCCATGATCACACACTAATAATTGTTTTCCT	TTTCCATGATCACACACTAATAATTGTTTTCCT	5.64e-15	65.9
piR-mmu-53213169	ref|NC_005089.1|	33	16299	100	33	YES	0	0	0	1	33	6061	6093	100	TTCTTATCCTCCCAGGATTTGGAATTATTTCAC	TTCTTATCCTCCCAGGATTTGGAATTATTTCAC	5.64e-15	65.9
piR-mmu-53214063	ref|NC_005089.1|	33	16299	100	33	YES	0	0	0	1	33	5547	5579	100	ATAATTGGAGGCTTTGGAAACTGACTTGTCCCA	ATAATTGGAGGCTTTGGAAACTGACTTGTCCCA	5.64e-15	65.9
piR-mmu-53218341	ref|NC_005089.1|	33	16299	100	33	YES	0	0	0	1	33	1846	1878	100	TATAACTTCTCTGTTAACCCAACACCGGAATGC	TATAACTTCTCTGTTAACCCAACACCGGAATGC	5.64e-15	65.9
piR-mmu-53223815	ref|NC_005089.1|	33	16299	100	33	YES	0	0	0	1	33	130	162	100	AGACCGGTGTAAAATCCCTTAAACATTTACTTA	AGACCGGTGTAAAATCCCTTAAACATTTACTTA	5.64e-15	65.9
piR-mmu-53224825	ref|NC_005089.1|	33	16299	100	33	YES	0	0	0	1	33	9901	9933	100	ACCATAGCCTTCTCACTATCACTTCTAGGGACA	ACCATAGCCTTCTCACTATCACTTCTAGGGACA	5.64e-15	65.9
piR-mmu-53225863	ref|NC_005089.1|	33	16299	100	33	YES	0	0	0	1	33	9162	9194	100	TTCTCCATTTCAGATGGTATCTATGGTTCTACA	TTCTCCATTTCAGATGGTATCTATGGTTCTACA	5.64e-15	65.9
piR-mmu-53235770	ref|NC_005089.1|	33	16299	100	33	YES	0	0	0	1	33	1135	1167	100	TTATATAAATCAAAACATTTATCCTACTAAAAG	TTATATAAATCAAAACATTTATCCTACTAAAAG	5.64e-15	65.9
piR-mmu-53236638	ref|NC_005089.1|	33	16299	100	33	YES	0	0	0	1	33	2288	2320	100	TTATAACCTAGACTTACAAGTCAAAGTAAAATC	TTATAACCTAGACTTACAAGTCAAAGTAAAATC	5.64e-15	65.9
piR-mmu-53238217	ref|NC_005089.1|	33	16299	100	33	YES	0	0	0	1	33	10937	10969	100	AGCATACCCCTTCATCCTTCTCTCCCTATGAGG	AGCATACCCCTTCATCCTTCTCTCCCTATGAGG	5.64e-15	65.9
piR-mmu-53246325	ref|NC_005089.1|	33	16299	100	33	YES	0	0	0	1	33	14125	14093	100	ATTACAACGATGATTTTTCATGTCATTGGTCGC	ATTACAACGATGATTTTTCATGTCATTGGTCGC	5.64e-15	65.9
piR-mmu-53247583	ref|NC_005089.1|	33	16299	100	33	YES	0	0	0	1	33	1326	1358	100	GAAACCCCGAAACCAAACGAGCTACCTAAAAAC	GAAACCCCGAAACCAAACGAGCTACCTAAAAAC	5.64e-15	65.9
piR-mmu-53247722	ref|NC_005089.1|	33	16299	100	33	YES	0	0	0	1	33	8042	8074	100	ACAACCGTCTCCATTCTTTCCAACACTGACTAG	ACAACCGTCTCCATTCTTTCCAACACTGACTAG	5.64e-15	65.9
piR-mmu-53247929	ref|NC_005089.1|	33	16299	100	33	YES	0	0	0	1	33	15173	15205	100	AGAACACCCATTTATTATCATTGGCCAACTAGC	AGAACACCCATTTATTATCATTGGCCAACTAGC	5.64e-15	65.9
piR-mmu-53248586	ref|NC_005089.1|	33	16299	100	33	YES	0	0	0	1	33	946	978	100	ATTAATTTCTAGACATCCGTTTATGAGAGGAGA	ATTAATTTCTAGACATCCGTTTATGAGAGGAGA	5.64e-15	65.9
piR-mmu-53250928	ref|NC_005089.1|	33	16299	100	33	YES	0	0	0	1	33	7630	7662	100	TATGCCCATTGTCCTAGAAATGGTTCCACTAAA	TATGCCCATTGTCCTAGAAATGGTTCCACTAAA	5.64e-15	65.9
piR-mmu-53251662	ref|NC_005089.1|	33	16299	100	33	YES	0	0	0	1	33	10327	10359	100	ATATATTCTCCTCAGACCCCCTATCCACACCAT	ATATATTCTCCTCAGACCCCCTATCCACACCAT	5.64e-15	65.9
piR-mmu-53263802	ref|NC_005089.1|	33	16299	100	33	YES	0	0	0	1	33	10455	10487	100	TCAATACTAATCAGCTTACAAATTCTCCTAATC	TCAATACTAATCAGCTTACAAATTCTCCTAATC	5.64e-15	65.9
piR-mmu-53266997	ref|NC_005089.1|	33	16299	100	33	YES	0	0	0	1	33	9185	9217	100	TGGTTCTACATTCTTCATGGCTACTGGATTCCA	TGGTTCTACATTCTTCATGGCTACTGGATTCCA	5.64e-15	65.9
piR-mmu-53271626	ref|NC_005089.1|	33	16299	100	33	YES	0	0	0	1	33	1945	1977	100	CATCACCTCTAGCATTACAAGTATTAGAGGCAC	CATCACCTCTAGCATTACAAGTATTAGAGGCAC	5.64e-15	65.9
piR-mmu-53274780	ref|NC_005089.1|	33	16299	100	33	YES	0	0	0	1	33	6799	6831	100	ATTTAGAATGACTTCATGGCTGCCCTCCACCAT	ATTTAGAATGACTTCATGGCTGCCCTCCACCAT	5.64e-15	65.9
piR-mmu-53277818	ref|NC_005089.1|	33	16299	100	33	YES	0	0	0	1	33	1695	1727	100	AAAATTGGGTTAATCTATAACTTTATAGATGCA	AAAATTGGGTTAATCTATAACTTTATAGATGCA	5.64e-15	65.9
piR-mmu-53277858	ref|NC_005089.1|	33	16299	100	33	YES	0	0	0	1	33	6841	6873	100	TCGAGGAACCAACCTATGTAAAAGTAAAATAAG	TCGAGGAACCAACCTATGTAAAAGTAAAATAAG	5.64e-15	65.9
piR-mmu-53288283	ref|NC_005089.1|	33	16299	100	33	YES	0	0	0	1	33	672	704	100	TCAGCCTATATACCGCCATCTTCAGCAAACCCT	TCAGCCTATATACCGCCATCTTCAGCAAACCCT	5.64e-15	65.9
piR-mmu-53289197	ref|NC_005089.1|	33	16299	100	33	YES	0	0	0	1	33	1966	1998	100	TATTAGAGGCACTGCCTGCCCAGTGACTAAAGT	TATTAGAGGCACTGCCTGCCCAGTGACTAAAGT	5.64e-15	65.9
piR-mmu-53293182	ref|NC_005089.1|	33	16299	100	33	YES	0	0	0	1	33	7450	7482	100	AGAACTTCCAATCCGTATATTAATTTCATCTGA	AGAACTTCCAATCCGTATATTAATTTCATCTGA	5.64e-15	65.9
piR-mmu-53305711	ref|NC_005089.1|	33	16299	100	33	YES	0	0	0	1	33	1707	1739	100	ATCTATAACTTTATAGATGCAACACTGTTAGTA	ATCTATAACTTTATAGATGCAACACTGTTAGTA	5.64e-15	65.9
piR-mmu-53308574	ref|NC_005089.1|	33	16299	100	33	YES	0	0	0	1	33	9904	9936	100	ATAGCCTTCTCACTATCACTTCTAGGGACACTT	ATAGCCTTCTCACTATCACTTCTAGGGACACTT	5.64e-15	65.9
piR-mmu-53309896	ref|NC_005089.1|	33	16299	100	33	YES	0	0	0	1	33	797	829	100	TATAAAAGAACATTACTATACCCTTTATGAAAC	TATAAAAGAACATTACTATACCCTTTATGAAAC	5.64e-15	65.9
piR-mmu-53311850	ref|NC_005089.1|	33	16299	100	33	YES	0	0	0	1	33	9124	9156	100	TCACCATCCTCCAAGCTTCAGAATACTTTGAAA	TCACCATCCTCCAAGCTTCAGAATACTTTGAAA	5.64e-15	65.9
piR-mmu-53315053	ref|NC_005089.1|	33	16299	100	33	YES	0	0	0	1	33	8514	8546	100	ACTTCTACTCACAATTCTAGAATTTGCAGTAGC	ACTTCTACTCACAATTCTAGAATTTGCAGTAGC	5.64e-15	65.9
piR-mmu-53316562	ref|NC_005089.1|	33	16299	100	33	YES	0	0	0	1	33	10562	10594	100	TATTACCCGATGAGGGAACCAAACTGAACGCCT	TATTACCCGATGAGGGAACCAAACTGAACGCCT	5.64e-15	65.9
piR-mmu-53317332	ref|NC_005089.1|	33	16299	100	33	YES	0	0	0	1	33	2584	2616	100	TAGAGCCACCTTACAAATAAGCGCTCTCAACTT	TAGAGCCACCTTACAAATAAGCGCTCTCAACTT	5.64e-15	65.9
piR-mmu-53321725	ref|NC_005089.1|	33	16299	100	33	YES	0	0	0	1	33	626	658	100	TTCTATAATCGATAAACCCCGCTCTACCTCACC	TTCTATAATCGATAAACCCCGCTCTACCTCACC	5.64e-15	65.9
piR-mmu-53328536	ref|NC_005089.1|	33	16299	100	33	YES	0	0	0	1	33	1591	1623	100	CTTTTAACCATTGTAGGCCTAAAAGCAGCCACC	CTTTTAACCATTGTAGGCCTAAAAGCAGCCACC	5.64e-15	65.9
piR-mmu-53346531	ref|NC_005089.1|	33	16299	100	33	YES	0	0	0	1	33	5057	5025	100	TTGCATTCAATAGATGTAGGATGAAGTCTTACA	TTGCATTCAATAGATGTAGGATGAAGTCTTACA	5.64e-15	65.9
piR-mmu-53346624	ref|NC_005089.1|	33	16299	100	33	YES	0	0	0	1	33	605	637	100	ATATCCATCTAGAGGAGCCTGTTCTATAATCGA	ATATCCATCTAGAGGAGCCTGTTCTATAATCGA	5.64e-15	65.9
piR-mmu-53347580	ref|NC_005089.1|	33	16299	100	33	YES	0	0	0	1	33	567	599	100	AGCCATAGCTTAAAACTCAAAGGACTTGGCGGT	AGCCATAGCTTAAAACTCAAAGGACTTGGCGGT	5.64e-15	65.9
piR-mmu-53353364	ref|NC_005089.1|	33	16299	100	33	YES	0	0	0	1	33	2290	2322	100	ATAACCTAGACTTACAAGTCAAAGTAAAATCAA	ATAACCTAGACTTACAAGTCAAAGTAAAATCAA	5.64e-15	65.9
piR-mmu-53358677	ref|NC_005089.1|	33	16299	100	33	YES	0	0	0	1	33	10630	10662	100	TCGGTTCTATTCCACTGCTAATTGCCCTCATCT	TCGGTTCTATTCCACTGCTAATTGCCCTCATCT	5.64e-15	65.9
piR-mmu-53362259	ref|NC_005089.1|	33	16299	100	33	YES	0	0	0	1	33	9713	9745	100	TACTATAATAATTATAGCCTTTATTCTAGTCAC	TACTATAATAATTATAGCCTTTATTCTAGTCAC	5.64e-15	65.9
piR-mmu-53364072	ref|NC_005089.1|	33	16299	100	33	YES	0	0	0	1	33	747	779	100	TTAGGTCAAGGTGTAGCCAATGAAATGGGAAGA	TTAGGTCAAGGTGTAGCCAATGAAATGGGAAGA	5.64e-15	65.9
piR-mmu-53366716	ref|NC_005089.1|	33	16299	100	33	YES	0	0	0	1	33	7216	7248	100	ACCAGCTGTAATCCTTATCATAATTGCTCTCCC	ACCAGCTGTAATCCTTATCATAATTGCTCTCCC	5.64e-15	65.9
piR-mmu-53376703	ref|NC_005089.1|	33	16299	100	33	YES	0	0	0	1	33	2362	2394	100	AAGTTACCCTAGGGATAACAGCGCAATCCTATT	AAGTTACCCTAGGGATAACAGCGCAATCCTATT	5.64e-15	65.9
piR-mmu-53377948	ref|NC_005089.1|	33	16299	100	33	YES	0	0	0	1	33	8217	8249	100	ACTATCCATAAATCTAAGTATAGCCATTCCACT	ACTATCCATAAATCTAAGTATAGCCATTCCACT	5.64e-15	65.9
piR-mmu-53386139	ref|NC_005089.1|	33	16299	100	33	YES	0	0	0	1	33	13338	13370	100	ATTCACCGCATTACACCCATAAAATCTCTCAAC	ATTCACCGCATTACACCCATAAAATCTCTCAAC	5.64e-15	65.9
piR-mmu-53393386	ref|NC_005089.1|	33	16299	100	33	YES	0	0	0	1	33	3858	3890	100	AATTAAGCTATCGGGCCCATACCCCGAAAACGT	AATTAAGCTATCGGGCCCATACCCCGAAAACGT	5.64e-15	65.9
piR-mmu-53396575	ref|NC_005089.1|	33	16299	100	33	YES	0	0	0	1	33	1507	1539	100	AAAGTAAGTTTAGATTATAGCCAAAAGAGGGAC	AAAGTAAGTTTAGATTATAGCCAAAAGAGGGAC	5.64e-15	65.9
piR-mmu-53396759	ref|NC_005089.1|	33	16299	100	33	YES	0	0	0	1	33	3914	3946	100	ATAAATCCTATCACCCTTGCCATCATCTACTTC	ATAAATCCTATCACCCTTGCCATCATCTACTTC	5.64e-15	65.9
piR-mmu-53400570	ref|NC_005089.1|	33	16299	100	33	YES	0	0	0	1	33	1356	1388	100	AACAATTTTATGAATCAACTCGTCTATGTGGCA	AACAATTTTATGAATCAACTCGTCTATGTGGCA	5.64e-15	65.9
piR-mmu-53423323	ref|NC_005089.1|	33	16299	100	33	YES	0	0	0	1	33	7844	7876	100	AAAGTCTCATCACAAACATTCCCACTGGCACCT	AAAGTCTCATCACAAACATTCCCACTGGCACCT	5.64e-15	65.9
piR-mmu-53424970	ref|NC_005089.1|	33	16299	100	33	YES	0	0	0	1	33	1202	1234	100	TAGAACTAGTACCGCAAGGGAAAGATGAAAGAC	TAGAACTAGTACCGCAAGGGAAAGATGAAAGAC	5.64e-15	65.9
piR-mmu-53433762	ref|NC_005089.1|	33	16299	100	33	YES	0	0	0	1	33	1999	2031	100	TTAACGGCCGCGGTATCCTGACCGTGCAAAGGT	TTAACGGCCGCGGTATCCTGACCGTGCAAAGGT	5.64e-15	65.9
piR-mmu-53435785	ref|NC_005089.1|	33	16299	100	33	YES	0	0	0	1	33	116	148	100	ATGCAAACCTCCATAGACCGGTGTAAAATCCCT	ATGCAAACCTCCATAGACCGGTGTAAAATCCCT	5.64e-15	65.9
piR-mmu-53437853	ref|NC_005089.1|	33	16299	100	33	YES	0	0	0	1	33	7952	7984	100	TCATTACCCCAACAATAATAGGATTCCCAATCG	TCATTACCCCAACAATAATAGGATTCCCAATCG	5.64e-15	65.9
piR-mmu-53440067	ref|NC_005089.1|	33	16299	100	33	YES	0	0	0	1	33	12473	12505	100	AGCACTACTACACTCAAGTACAATAGTAGTTGC	AGCACTACTACACTCAAGTACAATAGTAGTTGC	5.64e-15	65.9
piR-mmu-53443870	ref|NC_005089.1|	33	16299	100	33	YES	0	0	0	1	33	3265	3297	100	TATGATTACTTCTGCCAGCCTGACCCATAGCCA	TATGATTACTTCTGCCAGCCTGACCCATAGCCA	5.64e-15	65.9
piR-mmu-53444096	ref|NC_005089.1|	33	16299	100	33	YES	0	0	0	1	33	3542	3574	100	ACTACTATCATCAACATTCCTATGGATCCGAGC	ACTACTATCATCAACATTCCTATGGATCCGAGC	5.64e-15	65.9
piR-mmu-53445449	ref|NC_005089.1|	33	16299	100	33	YES	0	0	0	1	33	1918	1950	100	ACAAGAACCCCGCCTGTTTACCAAAAACATCAC	ACAAGAACCCCGCCTGTTTACCAAAAACATCAC	5.64e-15	65.9
piR-mmu-53445730	ref|NC_005089.1|	33	16299	100	33	YES	0	0	0	1	33	11565	11597	100	ACATTAGACTGTGAATCTGACAACAGGAAATAA	ACATTAGACTGTGAATCTGACAACAGGAAATAA	5.64e-15	65.9
piR-mmu-53450937	ref|NC_005089.1|	33	16299	100	33	YES	0	0	0	1	33	10785	10817	100	ATACCATTATATGGAGTTCACCTATGACTACCA	ATACCATTATATGGAGTTCACCTATGACTACCA	5.64e-15	65.9
piR-mmu-53456027	ref|NC_005089.1|	33	16299	100	33	YES	0	0	0	1	33	1497	1529	100	ACAAAATCAAAAAGTAAGTTTAGATTATAGCCA	ACAAAATCAAAAAGTAAGTTTAGATTATAGCCA	5.64e-15	65.9
piR-mmu-53456989	ref|NC_005089.1|	33	16299	100	33	YES	0	0	0	1	33	7354	7386	100	AGACCTATGCTTTGATTCATATATAATCCCAAC	AGACCTATGCTTTGATTCATATATAATCCCAAC	5.64e-15	65.9
piR-mmu-53457542	ref|NC_005089.1|	33	16299	100	33	YES	0	0	0	1	33	6183	6215	100	ATTGTATGAGCCCACCACATATTCACAGTAGGA	ATTGTATGAGCCCACCACATATTCACAGTAGGA	5.64e-15	65.9
piR-mmu-53459034	ref|NC_005089.1|	33	16299	100	33	YES	0	0	0	1	33	1798	1830	100	GTTAGTTAATCAGACTATAGGCAATAATCACAC	GTTAGTTAATCAGACTATAGGCAATAATCACAC	5.64e-15	65.9
piR-mmu-53466380	ref|NC_005089.1|	33	16299	100	33	YES	0	0	0	1	33	3137	3169	100	ATTCGGAGCTTTACGAGCCGTAGCCCAAACAAT	ATTCGGAGCTTTACGAGCCGTAGCCCAAACAAT	5.64e-15	65.9
piR-mmu-53467469	ref|NC_005089.1|	33	16299	100	33	YES	0	0	0	1	33	7714	7746	100	GAGCGTTAACCTTTTAAGTTAAAGTTAGAGACC	GAGCGTTAACCTTTTAAGTTAAAGTTAGAGACC	5.64e-15	65.9
piR-mmu-53468458	ref|NC_005089.1|	33	16299	100	33	YES	0	0	0	1	33	4398	4430	100	TTTTCATAGGGGCATGAGGAGGACTTAACCAAA	TTTTCATAGGGGCATGAGGAGGACTTAACCAAA	5.64e-15	65.9
piR-mmu-53470111	ref|NC_005089.1|	33	16299	100	33	YES	0	0	0	1	33	1154	1186	100	TATCCTACTAAAAGTATTGGAGAAAGAAATTCG	TATCCTACTAAAAGTATTGGAGAAAGAAATTCG	5.64e-15	65.9
piR-mmu-53541384	ref|NC_005089.1|	33	16299	100	33	YES	0	0	0	1	33	6226	6258	100	ACACACGAGCTTACTTTACATCAGCCACTATAA	ACACACGAGCTTACTTTACATCAGCCACTATAA	5.64e-15	65.9
piR-mmu-53544616	ref|NC_005089.1|	33	16299	100	33	YES	0	0	0	1	33	669	701	100	AATTCAGCCTATATACCGCCATCTTCAGCAAAC	AATTCAGCCTATATACCGCCATCTTCAGCAAAC	5.64e-15	65.9
piR-mmu-53545236	ref|NC_005089.1|	33	16299	100	33	YES	0	0	0	1	33	10700	10732	100	TTTATCATTCACAACACACACCTTAGACGCTTC	TTTATCATTCACAACACACACCTTAGACGCTTC	5.64e-15	65.9
piR-mmu-53562745	ref|NC_005089.1|	33	16299	100	33	YES	0	0	0	1	33	9838	9870	100	TCGACTCATTAGATTATGATGATGTTCATAATT	TCGACTCATTAGATTATGATGATGTTCATAATT	5.64e-15	65.9
piR-mmu-53565936	ref|NC_005089.1|	33	16299	100	33	YES	0	0	0	1	33	10561	10593	100	TTATTACCCGATGAGGGAACCAAACTGAACGCC	TTATTACCCGATGAGGGAACCAAACTGAACGCC	5.64e-15	65.9
piR-mmu-53566685	ref|NC_005089.1|	33	16299	100	33	YES	0	0	0	1	33	13325	13357	100	TTTCCCATCTATTATTCACCGCATTACACCCAT	TTTCCCATCTATTATTCACCGCATTACACCCAT	5.64e-15	65.9
piR-mmu-53575837	ref|NC_005089.1|	33	16299	100	33	YES	0	0	0	1	33	6408	6440	100	TCATCCCTTGACATCGTGCTTCACGATACATAC	TCATCCCTTGACATCGTGCTTCACGATACATAC	5.64e-15	65.9
piR-mmu-53584063	ref|NC_005089.1|	33	16299	100	33	YES	0	0	0	1	33	5247	5215	100	TGATATTCATGTCGAATTGCAAATTCGAAGGTG	TGATATTCATGTCGAATTGCAAATTCGAAGGTG	5.64e-15	65.9
piR-mmu-53584698	ref|NC_005089.1|	33	16299	100	33	YES	0	0	0	1	33	5638	5670	100	TCCTACCACCATCATTTCTCCTTCTCCTAGCAT	TCCTACCACCATCATTTCTCCTTCTCCTAGCAT	5.64e-15	65.9
piR-mmu-53585994	ref|NC_005089.1|	33	16299	100	33	YES	0	0	0	1	33	9554	9586	100	AAAAGCAAATCCATATGAATGCGGATTCGACCC	AAAAGCAAATCCATATGAATGCGGATTCGACCC	5.64e-15	65.9
piR-mmu-53601737	ref|NC_005089.1|	33	16299	100	33	YES	0	0	0	1	33	9408	9440	100	AATATAACTGACTTCCAATTAGTAGATTCTGAA	AATATAACTGACTTCCAATTAGTAGATTCTGAA	5.64e-15	65.9
piR-mmu-53602881	ref|NC_005089.1|	33	16299	100	33	YES	0	0	0	1	33	8963	8995	100	AGGAATTTCACCACTTAACCCTCTAGAAGTCCC	AGGAATTTCACCACTTAACCCTCTAGAAGTCCC	5.64e-15	65.9
piR-mmu-53603655	ref|NC_005089.1|	33	16299	100	33	YES	0	0	0	1	33	12763	12795	100	TATGCTCTGGCTCAATCATTCATAGCCTGGCAG	TATGCTCTGGCTCAATCATTCATAGCCTGGCAG	5.64e-15	65.9
piR-mmu-53608364	ref|NC_005089.1|	33	16299	100	33	YES	0	0	0	1	33	612	644	100	TCTAGAGGAGCCTGTTCTATAATCGATAAACCC	TCTAGAGGAGCCTGTTCTATAATCGATAAACCC	5.64e-15	65.9
piR-mmu-53618874	ref|NC_005089.1|	33	16299	100	33	YES	0	0	0	1	33	382	414	100	AATAGAATTAAAATCCAACTTATATGTGAAAAT	AATAGAATTAAAATCCAACTTATATGTGAAAAT	5.64e-15	65.9
piR-mmu-53630346	ref|NC_005089.1|	33	16299	100	33	YES	0	0	0	1	33	411	443	100	AAATTCATTGTTAGGACCTAAACTCAATAACGA	AAATTCATTGTTAGGACCTAAACTCAATAACGA	5.64e-15	65.9
piR-mmu-53635521	ref|NC_005089.1|	33	16299	100	33	YES	0	0	0	1	33	5729	5761	100	AAATCTAGCCCATGCAGGAGCATCAGTAGACCT	AAATCTAGCCCATGCAGGAGCATCAGTAGACCT	5.64e-15	65.9
piR-mmu-53644644	ref|NC_005089.1|	33	16299	100	33	YES	0	0	0	1	33	204	236	100	GACACCTTGCCTAGCCACACCCCCACGGGACTC	GACACCTTGCCTAGCCACACCCCCACGGGACTC	5.64e-15	65.9
piR-mmu-53650021	ref|NC_005089.1|	33	16299	100	33	YES	0	0	0	1	33	9194	9226	100	ATTCTTCATGGCTACTGGATTCCATGGACTCCA	ATTCTTCATGGCTACTGGATTCCATGGACTCCA	5.64e-15	65.9
piR-mmu-53654198	ref|NC_005089.1|	33	16299	100	33	YES	0	0	0	1	33	1690	1722	100	AACTTAAAATTGGGTTAATCTATAACTTTATAG	AACTTAAAATTGGGTTAATCTATAACTTTATAG	5.64e-15	65.9
piR-mmu-53658837	ref|NC_005089.1|	33	16299	100	33	YES	0	0	0	1	33	1776	1808	100	TATAACAACTCGGATAACCATTGTTAGTTAATC	TATAACAACTCGGATAACCATTGTTAGTTAATC	5.64e-15	65.9
piR-mmu-53672243	ref|NC_005089.1|	33	16299	100	33	YES	0	0	0	1	33	1705	1737	100	TAATCTATAACTTTATAGATGCAACACTGTTAG	TAATCTATAACTTTATAGATGCAACACTGTTAG	5.64e-15	65.9
piR-mmu-53675453	ref|NC_005089.1|	33	16299	100	33	YES	0	0	0	1	33	10986	11018	100	TCAATCTGCTTACGCCAAACAGATTTAAAATCA	TCAATCTGCTTACGCCAAACAGATTTAAAATCA	5.64e-15	65.9
piR-mmu-53675627	ref|NC_005089.1|	33	16299	100	33	YES	0	0	0	1	33	8433	8465	100	ATTAATACACCTAATCGGAGGAGCTACTCTAGT	ATTAATACACCTAATCGGAGGAGCTACTCTAGT	5.64e-15	65.9
piR-mmu-53688174	ref|NC_005089.1|	33	16299	100	33	YES	0	0	0	1	33	10925	10957	100	AACAAAATATATAGCATACCCCTTCATCCTTCT	AACAAAATATATAGCATACCCCTTCATCCTTCT	5.64e-15	65.9
piR-mmu-53688965	ref|NC_005089.1|	33	16299	100	33	YES	0	0	0	1	33	330	362	100	TTAACCCAAACTAATTATCTTCGGCGTAAAACG	TTAACCCAAACTAATTATCTTCGGCGTAAAACG	5.64e-15	65.9
piR-mmu-53693850	ref|NC_005089.1|	33	16299	100	33	YES	0	0	0	1	33	9195	9227	100	TTCTTCATGGCTACTGGATTCCATGGACTCCAT	TTCTTCATGGCTACTGGATTCCATGGACTCCAT	5.64e-15	65.9
piR-mmu-53701897	ref|NC_005089.1|	33	16299	100	33	YES	0	0	0	1	33	10137	10169	100	AGATTACGTCCAAAATCTCAACCTACTACAATG	AGATTACGTCCAAAATCTCAACCTACTACAATG	5.64e-15	65.9
piR-mmu-53712199	ref|NC_005089.1|	33	16299	100	33	YES	0	0	0	1	33	6909	6941	100	AGCCAATCTCATATCCTATATGTCTTTCTCAAT	AGCCAATCTCATATCCTATATGTCTTTCTCAAT	5.64e-15	65.9
piR-mmu-53718817	ref|NC_005089.1|	33	16299	100	33	YES	0	0	0	1	33	2915	2947	100	ATTTATAAAAGAACCAATACGCCCTTTAACAAC	ATTTATAAAAGAACCAATACGCCCTTTAACAAC	5.64e-15	65.9
piR-mmu-53719288	ref|NC_005089.1|	33	16299	100	33	YES	0	0	0	1	33	12511	12543	100	TTTTCCTACTGGTCCGATTCCACCCCCTCACGA	TTTTCCTACTGGTCCGATTCCACCCCCTCACGA	5.64e-15	65.9
piR-mmu-53724449	ref|NC_005089.1|	33	16299	100	33	YES	0	0	0	1	33	8031	8063	100	ACGCCTAATCAACAACCGTCTCCATTCTTTCCA	ACGCCTAATCAACAACCGTCTCCATTCTTTCCA	5.64e-15	65.9
piR-mmu-53729340	ref|NC_005089.1|	33	16299	100	33	YES	0	0	0	1	33	10895	10927	100	AATTCGCATCTCCATTATTCTAGACCCACTAAC	AATTCGCATCTCCATTATTCTAGACCCACTAAC	5.64e-15	65.9
piR-mmu-53736841	ref|NC_005089.1|	33	16299	100	33	YES	0	0	0	1	33	5979	6011	100	ACTTTCTTTGATCCCGCTGGAGGAGGGGACCCA	ACTTTCTTTGATCCCGCTGGAGGAGGGGACCCA	5.64e-15	65.9
piR-mmu-53740343	ref|NC_005089.1|	33	16299	100	33	YES	0	0	0	1	33	10710	10742	100	ACAACACACACCTTAGACGCTTCATGATCTAAC	ACAACACACACCTTAGACGCTTCATGATCTAAC	5.64e-15	65.9
piR-mmu-53742006	ref|NC_005089.1|	33	16299	100	33	YES	0	0	0	1	33	341	373	100	TAATTATCTTCGGCGTAAAACGTGTCAACTATA	TAATTATCTTCGGCGTAAAACGTGTCAACTATA	5.64e-15	65.9
piR-mmu-53751364	ref|NC_005089.1|	33	16299	100	33	YES	0	0	0	1	33	2194	2226	100	ATTTAATTTATTAAACCTAATGGCCCAAAAACT	ATTTAATTTATTAAACCTAATGGCCCAAAAACT	5.64e-15	65.9
piR-mmu-53752120	ref|NC_005089.1|	33	16299	100	33	YES	0	0	0	1	33	2206	2238	100	AAACCTAATGGCCCAAAAACTATAGTATAAGTT	AAACCTAATGGCCCAAAAACTATAGTATAAGTT	5.64e-15	65.9
piR-mmu-53753138	ref|NC_005089.1|	33	16299	100	33	YES	0	0	0	1	33	2471	2503	100	ATGGTTCGTTTGTTCAACGATTAAAGTCCTACG	ATGGTTCGTTTGTTCAACGATTAAAGTCCTACG	5.64e-15	65.9
piR-mmu-53770658	ref|NC_005089.1|	33	16299	100	33	YES	0	0	0	1	33	7145	7177	100	ATATTAACAACAAAACTAACACATACAAGCACA	ATATTAACAACAAAACTAACACATACAAGCACA	5.64e-15	65.9
piR-mmu-53777384	ref|NC_005089.1|	33	16299	100	33	YES	0	0	0	1	33	6961	6993	100	TTACATAACTTTGTCAAAGTTAAATTATAGATC	TTACATAACTTTGTCAAAGTTAAATTATAGATC	5.64e-15	65.9
piR-mmu-53780424	ref|NC_005089.1|	33	16299	100	33	YES	0	0	0	1	33	129	161	100	TAGACCGGTGTAAAATCCCTTAAACATTTACTT	TAGACCGGTGTAAAATCCCTTAAACATTTACTT	5.64e-15	65.9
piR-mmu-53781054	ref|NC_005089.1|	33	16299	100	33	YES	0	0	0	1	33	932	964	100	TTAAACTTAACATAATTAATTTCTAGACATCCG	TTAAACTTAACATAATTAATTTCTAGACATCCG	5.64e-15	65.9
piR-mmu-53781394	ref|NC_005089.1|	33	16299	100	33	YES	0	0	0	1	33	5708	5740	100	AGTCTACCCACCTCTAGCCGGAAATCTAGCCCA	AGTCTACCCACCTCTAGCCGGAAATCTAGCCCA	5.64e-15	65.9
piR-mmu-53782231	ref|NC_005089.1|	33	16299	100	33	YES	0	0	0	1	33	11229	11261	100	ATAGCCACATGATGACTGATAGCAAGTCTAGCT	ATAGCCACATGATGACTGATAGCAAGTCTAGCT	5.64e-15	65.9
piR-mmu-53800606	ref|NC_005089.1|	33	16299	100	33	YES	0	0	0	1	33	14030	13998	100	TTGGTTGTCTTGGGTTAGCATTAAAGCCTTCAC	TTGGTTGTCTTGGGTTAGCATTAAAGCCTTCAC	5.64e-15	65.9
piR-mmu-53800609	ref|NC_005089.1|	33	16299	100	33	YES	0	0	0	1	33	2297	2329	100	AGACTTACAAGTCAAAGTAAAATCAACATATCT	AGACTTACAAGTCAAAGTAAAATCAACATATCT	5.64e-15	65.9
piR-mmu-53804558	ref|NC_005089.1|	33	16299	100	33	YES	0	0	0	1	33	2641	2673	100	AATATATACGTACACCCTCTAACCTAGAGAAGG	AATATATACGTACACCCTCTAACCTAGAGAAGG	5.64e-15	65.9
piR-mmu-53810078	ref|NC_005089.1|	33	16299	100	33	YES	0	0	0	1	33	337	369	100	AAACTAATTATCTTCGGCGTAAAACGTGTCAAC	AAACTAATTATCTTCGGCGTAAAACGTGTCAAC	5.64e-15	65.9
piR-mmu-53813665	ref|NC_005089.1|	33	16299	100	33	YES	0	0	0	1	33	5615	5647	100	AATAAATAATATAAGTTTTTGACTCCTACCACC	AATAAATAATATAAGTTTTTGACTCCTACCACC	5.64e-15	65.9
piR-mmu-53837555	ref|NC_005089.1|	33	16299	100	33	YES	0	0	0	1	33	578	610	100	AAAACTCAAAGGACTTGGCGGTACTTTATATCC	AAAACTCAAAGGACTTGGCGGTACTTTATATCC	5.64e-15	65.9
piR-mmu-53862151	ref|NC_005089.1|	33	16299	100	33	YES	0	0	0	1	33	216	248	100	AGCCACACCCCCACGGGACTCAGCAGTGATAAA	AGCCACACCCCCACGGGACTCAGCAGTGATAAA	5.64e-15	65.9
piR-mmu-53866669	ref|NC_005089.1|	33	16299	100	33	YES	0	0	0	1	33	11928	11960	100	ATTACAACCTGGCACTGAGTCACCATAAATTCA	ATTACAACCTGGCACTGAGTCACCATAAATTCA	5.64e-15	65.9
piR-mmu-53869422	ref|NC_005089.1|	33	16299	100	33	YES	0	0	0	1	33	2227	2259	100	ATAGTATAAGTTTGAAATTTCGGTTGGGGTGAC	ATAGTATAAGTTTGAAATTTCGGTTGGGGTGAC	5.64e-15	65.9
piR-mmu-53877178	ref|NC_005089.1|	33	16299	100	33	YES	0	0	0	1	33	9961	9993	100	ACATTACTATGCCTGGAAGGCATAGTATTATCC	ACATTACTATGCCTGGAAGGCATAGTATTATCC	5.64e-15	65.9
piR-mmu-53898475	ref|NC_005089.1|	33	16299	100	33	YES	0	0	0	1	33	8399	8431	100	TCCGGCTTACAGCTAACATTACTGCAGGACACT	TCCGGCTTACAGCTAACATTACTGCAGGACACT	5.64e-15	65.9
piR-mmu-53901110	ref|NC_005089.1|	33	16299	100	33	YES	0	0	0	1	33	8374	8406	100	TTTATTCAACCAATGGCATTAGCAGTCCGGCTT	TTTATTCAACCAATGGCATTAGCAGTCCGGCTT	5.64e-15	65.9
piR-mmu-53903041	ref|NC_005089.1|	33	16299	100	33	YES	0	0	0	1	33	7211	7243	100	ATTCTACCAGCTGTAATCCTTATCATAATTGCT	ATTCTACCAGCTGTAATCCTTATCATAATTGCT	5.64e-15	65.9
piR-mmu-53905878	ref|NC_005089.1|	33	16299	100	33	YES	0	0	0	1	33	9239	9271	100	ATCAACATTCCTTATTGTTTGCCTACTACGACA	ATCAACATTCCTTATTGTTTGCCTACTACGACA	5.64e-15	65.9
piR-mmu-53907400	ref|NC_005089.1|	33	16299	100	33	YES	0	0	0	1	33	6122	6154	100	AGAACCTTTCGGCTATATAGGAATAGTATGAGC	AGAACCTTTCGGCTATATAGGAATAGTATGAGC	5.64e-15	65.9
piR-mmu-53919955	ref|NC_005089.1|	33	16299	100	33	YES	0	0	0	1	33	15407	15375	100	TTAGAATACCAGCTTTGGGTGCTGGTGGTGGGG	TTAGAATACCAGCTTTGGGTGCTGGTGGTGGGG	5.64e-15	65.9
piR-mmu-53921403	ref|NC_005089.1|	33	16299	100	33	YES	0	0	0	1	33	11692	11724	100	TCCATTGGTCTTAGGAACCAAAAACCTTGGTGC	TCCATTGGTCTTAGGAACCAAAAACCTTGGTGC	5.64e-15	65.9
piR-mmu-53922302	ref|NC_005089.1|	33	16299	100	33	YES	0	0	0	1	33	2453	2485	100	ATGGTGTAGAAGCTATTAATGGTTCGTTTGTTC	ATGGTGTAGAAGCTATTAATGGTTCGTTTGTTC	5.64e-15	65.9
piR-mmu-53927846	ref|NC_005089.1|	33	16299	100	33	YES	0	0	0	1	33	748	780	100	TAGGTCAAGGTGTAGCCAATGAAATGGGAAGAA	TAGGTCAAGGTGTAGCCAATGAAATGGGAAGAA	5.64e-15	65.9
piR-mmu-53951969	ref|NC_005089.1|	33	16299	100	33	YES	0	0	0	1	33	1701	1733	100	GGGTTAATCTATAACTTTATAGATGCAACACTG	GGGTTAATCTATAACTTTATAGATGCAACACTG	5.64e-15	65.9
piR-mmu-53969564	ref|NC_005089.1|	33	16299	100	33	YES	0	0	0	1	33	11398	11430	100	TTATTACCACCCAACGCGGCAAACTAACCAACC	TTATTACCACCCAACGCGGCAAACTAACCAACC	5.64e-15	65.9
piR-mmu-53976790	ref|NC_005089.1|	33	16299	100	33	YES	0	0	0	1	33	5242	5210	100	TTCATGTCGAATTGCAAATTCGAAGGTGTAGAG	TTCATGTCGAATTGCAAATTCGAAGGTGTAGAG	5.64e-15	65.9
piR-mmu-53992037	ref|NC_005089.1|	33	16299	100	33	YES	0	0	0	1	33	1327	1359	100	AAACCCCGAAACCAAACGAGCTACCTAAAAACA	AAACCCCGAAACCAAACGAGCTACCTAAAAACA	5.64e-15	65.9
piR-mmu-53992817	ref|NC_005089.1|	33	16299	100	33	YES	0	0	0	1	33	8140	8172	100	ATTGTTTCCCTAATCATATTTATTGGATCAACA	ATTGTTTCCCTAATCATATTTATTGGATCAACA	5.64e-15	65.9
piR-mmu-54000055	ref|NC_005089.1|	33	16299	100	33	YES	0	0	0	1	33	1663	1695	100	AATTCCATAATTTACACCAACTTCCTAAACTTA	AATTCCATAATTTACACCAACTTCCTAAACTTA	5.64e-15	65.9
piR-mmu-54002386	ref|NC_005089.1|	33	16299	100	33	YES	0	0	0	1	33	9148	9180	100	ACTTTGAAACATCATTCTCCATTTCAGATGGTA	ACTTTGAAACATCATTCTCCATTTCAGATGGTA	5.64e-15	65.9
piR-mmu-54016802	ref|NC_005089.1|	33	16299	100	33	YES	0	0	0	1	33	9425	9457	100	ATTAGTAGATTCTGAATAAACCCAGAAGAGAGT	ATTAGTAGATTCTGAATAAACCCAGAAGAGAGT	5.64e-15	65.9
piR-mmu-54025763	ref|NC_005089.1|	33	16299	100	33	YES	0	0	0	1	33	13899	13867	100	ATTTATTTAGGGGGGATGTTGGTTGTGTTTGGA	ATTTATTTAGGGGGGATGTTGGTTGTGTTTGGA	5.64e-15	65.9
piR-mmu-54026334	ref|NC_005089.1|	33	16299	100	33	YES	0	0	0	1	33	532	564	100	TTAAATTTAACAAAACTATTTGCCAGAGAACTA	TTAAATTTAACAAAACTATTTGCCAGAGAACTA	5.64e-15	65.9
piR-mmu-54030464	ref|NC_005089.1|	33	16299	100	33	YES	0	0	0	1	33	1942	1974	100	AAACATCACCTCTAGCATTACAAGTATTAGAGG	AAACATCACCTCTAGCATTACAAGTATTAGAGG	5.64e-15	65.9
piR-mmu-54031039	ref|NC_005089.1|	33	16299	100	33	YES	0	0	0	1	33	11328	11360	100	TGATCAAACTTTACCATTATTCTTATAGGAATT	TGATCAAACTTTACCATTATTCTTATAGGAATT	5.64e-15	65.9
piR-mmu-54031365	ref|NC_005089.1|	33	16299	100	33	YES	0	0	0	1	33	14911	14943	100	ACATACCAGCTAATCCACTAAACACCCCACCCC	ACATACCAGCTAATCCACTAAACACCCCACCCC	5.64e-15	65.9
piR-mmu-54060392	ref|NC_005089.1|	33	16299	100	33	YES	0	0	0	1	33	9424	9456	100	AATTAGTAGATTCTGAATAAACCCAGAAGAGAG	AATTAGTAGATTCTGAATAAACCCAGAAGAGAG	5.64e-15	65.9
piR-mmu-54067380	ref|NC_005089.1|	33	16299	100	33	YES	0	0	0	1	33	7287	7319	100	ACCCCGTATTAACCGTTAAAACCATAGGGCACC	ACCCCGTATTAACCGTTAAAACCATAGGGCACC	5.64e-15	65.9
piR-mmu-54068894	ref|NC_005089.1|	33	16299	100	33	YES	0	0	0	1	33	14692	14660	100	AAGTGGAAAGCGAAGAATCGGGTCAAGGTGGCT	AAGTGGAAAGCGAAGAATCGGGTCAAGGTGGCT	5.64e-15	65.9
piR-mmu-54070379	ref|NC_005089.1|	33	16299	100	33	YES	0	0	0	1	33	6028	6060	100	TGTTCTGATTCTTTGGGCACCCAGAAGTTTATA	TGTTCTGATTCTTTGGGCACCCAGAAGTTTATA	5.64e-15	65.9
piR-mmu-54070701	ref|NC_005089.1|	33	16299	100	33	YES	0	0	0	1	33	6633	6665	100	ATACCACGACGCTACTCAGACTACCCAGATGCT	ATACCACGACGCTACTCAGACTACCCAGATGCT	5.64e-15	65.9
piR-mmu-54078282	ref|NC_005089.1|	33	16299	100	33	YES	0	0	0	1	33	6971	7003	100	TTGTCAAAGTTAAATTATAGATCAATAATCTAT	TTGTCAAAGTTAAATTATAGATCAATAATCTAT	5.64e-15	65.9
piR-mmu-54090006	ref|NC_005089.1|	33	16299	100	33	YES	0	0	0	1	33	1025	1057	100	CATAGTGTAGCTTAATATTAAAGCATCTGGCCT	CATAGTGTAGCTTAATATTAAAGCATCTGGCCT	5.64e-15	65.9
piR-mmu-54092749	ref|NC_005089.1|	33	16299	100	33	YES	0	0	0	1	33	1258	1290	100	AGATTAAACCTTGTACCTTTTGCATAATGAACT	AGATTAAACCTTGTACCTTTTGCATAATGAACT	5.64e-15	65.9
piR-mmu-54101549	ref|NC_005089.1|	33	16299	100	33	YES	0	0	0	1	33	215	247	100	TAGCCACACCCCCACGGGACTCAGCAGTGATAA	TAGCCACACCCCCACGGGACTCAGCAGTGATAA	5.64e-15	65.9
piR-mmu-54105862	ref|NC_005089.1|	33	16299	100	33	YES	0	0	0	1	33	4802	4834	100	ATTTATTCCACTTCACTAACAATATTTCCAACC	ATTTATTCCACTTCACTAACAATATTTCCAACC	5.64e-15	65.9
piR-mmu-54110333	ref|NC_005089.1|	33	16299	100	33	YES	0	0	0	1	33	5568	5600	100	TGACTTGTCCCACTAATAATCGGAGCCCCAGAT	TGACTTGTCCCACTAATAATCGGAGCCCCAGAT	5.64e-15	65.9
piR-mmu-54121846	ref|NC_005089.1|	33	16299	100	33	YES	0	0	0	1	33	11616	11648	100	AAAGATTGCAAGAACTGCTAATTCATGCTTCCA	AAAGATTGCAAGAACTGCTAATTCATGCTTCCA	5.64e-15	65.9
piR-mmu-54146887	ref|NC_005089.1|	33	16299	100	33	YES	0	0	0	1	33	600	632	100	ACTTTATATCCATCTAGAGGAGCCTGTTCTATA	ACTTTATATCCATCTAGAGGAGCCTGTTCTATA	5.64e-15	65.9
piR-mmu-54155900	ref|NC_005089.1|	33	16299	100	33	YES	0	0	0	1	33	14709	14741	100	ATCGCGGCCCTAGCAATCGTTCACCTCCTCTTC	ATCGCGGCCCTAGCAATCGTTCACCTCCTCTTC	5.64e-15	65.9
piR-mmu-54156144	ref|NC_005089.1|	33	16299	100	33	YES	0	0	0	1	33	13706	13674	100	ATTGGTTGATGTATGAGGTTGATGATGTTGGAG	ATTGGTTGATGTATGAGGTTGATGATGTTGGAG	5.64e-15	65.9
piR-mmu-54158305	ref|NC_005089.1|	33	16299	100	33	YES	0	0	0	1	33	15318	15350	100	TTGTAAACCTGAAATGAAGATCTTCTCTTCTCA	TTGTAAACCTGAAATGAAGATCTTCTCTTCTCA	5.64e-15	65.9
piR-mmu-54166963	ref|NC_005089.1|	33	16299	100	33	YES	0	0	0	1	33	5730	5762	100	AATCTAGCCCATGCAGGAGCATCAGTAGACCTA	AATCTAGCCCATGCAGGAGCATCAGTAGACCTA	5.64e-15	65.9
piR-mmu-54209445	ref|NC_005089.1|	33	16299	100	33	YES	0	0	0	1	33	788	820	100	ACATTTTCTTATAAAAGAACATTACTATACCCT	ACATTTTCTTATAAAAGAACATTACTATACCCT	5.64e-15	65.9
piR-mmu-54219786	ref|NC_005089.1|	33	16299	100	33	YES	0	0	0	1	33	10304	10336	100	CGAAAATTATAAAAACTTTTCAAATATATTCTC	CGAAAATTATAAAAACTTTTCAAATATATTCTC	5.64e-15	65.9
piR-mmu-54228415	ref|NC_005089.1|	33	16299	100	33	YES	0	0	0	1	33	4576	4608	100	AAATAACTCTATAACCATCAACTCAATCTCACT	AAATAACTCTATAACCATCAACTCAATCTCACT	5.64e-15	65.9
piR-mmu-54236606	ref|NC_005089.1|	33	16299	100	33	YES	0	0	0	1	33	1711	1743	100	ATAACTTTATAGATGCAACACTGTTAGTATGAG	ATAACTTTATAGATGCAACACTGTTAGTATGAG	5.64e-15	65.9
piR-mmu-54241340	ref|NC_005089.1|	33	16299	100	33	YES	0	0	0	1	33	7591	7623	100	TGGCCAATGCTCTGAAATTTGTGGATCTAACCA	TGGCCAATGCTCTGAAATTTGTGGATCTAACCA	5.64e-15	65.9
piR-mmu-54248127	ref|NC_005089.1|	33	16299	100	33	YES	0	0	0	1	33	10024	10056	100	AACTCCAACTCCATAAGCTCCATACCAATCCCC	AACTCCAACTCCATAAGCTCCATACCAATCCCC	5.64e-15	65.9
piR-mmu-54255933	ref|NC_005089.1|	33	16299	100	33	YES	0	0	0	1	33	940	972	100	AACATAATTAATTTCTAGACATCCGTTTATGAG	AACATAATTAATTTCTAGACATCCGTTTATGAG	5.64e-15	65.9
piR-mmu-54278494	ref|NC_005089.1|	33	16299	100	33	YES	0	0	0	1	33	883	915	100	TTGAGCAATGAAGTACGCACACACCGCCCGTCA	TTGAGCAATGAAGTACGCACACACCGCCCGTCA	5.64e-15	65.9
piR-mmu-54279117	ref|NC_005089.1|	33	16299	100	33	YES	0	0	0	1	33	4149	4181	100	AACAACTAGGAACATGAATATTTCAACAACAAA	AACAACTAGGAACATGAATATTTCAACAACAAA	5.64e-15	65.9
piR-mmu-54299148	ref|NC_005089.1|	33	16299	100	33	YES	0	0	0	1	33	13730	13762	100	ACTCCAACTTCATCATAATAATTAAGCACACAA	ACTCCAACTTCATCATAATAATTAAGCACACAA	5.64e-15	65.9
piR-mmu-54302761	ref|NC_005089.1|	33	16299	100	33	YES	0	0	0	1	33	10781	10813	100	TAAAATACCATTATATGGAGTTCACCTATGACT	TAAAATACCATTATATGGAGTTCACCTATGACT	5.64e-15	65.9
piR-mmu-54307130	ref|NC_005089.1|	33	16299	100	33	YES	0	0	0	1	33	7859	7891	100	ACATTCCCACTGGCACCTTCACCAAAATCACTA	ACATTCCCACTGGCACCTTCACCAAAATCACTA	5.64e-15	65.9
piR-mmu-54318221	ref|NC_005089.1|	33	16299	100	33	YES	0	0	0	1	33	35	67	100	AAATGCTTAGATGGATAATTGTATCCCATAAAC	AAATGCTTAGATGGATAATTGTATCCCATAAAC	5.64e-15	65.9
piR-mmu-54348781	ref|NC_005089.1|	33	16299	100	33	YES	0	0	0	1	33	15054	15086	100	ATACCTTTCCTTCATACCTCAAAGCAACGAAGC	ATACCTTTCCTTCATACCTCAAAGCAACGAAGC	5.64e-15	65.9
piR-mmu-54363337	ref|NC_005089.1|	33	16299	100	33	YES	0	0	0	1	33	706	738	100	AAAAGGTATTAAAGTAAGCAAAAGAATCAAACA	AAAAGGTATTAAAGTAAGCAAAAGAATCAAACA	5.64e-15	65.9
piR-mmu-54402475	ref|NC_005089.1|	33	16299	100	33	YES	0	0	0	1	33	7062	7094	100	TAGAAGAGCTAATAAATTTCCATGATCACACAC	TAGAAGAGCTAATAAATTTCCATGATCACACAC	5.64e-15	65.9
piR-mmu-54434479	ref|NC_005089.1|	33	16299	100	33	YES	0	0	0	1	33	11267	11299	100	AGCTCTACCCCCTTCAATCAATCTAATAGGAGA	AGCTCTACCCCCTTCAATCAATCTAATAGGAGA	5.64e-15	65.9
piR-mmu-54447497	ref|NC_005089.1|	33	16299	100	33	YES	0	0	0	1	33	11990	12022	100	CTTTTTCTCTATCCTGTTTACATCTGTAGCCCT	CTTTTTCTCTATCCTGTTTACATCTGTAGCCCT	5.64e-15	65.9
piR-mmu-54454378	ref|NC_005089.1|	33	16299	100	33	YES	0	0	0	1	33	6797	6829	100	AAATTTAGAATGACTTCATGGCTGCCCTCCACC	AAATTTAGAATGACTTCATGGCTGCCCTCCACC	5.64e-15	65.9
piR-mmu-54477531	ref|NC_005089.1|	33	16299	100	33	YES	0	0	0	1	33	10478	10510	100	TCTCCTAATCATAACCTTTTCAGCAACTGAACT	TCTCCTAATCATAACCTTTTCAGCAACTGAACT	5.64e-15	65.9
piR-mmu-54480015	ref|NC_005089.1|	33	16299	100	33	YES	0	0	0	1	33	10626	10658	100	CTAATCGGTTCTATTCCACTGCTAATTGCCCTC	CTAATCGGTTCTATTCCACTGCTAATTGCCCTC	5.64e-15	65.9
piR-mmu-54504381	ref|NC_005089.1|	33	16299	100	33	YES	0	0	0	1	33	5355	5387	100	ACCAATCACAAAGATATCGGAACCCTCTATCTA	ACCAATCACAAAGATATCGGAACCCTCTATCTA	5.64e-15	65.9
piR-mmu-54516139	ref|NC_005089.1|	33	16299	100	33	YES	0	0	0	1	33	1804	1836	100	TAATCAGACTATAGGCAATAATCACACTATAAA	TAATCAGACTATAGGCAATAATCACACTATAAA	5.64e-15	65.9
piR-mmu-54516239	ref|NC_005089.1|	33	16299	100	33	YES	0	0	0	1	33	13580	13612	100	AAAATACCCGCAAACAAAGATCACCCAGCTACT	AAAATACCCGCAAACAAAGATCACCCAGCTACT	5.64e-15	65.9
piR-mmu-54523741	ref|NC_005089.1|	33	16299	100	33	YES	0	0	0	1	33	7029	7061	100	AACTTGGTCTACAAGACGCCACATCCCCTATTA	AACTTGGTCTACAAGACGCCACATCCCCTATTA	5.64e-15	65.9
piR-mmu-54524009	ref|NC_005089.1|	33	16299	100	33	YES	0	0	0	1	33	7892	7924	100	ACAACCATAAAAGTAAAAACCCCTTGAGAATTA	ACAACCATAAAAGTAAAAACCCCTTGAGAATTA	5.64e-15	65.9
piR-mmu-54546468	ref|NC_005089.1|	33	16299	100	33	YES	0	0	0	1	33	14720	14752	100	AGCAATCGTTCACCTCCTCTTCCTCCACGAAAC	AGCAATCGTTCACCTCCTCTTCCTCCACGAAAC	5.64e-15	65.9
piR-mmu-54551792	ref|NC_005089.1|	33	16299	100	33	YES	0	0	0	1	33	11388	11420	100	ATATACATAATTATTACCACCCAACGCGGCAAA	ATATACATAATTATTACCACCCAACGCGGCAAA	5.64e-15	65.9
piR-mmu-54562608	ref|NC_005089.1|	33	16299	100	33	YES	0	0	0	1	33	2037	2069	100	AATCACTTGTTCCTTAATTAGGGACTAGCATGA	AATCACTTGTTCCTTAATTAGGGACTAGCATGA	5.64e-15	65.9
piR-mmu-54565635	ref|NC_005089.1|	33	16299	100	33	YES	0	0	0	1	33	10996	11028	100	TACGCCAAACAGATTTAAAATCACTAATCGCCT	TACGCCAAACAGATTTAAAATCACTAATCGCCT	5.64e-15	65.9
piR-mmu-54590136	ref|NC_005089.1|	33	16299	100	33	YES	0	0	0	1	33	12837	12869	100	ATACCATTCACATCATCATGCCTAGTAATCGGA	ATACCATTCACATCATCATGCCTAGTAATCGGA	5.64e-15	65.9
piR-mmu-54591763	ref|NC_005089.1|	33	16299	100	33	YES	0	0	0	1	33	14559	14591	100	TCATTCTGAGGTGCCACAGTTATTACAAACCTC	TCATTCTGAGGTGCCACAGTTATTACAAACCTC	5.64e-15	65.9
piR-mmu-54613557	ref|NC_005089.1|	33	16299	100	33	YES	0	0	0	1	33	6146	6178	100	AGTATGAGCAATAATGTCTATTGGCTTTCTAGG	AGTATGAGCAATAATGTCTATTGGCTTTCTAGG	5.64e-15	65.9
piR-mmu-54634115	ref|NC_005089.1|	33	16299	100	33	YES	0	0	0	1	33	2135	2167	100	GCTGAAATATAATAATAAGACGAGAAGACCCTA	GCTGAAATATAATAATAAGACGAGAAGACCCTA	5.64e-15	65.9
piR-mmu-54634794	ref|NC_005089.1|	33	16299	100	33	YES	0	0	0	1	33	7260	7292	100	TTCTATATATAATAGACGAAATCAACAACCCCG	TTCTATATATAATAGACGAAATCAACAACCCCG	5.64e-15	65.9
piR-mmu-67679866	ref|NC_005089.1|	33	16299	100	33	YES	0	0	0	1	33	3706	3738	100	AGAAATATGTCTGATAAAAGAATTACTTTGATA	AGAAATATGTCTGATAAAAGAATTACTTTGATA	5.64e-15	65.9
piR-mmu-67680392	ref|NC_005089.1|	33	16299	100	33	YES	0	0	0	1	33	1	33	100	GTTAATGTAGCTTAATAACAAAGCAAAGCACTG	GTTAATGTAGCTTAATAACAAAGCAAAGCACTG	5.64e-15	65.9
piR-mmu-67680702	ref|NC_005089.1|	33	16299	100	33	YES	0	0	0	1	33	2333	2365	100	TGACCCAGATATATTTTGATCAACGGACCAAGT	TGACCCAGATATATTTTGATCAACGGACCAAGT	5.64e-15	65.9
piR-mmu-67681300	ref|NC_005089.1|	33	16299	100	33	YES	0	0	0	1	33	13193	13161	100	TCATGGTATTGTGAGGACTGGAATGCTGGTTGG	TCATGGTATTGTGAGGACTGGAATGCTGGTTGG	5.64e-15	65.9
piR-mmu-67684289	ref|NC_005089.1|	33	16299	100	33	YES	0	0	0	1	33	70	102	100	AAAGGTTTGGTCCTGGCCTTATAATTAATTAGA	AAAGGTTTGGTCCTGGCCTTATAATTAATTAGA	5.64e-15	65.9
piR-mmu-67684625	ref|NC_005089.1|	33	16299	100	33	YES	0	0	0	1	33	5017	4985	100	TCAGAAGTTAAACTTGTGTGTTTTCTTAGGGCT	TCAGAAGTTAAACTTGTGTGTTTTCTTAGGGCT	5.64e-15	65.9
piR-mmu-67686669	ref|NC_005089.1|	33	16299	100	33	YES	0	0	0	1	33	1892	1924	100	CCAAAAAGATAAAAGGAACTCGGCAAACAAGAA	CCAAAAAGATAAAAGGAACTCGGCAAACAAGAA	5.64e-15	65.9
piR-mmu-67687660	ref|NC_005089.1|	33	16299	100	33	YES	0	0	0	1	33	1727	1759	100	AACACTGTTAGTATGAGTAACAAGAATTCCAAT	AACACTGTTAGTATGAGTAACAAGAATTCCAAT	5.64e-15	65.9
piR-mmu-67688490	ref|NC_005089.1|	33	16299	100	33	YES	0	0	0	1	33	1169	1201	100	ATTGGAGAAAGAAATTCGTACATCTAGGAGCTA	ATTGGAGAAAGAAATTCGTACATCTAGGAGCTA	5.64e-15	65.9
piR-mmu-67691575	ref|NC_005089.1|	33	16299	100	33	YES	0	0	0	1	33	1332	1364	100	CCGAAACCAAACGAGCTACCTAAAAACAATTTT	CCGAAACCAAACGAGCTACCTAAAAACAATTTT	5.64e-15	65.9
piR-mmu-67694632	ref|NC_005089.1|	33	16299	100	33	YES	0	0	0	1	33	13286	13254	100	TTTATTTATTGATAGTTTTATGGTTAGGTTGTT	TTTATTTATTGATAGTTTTATGGTTAGGTTGTT	5.64e-15	65.9
piR-mmu-67711167	ref|NC_005089.1|	33	16299	100	33	YES	0	0	0	1	33	3880	3912	100	CCCGAAAACGTTGGTTTAAATCCTTCCCGTACT	CCCGAAAACGTTGGTTTAAATCCTTCCCGTACT	5.64e-15	65.9
piR-mmu-67719920	ref|NC_005089.1|	33	16299	100	33	YES	0	0	0	1	33	16072	16040	100	TATTGAGTAGCATTTATGTCTAACAAGCATGAA	TATTGAGTAGCATTTATGTCTAACAAGCATGAA	5.64e-15	65.9
piR-mmu-67725406	ref|NC_005089.1|	33	16299	100	33	YES	0	0	0	1	33	2065	2097	100	CATGAACGGCTAAACGAGGGTCCAACTGTCTCT	CATGAACGGCTAAACGAGGGTCCAACTGTCTCT	5.64e-15	65.9
piR-mmu-67726986	ref|NC_005089.1|	33	16299	100	33	YES	0	0	0	1	33	186	218	100	CACATTAAAATAGCTTAAGACACCTTGCCTAGC	CACATTAAAATAGCTTAAGACACCTTGCCTAGC	5.64e-15	65.9
piR-mmu-67781687	ref|NC_005089.1|	33	16299	100	33	YES	0	0	0	1	33	10812	10844	100	CTACCAAAAGCCCATGTTGAAGCTCCAATTGCT	CTACCAAAAGCCCATGTTGAAGCTCCAATTGCT	5.64e-15	65.9
piR-mmu-67783092	ref|NC_005089.1|	33	16299	100	33	YES	0	0	0	1	33	6792	6824	100	TCAACAAATTTAGAATGACTTCATGGCTGCCCT	TCAACAAATTTAGAATGACTTCATGGCTGCCCT	5.64e-15	65.9
piR-mmu-67787294	ref|NC_005089.1|	33	16299	100	33	YES	0	0	0	1	33	9459	9491	100	ATTAACCTGTACACTGTTATCTTCATTAATATT	ATTAACCTGTACACTGTTATCTTCATTAATATT	5.64e-15	65.9
piR-mmu-67792971	ref|NC_005089.1|	33	16299	100	33	YES	0	0	0	1	33	12616	12584	100	GCACAAATAGCTGTAAATAATGTGGTTAGGGCT	GCACAAATAGCTGTAAATAATGTGGTTAGGGCT	5.64e-15	65.9
piR-mmu-67827986	ref|NC_005089.1|	33	16299	100	33	YES	0	0	0	1	33	69	101	100	CAAAGGTTTGGTCCTGGCCTTATAATTAATTAG	CAAAGGTTTGGTCCTGGCCTTATAATTAATTAG	5.64e-15	65.9
piR-mmu-67833745	ref|NC_005089.1|	33	16299	100	33	YES	0	0	0	1	33	14062	14030	100	TTATATTTTTGTTTTAAGTTCATTATTTTTGGT	TTATATTTTTGTTTTAAGTTCATTATTTTTGGT	5.64e-15	65.9
piR-mmu-67853540	ref|NC_005089.1|	33	16299	100	33	YES	0	0	0	1	33	12994	12962	100	ATAGAAGTGGCGATTAGTGTAATTAGTAGGGCT	ATAGAAGTGGCGATTAGTGTAATTAGTAGGGCT	5.64e-15	65.9
piR-mmu-67858630	ref|NC_005089.1|	33	16299	100	33	YES	0	0	0	1	33	2546	2578	100	TATTTACGATTTCTCCCAGTACGAAAGGACAAG	TATTTACGATTTCTCCCAGTACGAAAGGACAAG	5.64e-15	65.9
piR-mmu-67876834	ref|NC_005089.1|	33	16299	100	33	YES	0	0	0	1	33	2795	2827	100	CGCCATAGCCTTCCTAACATTAGTAGAACGCAA	CGCCATAGCCTTCCTAACATTAGTAGAACGCAA	5.64e-15	65.9
piR-mmu-67883543	ref|NC_005089.1|	33	16299	100	33	YES	0	0	0	1	33	13192	13224	100	GATTTTTAAAAACCACAGCCCTAATTATTTCAG	GATTTTTAAAAACCACAGCCCTAATTATTTCAG	5.64e-15	65.9
piR-mmu-67898287	ref|NC_005089.1|	33	16299	100	33	YES	0	0	0	1	33	4711	4679	100	GATAATTCATTTTGGTAAGAATCCTGTTAGTGG	GATAATTCATTTTGGTAAGAATCCTGTTAGTGG	5.64e-15	65.9
piR-mmu-67903887	ref|NC_005089.1|	33	16299	100	33	YES	0	0	0	1	33	586	618	100	AAGGACTTGGCGGTACTTTATATCCATCTAGAG	AAGGACTTGGCGGTACTTTATATCCATCTAGAG	5.64e-15	65.9
piR-mmu-67904617	ref|NC_005089.1|	33	16299	100	33	YES	0	0	0	1	33	7915	7947	100	TTGAGAATTAAAATGAACGAAAATCTATTTGCC	TTGAGAATTAAAATGAACGAAAATCTATTTGCC	5.64e-15	65.9
piR-mmu-67918073	ref|NC_005089.1|	33	16299	100	33	YES	0	0	0	1	33	1893	1925	100	CAAAAAGATAAAAGGAACTCGGCAAACAAGAAC	CAAAAAGATAAAAGGAACTCGGCAAACAAGAAC	5.64e-15	65.9
piR-mmu-67929771	ref|NC_005089.1|	33	16299	100	33	YES	0	0	0	1	33	1357	1389	100	ACAATTTTATGAATCAACTCGTCTATGTGGCAA	ACAATTTTATGAATCAACTCGTCTATGTGGCAA	5.64e-15	65.9
piR-mmu-67933004	ref|NC_005089.1|	33	16299	100	33	YES	0	0	0	1	33	3842	3810	100	TAGGATAAGGTGTTTAGGTAGCACGGAGAATTT	TAGGATAAGGTGTTTAGGTAGCACGGAGAATTT	5.64e-15	65.9
piR-mmu-67934224	ref|NC_005089.1|	33	16299	100	33	YES	0	0	0	1	33	12926	12894	100	AATTAGGTCTTTTGAGTAGAACCCTGTTAGGAA	AATTAGGTCTTTTGAGTAGAACCCTGTTAGGAA	5.64e-15	65.9
piR-mmu-67943043	ref|NC_005089.1|	33	16299	100	33	YES	0	0	0	1	33	4265	4297	100	GTAACTCAAGGGATCCCACTGCACATAGGACTT	GTAACTCAAGGGATCCCACTGCACATAGGACTT	5.64e-15	65.9
piR-mmu-67960938	ref|NC_005089.1|	33	16299	100	33	YES	0	0	0	1	33	14347	14379	100	ACATTTGTCGAGACGTAAATTACGGGTGACTAA	ACATTTGTCGAGACGTAAATTACGGGTGACTAA	5.64e-15	65.9
piR-mmu-67968951	ref|NC_005089.1|	33	16299	100	33	YES	0	0	0	1	33	2335	2367	100	ACCCAGATATATTTTGATCAACGGACCAAGTTA	ACCCAGATATATTTTGATCAACGGACCAAGTTA	5.64e-15	65.9
piR-mmu-67980377	ref|NC_005089.1|	33	16299	100	33	YES	0	0	0	1	33	412	444	100	AATTCATTGTTAGGACCTAAACTCAATAACGAA	AATTCATTGTTAGGACCTAAACTCAATAACGAA	5.64e-15	65.9
piR-mmu-67989399	ref|NC_005089.1|	33	16299	100	33	YES	0	0	0	1	33	10063	10095	100	ATCTTAGTTTTCGCAGCCTGCGAAGCAGCTGTA	ATCTTAGTTTTCGCAGCCTGCGAAGCAGCTGTA	5.64e-15	65.9
piR-mmu-68014798	ref|NC_005089.1|	33	16299	100	33	YES	0	0	0	1	33	11693	11725	100	CCATTGGTCTTAGGAACCAAAAACCTTGGTGCA	CCATTGGTCTTAGGAACCAAAAACCTTGGTGCA	5.64e-15	65.9
piR-mmu-68020065	ref|NC_005089.1|	33	16299	100	33	YES	0	0	0	1	33	16113	16081	100	TTAAGAGGAGGGGGTGGGGGGTTTGGAGAGTTA	TTAAGAGGAGGGGGTGGGGGGTTTGGAGAGTTA	5.64e-15	65.9
piR-mmu-68049475	ref|NC_005089.1|	33	16299	100	33	YES	0	0	0	1	33	12556	12588	100	TTATTTTAACAACTATACTTTGCCTCGGAGCCC	TTATTTTAACAACTATACTTTGCCTCGGAGCCC	5.64e-15	65.9
piR-mmu-68052065	ref|NC_005089.1|	33	16299	100	33	YES	0	0	0	1	33	2419	2451	100	GTTTACGACCTCGATGTTGGATCAGGACATCCC	GTTTACGACCTCGATGTTGGATCAGGACATCCC	5.64e-15	65.9
piR-mmu-68092287	ref|NC_005089.1|	33	16299	100	33	YES	0	0	0	1	33	7022	7054	100	CCATTCCAACTTGGTCTACAAGACGCCACATCC	CCATTCCAACTTGGTCTACAAGACGCCACATCC	5.64e-15	65.9
piR-mmu-68094309	ref|NC_005089.1|	33	16299	100	33	YES	0	0	0	1	33	7994	8026	100	TCATTATATTTCCTTCAATCCTATTCCCATCCT	TCATTATATTTCCTTCAATCCTATTCCCATCCT	5.64e-15	65.9
piR-mmu-68216378	ref|NC_005089.1|	33	16299	100	33	YES	0	0	0	1	33	8772	8804	100	CAATGATGACGAGACGTAATTCGTGAAGGAACC	CAATGATGACGAGACGTAATTCGTGAAGGAACC	5.64e-15	65.9
piR-mmu-68226747	ref|NC_005089.1|	33	16299	100	33	YES	0	0	0	1	33	6472	6504	100	CAATGGGAGCAGTGTTTGCTATCATAGCAGGAT	CAATGGGAGCAGTGTTTGCTATCATAGCAGGAT	5.64e-15	65.9
piR-mmu-68238104	ref|NC_005089.1|	33	16299	100	33	YES	0	0	0	1	33	11002	11034	100	AAACAGATTTAAAATCACTAATCGCCTACTCCT	AAACAGATTTAAAATCACTAATCGCCTACTCCT	5.64e-15	65.9
piR-mmu-68238940	ref|NC_005089.1|	33	16299	100	33	YES	0	0	0	1	33	10221	10253	100	AGCCCTAAAAAAACCTGAACAAACGTAACCTCA	AGCCCTAAAAAAACCTGAACAAACGTAACCTCA	5.64e-15	65.9
piR-mmu-68288061	ref|NC_005089.1|	33	16299	100	33	YES	0	0	0	1	33	6639	6671	100	CGACGCTACTCAGACTACCCAGATGCTTACACC	CGACGCTACTCAGACTACCCAGATGCTTACACC	5.64e-15	65.9
piR-mmu-68380895	ref|NC_005089.1|	33	16299	100	33	YES	0	0	0	1	33	7030	7062	100	ACTTGGTCTACAAGACGCCACATCCCCTATTAT	ACTTGGTCTACAAGACGCCACATCCCCTATTAT	5.64e-15	65.9
piR-mmu-68408839	ref|NC_005089.1|	33	16299	100	33	YES	0	0	0	1	33	7437	7469	100	TCGTTCTGCCAATAGAACTTCCAATCCGTATAT	TCGTTCTGCCAATAGAACTTCCAATCCGTATAT	5.64e-15	65.9
piR-mmu-68446337	ref|NC_005089.1|	33	16299	100	33	YES	0	0	0	1	33	7988	8020	100	TAGCCATCATTATATTTCCTTCAATCCTATTCC	TAGCCATCATTATATTTCCTTCAATCCTATTCC	5.64e-15	65.9
piR-mmu-68494630	ref|NC_005089.1|	33	16299	100	33	YES	0	0	0	1	33	8808	8840	100	CAAGGCCACCACACTCCTATTGTACAAAAAGGA	CAAGGCCACCACACTCCTATTGTACAAAAAGGA	5.64e-15	65.9
piR-mmu-49216671	ref|NC_005089.1|	34	16299	100	33	NO	0	0	0	1	33	6155	6187	97	AATAATGTCTATTGGCTTTCTAGGCTTTATTGT	AATAATGTCTATTGGCTTTCTAGGCTTTATTGT	5.87e-15	65.9
piR-mmu-49234317	ref|NC_005089.1|	34	16299	100	33	NO	0	0	0	1	33	70	102	97	AAAGGTTTGGTCCTGGCCTTATAATTAATTAGA	AAAGGTTTGGTCCTGGCCTTATAATTAATTAGA	5.87e-15	65.9
piR-mmu-49509543	ref|NC_005089.1|	34	16299	100	33	NO	0	0	0	1	33	11212	11244	97	AAATGGTCTTCCCACTTATAGCCACATGATGAC	AAATGGTCTTCCCACTTATAGCCACATGATGAC	5.87e-15	65.9
piR-mmu-49566333	ref|NC_005089.1|	34	16299	100	33	NO	0	0	0	1	33	11709	11741	97	CCAAAAACCTTGGTGCAAATCCAAATAAAAGTA	CCAAAAACCTTGGTGCAAATCCAAATAAAAGTA	5.87e-15	65.9
piR-mmu-49696597	ref|NC_005089.1|	34	16299	100	33	NO	0	0	0	1	33	6153	6185	97	GCAATAATGTCTATTGGCTTTCTAGGCTTTATT	GCAATAATGTCTATTGGCTTTCTAGGCTTTATT	5.87e-15	65.9
piR-mmu-50504554	ref|NC_005089.1|	34	16299	100	33	NO	0	0	0	1	33	11566	11598	97	CATTAGACTGTGAATCTGACAACAGGAAATAAA	CATTAGACTGTGAATCTGACAACAGGAAATAAA	5.87e-15	65.9
piR-mmu-50568632	ref|NC_005089.1|	34	16299	100	33	NO	0	0	0	1	33	11613	11645	97	AAGAAAGATTGCAAGAACTGCTAATTCATGCTT	AAGAAAGATTGCAAGAACTGCTAATTCATGCTT	5.87e-15	65.9
piR-mmu-287	ref|NC_005089.1|	32	16299	100	32	YES	0	0	0	1	32	6610	6641	100	AACATTTCCTGGGCCTTTCAGGAATACCACGA	AACATTTCCTGGGCCTTTCAGGAATACCACGA	2.13e-14	63.9
piR-mmu-118213	ref|NC_005089.1|	32	16299	100	32	YES	0	0	0	1	32	2354	2385	100	AACGGACCAAGTTACCCTAGGGATAACAGCGC	AACGGACCAAGTTACCCTAGGGATAACAGCGC	2.13e-14	63.9
piR-mmu-227449	ref|NC_005089.1|	32	16299	100	32	YES	0	0	0	1	32	2151	2182	100	AAGACGAGAAGACCCTATGGAGCTTAAATTAT	AAGACGAGAAGACCCTATGGAGCTTAAATTAT	2.13e-14	63.9
piR-mmu-342055	ref|NC_005089.1|	32	16299	100	32	YES	0	0	0	1	32	5863	5894	100	ATCAAACTCCACTATTTGTCTGATCCGTACTT	ATCAAACTCCACTATTTGTCTGATCCGTACTT	2.13e-14	63.9
piR-mmu-344201	ref|NC_005089.1|	32	16299	100	32	YES	0	0	0	1	32	6025	6056	100	ATCTGTTCTGATTCTTTGGGCACCCAGAAGTT	ATCTGTTCTGATTCTTTGGGCACCCAGAAGTT	2.13e-14	63.9
piR-mmu-348328	ref|NC_005089.1|	32	16299	100	32	YES	0	0	0	1	32	1169	1200	100	ATTGGAGAAAGAAATTCGTACATCTAGGAGCT	ATTGGAGAAAGAAATTCGTACATCTAGGAGCT	2.13e-14	63.9
piR-mmu-371385	ref|NC_005089.1|	32	16299	100	32	YES	0	0	0	1	32	1185	1216	100	CGTACATCTAGGAGCTATAGAACTAGTACCGC	CGTACATCTAGGAGCTATAGAACTAGTACCGC	2.13e-14	63.9
piR-mmu-626014	ref|NC_005089.1|	32	16299	100	32	YES	0	0	0	1	32	7387	7418	100	AAACGACCTAAAACCTGGTGAACTACGACTGC	AAACGACCTAAAACCTGGTGAACTACGACTGC	2.13e-14	63.9
piR-mmu-626625	ref|NC_005089.1|	32	16299	100	32	YES	0	0	0	1	32	2813	2844	100	ATTAGTAGAACGCAAAATCTTAGGGTACATAC	ATTAGTAGAACGCAAAATCTTAGGGTACATAC	2.13e-14	63.9
piR-mmu-631375	ref|NC_005089.1|	32	16299	100	32	YES	0	0	0	1	32	1795	1826	100	ATTGTTAGTTAATCAGACTATAGGCAATAATC	ATTGTTAGTTAATCAGACTATAGGCAATAATC	2.13e-14	63.9
piR-mmu-631806	ref|NC_005089.1|	32	16299	100	32	YES	0	0	0	1	32	1333	1364	100	CGAAACCAAACGAGCTACCTAAAAACAATTTT	CGAAACCAAACGAGCTACCTAAAAACAATTTT	2.13e-14	63.9
piR-mmu-655406	ref|NC_005089.1|	32	16299	100	32	YES	0	0	0	1	32	1894	1925	100	AAAAAGATAAAAGGAACTCGGCAAACAAGAAC	AAAAAGATAAAAGGAACTCGGCAAACAAGAAC	2.13e-14	63.9
piR-mmu-662638	ref|NC_005089.1|	32	16299	100	32	YES	0	0	0	1	32	2644	2675	100	ATATACGTACACCCTCTAACCTAGAGAAGGTT	ATATACGTACACCCTCTAACCTAGAGAAGGTT	2.13e-14	63.9
piR-mmu-668588	ref|NC_005089.1|	32	16299	100	32	YES	0	0	0	1	32	14430	14461	100	CTTCATGTCGGACGAGGCTTATATTATGGATC	CTTCATGTCGGACGAGGCTTATATTATGGATC	2.13e-14	63.9
piR-mmu-710188	ref|NC_005089.1|	32	16299	100	32	YES	0	0	0	1	32	8284	8315	100	AAACTAAAAAGCTCACTTGCCCACTTCCTTCC	AAACTAAAAAGCTCACTTGCCCACTTCCTTCC	2.13e-14	63.9
piR-mmu-710304	ref|NC_005089.1|	32	16299	100	32	YES	0	0	0	1	32	5866	5897	100	AAACTCCACTATTTGTCTGATCCGTACTTATT	AAACTCCACTATTTGTCTGATCCGTACTTATT	2.13e-14	63.9
piR-mmu-715602	ref|NC_005089.1|	32	16299	100	32	YES	0	0	0	1	32	3330	3361	100	AACCGGGCCCCCTTCGACCTGACAGAAGGAGA	AACCGGGCCCCCTTCGACCTGACAGAAGGAGA	2.13e-14	63.9
piR-mmu-715684	ref|NC_005089.1|	32	16299	100	32	YES	0	0	0	1	32	15323	15354	100	AACCTGAAATGAAGATCTTCTCTTCTCAAGAC	AACCTGAAATGAAGATCTTCTCTTCTCAAGAC	2.13e-14	63.9
piR-mmu-717670	ref|NC_005089.1|	32	16299	100	32	YES	0	0	0	1	32	11613	11644	100	AAGAAAGATTGCAAGAACTGCTAATTCATGCT	AAGAAAGATTGCAAGAACTGCTAATTCATGCT	2.13e-14	63.9
piR-mmu-725214	ref|NC_005089.1|	32	16299	100	32	YES	0	0	0	1	32	1805	1836	100	AATCAGACTATAGGCAATAATCACACTATAAA	AATCAGACTATAGGCAATAATCACACTATAAA	2.13e-14	63.9
piR-mmu-726467	ref|NC_005089.1|	32	16299	100	32	YES	0	0	0	1	32	5490	5521	100	AATGTTATCGTAACTGCCCATGCTTTTGTTAT	AATGTTATCGTAACTGCCCATGCTTTTGTTAT	2.13e-14	63.9
piR-mmu-727022	ref|NC_005089.1|	32	16299	100	32	YES	0	0	0	1	32	3498	3529	100	AATTTACCAGAACTCTACTCAACTAACTTCAT	AATTTACCAGAACTCTACTCAACTAACTTCAT	2.13e-14	63.9
piR-mmu-727156	ref|NC_005089.1|	32	16299	100	32	YES	0	0	0	1	32	1473	1504	100	AATTTTAAACTTGCTAAAAAAACAACAAAATC	AATTTTAAACTTGCTAAAAAAACAACAAAATC	2.13e-14	63.9
piR-mmu-735046	ref|NC_005089.1|	32	16299	100	32	YES	0	0	0	1	32	326	357	100	ACGATTAACCCAAACTAATTATCTTCGGCGTA	ACGATTAACCCAAACTAATTATCTTCGGCGTA	2.13e-14	63.9
piR-mmu-740167	ref|NC_005089.1|	32	16299	100	32	YES	0	0	0	1	32	777	808	100	AGAAATGGGCTACATTTTCTTATAAAAGAACA	AGAAATGGGCTACATTTTCTTATAAAAGAACA	2.13e-14	63.9
piR-mmu-747797	ref|NC_005089.1|	32	16299	100	32	YES	0	0	0	1	32	8409	8440	100	AGCTAACATTACTGCAGGACACTTATTAATAC	AGCTAACATTACTGCAGGACACTTATTAATAC	2.13e-14	63.9
piR-mmu-751599	ref|NC_005089.1|	32	16299	100	32	YES	0	0	0	1	32	6074	6105	100	AGGATTTGGAATTATTTCACATGTAGTTACTT	AGGATTTGGAATTATTTCACATGTAGTTACTT	2.13e-14	63.9
piR-mmu-752072	ref|NC_005089.1|	32	16299	100	32	YES	0	0	0	1	32	12671	12702	100	AGGCCTGATAATAGTGACGCTAGGAATAAACC	AGGCCTGATAATAGTGACGCTAGGAATAAACC	2.13e-14	63.9
piR-mmu-757002	ref|NC_005089.1|	32	16299	100	32	YES	0	0	0	1	32	2143	2174	100	ATAATAATAAGACGAGAAGACCCTATGGAGCT	ATAATAATAAGACGAGAAGACCCTATGGAGCT	2.13e-14	63.9
piR-mmu-757089	ref|NC_005089.1|	32	16299	100	32	YES	0	0	0	1	32	1281	1312	100	ATAATGAACTAACTAGAAAACTTCTAACTAAA	ATAATGAACTAACTAGAAAACTTCTAACTAAA	2.13e-14	63.9
piR-mmu-758700	ref|NC_005089.1|	32	16299	100	32	YES	0	0	0	1	32	3264	3295	100	ATATGATTACTTCTGCCAGCCTGACCCATAGC	ATATGATTACTTCTGCCAGCCTGACCCATAGC	2.13e-14	63.9
piR-mmu-762439	ref|NC_005089.1|	32	16299	100	32	YES	0	0	0	1	32	9323	9354	100	ATGATACTGACATTTTGTAGACGTAGTCTGAC	ATGATACTGACATTTTGTAGACGTAGTCTGAC	2.13e-14	63.9
piR-mmu-794922	ref|NC_005089.1|	32	16299	100	32	YES	0	0	0	1	32	2428	2459	100	CTCGATGTTGGATCAGGACATCCCAATGGTGT	CTCGATGTTGGATCAGGACATCCCAATGGTGT	2.13e-14	63.9
piR-mmu-802724	ref|NC_005089.1|	32	16299	100	32	YES	0	0	0	1	32	1274	1305	100	CTTTTGCATAATGAACTAACTAGAAAACTTCT	CTTTTGCATAATGAACTAACTAGAAAACTTCT	2.13e-14	63.9
piR-mmu-858278	ref|NC_005089.1|	32	16299	100	32	YES	0	0	0	1	32	1837	1868	100	TAATCCACCTATAACTTCTCTGTTAACCCAAC	TAATCCACCTATAACTTCTCTGTTAACCCAAC	2.13e-14	63.9
piR-mmu-1068244	ref|NC_005089.1|	32	16299	100	32	YES	0	0	0	1	32	1902	1933	100	AAAAGGAACTCGGCAAACAAGAACCCCGCCTG	AAAAGGAACTCGGCAAACAAGAACCCCGCCTG	2.13e-14	63.9
piR-mmu-1070158	ref|NC_005089.1|	32	16299	100	32	YES	0	0	0	1	32	1994	2025	100	AAAGTTTAACGGCCGCGGTATCCTGACCGTGC	AAAGTTTAACGGCCGCGGTATCCTGACCGTGC	2.13e-14	63.9
piR-mmu-1095276	ref|NC_005089.1|	32	16299	100	32	YES	0	0	0	1	32	2056	2087	100	AGGGACTAGCATGAACGGCTAAACGAGGGTCC	AGGGACTAGCATGAACGGCTAAACGAGGGTCC	2.13e-14	63.9
piR-mmu-1127086	ref|NC_005089.1|	32	16299	100	32	YES	0	0	0	1	32	2568	2599	100	GAAAGGACAAGAGAAATAGAGCCACCTTACAA	GAAAGGACAAGAGAAATAGAGCCACCTTACAA	2.13e-14	63.9
piR-mmu-1142822	ref|NC_005089.1|	32	16299	100	32	YES	0	0	0	1	32	5326	5295	100	GGTAAAATGGCTGAGTAAGCATTAGACTGTAA	GGTAAAATGGCTGAGTAAGCATTAGACTGTAA	2.13e-14	63.9
piR-mmu-1351277	ref|NC_005089.1|	32	16299	100	32	YES	0	0	0	1	32	7397	7428	100	AAACCTGGTGAACTACGACTGCTAGAAGTTGA	AAACCTGGTGAACTACGACTGCTAGAAGTTGA	2.13e-14	63.9
piR-mmu-1382708	ref|NC_005089.1|	32	16299	100	32	YES	0	0	0	1	32	2423	2454	100	ACGACCTCGATGTTGGATCAGGACATCCCAAT	ACGACCTCGATGTTGGATCAGGACATCCCAAT	2.13e-14	63.9
piR-mmu-1383237	ref|NC_005089.1|	32	16299	100	32	YES	0	0	0	1	32	228	259	100	ACGGGACTCAGCAGTGATAAATATTAAGCAAT	ACGGGACTCAGCAGTGATAAATATTAAGCAAT	2.13e-14	63.9
piR-mmu-1405145	ref|NC_005089.1|	32	16299	100	32	YES	0	0	0	1	32	3845	3876	100	AGTAAGGTCAGCTAATTAAGCTATCGGGCCCA	AGTAAGGTCAGCTAATTAAGCTATCGGGCCCA	2.13e-14	63.9
piR-mmu-1816094	ref|NC_005089.1|	32	16299	100	32	YES	0	0	0	1	32	1881	1912	100	AAAGGAAAGATCCAAAAAGATAAAAGGAACTC	AAAGGAAAGATCCAAAAAGATAAAAGGAACTC	2.13e-14	63.9
piR-mmu-1836187	ref|NC_005089.1|	32	16299	100	32	YES	0	0	0	1	32	1194	1225	100	AGGAGCTATAGAACTAGTACCGCAAGGGAAAG	AGGAGCTATAGAACTAGTACCGCAAGGGAAAG	2.13e-14	63.9
piR-mmu-1884190	ref|NC_005089.1|	32	16299	100	32	YES	0	0	0	1	32	14139	14108	100	GTTTCTGTAGTTGAATTACAACGATGATTTTT	GTTTCTGTAGTTGAATTACAACGATGATTTTT	2.13e-14	63.9
piR-mmu-2017712	ref|NC_005089.1|	32	16299	100	32	YES	0	0	0	1	32	1328	1359	100	AACCCCGAAACCAAACGAGCTACCTAAAAACA	AACCCCGAAACCAAACGAGCTACCTAAAAACA	2.13e-14	63.9
piR-mmu-2022526	ref|NC_005089.1|	32	16299	100	32	YES	0	0	0	1	32	6212	6243	100	AGGATTAGATGTAGACACACGAGCTTACTTTA	AGGATTAGATGTAGACACACGAGCTTACTTTA	2.13e-14	63.9
piR-mmu-2022824	ref|NC_005089.1|	32	16299	100	32	YES	0	0	0	1	32	2416	2447	100	AGGGTTTACGACCTCGATGTTGGATCAGGACA	AGGGTTTACGACCTCGATGTTGGATCAGGACA	2.13e-14	63.9
piR-mmu-2023085	ref|NC_005089.1|	32	16299	100	32	YES	0	0	0	1	32	1393	1424	100	AGTGAGAAGATTTTTAGGTAGAGGTGAAAAGC	AGTGAGAAGATTTTTAGGTAGAGGTGAAAAGC	2.13e-14	63.9
piR-mmu-2070337	ref|NC_005089.1|	32	16299	100	32	YES	0	0	0	1	32	5675	5706	100	AATAGTAGAAGCAGGAGCAGGAACAGGATGAA	AATAGTAGAAGCAGGAGCAGGAACAGGATGAA	2.13e-14	63.9
piR-mmu-2070996	ref|NC_005089.1|	32	16299	100	32	YES	0	0	0	1	32	5585	5616	100	AATCGGAGCCCCAGATATAGCATTCCCACGAA	AATCGGAGCCCCAGATATAGCATTCCCACGAA	2.13e-14	63.9
piR-mmu-2073112	ref|NC_005089.1|	32	16299	100	32	YES	0	0	0	1	32	11558	11589	100	ACAAAAAACATTAGACTGTGAATCTGACAACA	ACAAAAAACATTAGACTGTGAATCTGACAACA	2.13e-14	63.9
piR-mmu-2081402	ref|NC_005089.1|	32	16299	100	32	YES	0	0	0	1	32	1329	1360	100	ACCCCGAAACCAAACGAGCTACCTAAAAACAA	ACCCCGAAACCAAACGAGCTACCTAAAAACAA	2.13e-14	63.9
piR-mmu-2084148	ref|NC_005089.1|	32	16299	100	32	YES	0	0	0	1	32	2355	2386	100	ACGGACCAAGTTACCCTAGGGATAACAGCGCA	ACGGACCAAGTTACCCTAGGGATAACAGCGCA	2.13e-14	63.9
piR-mmu-2085154	ref|NC_005089.1|	32	16299	100	32	YES	0	0	0	1	32	12200	12231	100	ACTAATTGGATGATGGTACGGACGAACAGACG	ACTAATTGGATGATGGTACGGACGAACAGACG	2.13e-14	63.9
piR-mmu-2085737	ref|NC_005089.1|	32	16299	100	32	YES	0	0	0	1	32	5873	5904	100	ACTATTTGTCTGATCCGTACTTATTACAGCCG	ACTATTTGTCTGATCCGTACTTATTACAGCCG	2.13e-14	63.9
piR-mmu-2098645	ref|NC_005089.1|	32	16299	100	32	YES	0	0	0	1	32	5666	5697	100	AGCATCATCAATAGTAGAAGCAGGAGCAGGAA	AGCATCATCAATAGTAGAAGCAGGAGCAGGAA	2.13e-14	63.9
piR-mmu-2108462	ref|NC_005089.1|	32	16299	100	32	YES	0	0	0	1	32	12860	12891	100	AGTAATCGGAAGCCTCGCCCTCACAGGAATAC	AGTAATCGGAAGCCTCGCCCTCACAGGAATAC	2.13e-14	63.9
piR-mmu-2108650	ref|NC_005089.1|	32	16299	100	32	YES	0	0	0	1	32	5678	5709	100	AGTAGAAGCAGGAGCAGGAACAGGATGAACAG	AGTAGAAGCAGGAGCAGGAACAGGATGAACAG	2.13e-14	63.9
piR-mmu-2127483	ref|NC_005089.1|	32	16299	100	32	YES	0	0	0	1	32	15422	15391	100	CAAGAAGTAGTTTAATTAGAATACCAGCTTTG	CAAGAAGTAGTTTAATTAGAATACCAGCTTTG	2.13e-14	63.9
piR-mmu-2140285	ref|NC_005089.1|	32	16299	100	32	YES	0	0	0	1	32	1025	1056	100	CATAGTGTAGCTTAATATTAAAGCATCTGGCC	CATAGTGTAGCTTAATATTAAAGCATCTGGCC	2.13e-14	63.9
piR-mmu-2161030	ref|NC_005089.1|	32	16299	100	32	YES	0	0	0	1	32	11986	12017	100	CTGACTTTTTCTCTATCCTGTTTACATCTGTA	CTGACTTTTTCTCTATCCTGTTTACATCTGTA	2.13e-14	63.9
piR-mmu-2180805	ref|NC_005089.1|	32	16299	100	32	YES	0	0	0	1	32	6640	6671	100	GACGCTACTCAGACTACCCAGATGCTTACACC	GACGCTACTCAGACTACCCAGATGCTTACACC	2.13e-14	63.9
piR-mmu-2188233	ref|NC_005089.1|	32	16299	100	32	YES	0	0	0	1	32	842	873	100	GAGGATTTAGTAGTAAATTAAGAATAGAGAGC	GAGGATTTAGTAGTAAATTAAGAATAGAGAGC	2.13e-14	63.9
piR-mmu-2188699	ref|NC_005089.1|	32	16299	100	32	YES	0	0	0	1	32	10573	10604	100	GAGGGAACCAAACTGAACGCCTAAACGCAGGG	GAGGGAACCAAACTGAACGCCTAAACGCAGGG	2.13e-14	63.9
piR-mmu-2190532	ref|NC_005089.1|	32	16299	100	32	YES	0	0	0	1	32	1899	1930	100	GATAAAAGGAACTCGGCAAACAAGAACCCCGC	GATAAAAGGAACTCGGCAAACAAGAACCCCGC	2.13e-14	63.9
piR-mmu-2219958	ref|NC_005089.1|	32	16299	100	32	YES	0	0	0	1	32	5257	5226	100	GGTCTTAAGGTGATATTCATGTCGAATTGCAA	GGTCTTAAGGTGATATTCATGTCGAATTGCAA	2.13e-14	63.9
piR-mmu-2264925	ref|NC_005089.1|	32	16299	100	32	YES	0	0	0	1	32	8825	8856	100	TATTGTACAAAAAGGACTACGATATGGTATAA	TATTGTACAAAAAGGACTACGATATGGTATAA	2.13e-14	63.9
piR-mmu-2283933	ref|NC_005089.1|	32	16299	100	32	YES	0	0	0	1	32	1378	1409	100	TCTATGTGGCAAAATAGTGAGAAGATTTTTAG	TCTATGTGGCAAAATAGTGAGAAGATTTTTAG	2.13e-14	63.9
piR-mmu-2321355	ref|NC_005089.1|	32	16299	100	32	YES	0	0	0	1	32	7732	7763	100	TTAAAGTTAGAGACCTTAAAATCTCCATAGTG	TTAAAGTTAGAGACCTTAAAATCTCCATAGTG	2.13e-14	63.9
piR-mmu-2359278	ref|NC_005089.1|	32	16299	100	32	YES	0	0	0	1	32	2566	2597	100	ACGAAAGGACAAGAGAAATAGAGCCACCTTAC	ACGAAAGGACAAGAGAAATAGAGCCACCTTAC	2.13e-14	63.9
piR-mmu-2380259	ref|NC_005089.1|	32	16299	100	32	YES	0	0	0	1	32	540	571	100	AACAAAACTATTTGCCAGAGAACTACTAGCCA	AACAAAACTATTTGCCAGAGAACTACTAGCCA	2.13e-14	63.9
piR-mmu-2389884	ref|NC_005089.1|	32	16299	100	32	YES	0	0	0	1	32	9424	9455	100	AATTAGTAGATTCTGAATAAACCCAGAAGAGA	AATTAGTAGATTCTGAATAAACCCAGAAGAGA	2.13e-14	63.9
piR-mmu-2396113	ref|NC_005089.1|	32	16299	100	32	YES	0	0	0	1	32	13352	13383	100	ACCCATAAAATCTCTCAACCTAAGCCTAAAAA	ACCCATAAAATCTCTCAACCTAAGCCTAAAAA	2.13e-14	63.9
piR-mmu-2412312	ref|NC_005089.1|	32	16299	100	32	YES	0	0	0	1	32	2816	2847	100	AGTAGAACGCAAAATCTTAGGGTACATACAAC	AGTAGAACGCAAAATCTTAGGGTACATACAAC	2.13e-14	63.9
piR-mmu-2432086	ref|NC_005089.1|	32	16299	100	32	YES	0	0	0	1	32	1320	1351	100	CAGCTAGAAACCCCGAAACCAAACGAGCTACC	CAGCTAGAAACCCCGAAACCAAACGAGCTACC	2.13e-14	63.9
piR-mmu-2444492	ref|NC_005089.1|	32	16299	100	32	YES	0	0	0	1	32	13241	13272	100	CGCACTAGAACTAAACAACCTAACCATAAAAC	CGCACTAGAACTAAACAACCTAACCATAAAAC	2.13e-14	63.9
piR-mmu-2453909	ref|NC_005089.1|	32	16299	100	32	YES	0	0	0	1	32	7401	7432	100	CTGGTGAACTACGACTGCTAGAAGTTGATAAC	CTGGTGAACTACGACTGCTAGAAGTTGATAAC	2.13e-14	63.9
piR-mmu-2475123	ref|NC_005089.1|	32	16299	100	32	YES	0	0	0	1	32	1198	1229	100	GCTATAGAACTAGTACCGCAAGGGAAAGATGA	GCTATAGAACTAGTACCGCAAGGGAAAGATGA	2.13e-14	63.9
piR-mmu-2476976	ref|NC_005089.1|	32	16299	100	32	YES	0	0	0	1	32	574	605	100	GCTTAAAACTCAAAGGACTTGGCGGTACTTTA	GCTTAAAACTCAAAGGACTTGGCGGTACTTTA	2.13e-14	63.9
piR-mmu-2580810	ref|NC_005089.1|	32	16299	100	32	YES	0	0	0	1	32	1276	1307	100	TTTGCATAATGAACTAACTAGAAAACTTCTAA	TTTGCATAATGAACTAACTAGAAAACTTCTAA	2.13e-14	63.9
piR-mmu-2612776	ref|NC_005089.1|	32	16299	100	32	YES	0	0	0	1	32	12625	12656	100	AAAACGACATCAAAAAAATCATTGCCTTCTCT	AAAACGACATCAAAAAAATCATTGCCTTCTCT	2.13e-14	63.9
piR-mmu-2715334	ref|NC_005089.1|	32	16299	100	32	YES	0	0	0	1	32	1908	1939	100	AACTCGGCAAACAAGAACCCCGCCTGTTTACC	AACTCGGCAAACAAGAACCCCGCCTGTTTACC	2.13e-14	63.9
piR-mmu-2755623	ref|NC_005089.1|	32	16299	100	32	YES	0	0	0	1	32	1849	1880	100	AACTTCTCTGTTAACCCAACACCGGAATGCCT	AACTTCTCTGTTAACCCAACACCGGAATGCCT	2.13e-14	63.9
piR-mmu-2905676	ref|NC_005089.1|	32	16299	100	32	YES	0	0	0	1	32	10469	10500	100	CTTACAAATTCTCCTAATCATAACCTTTTCAG	CTTACAAATTCTCCTAATCATAACCTTTTCAG	2.13e-14	63.9
piR-mmu-2967026	ref|NC_005089.1|	32	16299	100	32	YES	0	0	0	1	32	464	495	100	AATACACGACAGCTAAGACCCAAACTGGGATT	AATACACGACAGCTAAGACCCAAACTGGGATT	2.13e-14	63.9
piR-mmu-3086353	ref|NC_005089.1|	32	16299	100	32	YES	0	0	0	1	32	6589	6620	100	TAAACATAACATTCTTCCCTCAACATTTCCTG	TAAACATAACATTCTTCCCTCAACATTTCCTG	2.13e-14	63.9
piR-mmu-3096283	ref|NC_005089.1|	32	16299	100	32	YES	0	0	0	1	32	1042	1073	100	TTAAAGCATCTGGCCTACACCCAGAAGATTTC	TTAAAGCATCTGGCCTACACCCAGAAGATTTC	2.13e-14	63.9
piR-mmu-3126395	ref|NC_005089.1|	32	16299	100	32	YES	0	0	0	1	32	6803	6834	100	AGAATGACTTCATGGCTGCCCTCCACCATATC	AGAATGACTTCATGGCTGCCCTCCACCATATC	2.13e-14	63.9
piR-mmu-3127973	ref|NC_005089.1|	32	16299	100	32	YES	0	0	0	1	32	1791	1822	100	AACCATTGTTAGTTAATCAGACTATAGGCAAT	AACCATTGTTAGTTAATCAGACTATAGGCAAT	2.13e-14	63.9
piR-mmu-3151219	ref|NC_005089.1|	32	16299	100	32	YES	0	0	0	1	32	1962	1993	100	CAAGTATTAGAGGCACTGCCTGCCCAGTGACT	CAAGTATTAGAGGCACTGCCTGCCCAGTGACT	2.13e-14	63.9
piR-mmu-3174541	ref|NC_005089.1|	32	16299	100	32	YES	0	0	0	1	32	13186	13155	100	ATTGTGAGGACTGGAATGCTGGTTGGTGGAAT	ATTGTGAGGACTGGAATGCTGGTTGGTGGAAT	2.13e-14	63.9
piR-mmu-3205235	ref|NC_005089.1|	32	16299	100	32	YES	0	0	0	1	32	681	712	100	ATACCGCCATCTTCAGCAAACCCTAAAAAGGT	ATACCGCCATCTTCAGCAAACCCTAAAAAGGT	2.13e-14	63.9
piR-mmu-3273500	ref|NC_005089.1|	32	16299	100	32	YES	0	0	0	1	32	1429	1460	100	CGAGCTTGGTGATAGCTGGTTACCCAAAAAAT	CGAGCTTGGTGATAGCTGGTTACCCAAAAAAT	2.13e-14	63.9
piR-mmu-3357805	ref|NC_005089.1|	32	16299	100	32	YES	0	0	0	1	32	1044	1075	100	AAAGCATCTGGCCTACACCCAGAAGATTTCAT	AAAGCATCTGGCCTACACCCAGAAGATTTCAT	2.13e-14	63.9
piR-mmu-3403536	ref|NC_005089.1|	32	16299	100	32	YES	0	0	0	1	32	5681	5712	100	AGAAGCAGGAGCAGGAACAGGATGAACAGTCT	AGAAGCAGGAGCAGGAACAGGATGAACAGTCT	2.13e-14	63.9
piR-mmu-3433483	ref|NC_005089.1|	32	16299	100	32	YES	0	0	0	1	32	7335	7366	100	ACGAATATACTGACTATGAAGACCTATGCTTT	ACGAATATACTGACTATGAAGACCTATGCTTT	2.13e-14	63.9
piR-mmu-3444419	ref|NC_005089.1|	32	16299	100	32	YES	0	0	0	1	32	1579	1610	100	TTAACAAAACAGCTTTTAACCATTGTAGGCCT	TTAACAAAACAGCTTTTAACCATTGTAGGCCT	2.13e-14	63.9
piR-mmu-3462137	ref|NC_005089.1|	32	16299	100	32	YES	0	0	0	1	32	2426	2457	100	ACCTCGATGTTGGATCAGGACATCCCAATGGT	ACCTCGATGTTGGATCAGGACATCCCAATGGT	2.13e-14	63.9
piR-mmu-3469618	ref|NC_005089.1|	32	16299	100	32	YES	0	0	0	1	32	2511	2542	100	AGTTCAGACCGGAGCAATCCAGGTCGGTTTCT	AGTTCAGACCGGAGCAATCCAGGTCGGTTTCT	2.13e-14	63.9
piR-mmu-3475271	ref|NC_005089.1|	32	16299	100	32	YES	0	0	0	1	32	1571	1602	100	GTGAATAATTAACAAAACAGCTTTTAACCATT	GTGAATAATTAACAAAACAGCTTTTAACCATT	2.13e-14	63.9
piR-mmu-3476718	ref|NC_005089.1|	32	16299	100	32	YES	0	0	0	1	32	2149	2180	100	ATAAGACGAGAAGACCCTATGGAGCTTAAATT	ATAAGACGAGAAGACCCTATGGAGCTTAAATT	2.13e-14	63.9
piR-mmu-3501201	ref|NC_005089.1|	32	16299	100	32	YES	0	0	0	1	32	2111	2142	100	TGAAATTGACCTTTCAGTGAAGAGGCTGAAAT	TGAAATTGACCTTTCAGTGAAGAGGCTGAAAT	2.13e-14	63.9
piR-mmu-3517227	ref|NC_005089.1|	32	16299	100	32	YES	0	0	0	1	32	607	638	100	ATCCATCTAGAGGAGCCTGTTCTATAATCGAT	ATCCATCTAGAGGAGCCTGTTCTATAATCGAT	2.13e-14	63.9
piR-mmu-3519456	ref|NC_005089.1|	32	16299	100	32	YES	0	0	0	1	32	2289	2320	100	TATAACCTAGACTTACAAGTCAAAGTAAAATC	TATAACCTAGACTTACAAGTCAAAGTAAAATC	2.13e-14	63.9
piR-mmu-3543535	ref|NC_005089.1|	32	16299	100	32	YES	0	0	0	1	32	14111	14080	100	TTTTCATGTCATTGGTCGCAGTTGAATGCTGT	TTTTCATGTCATTGGTCGCAGTTGAATGCTGT	2.13e-14	63.9
piR-mmu-3557637	ref|NC_005089.1|	32	16299	100	32	YES	0	0	0	1	32	7415	7446	100	CTGCTAGAAGTTGATAACCGAGTCGTTCTGCC	CTGCTAGAAGTTGATAACCGAGTCGTTCTGCC	2.13e-14	63.9
piR-mmu-3575007	ref|NC_005089.1|	32	16299	100	32	YES	0	0	0	1	32	11564	11595	100	AACATTAGACTGTGAATCTGACAACAGGAAAT	AACATTAGACTGTGAATCTGACAACAGGAAAT	2.13e-14	63.9
piR-mmu-3579370	ref|NC_005089.1|	32	16299	100	32	YES	0	0	0	1	32	8302	8333	100	GCCCACTTCCTTCCACAAGGAACTCCAATTTC	GCCCACTTCCTTCCACAAGGAACTCCAATTTC	2.13e-14	63.9
piR-mmu-3580475	ref|NC_005089.1|	32	16299	100	32	YES	0	0	0	1	32	1701	1732	100	GGGTTAATCTATAACTTTATAGATGCAACACT	GGGTTAATCTATAACTTTATAGATGCAACACT	2.13e-14	63.9
piR-mmu-3585912	ref|NC_005089.1|	32	16299	100	32	YES	0	0	0	1	32	7984	8015	100	GTTGTAGCCATCATTATATTTCCTTCAATCCT	GTTGTAGCCATCATTATATTTCCTTCAATCCT	2.13e-14	63.9
piR-mmu-3590965	ref|NC_005089.1|	32	16299	100	32	YES	0	0	0	1	32	1060	1091	100	ACCCAGAAGATTTCATGACCAATGAACACTCT	ACCCAGAAGATTTCATGACCAATGAACACTCT	2.13e-14	63.9
piR-mmu-3609042	ref|NC_005089.1|	32	16299	100	32	YES	0	0	0	1	32	1723	1754	100	ATGCAACACTGTTAGTATGAGTAACAAGAATT	ATGCAACACTGTTAGTATGAGTAACAAGAATT	2.13e-14	63.9
piR-mmu-3611740	ref|NC_005089.1|	32	16299	100	32	YES	0	0	0	1	32	2311	2342	100	AAGTAAAATCAACATATCTTATTGACCCAGAT	AAGTAAAATCAACATATCTTATTGACCCAGAT	2.13e-14	63.9
piR-mmu-3623404	ref|NC_005089.1|	32	16299	100	32	YES	0	0	0	1	32	6544	6575	100	ATGACACATGAGCAAAAGCCCACTTCGCCATC	ATGACACATGAGCAAAAGCCCACTTCGCCATC	2.13e-14	63.9
piR-mmu-3639247	ref|NC_005089.1|	32	16299	100	32	YES	0	0	0	1	32	1327	1358	100	AAACCCCGAAACCAAACGAGCTACCTAAAAAC	AAACCCCGAAACCAAACGAGCTACCTAAAAAC	2.13e-14	63.9
piR-mmu-3659197	ref|NC_005089.1|	32	16299	100	32	YES	0	0	0	1	32	1745	1776	100	AACAAGAATTCCAATTCTCCAGGCATACGCGT	AACAAGAATTCCAATTCTCCAGGCATACGCGT	2.13e-14	63.9
piR-mmu-3671815	ref|NC_005089.1|	32	16299	100	32	YES	0	0	0	1	32	139	170	100	TAAAATCCCTTAAACATTTACTTAAAATTTAA	TAAAATCCCTTAAACATTTACTTAAAATTTAA	2.13e-14	63.9
piR-mmu-3684158	ref|NC_005089.1|	32	16299	100	32	YES	0	0	0	1	32	5394	5425	100	GGAGCCTGAGCGGGAATAGTGGGTACTGCACT	GGAGCCTGAGCGGGAATAGTGGGTACTGCACT	2.13e-14	63.9
piR-mmu-3686853	ref|NC_005089.1|	32	16299	100	32	YES	0	0	0	1	32	2438	2469	100	GATCAGGACATCCCAATGGTGTAGAAGCTATT	GATCAGGACATCCCAATGGTGTAGAAGCTATT	2.13e-14	63.9
piR-mmu-3706478	ref|NC_005089.1|	32	16299	100	32	YES	0	0	0	1	32	6623	6654	100	CCTTTCAGGAATACCACGACGCTACTCAGACT	CCTTTCAGGAATACCACGACGCTACTCAGACT	2.13e-14	63.9
piR-mmu-3709909	ref|NC_005089.1|	32	16299	100	32	YES	0	0	0	1	32	897	928	100	ACGCACACACCGCCCGTCACCCTCCTCAAATT	ACGCACACACCGCCCGTCACCCTCCTCAAATT	2.13e-14	63.9
piR-mmu-3718889	ref|NC_005089.1|	32	16299	100	32	YES	0	0	0	1	32	2547	2578	100	ATTTACGATTTCTCCCAGTACGAAAGGACAAG	ATTTACGATTTCTCCCAGTACGAAAGGACAAG	2.13e-14	63.9
piR-mmu-3721480	ref|NC_005089.1|	32	16299	100	32	YES	0	0	0	1	32	1713	1744	100	AACTTTATAGATGCAACACTGTTAGTATGAGT	AACTTTATAGATGCAACACTGTTAGTATGAGT	2.13e-14	63.9
piR-mmu-3738454	ref|NC_005089.1|	32	16299	100	32	YES	0	0	0	1	32	11560	11591	100	AAAAAACATTAGACTGTGAATCTGACAACAGG	AAAAAACATTAGACTGTGAATCTGACAACAGG	2.13e-14	63.9
piR-mmu-3758083	ref|NC_005089.1|	32	16299	100	32	YES	0	0	0	1	32	7115	7146	100	AGCTCCTTAGTCCTCTATATCATCTCGCTAAT	AGCTCCTTAGTCCTCTATATCATCTCGCTAAT	2.13e-14	63.9
piR-mmu-3758531	ref|NC_005089.1|	32	16299	100	32	YES	0	0	0	1	32	13671	13640	100	ATGTTGGAAGGAGGGATTGGGGTAGCGGCAAT	ATGTTGGAAGGAGGGATTGGGGTAGCGGCAAT	2.13e-14	63.9
piR-mmu-3763403	ref|NC_005089.1|	32	16299	100	32	YES	0	0	0	1	32	3878	3909	100	ACCCCGAAAACGTTGGTTTAAATCCTTCCCGT	ACCCCGAAAACGTTGGTTTAAATCCTTCCCGT	2.13e-14	63.9
piR-mmu-3786830	ref|NC_005089.1|	32	16299	100	32	YES	0	0	0	1	32	6603	6634	100	TTCCCTCAACATTTCCTGGGCCTTTCAGGAAT	TTCCCTCAACATTTCCTGGGCCTTTCAGGAAT	2.13e-14	63.9
piR-mmu-4513293	ref|NC_005089.1|	32	16299	100	32	YES	0	0	0	1	32	1995	2026	100	AAGTTTAACGGCCGCGGTATCCTGACCGTGCA	AAGTTTAACGGCCGCGGTATCCTGACCGTGCA	2.13e-14	63.9
piR-mmu-4601770	ref|NC_005089.1|	32	16299	100	32	YES	0	0	0	1	32	3331	3362	100	ACCGGGCCCCCTTCGACCTGACAGAAGGAGAA	ACCGGGCCCCCTTCGACCTGACAGAAGGAGAA	2.13e-14	63.9
piR-mmu-4681354	ref|NC_005089.1|	32	16299	100	32	YES	0	0	0	1	32	2746	2715	100	AGGGAGAGGATTTGAACCTCTGGGAACAAGGT	AGGGAGAGGATTTGAACCTCTGGGAACAAGGT	2.13e-14	63.9
piR-mmu-5171811	ref|NC_005089.1|	32	16299	100	32	YES	0	0	0	1	32	2361	2392	100	CAAGTTACCCTAGGGATAACAGCGCAATCCTA	CAAGTTACCCTAGGGATAACAGCGCAATCCTA	2.13e-14	63.9
piR-mmu-5261364	ref|NC_005089.1|	32	16299	100	32	YES	0	0	0	1	32	11562	11593	100	AAAACATTAGACTGTGAATCTGACAACAGGAA	AAAACATTAGACTGTGAATCTGACAACAGGAA	2.13e-14	63.9
piR-mmu-5604426	ref|NC_005089.1|	32	16299	100	32	YES	0	0	0	1	32	70	101	100	AAAGGTTTGGTCCTGGCCTTATAATTAATTAG	AAAGGTTTGGTCCTGGCCTTATAATTAATTAG	2.13e-14	63.9
piR-mmu-5637715	ref|NC_005089.1|	32	16299	100	32	YES	0	0	0	1	32	7405	7436	100	TGAACTACGACTGCTAGAAGTTGATAACCGAG	TGAACTACGACTGCTAGAAGTTGATAACCGAG	2.13e-14	63.9
piR-mmu-5707085	ref|NC_005089.1|	32	16299	100	32	YES	0	0	0	1	32	2581	2612	100	AAATAGAGCCACCTTACAAATAAGCGCTCTCA	AAATAGAGCCACCTTACAAATAAGCGCTCTCA	2.13e-14	63.9
piR-mmu-5721028	ref|NC_005089.1|	32	16299	100	32	YES	0	0	0	1	32	2645	2676	100	TATACGTACACCCTCTAACCTAGAGAAGGTTA	TATACGTACACCCTCTAACCTAGAGAAGGTTA	2.13e-14	63.9
piR-mmu-5736420	ref|NC_005089.1|	32	16299	100	32	YES	0	0	0	1	32	1528	1559	100	CAAAAGAGGGACAGCTCTTCTGGAACGGAAAA	CAAAAGAGGGACAGCTCTTCTGGAACGGAAAA	2.13e-14	63.9
piR-mmu-5810872	ref|NC_005089.1|	32	16299	100	32	YES	0	0	0	1	32	1063	1094	100	CAGAAGATTTCATGACCAATGAACACTCTGAA	CAGAAGATTTCATGACCAATGAACACTCTGAA	2.13e-14	63.9
piR-mmu-7356194	ref|NC_005089.1|	32	16299	100	32	YES	0	0	0	1	32	5220	5189	100	AAGGTGTAGAGAAATCTCTACTAAGACTTCTA	AAGGTGTAGAGAAATCTCTACTAAGACTTCTA	2.13e-14	63.9
piR-mmu-7357626	ref|NC_005089.1|	32	16299	100	32	YES	0	0	0	1	32	16141	16110	100	AAGTTCTTAGTGTTTTTGGGGTTTGGCATTAA	AAGTTCTTAGTGTTTTTGGGGTTTGGCATTAA	2.13e-14	63.9
piR-mmu-7372681	ref|NC_005089.1|	32	16299	100	32	YES	0	0	0	1	32	3706	3737	100	AGAAATATGTCTGATAAAAGAATTACTTTGAT	AGAAATATGTCTGATAAAAGAATTACTTTGAT	2.13e-14	63.9
piR-mmu-7387353	ref|NC_005089.1|	32	16299	100	32	YES	0	0	0	1	32	9428	9459	100	AGTAGATTCTGAATAAACCCAGAAGAGAGTAA	AGTAGATTCTGAATAAACCCAGAAGAGAGTAA	2.13e-14	63.9
piR-mmu-7396189	ref|NC_005089.1|	32	16299	100	32	YES	0	0	0	1	32	14070	14039	100	ATGAATAATTATATTTTTGTTTTAAGTTCATT	ATGAATAATTATATTTTTGTTTTAAGTTCATT	2.13e-14	63.9
piR-mmu-7400735	ref|NC_005089.1|	32	16299	100	32	YES	0	0	0	1	32	9425	9456	100	ATTAGTAGATTCTGAATAAACCCAGAAGAGAG	ATTAGTAGATTCTGAATAAACCCAGAAGAGAG	2.13e-14	63.9
piR-mmu-7401168	ref|NC_005089.1|	32	16299	100	32	YES	0	0	0	1	32	5225	5194	100	ATTCGAAGGTGTAGAGAAATCTCTACTAAGAC	ATTCGAAGGTGTAGAGAAATCTCTACTAAGAC	2.13e-14	63.9
piR-mmu-7401427	ref|NC_005089.1|	32	16299	100	32	YES	0	0	0	1	32	3806	3775	100	ATTCTTAAGTGTAGGTTCAATTCCTATTGTCC	ATTCTTAAGTGTAGGTTCAATTCCTATTGTCC	2.13e-14	63.9
piR-mmu-7407798	ref|NC_005089.1|	32	16299	100	32	YES	0	0	0	1	32	2451	2482	100	CAATGGTGTAGAAGCTATTAATGGTTCGTTTG	CAATGGTGTAGAAGCTATTAATGGTTCGTTTG	2.13e-14	63.9
piR-mmu-7420663	ref|NC_005089.1|	32	16299	100	32	YES	0	0	0	1	32	11566	11597	100	CATTAGACTGTGAATCTGACAACAGGAAATAA	CATTAGACTGTGAATCTGACAACAGGAAATAA	2.13e-14	63.9
piR-mmu-7420980	ref|NC_005089.1|	32	16299	100	32	YES	0	0	0	1	32	14102	14071	100	CATTGGTCGCAGTTGAATGCTGTGTAGAAATA	CATTGGTCGCAGTTGAATGCTGTGTAGAAATA	2.13e-14	63.9
piR-mmu-7424986	ref|NC_005089.1|	32	16299	100	32	YES	0	0	0	1	32	3879	3910	100	CCCCGAAAACGTTGGTTTAAATCCTTCCCGTA	CCCCGAAAACGTTGGTTTAAATCCTTCCCGTA	2.13e-14	63.9
piR-mmu-7429739	ref|NC_005089.1|	32	16299	100	32	YES	0	0	0	1	32	5222	5191	100	CGAAGGTGTAGAGAAATCTCTACTAAGACTTC	CGAAGGTGTAGAGAAATCTCTACTAAGACTTC	2.13e-14	63.9
piR-mmu-7429849	ref|NC_005089.1|	32	16299	100	32	YES	0	0	0	1	32	5235	5204	100	CGAATTGCAAATTCGAAGGTGTAGAGAAATCT	CGAATTGCAAATTCGAAGGTGTAGAGAAATCT	2.13e-14	63.9
piR-mmu-7429868	ref|NC_005089.1|	32	16299	100	32	YES	0	0	0	1	32	2408	2439	100	CGACAATTAGGGTTTACGACCTCGATGTTGGA	CGACAATTAGGGTTTACGACCTCGATGTTGGA	2.13e-14	63.9
piR-mmu-7456183	ref|NC_005089.1|	32	16299	100	32	YES	0	0	0	1	32	3808	3777	100	GAATTCTTAAGTGTAGGTTCAATTCCTATTGT	GAATTCTTAAGTGTAGGTTCAATTCCTATTGT	2.13e-14	63.9
piR-mmu-7456247	ref|NC_005089.1|	32	16299	100	32	YES	0	0	0	1	32	16188	16157	100	GAATTGATCAGGACATAGGGTTTGATAGTTAA	GAATTGATCAGGACATAGGGTTTGATAGTTAA	2.13e-14	63.9
piR-mmu-7465297	ref|NC_005089.1|	32	16299	100	32	YES	0	0	0	1	32	16068	16037	100	GAGTAGCATTTATGTCTAACAAGCATGAATAA	GAGTAGCATTTATGTCTAACAAGCATGAATAA	2.13e-14	63.9
piR-mmu-7467433	ref|NC_005089.1|	32	16299	100	32	YES	0	0	0	1	32	6944	6975	100	GATATTAGTAAAATCAATTACATAACTTTGTC	GATATTAGTAAAATCAATTACATAACTTTGTC	2.13e-14	63.9
piR-mmu-7481602	ref|NC_005089.1|	32	16299	100	32	YES	0	0	0	1	32	3840	3809	100	GGATAAGGTGTTTAGGTAGCACGGAGAATTTT	GGATAAGGTGTTTAGGTAGCACGGAGAATTTT	2.13e-14	63.9
piR-mmu-7487191	ref|NC_005089.1|	32	16299	100	32	YES	0	0	0	1	32	3846	3877	100	GTAAGGTCAGCTAATTAAGCTATCGGGCCCAT	GTAAGGTCAGCTAATTAAGCTATCGGGCCCAT	2.13e-14	63.9
piR-mmu-7488082	ref|NC_005089.1|	32	16299	100	32	YES	0	0	0	1	32	16066	16035	100	GTAGCATTTATGTCTAACAAGCATGAATAATT	GTAGCATTTATGTCTAACAAGCATGAATAATT	2.13e-14	63.9
piR-mmu-7489730	ref|NC_005089.1|	32	16299	100	32	YES	0	0	0	1	32	14104	14073	100	GTCATTGGTCGCAGTTGAATGCTGTGTAGAAA	GTCATTGGTCGCAGTTGAATGCTGTGTAGAAA	2.13e-14	63.9
piR-mmu-7495826	ref|NC_005089.1|	32	16299	100	32	YES	0	0	0	1	32	1	32	100	GTTAATGTAGCTTAATAACAAAGCAAAGCACT	GTTAATGTAGCTTAATAACAAAGCAAAGCACT	2.13e-14	63.9
piR-mmu-7683299	ref|NC_005089.1|	32	16299	100	32	YES	0	0	0	1	32	5051	5020	100	TCAATAGATGTAGGATGAAGTCTTACAGTCCT	TCAATAGATGTAGGATGAAGTCTTACAGTCCT	2.13e-14	63.9
piR-mmu-7718484	ref|NC_005089.1|	32	16299	100	32	YES	0	0	0	1	32	5223	5192	100	TCGAAGGTGTAGAGAAATCTCTACTAAGACTT	TCGAAGGTGTAGAGAAATCTCTACTAAGACTT	2.13e-14	63.9
piR-mmu-7800995	ref|NC_005089.1|	32	16299	100	32	YES	0	0	0	1	32	16069	16038	100	TGAGTAGCATTTATGTCTAACAAGCATGAATA	TGAGTAGCATTTATGTCTAACAAGCATGAATA	2.13e-14	63.9
piR-mmu-7971902	ref|NC_005089.1|	32	16299	100	32	YES	0	0	0	1	32	9829	9860	100	TTAATGATTTCGACTCATTAGATTATGATGAT	TTAATGATTTCGACTCATTAGATTATGATGAT	2.13e-14	63.9
piR-mmu-8020978	ref|NC_005089.1|	32	16299	100	32	YES	0	0	0	1	32	16070	16039	100	TTGAGTAGCATTTATGTCTAACAAGCATGAAT	TTGAGTAGCATTTATGTCTAACAAGCATGAAT	2.13e-14	63.9
piR-mmu-8036941	ref|NC_005089.1|	32	16299	100	32	YES	0	0	0	1	32	16076	16045	100	TTGGTATTGAGTAGCATTTATGTCTAACAAGC	TTGGTATTGAGTAGCATTTATGTCTAACAAGC	2.13e-14	63.9
piR-mmu-8073469	ref|NC_005089.1|	32	16299	100	32	YES	0	0	0	1	32	11673	11704	100	TTTTATAGGATAATAGTAATCCATTGGTCTTA	TTTTATAGGATAATAGTAATCCATTGGTCTTA	2.13e-14	63.9
piR-mmu-8358304	ref|NC_005089.1|	32	16299	100	32	YES	0	0	0	1	32	1119	1150	100	AAATATAATTATACTATTATATAAATCAAAAC	AAATATAATTATACTATTATATAAATCAAAAC	2.13e-14	63.9
piR-mmu-8427091	ref|NC_005089.1|	32	16299	100	32	YES	0	0	0	1	32	1649	1680	100	ATAAAATTTCAATTAATTCCATAATTTACACC	ATAAAATTTCAATTAATTCCATAATTTACACC	2.13e-14	63.9
piR-mmu-10643163	ref|NC_005089.1|	32	16299	100	32	YES	0	0	0	1	32	5687	5718	100	AGGAGCAGGAACAGGATGAACAGTCTACCCAC	AGGAGCAGGAACAGGATGAACAGTCTACCCAC	2.13e-14	63.9
piR-mmu-10644423	ref|NC_005089.1|	32	16299	100	32	YES	0	0	0	1	32	16039	16008	100	TAATTAGCCTTAGGTGATTGGGTTTTGCGGAC	TAATTAGCCTTAGGTGATTGGGTTTTGCGGAC	2.13e-14	63.9
piR-mmu-10693638	ref|NC_005089.1|	32	16299	100	32	YES	0	0	0	1	32	5684	5715	100	AGCAGGAGCAGGAACAGGATGAACAGTCTACC	AGCAGGAGCAGGAACAGGATGAACAGTCTACC	2.13e-14	63.9
piR-mmu-10693660	ref|NC_005089.1|	32	16299	100	32	YES	0	0	0	1	32	6543	6574	100	GATGACACATGAGCAAAAGCCCACTTCGCCAT	GATGACACATGAGCAAAAGCCCACTTCGCCAT	2.13e-14	63.9
piR-mmu-10698296	ref|NC_005089.1|	32	16299	100	32	YES	0	0	0	1	32	9877	9908	100	ATGCCATCTACCTTCTTCAACCTCACCATAGC	ATGCCATCTACCTTCTTCAACCTCACCATAGC	2.13e-14	63.9
piR-mmu-10698348	ref|NC_005089.1|	32	16299	100	32	YES	0	0	0	1	32	5680	5711	100	TAGAAGCAGGAGCAGGAACAGGATGAACAGTC	TAGAAGCAGGAGCAGGAACAGGATGAACAGTC	2.13e-14	63.9
piR-mmu-10698366	ref|NC_005089.1|	32	16299	100	32	YES	0	0	0	1	32	8410	8441	100	GCTAACATTACTGCAGGACACTTATTAATACA	GCTAACATTACTGCAGGACACTTATTAATACA	2.13e-14	63.9
piR-mmu-10698374	ref|NC_005089.1|	32	16299	100	32	YES	0	0	0	1	32	8937	8968	100	GATCTAGGAGGCTGCTGACCTCCAACAGGAAT	GATCTAGGAGGCTGCTGACCTCCAACAGGAAT	2.13e-14	63.9
piR-mmu-10698406	ref|NC_005089.1|	32	16299	100	32	YES	0	0	0	1	32	5650	5681	100	CATTTCTCCTTCTCCTAGCATCATCAATAGTA	CATTTCTCCTTCTCCTAGCATCATCAATAGTA	2.13e-14	63.9
piR-mmu-10698520	ref|NC_005089.1|	32	16299	100	32	YES	0	0	0	1	32	8778	8809	100	TGACGAGACGTAATTCGTGAAGGAACCTACCA	TGACGAGACGTAATTCGTGAAGGAACCTACCA	2.13e-14	63.9
piR-mmu-10698879	ref|NC_005089.1|	32	16299	100	32	YES	0	0	0	1	32	7413	7444	100	GACTGCTAGAAGTTGATAACCGAGTCGTTCTG	GACTGCTAGAAGTTGATAACCGAGTCGTTCTG	2.13e-14	63.9
piR-mmu-10699175	ref|NC_005089.1|	32	16299	100	32	YES	0	0	0	1	32	9104	9135	100	CATTATACTAGGACTTTACTTCACCATCCTCC	CATTATACTAGGACTTTACTTCACCATCCTCC	2.13e-14	63.9
piR-mmu-10699372	ref|NC_005089.1|	32	16299	100	32	YES	0	0	0	1	32	9105	9136	100	ATTATACTAGGACTTTACTTCACCATCCTCCA	ATTATACTAGGACTTTACTTCACCATCCTCCA	2.13e-14	63.9
piR-mmu-10699564	ref|NC_005089.1|	32	16299	100	32	YES	0	0	0	1	32	12970	12939	100	AGTAGGGCTCAGGCGTTGGTGTTGCAGGTATT	AGTAGGGCTCAGGCGTTGGTGTTGCAGGTATT	2.13e-14	63.9
piR-mmu-10699660	ref|NC_005089.1|	32	16299	100	32	YES	0	0	0	1	32	5735	5766	100	AGCCCATGCAGGAGCATCAGTAGACCTAACAA	AGCCCATGCAGGAGCATCAGTAGACCTAACAA	2.13e-14	63.9
piR-mmu-10699846	ref|NC_005089.1|	32	16299	100	32	YES	0	0	0	1	32	12942	12973	100	ACCTGCAACACCAACGCCTGAGCCCTACTAAT	ACCTGCAACACCAACGCCTGAGCCCTACTAAT	2.13e-14	63.9
piR-mmu-10699883	ref|NC_005089.1|	32	16299	100	32	YES	0	0	0	1	32	8414	8445	100	ACATTACTGCAGGACACTTATTAATACACCTA	ACATTACTGCAGGACACTTATTAATACACCTA	2.13e-14	63.9
piR-mmu-10699886	ref|NC_005089.1|	32	16299	100	32	YES	0	0	0	1	32	6869	6838	100	TTTTACTTTTACATAGGTTGGTTCCTCGAATG	TTTTACTTTTACATAGGTTGGTTCCTCGAATG	2.13e-14	63.9
piR-mmu-10700189	ref|NC_005089.1|	32	16299	100	32	YES	0	0	0	1	32	12977	12946	100	TGTAATTAGTAGGGCTCAGGCGTTGGTGTTGC	TGTAATTAGTAGGGCTCAGGCGTTGGTGTTGC	2.13e-14	63.9
piR-mmu-10700792	ref|NC_005089.1|	32	16299	100	32	YES	0	0	0	1	32	12974	12943	100	AATTAGTAGGGCTCAGGCGTTGGTGTTGCAGG	AATTAGTAGGGCTCAGGCGTTGGTGTTGCAGG	2.13e-14	63.9
piR-mmu-10700968	ref|NC_005089.1|	32	16299	100	32	YES	0	0	0	1	32	9107	9138	100	TATACTAGGACTTTACTTCACCATCCTCCAAG	TATACTAGGACTTTACTTCACCATCCTCCAAG	2.13e-14	63.9
piR-mmu-10701066	ref|NC_005089.1|	32	16299	100	32	YES	0	0	0	1	32	5734	5765	100	TAGCCCATGCAGGAGCATCAGTAGACCTAACA	TAGCCCATGCAGGAGCATCAGTAGACCTAACA	2.13e-14	63.9
piR-mmu-10701070	ref|NC_005089.1|	32	16299	100	32	YES	0	0	0	1	32	13111	13142	100	TAGCATTCGGAAGCATCTTTGCAGGATTTGTC	TAGCATTCGGAAGCATCTTTGCAGGATTTGTC	2.13e-14	63.9
piR-mmu-10701261	ref|NC_005089.1|	32	16299	100	32	YES	0	0	0	1	32	12975	12944	100	TAATTAGTAGGGCTCAGGCGTTGGTGTTGCAG	TAATTAGTAGGGCTCAGGCGTTGGTGTTGCAG	2.13e-14	63.9
piR-mmu-10701358	ref|NC_005089.1|	32	16299	100	32	YES	0	0	0	1	32	8412	8443	100	TAACATTACTGCAGGACACTTATTAATACACC	TAACATTACTGCAGGACACTTATTAATACACC	2.13e-14	63.9
piR-mmu-10701608	ref|NC_005089.1|	32	16299	100	32	YES	0	0	0	1	32	15852	15821	100	TGTCTTATTTAAGGGGAACGTATGGGCGATAA	TGTCTTATTTAAGGGGAACGTATGGGCGATAA	2.13e-14	63.9
piR-mmu-10701661	ref|NC_005089.1|	32	16299	100	32	YES	0	0	0	1	32	15942	15973	100	AACATAGCCGTCAAGGCATGAAAGGACAGCAC	AACATAGCCGTCAAGGCATGAAAGGACAGCAC	2.13e-14	63.9
piR-mmu-10702921	ref|NC_005089.1|	32	16299	100	32	YES	0	0	0	1	32	16038	16007	100	AATTAGCCTTAGGTGATTGGGTTTTGCGGACT	AATTAGCCTTAGGTGATTGGGTTTTGCGGACT	2.13e-14	63.9
piR-mmu-10716404	ref|NC_005089.1|	32	16299	100	32	YES	0	0	0	1	32	8828	8859	100	TGTACAAAAAGGACTACGATATGGTATAATTC	TGTACAAAAAGGACTACGATATGGTATAATTC	2.13e-14	63.9
piR-mmu-10718502	ref|NC_005089.1|	32	16299	100	32	YES	0	0	0	1	32	15843	15812	100	TAAGGGGAACGTATGGGCGATAACGCATTTGA	TAAGGGGAACGTATGGGCGATAACGCATTTGA	2.13e-14	63.9
piR-mmu-10758708	ref|NC_005089.1|	32	16299	100	32	YES	0	0	0	1	32	8413	8444	100	AACATTACTGCAGGACACTTATTAATACACCT	AACATTACTGCAGGACACTTATTAATACACCT	2.13e-14	63.9
piR-mmu-10758862	ref|NC_005089.1|	32	16299	100	32	YES	0	0	0	1	32	8827	8858	100	TTGTACAAAAAGGACTACGATATGGTATAATT	TTGTACAAAAAGGACTACGATATGGTATAATT	2.13e-14	63.9
piR-mmu-10759054	ref|NC_005089.1|	32	16299	100	32	YES	0	0	0	1	32	5685	5716	100	GCAGGAGCAGGAACAGGATGAACAGTCTACCC	GCAGGAGCAGGAACAGGATGAACAGTCTACCC	2.13e-14	63.9
piR-mmu-10759189	ref|NC_005089.1|	32	16299	100	32	YES	0	0	0	1	32	7411	7442	100	ACGACTGCTAGAAGTTGATAACCGAGTCGTTC	ACGACTGCTAGAAGTTGATAACCGAGTCGTTC	2.13e-14	63.9
piR-mmu-10759523	ref|NC_005089.1|	32	16299	100	32	YES	0	0	0	1	32	12944	12975	100	CTGCAACACCAACGCCTGAGCCCTACTAATTA	CTGCAACACCAACGCCTGAGCCCTACTAATTA	2.13e-14	63.9
piR-mmu-10760245	ref|NC_005089.1|	32	16299	100	32	YES	0	0	0	1	32	5647	5678	100	CATCATTTCTCCTTCTCCTAGCATCATCAATA	CATCATTTCTCCTTCTCCTAGCATCATCAATA	2.13e-14	63.9
piR-mmu-10760608	ref|NC_005089.1|	32	16299	100	32	YES	0	0	0	1	32	15886	15855	100	GGTCATGGGCTGATTAGACCCGATACCATCGA	GGTCATGGGCTGATTAGACCCGATACCATCGA	2.13e-14	63.9
piR-mmu-10760653	ref|NC_005089.1|	32	16299	100	32	YES	0	0	0	1	32	15880	15849	100	GGGCTGATTAGACCCGATACCATCGAGATGTC	GGGCTGATTAGACCCGATACCATCGAGATGTC	2.13e-14	63.9
piR-mmu-10760809	ref|NC_005089.1|	32	16299	100	32	YES	0	0	0	1	32	9397	9366	100	AGGGAGTAAGATCCTCATCAATAAATGGAGAC	AGGGAGTAAGATCCTCATCAATAAATGGAGAC	2.13e-14	63.9
piR-mmu-10780322	ref|NC_005089.1|	32	16299	100	32	YES	0	0	0	1	32	5732	5763	100	TCTAGCCCATGCAGGAGCATCAGTAGACCTAA	TCTAGCCCATGCAGGAGCATCAGTAGACCTAA	2.13e-14	63.9
piR-mmu-10780768	ref|NC_005089.1|	32	16299	100	32	YES	0	0	0	1	32	8782	8813	100	GAGACGTAATTCGTGAAGGAACCTACCAAGGC	GAGACGTAATTCGTGAAGGAACCTACCAAGGC	2.13e-14	63.9
piR-mmu-10780945	ref|NC_005089.1|	32	16299	100	32	YES	0	0	0	1	32	7412	7443	100	CGACTGCTAGAAGTTGATAACCGAGTCGTTCT	CGACTGCTAGAAGTTGATAACCGAGTCGTTCT	2.13e-14	63.9
piR-mmu-10781024	ref|NC_005089.1|	32	16299	100	32	YES	0	0	0	1	32	8653	8622	100	CATGGACTTGGATTAACTATGTGATATGCATG	CATGGACTTGGATTAACTATGTGATATGCATG	2.13e-14	63.9
piR-mmu-10781447	ref|NC_005089.1|	32	16299	100	32	YES	0	0	0	1	32	10584	10615	100	ACTGAACGCCTAAACGCAGGGATTTATTTCCT	ACTGAACGCCTAAACGCAGGGATTTATTTCCT	2.13e-14	63.9
piR-mmu-10781854	ref|NC_005089.1|	32	16299	100	32	YES	0	0	0	1	32	15979	15948	100	GACTGTGTGCTGTCCTTTCATGCCTTGACGGC	GACTGTGTGCTGTCCTTTCATGCCTTGACGGC	2.13e-14	63.9
piR-mmu-10782109	ref|NC_005089.1|	32	16299	100	32	YES	0	0	0	1	32	15709	15678	100	TGGTTTCACGGAGGATGGTAGATTAATAGACC	TGGTTTCACGGAGGATGGTAGATTAATAGACC	2.13e-14	63.9
piR-mmu-34944309	ref|NC_005089.1|	32	16299	100	32	YES	0	0	0	1	32	9427	9458	100	TAGTAGATTCTGAATAAACCCAGAAGAGAGTA	TAGTAGATTCTGAATAAACCCAGAAGAGAGTA	2.13e-14	63.9
piR-mmu-37196355	ref|NC_005089.1|	32	16299	100	32	YES	0	0	0	1	32	3489	3520	100	TACTATATCAATTTACCAGAACTCTACTCAAC	TACTATATCAATTTACCAGAACTCTACTCAAC	2.13e-14	63.9
piR-mmu-37331284	ref|NC_005089.1|	32	16299	100	32	YES	0	0	0	1	32	11533	11502	100	CCTGTAATTAGTTTTGGACTGGTAGTTAGAAG	CCTGTAATTAGTTTTGGACTGGTAGTTAGAAG	2.13e-14	63.9
piR-mmu-38008468	ref|NC_005089.1|	32	16299	100	32	YES	0	0	0	1	32	2068	2099	100	GAACGGCTAAACGAGGGTCCAACTGTCTCTTA	GAACGGCTAAACGAGGGTCCAACTGTCTCTTA	2.13e-14	63.9
piR-mmu-38066433	ref|NC_005089.1|	32	16299	100	32	YES	0	0	0	1	32	13395	13364	100	GAGTTAGGGATGTTTTTAGGCTTAGGTTGAGA	GAGTTAGGGATGTTTTTAGGCTTAGGTTGAGA	2.13e-14	63.9
piR-mmu-38353099	ref|NC_005089.1|	32	16299	100	32	YES	0	0	0	1	32	2147	2178	100	TAATAAGACGAGAAGACCCTATGGAGCTTAAA	TAATAAGACGAGAAGACCCTATGGAGCTTAAA	2.13e-14	63.9
piR-mmu-38527519	ref|NC_005089.1|	32	16299	100	32	YES	0	0	0	1	32	2570	2539	100	TTCGTACTGGGAGAAATCGTAAATAGATAGAA	TTCGTACTGGGAGAAATCGTAAATAGATAGAA	2.13e-14	63.9
piR-mmu-38571114	ref|NC_005089.1|	32	16299	100	32	YES	0	0	0	1	32	3829	3798	100	TTAGGTAGCACGGAGAATTTTGAATTCTTAAG	TTAGGTAGCACGGAGAATTTTGAATTCTTAAG	2.13e-14	63.9
piR-mmu-38613284	ref|NC_005089.1|	32	16299	100	32	YES	0	0	0	1	32	3441	3410	100	TGTTAGTGTACTCTGCTATAAAGAATAACGCG	TGTTAGTGTACTCTGCTATAAAGAATAACGCG	2.13e-14	63.9
piR-mmu-38770345	ref|NC_005089.1|	32	16299	100	32	YES	0	0	0	1	32	1236	1267	100	AATTAAAAGTAAGAACAAGCAAAGATTAAACC	AATTAAAAGTAAGAACAAGCAAAGATTAAACC	2.13e-14	63.9
piR-mmu-38810025	ref|NC_005089.1|	32	16299	100	32	YES	0	0	0	1	32	1319	1350	100	ACAGCTAGAAACCCCGAAACCAAACGAGCTAC	ACAGCTAGAAACCCCGAAACCAAACGAGCTAC	2.13e-14	63.9
piR-mmu-38814669	ref|NC_005089.1|	32	16299	100	32	YES	0	0	0	1	32	222	253	100	ACCCCCACGGGACTCAGCAGTGATAAATATTA	ACCCCCACGGGACTCAGCAGTGATAAATATTA	2.13e-14	63.9
piR-mmu-38830575	ref|NC_005089.1|	32	16299	100	32	YES	0	0	0	1	32	13441	13472	100	CAACTCTTCACACAAACATAACCACTTTAACA	CAACTCTTCACACAAACATAACCACTTTAACA	2.13e-14	63.9
piR-mmu-38889722	ref|NC_005089.1|	32	16299	100	32	YES	0	0	0	1	32	3365	3396	100	AGAATTAGTATCAGGGTTTAACGTAGAATACG	AGAATTAGTATCAGGGTTTAACGTAGAATACG	2.13e-14	63.9
piR-mmu-38914129	ref|NC_005089.1|	32	16299	100	32	YES	0	0	0	1	32	1226	1257	100	ATGAAAGACTAATTAAAAGTAAGAACAAGCAA	ATGAAAGACTAATTAAAAGTAAGAACAAGCAA	2.13e-14	63.9
piR-mmu-39098926	ref|NC_005089.1|	32	16299	100	32	YES	0	0	0	1	32	1027	1058	100	TAGTGTAGCTTAATATTAAAGCATCTGGCCTA	TAGTGTAGCTTAATATTAAAGCATCTGGCCTA	2.13e-14	63.9
piR-mmu-48778480	ref|NC_005089.1|	32	16299	100	32	YES	0	0	0	1	32	5058	5027	100	TTTGCATTCAATAGATGTAGGATGAAGTCTTA	TTTGCATTCAATAGATGTAGGATGAAGTCTTA	2.13e-14	63.9
piR-mmu-48782655	ref|NC_005089.1|	32	16299	100	32	YES	0	0	0	1	32	1058	1089	100	ACACCCAGAAGATTTCATGACCAATGAACACT	ACACCCAGAAGATTTCATGACCAATGAACACT	2.13e-14	63.9
piR-mmu-48794085	ref|NC_005089.1|	32	16299	100	32	YES	0	0	0	1	32	7721	7752	100	AACCTTTTAAGTTAAAGTTAGAGACCTTAAAA	AACCTTTTAAGTTAAAGTTAGAGACCTTAAAA	2.13e-14	63.9
piR-mmu-48837522	ref|NC_005089.1|	32	16299	100	32	YES	0	0	0	1	32	2705	2736	100	AAGACTTAAAACCTTGTTCCCAGAGGTTCAAA	AAGACTTAAAACCTTGTTCCCAGAGGTTCAAA	2.13e-14	63.9
piR-mmu-48887025	ref|NC_005089.1|	32	16299	100	32	YES	0	0	0	1	32	5739	5770	100	CATGCAGGAGCATCAGTAGACCTAACAATTTT	CATGCAGGAGCATCAGTAGACCTAACAATTTT	2.13e-14	63.9
piR-mmu-48890480	ref|NC_005089.1|	32	16299	100	32	YES	0	0	0	1	32	11563	11594	100	AAACATTAGACTGTGAATCTGACAACAGGAAA	AAACATTAGACTGTGAATCTGACAACAGGAAA	2.13e-14	63.9
piR-mmu-48921602	ref|NC_005089.1|	32	16299	100	32	YES	0	0	0	1	32	7077	7108	100	ATTTCCATGATCACACACTAATAATTGTTTTC	ATTTCCATGATCACACACTAATAATTGTTTTC	2.13e-14	63.9
piR-mmu-49110785	ref|NC_005089.1|	32	16299	100	32	YES	0	0	0	1	32	11571	11602	100	GACTGTGAATCTGACAACAGGAAATAAACCTC	GACTGTGAATCTGACAACAGGAAATAAACCTC	2.13e-14	63.9
piR-mmu-49166020	ref|NC_005089.1|	32	16299	100	32	YES	0	0	0	1	32	5237	5206	100	GTCGAATTGCAAATTCGAAGGTGTAGAGAAAT	GTCGAATTGCAAATTCGAAGGTGTAGAGAAAT	2.13e-14	63.9
piR-mmu-49205480	ref|NC_005089.1|	32	16299	100	32	YES	0	0	0	1	32	9840	9871	100	GACTCATTAGATTATGATGATGTTCATAATTA	GACTCATTAGATTATGATGATGTTCATAATTA	2.13e-14	63.9
piR-mmu-49205769	ref|NC_005089.1|	32	16299	100	32	YES	0	0	0	1	32	11561	11592	100	AAAAACATTAGACTGTGAATCTGACAACAGGA	AAAAACATTAGACTGTGAATCTGACAACAGGA	2.13e-14	63.9
piR-mmu-49248618	ref|NC_005089.1|	32	16299	100	32	YES	0	0	0	1	32	7722	7753	100	ACCTTTTAAGTTAAAGTTAGAGACCTTAAAAT	ACCTTTTAAGTTAAAGTTAGAGACCTTAAAAT	2.13e-14	63.9
piR-mmu-49264583	ref|NC_005089.1|	32	16299	100	32	YES	0	0	0	1	32	1531	1562	100	AAGAGGGACAGCTCTTCTGGAACGGAAAAAAC	AAGAGGGACAGCTCTTCTGGAACGGAAAAAAC	2.13e-14	63.9
piR-mmu-49371535	ref|NC_005089.1|	32	16299	100	32	YES	0	0	0	1	32	5086	5055	100	GAGGTCTTAGCTTAATTAAAGCAATTGATTTG	GAGGTCTTAGCTTAATTAAAGCAATTGATTTG	2.13e-14	63.9
piR-mmu-49381237	ref|NC_005089.1|	32	16299	100	32	YES	0	0	0	1	32	2017	2048	100	TGACCGTGCAAAGGTAGCATAATCACTTGTTC	TGACCGTGCAAAGGTAGCATAATCACTTGTTC	2.13e-14	63.9
piR-mmu-49382127	ref|NC_005089.1|	32	16299	100	32	YES	0	0	0	1	32	11568	11599	100	TTAGACTGTGAATCTGACAACAGGAAATAAAC	TTAGACTGTGAATCTGACAACAGGAAATAAAC	2.13e-14	63.9
piR-mmu-49424198	ref|NC_005089.1|	32	16299	100	32	YES	0	0	0	1	32	11697	11728	100	TGGTCTTAGGAACCAAAAACCTTGGTGCAAAT	TGGTCTTAGGAACCAAAAACCTTGGTGCAAAT	2.13e-14	63.9
piR-mmu-49461601	ref|NC_005089.1|	32	16299	100	32	YES	0	0	0	1	32	2453	2484	100	ATGGTGTAGAAGCTATTAATGGTTCGTTTGTT	ATGGTGTAGAAGCTATTAATGGTTCGTTTGTT	2.13e-14	63.9
piR-mmu-49486641	ref|NC_005089.1|	32	16299	100	32	YES	0	0	0	1	32	145	176	100	CCCTTAAACATTTACTTAAAATTTAAGGAGAG	CCCTTAAACATTTACTTAAAATTTAAGGAGAG	2.13e-14	63.9
piR-mmu-49490176	ref|NC_005089.1|	32	16299	100	32	YES	0	0	0	1	32	2707	2738	100	GACTTAAAACCTTGTTCCCAGAGGTTCAAATC	GACTTAAAACCTTGTTCCCAGAGGTTCAAATC	2.13e-14	63.9
piR-mmu-49563891	ref|NC_005089.1|	32	16299	100	32	YES	0	0	0	1	32	11640	11671	100	ATGCTTCCATGTTTAAAAACATGGCTTTCTTA	ATGCTTCCATGTTTAAAAACATGGCTTTCTTA	2.13e-14	63.9
piR-mmu-49618563	ref|NC_005089.1|	32	16299	100	32	YES	0	0	0	1	32	11570	11601	100	AGACTGTGAATCTGACAACAGGAAATAAACCT	AGACTGTGAATCTGACAACAGGAAATAAACCT	2.13e-14	63.9
piR-mmu-49622559	ref|NC_005089.1|	32	16299	100	32	YES	0	0	0	1	32	1225	1256	100	GATGAAAGACTAATTAAAAGTAAGAACAAGCA	GATGAAAGACTAATTAAAAGTAAGAACAAGCA	2.13e-14	63.9
piR-mmu-49640345	ref|NC_005089.1|	32	16299	100	32	YES	0	0	0	1	32	4950	4981	100	AGAAGTTTAGGATATACTAGTCCGCGAGCCTT	AGAAGTTTAGGATATACTAGTCCGCGAGCCTT	2.13e-14	63.9
piR-mmu-49668132	ref|NC_005089.1|	32	16299	100	32	YES	0	0	0	1	32	8919	8950	100	AGCCTCGTACCAACACATGATCTAGGAGGCTG	AGCCTCGTACCAACACATGATCTAGGAGGCTG	2.13e-14	63.9
piR-mmu-49675788	ref|NC_005089.1|	32	16299	100	32	YES	0	0	0	1	32	11567	11598	100	ATTAGACTGTGAATCTGACAACAGGAAATAAA	ATTAGACTGTGAATCTGACAACAGGAAATAAA	2.13e-14	63.9
piR-mmu-49748419	ref|NC_005089.1|	32	16299	100	32	YES	0	0	0	1	32	5062	5031	100	TTGATTTGCATTCAATAGATGTAGGATGAAGT	TTGATTTGCATTCAATAGATGTAGGATGAAGT	2.13e-14	63.9
piR-mmu-49803906	ref|NC_005089.1|	32	16299	100	32	YES	0	0	0	1	32	3869	3900	100	CGGGCCCATACCCCGAAAACGTTGGTTTAAAT	CGGGCCCATACCCCGAAAACGTTGGTTTAAAT	2.13e-14	63.9
piR-mmu-49883698	ref|NC_005089.1|	32	16299	100	32	YES	0	0	0	1	32	3730	3761	100	ACTTTGATAGAGTAAATTATAGAGGTTCAAGC	ACTTTGATAGAGTAAATTATAGAGGTTCAAGC	2.13e-14	63.9
piR-mmu-49892648	ref|NC_005089.1|	32	16299	100	32	YES	0	0	0	1	32	15395	15364	100	CTTTGGGTGCTGGTGGTGGGGAGTAGCTCCTT	CTTTGGGTGCTGGTGGTGGGGAGTAGCTCCTT	2.13e-14	63.9
piR-mmu-49894310	ref|NC_005089.1|	32	16299	100	32	YES	0	0	0	1	32	7704	7735	100	ATGAAGCTAAGAGCGTTAACCTTTTAAGTTAA	ATGAAGCTAAGAGCGTTAACCTTTTAAGTTAA	2.13e-14	63.9
piR-mmu-49933497	ref|NC_005089.1|	32	16299	100	32	YES	0	0	0	1	32	11614	11645	100	AGAAAGATTGCAAGAACTGCTAATTCATGCTT	AGAAAGATTGCAAGAACTGCTAATTCATGCTT	2.13e-14	63.9
piR-mmu-50091081	ref|NC_005089.1|	32	16299	100	32	YES	0	0	0	1	32	15322	15353	100	AAACCTGAAATGAAGATCTTCTCTTCTCAAGA	AAACCTGAAATGAAGATCTTCTCTTCTCAAGA	2.13e-14	63.9
piR-mmu-50150613	ref|NC_005089.1|	32	16299	100	32	YES	0	0	0	1	32	6155	6186	100	AATAATGTCTATTGGCTTTCTAGGCTTTATTG	AATAATGTCTATTGGCTTTCTAGGCTTTATTG	2.13e-14	63.9
piR-mmu-50207503	ref|NC_005089.1|	32	16299	100	32	YES	0	0	0	1	32	2002	2033	100	ACGGCCGCGGTATCCTGACCGTGCAAAGGTAG	ACGGCCGCGGTATCCTGACCGTGCAAAGGTAG	2.13e-14	63.9
piR-mmu-50243621	ref|NC_005089.1|	32	16299	100	32	YES	0	0	0	1	32	3725	3756	100	GAATTACTTTGATAGAGTAAATTATAGAGGTT	GAATTACTTTGATAGAGTAAATTATAGAGGTT	2.13e-14	63.9
piR-mmu-50323356	ref|NC_005089.1|	32	16299	100	32	YES	0	0	0	1	32	3354	3385	100	GAAGGAGAATCAGAATTAGTATCAGGGTTTAA	GAAGGAGAATCAGAATTAGTATCAGGGTTTAA	2.13e-14	63.9
piR-mmu-50385025	ref|NC_005089.1|	32	16299	100	32	YES	0	0	0	1	32	11641	11672	100	TGCTTCCATGTTTAAAAACATGGCTTTCTTAC	TGCTTCCATGTTTAAAAACATGGCTTTCTTAC	2.13e-14	63.9
piR-mmu-50527042	ref|NC_005089.1|	32	16299	100	32	YES	0	0	0	1	32	6138	6169	100	ATAGGAATAGTATGAGCAATAATGTCTATTGG	ATAGGAATAGTATGAGCAATAATGTCTATTGG	2.13e-14	63.9
piR-mmu-50555891	ref|NC_005089.1|	32	16299	100	32	YES	0	0	0	1	32	11044	11075	100	ACATAGCACTTGTTATTGCATCAATCATAATC	ACATAGCACTTGTTATTGCATCAATCATAATC	2.13e-14	63.9
piR-mmu-50659244	ref|NC_005089.1|	32	16299	100	32	YES	0	0	0	1	32	1056	1087	100	CTACACCCAGAAGATTTCATGACCAATGAACA	CTACACCCAGAAGATTTCATGACCAATGAACA	2.13e-14	63.9
piR-mmu-50690182	ref|NC_005089.1|	32	16299	100	32	YES	0	0	0	1	32	15397	15366	100	AGCTTTGGGTGCTGGTGGTGGGGAGTAGCTCC	AGCTTTGGGTGCTGGTGGTGGGGAGTAGCTCC	2.13e-14	63.9
piR-mmu-50750136	ref|NC_005089.1|	32	16299	100	32	YES	0	0	0	1	32	1787	1818	100	GGATAACCATTGTTAGTTAATCAGACTATAGG	GGATAACCATTGTTAGTTAATCAGACTATAGG	2.13e-14	63.9
piR-mmu-50820780	ref|NC_005089.1|	32	16299	100	32	YES	0	0	0	1	32	6976	7007	100	AAAGTTAAATTATAGATCAATAATCTATATAT	AAAGTTAAATTATAGATCAATAATCTATATAT	2.13e-14	63.9
piR-mmu-50880685	ref|NC_005089.1|	32	16299	100	32	YES	0	0	0	1	32	6153	6184	100	GCAATAATGTCTATTGGCTTTCTAGGCTTTAT	GCAATAATGTCTATTGGCTTTCTAGGCTTTAT	2.13e-14	63.9
piR-mmu-50912921	ref|NC_005089.1|	32	16299	100	32	YES	0	0	0	1	32	1907	1938	100	GAACTCGGCAAACAAGAACCCCGCCTGTTTAC	GAACTCGGCAAACAAGAACCCCGCCTGTTTAC	2.13e-14	63.9
piR-mmu-50924437	ref|NC_005089.1|	32	16299	100	32	YES	0	0	0	1	32	15189	15220	100	ATCATTGGCCAACTAGCCTCCATCTCATACTT	ATCATTGGCCAACTAGCCTCCATCTCATACTT	2.13e-14	63.9
piR-mmu-50932186	ref|NC_005089.1|	32	16299	100	32	YES	0	0	0	1	32	8716	8747	100	ATAATTCAATTACACTATTAACCCTTGGCCTA	ATAATTCAATTACACTATTAACCCTTGGCCTA	2.13e-14	63.9
piR-mmu-51017498	ref|NC_005089.1|	32	16299	100	32	YES	0	0	0	1	32	3807	3776	100	AATTCTTAAGTGTAGGTTCAATTCCTATTGTC	AATTCTTAAGTGTAGGTTCAATTCCTATTGTC	2.13e-14	63.9
piR-mmu-51052377	ref|NC_005089.1|	32	16299	100	32	YES	0	0	0	1	32	6659	6690	100	AGATGCTTACACCACATGAAACACTGTCTCTT	AGATGCTTACACCACATGAAACACTGTCTCTT	2.13e-14	63.9
piR-mmu-51120849	ref|NC_005089.1|	32	16299	100	32	YES	0	0	0	1	32	5124	5093	100	ACTAAATTTTCGTAGGTTTAATTCCTGCCAAT	ACTAAATTTTCGTAGGTTTAATTCCTGCCAAT	2.13e-14	63.9
piR-mmu-51131149	ref|NC_005089.1|	32	16299	100	32	YES	0	0	0	1	32	7505	7536	100	GTCCCCTCCCTAGGACTTAAAACTGATGCCAT	GTCCCCTCCCTAGGACTTAAAACTGATGCCAT	2.13e-14	63.9
piR-mmu-51159648	ref|NC_005089.1|	32	16299	100	32	YES	0	0	0	1	32	5742	5773	100	GCAGGAGCATCAGTAGACCTAACAATTTTCTC	GCAGGAGCATCAGTAGACCTAACAATTTTCTC	2.13e-14	63.9
piR-mmu-51222211	ref|NC_005089.1|	32	16299	100	32	YES	0	0	0	1	32	15357	15388	100	CAAGAAGAAGGAGCTACTCCCCACCACCAGCA	CAAGAAGAAGGAGCTACTCCCCACCACCAGCA	2.13e-14	63.9
piR-mmu-51431048	ref|NC_005089.1|	32	16299	100	32	YES	0	0	0	1	32	6639	6670	100	CGACGCTACTCAGACTACCCAGATGCTTACAC	CGACGCTACTCAGACTACCCAGATGCTTACAC	2.13e-14	63.9
piR-mmu-51432384	ref|NC_005089.1|	32	16299	100	32	YES	0	0	0	1	32	15398	15367	100	CAGCTTTGGGTGCTGGTGGTGGGGAGTAGCTC	CAGCTTTGGGTGCTGGTGGTGGGGAGTAGCTC	2.13e-14	63.9
piR-mmu-51443543	ref|NC_005089.1|	32	16299	100	32	YES	0	0	0	1	32	1507	1538	100	AAAGTAAGTTTAGATTATAGCCAAAAGAGGGA	AAAGTAAGTTTAGATTATAGCCAAAAGAGGGA	2.13e-14	63.9
piR-mmu-51498747	ref|NC_005089.1|	32	16299	100	32	YES	0	0	0	1	32	7917	7948	100	GAGAATTAAAATGAACGAAAATCTATTTGCCT	GAGAATTAAAATGAACGAAAATCTATTTGCCT	2.13e-14	63.9
piR-mmu-51509887	ref|NC_005089.1|	32	16299	100	32	YES	0	0	0	1	32	2640	2671	100	AAATATATACGTACACCCTCTAACCTAGAGAA	AAATATATACGTACACCCTCTAACCTAGAGAA	2.13e-14	63.9
piR-mmu-51527528	ref|NC_005089.1|	32	16299	100	32	YES	0	0	0	1	32	9391	9422	100	ACTCCCTTAGTATAATTAATATAACTGACTTC	ACTCCCTTAGTATAATTAATATAACTGACTTC	2.13e-14	63.9
piR-mmu-51550873	ref|NC_005089.1|	32	16299	100	32	YES	0	0	0	1	32	15857	15888	100	GATGGTATCGGGTCTAATCAGCCCATGACCAA	GATGGTATCGGGTCTAATCAGCCCATGACCAA	2.13e-14	63.9
piR-mmu-51555775	ref|NC_005089.1|	32	16299	100	32	YES	0	0	0	1	32	11707	11738	100	AACCAAAAACCTTGGTGCAAATCCAAATAAAA	AACCAAAAACCTTGGTGCAAATCCAAATAAAA	2.13e-14	63.9
piR-mmu-51563119	ref|NC_005089.1|	32	16299	100	32	YES	0	0	0	1	32	3870	3901	100	GGGCCCATACCCCGAAAACGTTGGTTTAAATC	GGGCCCATACCCCGAAAACGTTGGTTTAAATC	2.13e-14	63.9
piR-mmu-51593152	ref|NC_005089.1|	32	16299	100	32	YES	0	0	0	1	32	2751	2782	100	GTGTTCTTTATTAATATCCTAACACTCCTCGT	GTGTTCTTTATTAATATCCTAACACTCCTCGT	2.13e-14	63.9
piR-mmu-51613335	ref|NC_005089.1|	32	16299	100	32	YES	0	0	0	1	32	5053	5022	100	ATTCAATAGATGTAGGATGAAGTCTTACAGTC	ATTCAATAGATGTAGGATGAAGTCTTACAGTC	2.13e-14	63.9
piR-mmu-51652285	ref|NC_005089.1|	32	16299	100	32	YES	0	0	0	1	32	37	68	100	ATGCTTAGATGGATAATTGTATCCCATAAACA	ATGCTTAGATGGATAATTGTATCCCATAAACA	2.13e-14	63.9
piR-mmu-51670459	ref|NC_005089.1|	32	16299	100	32	YES	0	0	0	1	32	11038	11069	100	TTAGCCACATAGCACTTGTTATTGCATCAATC	TTAGCCACATAGCACTTGTTATTGCATCAATC	2.13e-14	63.9
piR-mmu-51672174	ref|NC_005089.1|	32	16299	100	32	YES	0	0	0	1	32	6738	6769	100	ATAATTTGAGAGGCCTTTGCTTCAAAACGAGA	ATAATTTGAGAGGCCTTTGCTTCAAAACGAGA	2.13e-14	63.9
piR-mmu-51672316	ref|NC_005089.1|	32	16299	100	32	YES	0	0	0	1	32	8734	8765	100	TAACCCTTGGCCTACTCACCAATATCCTCACA	TAACCCTTGGCCTACTCACCAATATCCTCACA	2.13e-14	63.9
piR-mmu-51673596	ref|NC_005089.1|	32	16299	100	32	YES	0	0	0	1	32	1968	1999	100	TTAGAGGCACTGCCTGCCCAGTGACTAAAGTT	TTAGAGGCACTGCCTGCCCAGTGACTAAAGTT	2.13e-14	63.9
piR-mmu-51674889	ref|NC_005089.1|	32	16299	100	32	YES	0	0	0	1	32	744	775	100	ACGTTAGGTCAAGGTGTAGCCAATGAAATGGG	ACGTTAGGTCAAGGTGTAGCCAATGAAATGGG	2.13e-14	63.9
piR-mmu-51678793	ref|NC_005089.1|	32	16299	100	32	YES	0	0	0	1	32	1848	1879	100	TAACTTCTCTGTTAACCCAACACCGGAATGCC	TAACTTCTCTGTTAACCCAACACCGGAATGCC	2.13e-14	63.9
piR-mmu-51678926	ref|NC_005089.1|	32	16299	100	32	YES	0	0	0	1	32	11555	11586	100	TTTACAAAAAACATTAGACTGTGAATCTGACA	TTTACAAAAAACATTAGACTGTGAATCTGACA	2.13e-14	63.9
piR-mmu-51679020	ref|NC_005089.1|	32	16299	100	32	YES	0	0	0	1	32	5337	5368	100	AATCGTTGATTATTCTCAACCAATCACAAAGA	AATCGTTGATTATTCTCAACCAATCACAAAGA	2.13e-14	63.9
piR-mmu-51681734	ref|NC_005089.1|	32	16299	100	32	YES	0	0	0	1	32	3859	3890	100	ATTAAGCTATCGGGCCCATACCCCGAAAACGT	ATTAAGCTATCGGGCCCATACCCCGAAAACGT	2.13e-14	63.9
piR-mmu-51684413	ref|NC_005089.1|	32	16299	100	32	YES	0	0	0	1	32	6325	6356	100	AATGATCTCCAGCTATACTATGAGCCTTAGGC	AATGATCTCCAGCTATACTATGAGCCTTAGGC	2.13e-14	63.9
piR-mmu-51686600	ref|NC_005089.1|	32	16299	100	32	YES	0	0	0	1	32	299	330	100	AAATTTCGTGCCAGCCACCGCGGTCATACGAT	AAATTTCGTGCCAGCCACCGCGGTCATACGAT	2.13e-14	63.9
piR-mmu-51687546	ref|NC_005089.1|	32	16299	100	32	YES	0	0	0	1	32	5550	5581	100	ATTGGAGGCTTTGGAAACTGACTTGTCCCACT	ATTGGAGGCTTTGGAAACTGACTTGTCCCACT	2.13e-14	63.9
piR-mmu-51688637	ref|NC_005089.1|	32	16299	100	32	YES	0	0	0	1	32	1702	1733	100	GGTTAATCTATAACTTTATAGATGCAACACTG	GGTTAATCTATAACTTTATAGATGCAACACTG	2.13e-14	63.9
piR-mmu-51688727	ref|NC_005089.1|	32	16299	100	32	YES	0	0	0	1	32	14119	14088	100	ACGATGATTTTTCATGTCATTGGTCGCAGTTG	ACGATGATTTTTCATGTCATTGGTCGCAGTTG	2.13e-14	63.9
piR-mmu-51693461	ref|NC_005089.1|	32	16299	100	32	YES	0	0	0	1	32	11229	11260	100	ATAGCCACATGATGACTGATAGCAAGTCTAGC	ATAGCCACATGATGACTGATAGCAAGTCTAGC	2.13e-14	63.9
piR-mmu-51693799	ref|NC_005089.1|	32	16299	100	32	YES	0	0	0	1	32	493	524	100	ATTAGATACCCCACTATGCTTAGCCATAAACC	ATTAGATACCCCACTATGCTTAGCCATAAACC	2.13e-14	63.9
piR-mmu-51694198	ref|NC_005089.1|	32	16299	100	32	YES	0	0	0	1	32	585	616	100	AAAGGACTTGGCGGTACTTTATATCCATCTAG	AAAGGACTTGGCGGTACTTTATATCCATCTAG	2.13e-14	63.9
piR-mmu-51699223	ref|NC_005089.1|	32	16299	100	32	YES	0	0	0	1	32	893	924	100	AAGTACGCACACACCGCCCGTCACCCTCCTCA	AAGTACGCACACACCGCCCGTCACCCTCCTCA	2.13e-14	63.9
piR-mmu-51700912	ref|NC_005089.1|	32	16299	100	32	YES	0	0	0	1	32	8607	8638	100	ATGACCCACCAAACTCATGCATATCACATAGT	ATGACCCACCAAACTCATGCATATCACATAGT	2.13e-14	63.9
piR-mmu-51703111	ref|NC_005089.1|	32	16299	100	32	YES	0	0	0	1	32	9901	9932	100	ACCATAGCCTTCTCACTATCACTTCTAGGGAC	ACCATAGCCTTCTCACTATCACTTCTAGGGAC	2.13e-14	63.9
piR-mmu-51703173	ref|NC_005089.1|	32	16299	100	32	YES	0	0	0	1	32	806	837	100	ACATTACTATACCCTTTATGAAACTAAAGGAC	ACATTACTATACCCTTTATGAAACTAAAGGAC	2.13e-14	63.9
piR-mmu-51703687	ref|NC_005089.1|	32	16299	100	32	YES	0	0	0	1	32	7483	7514	100	AGACGTCCTCCACTCATGAGCAGTCCCCTCCC	AGACGTCCTCCACTCATGAGCAGTCCCCTCCC	2.13e-14	63.9
piR-mmu-51704882	ref|NC_005089.1|	32	16299	100	32	YES	0	0	0	1	32	215	246	100	TAGCCACACCCCCACGGGACTCAGCAGTGATA	TAGCCACACCCCCACGGGACTCAGCAGTGATA	2.13e-14	63.9
piR-mmu-51705467	ref|NC_005089.1|	32	16299	100	32	YES	0	0	0	1	32	2381	2412	100	AGCGCAATCCTATTTAAGAGTTCATATCGACA	AGCGCAATCCTATTTAAGAGTTCATATCGACA	2.13e-14	63.9
piR-mmu-51713467	ref|NC_005089.1|	32	16299	100	32	YES	0	0	0	1	32	346	377	100	ATCTTCGGCGTAAAACGTGTCAACTATAAATA	ATCTTCGGCGTAAAACGTGTCAACTATAAATA	2.13e-14	63.9
piR-mmu-51719562	ref|NC_005089.1|	32	16299	100	32	YES	0	0	0	1	32	8736	8767	100	ACCCTTGGCCTACTCACCAATATCCTCACAAT	ACCCTTGGCCTACTCACCAATATCCTCACAAT	2.13e-14	63.9
piR-mmu-51719966	ref|NC_005089.1|	32	16299	100	32	YES	0	0	0	1	32	4757	4788	100	ATAGCAATAATAGCTCTACTAAACCTATTCTT	ATAGCAATAATAGCTCTACTAAACCTATTCTT	2.13e-14	63.9
piR-mmu-51720414	ref|NC_005089.1|	32	16299	100	32	YES	0	0	0	1	32	894	925	100	AGTACGCACACACCGCCCGTCACCCTCCTCAA	AGTACGCACACACCGCCCGTCACCCTCCTCAA	2.13e-14	63.9
piR-mmu-51721291	ref|NC_005089.1|	32	16299	100	32	YES	0	0	0	1	32	10221	10252	100	AGCCCTAAAAAAACCTGAACAAACGTAACCTC	AGCCCTAAAAAAACCTGAACAAACGTAACCTC	2.13e-14	63.9
piR-mmu-51721420	ref|NC_005089.1|	32	16299	100	32	YES	0	0	0	1	32	13003	13034	100	TGTACAGCATACGAATCATTTACTTCGTAACA	TGTACAGCATACGAATCATTTACTTCGTAACA	2.13e-14	63.9
piR-mmu-51721487	ref|NC_005089.1|	32	16299	100	32	YES	0	0	0	1	32	14111	14142	100	AATCATCGTTGTAATTCAACTACAGAAACACC	AATCATCGTTGTAATTCAACTACAGAAACACC	2.13e-14	63.9
piR-mmu-51723445	ref|NC_005089.1|	32	16299	100	32	YES	0	0	0	1	32	11821	11852	100	TTAAACACATCAACTTCCCACTGTACACCACC	TTAAACACATCAACTTCCCACTGTACACCACC	2.13e-14	63.9
piR-mmu-51724756	ref|NC_005089.1|	32	16299	100	32	YES	0	0	0	1	32	1168	1199	100	TATTGGAGAAAGAAATTCGTACATCTAGGAGC	TATTGGAGAAAGAAATTCGTACATCTAGGAGC	2.13e-14	63.9
piR-mmu-51734931	ref|NC_005089.1|	32	16299	100	32	YES	0	0	0	1	32	117	148	100	TGCAAACCTCCATAGACCGGTGTAAAATCCCT	TGCAAACCTCCATAGACCGGTGTAAAATCCCT	2.13e-14	63.9
piR-mmu-51735626	ref|NC_005089.1|	32	16299	100	32	YES	0	0	0	1	32	5583	5614	100	ATAATCGGAGCCCCAGATATAGCATTCCCACG	ATAATCGGAGCCCCAGATATAGCATTCCCACG	2.13e-14	63.9
piR-mmu-51735644	ref|NC_005089.1|	32	16299	100	32	YES	0	0	0	1	32	1792	1823	100	ACCATTGTTAGTTAATCAGACTATAGGCAATA	ACCATTGTTAGTTAATCAGACTATAGGCAATA	2.13e-14	63.9
piR-mmu-51737292	ref|NC_005089.1|	32	16299	100	32	YES	0	0	0	1	32	339	370	100	ACTAATTATCTTCGGCGTAAAACGTGTCAACT	ACTAATTATCTTCGGCGTAAAACGTGTCAACT	2.13e-14	63.9
piR-mmu-51737806	ref|NC_005089.1|	32	16299	100	32	YES	0	0	0	1	32	7965	7996	100	AATAATAGGATTCCCAATCGTTGTAGCCATCA	AATAATAGGATTCCCAATCGTTGTAGCCATCA	2.13e-14	63.9
piR-mmu-51740209	ref|NC_005089.1|	32	16299	100	32	YES	0	0	0	1	32	10271	10302	100	TTTAACCAGCCTAACACTTCTATGACAAACCG	TTTAACCAGCCTAACACTTCTATGACAAACCG	2.13e-14	63.9
piR-mmu-51743094	ref|NC_005089.1|	32	16299	100	32	YES	0	0	0	1	32	15140	15171	100	ACTTATCTTAACCTGAATTGGGGGCCAACCAG	ACTTATCTTAACCTGAATTGGGGGCCAACCAG	2.13e-14	63.9
piR-mmu-51745847	ref|NC_005089.1|	32	16299	100	32	YES	0	0	0	1	32	734	765	100	AAACATAAAAACGTTAGGTCAAGGTGTAGCCA	AAACATAAAAACGTTAGGTCAAGGTGTAGCCA	2.13e-14	63.9
piR-mmu-51748902	ref|NC_005089.1|	32	16299	100	32	YES	0	0	0	1	32	3863	3894	100	AGCTATCGGGCCCATACCCCGAAAACGTTGGT	AGCTATCGGGCCCATACCCCGAAAACGTTGGT	2.13e-14	63.9
piR-mmu-51748925	ref|NC_005089.1|	32	16299	100	32	YES	0	0	0	1	32	3629	3660	100	TCTACCCCTAACACTAGCATTATGTATGTGAC	TCTACCCCTAACACTAGCATTATGTATGTGAC	2.13e-14	63.9
piR-mmu-51749131	ref|NC_005089.1|	32	16299	100	32	YES	0	0	0	1	32	546	577	100	ACTATTTGCCAGAGAACTACTAGCCATAGCTT	ACTATTTGCCAGAGAACTACTAGCCATAGCTT	2.13e-14	63.9
piR-mmu-51751578	ref|NC_005089.1|	32	16299	100	32	YES	0	0	0	1	32	3088	3119	100	TTTACTCCATTCTATGATCAGGATGAGCCTCA	TTTACTCCATTCTATGATCAGGATGAGCCTCA	2.13e-14	63.9
piR-mmu-51755180	ref|NC_005089.1|	32	16299	100	32	YES	0	0	0	1	32	956	987	100	AGACATCCGTTTATGAGAGGAGATAAGTCGTA	AGACATCCGTTTATGAGAGGAGATAAGTCGTA	2.13e-14	63.9
piR-mmu-51760661	ref|NC_005089.1|	32	16299	100	32	YES	0	0	0	1	32	10443	10474	100	AAACTCTACATCTCAATACTAATCAGCTTACA	AAACTCTACATCTCAATACTAATCAGCTTACA	2.13e-14	63.9
piR-mmu-51762851	ref|NC_005089.1|	32	16299	100	32	YES	0	0	0	1	32	10562	10593	100	TATTACCCGATGAGGGAACCAAACTGAACGCC	TATTACCCGATGAGGGAACCAAACTGAACGCC	2.13e-14	63.9
piR-mmu-51763173	ref|NC_005089.1|	32	16299	100	32	YES	0	0	0	1	32	13153	13184	100	ATATTCCACCAACCAGCATTCCAGTCCTCACA	ATATTCCACCAACCAGCATTCCAGTCCTCACA	2.13e-14	63.9
piR-mmu-51771560	ref|NC_005089.1|	32	16299	100	32	YES	0	0	0	1	32	3862	3893	100	AAGCTATCGGGCCCATACCCCGAAAACGTTGG	AAGCTATCGGGCCCATACCCCGAAAACGTTGG	2.13e-14	63.9
piR-mmu-51772877	ref|NC_005089.1|	32	16299	100	32	YES	0	0	0	1	32	2290	2321	100	ATAACCTAGACTTACAAGTCAAAGTAAAATCA	ATAACCTAGACTTACAAGTCAAAGTAAAATCA	2.13e-14	63.9
piR-mmu-51776252	ref|NC_005089.1|	32	16299	100	32	YES	0	0	0	1	32	36	67	100	AATGCTTAGATGGATAATTGTATCCCATAAAC	AATGCTTAGATGGATAATTGTATCCCATAAAC	2.13e-14	63.9
piR-mmu-51776360	ref|NC_005089.1|	32	16299	100	32	YES	0	0	0	1	32	7112	7143	100	ATTAGCTCCTTAGTCCTCTATATCATCTCGCT	ATTAGCTCCTTAGTCCTCTATATCATCTCGCT	2.13e-14	63.9
piR-mmu-51777198	ref|NC_005089.1|	32	16299	100	32	YES	0	0	0	1	32	6406	6437	100	ACTCATCCCTTGACATCGTGCTTCACGATACA	ACTCATCCCTTGACATCGTGCTTCACGATACA	2.13e-14	63.9
piR-mmu-51780664	ref|NC_005089.1|	32	16299	100	32	YES	0	0	0	1	32	7609	7640	100	TTGTGGATCTAACCATAGCTTTATGCCCATTG	TTGTGGATCTAACCATAGCTTTATGCCCATTG	2.13e-14	63.9
piR-mmu-51781043	ref|NC_005089.1|	32	16299	100	32	YES	0	0	0	1	32	632	663	100	AATCGATAAACCCCGCTCTACCTCACCATCTC	AATCGATAAACCCCGCTCTACCTCACCATCTC	2.13e-14	63.9
piR-mmu-51781497	ref|NC_005089.1|	32	16299	100	32	YES	0	0	0	1	32	747	778	100	TTAGGTCAAGGTGTAGCCAATGAAATGGGAAG	TTAGGTCAAGGTGTAGCCAATGAAATGGGAAG	2.13e-14	63.9
piR-mmu-51785572	ref|NC_005089.1|	32	16299	100	32	YES	0	0	0	1	32	9735	9766	100	ATTCTAGTCACAATTCTATCTCTAGGCCTAGC	ATTCTAGTCACAATTCTATCTCTAGGCCTAGC	2.13e-14	63.9
piR-mmu-51785764	ref|NC_005089.1|	32	16299	100	32	YES	0	0	0	1	32	10897	10928	100	TTCGCATCTCCATTATTCTAGACCCACTAACA	TTCGCATCTCCATTATTCTAGACCCACTAACA	2.13e-14	63.9
piR-mmu-51788616	ref|NC_005089.1|	32	16299	100	32	YES	0	0	0	1	32	637	668	100	ATAAACCCCGCTCTACCTCACCATCTCTTGCT	ATAAACCCCGCTCTACCTCACCATCTCTTGCT	2.13e-14	63.9
piR-mmu-51793096	ref|NC_005089.1|	32	16299	100	32	YES	0	0	0	1	32	1999	2030	100	TTAACGGCCGCGGTATCCTGACCGTGCAAAGG	TTAACGGCCGCGGTATCCTGACCGTGCAAAGG	2.13e-14	63.9
piR-mmu-51797895	ref|NC_005089.1|	32	16299	100	32	YES	0	0	0	1	32	1695	1726	100	AAAATTGGGTTAATCTATAACTTTATAGATGC	AAAATTGGGTTAATCTATAACTTTATAGATGC	2.13e-14	63.9
piR-mmu-51805357	ref|NC_005089.1|	32	16299	100	32	YES	0	0	0	1	32	666	697	100	GCTAATTCAGCCTATATACCGCCATCTTCAGC	GCTAATTCAGCCTATATACCGCCATCTTCAGC	2.13e-14	63.9
piR-mmu-51806476	ref|NC_005089.1|	32	16299	100	32	YES	0	0	0	1	32	14053	14022	100	TGTTTTAAGTTCATTATTTTTGGTTGGTTGTC	TGTTTTAAGTTCATTATTTTTGGTTGGTTGTC	2.13e-14	63.9
piR-mmu-51808624	ref|NC_005089.1|	32	16299	100	32	YES	0	0	0	1	32	8434	8465	100	TTAATACACCTAATCGGAGGAGCTACTCTAGT	TTAATACACCTAATCGGAGGAGCTACTCTAGT	2.13e-14	63.9
piR-mmu-51809449	ref|NC_005089.1|	32	16299	100	32	YES	0	0	0	1	32	12594	12625	100	ACATTATTTACAGCTATTTGTGCTCTCACCCA	ACATTATTTACAGCTATTTGTGCTCTCACCCA	2.13e-14	63.9
piR-mmu-51810574	ref|NC_005089.1|	32	16299	100	32	YES	0	0	0	1	32	7616	7647	100	TCTAACCATAGCTTTATGCCCATTGTCCTAGA	TCTAACCATAGCTTTATGCCCATTGTCCTAGA	2.13e-14	63.9
piR-mmu-51813720	ref|NC_005089.1|	32	16299	100	32	YES	0	0	0	1	32	660	691	100	TCTCTTGCTAATTCAGCCTATATACCGCCATC	TCTCTTGCTAATTCAGCCTATATACCGCCATC	2.13e-14	63.9
piR-mmu-51815232	ref|NC_005089.1|	32	16299	100	32	YES	0	0	0	1	32	6183	6214	100	ATTGTATGAGCCCACCACATATTCACAGTAGG	ATTGTATGAGCCCACCACATATTCACAGTAGG	2.13e-14	63.9
piR-mmu-51820308	ref|NC_005089.1|	32	16299	100	32	YES	0	0	0	1	32	343	374	100	ATTATCTTCGGCGTAAAACGTGTCAACTATAA	ATTATCTTCGGCGTAAAACGTGTCAACTATAA	2.13e-14	63.9
piR-mmu-51820477	ref|NC_005089.1|	32	16299	100	32	YES	0	0	0	1	32	116	147	100	ATGCAAACCTCCATAGACCGGTGTAAAATCCC	ATGCAAACCTCCATAGACCGGTGTAAAATCCC	2.13e-14	63.9
piR-mmu-51820815	ref|NC_005089.1|	32	16299	100	32	YES	0	0	0	1	32	962	993	100	CCGTTTATGAGAGGAGATAAGTCGTAACAAGG	CCGTTTATGAGAGGAGATAAGTCGTAACAAGG	2.13e-14	63.9
piR-mmu-51824459	ref|NC_005089.1|	32	16299	100	32	YES	0	0	0	1	32	2287	2318	100	ATTATAACCTAGACTTACAAGTCAAAGTAAAA	ATTATAACCTAGACTTACAAGTCAAAGTAAAA	2.13e-14	63.9
piR-mmu-51824589	ref|NC_005089.1|	32	16299	100	32	YES	0	0	0	1	32	7029	7060	100	AACTTGGTCTACAAGACGCCACATCCCCTATT	AACTTGGTCTACAAGACGCCACATCCCCTATT	2.13e-14	63.9
piR-mmu-51827760	ref|NC_005089.1|	32	16299	100	32	YES	0	0	0	1	32	2679	2710	100	AGGGTGGCAGAGCCAGGAAATTGCGTAAGACT	AGGGTGGCAGAGCCAGGAAATTGCGTAAGACT	2.13e-14	63.9
piR-mmu-51827977	ref|NC_005089.1|	32	16299	100	32	YES	0	0	0	1	32	7859	7890	100	ACATTCCCACTGGCACCTTCACCAAAATCACT	ACATTCCCACTGGCACCTTCACCAAAATCACT	2.13e-14	63.9
piR-mmu-51834383	ref|NC_005089.1|	32	16299	100	32	YES	0	0	0	1	32	12000	12031	100	ATCCTGTTTACATCTGTAGCCCTTTTTGTCAC	ATCCTGTTTACATCTGTAGCCCTTTTTGTCAC	2.13e-14	63.9
piR-mmu-51836927	ref|NC_005089.1|	32	16299	100	32	YES	0	0	0	1	32	8693	8724	100	AGGTCTAGTAATATGATTTCACTATAATTCAA	AGGTCTAGTAATATGATTTCACTATAATTCAA	2.13e-14	63.9
piR-mmu-51837679	ref|NC_005089.1|	32	16299	100	32	YES	0	0	0	1	32	8793	8824	100	CGTGAAGGAACCTACCAAGGCCACCACACTCC	CGTGAAGGAACCTACCAAGGCCACCACACTCC	2.13e-14	63.9
piR-mmu-51839813	ref|NC_005089.1|	32	16299	100	32	YES	0	0	0	1	32	4524	4555	100	ACCTCATAATCTATATTATTCTTACAGCCCCT	ACCTCATAATCTATATTATTCTTACAGCCCCT	2.13e-14	63.9
piR-mmu-51842015	ref|NC_005089.1|	32	16299	100	32	YES	0	0	0	1	32	18	49	100	ACAAAGCAAAGCACTGAAAATGCTTAGATGGA	ACAAAGCAAAGCACTGAAAATGCTTAGATGGA	2.13e-14	63.9
piR-mmu-51843382	ref|NC_005089.1|	32	16299	100	32	YES	0	0	0	1	32	2310	2341	100	AAAGTAAAATCAACATATCTTATTGACCCAGA	AAAGTAAAATCAACATATCTTATTGACCCAGA	2.13e-14	63.9
piR-mmu-51843573	ref|NC_005089.1|	32	16299	100	32	YES	0	0	0	1	32	1094	1125	100	ACTAATCCTAGCCCTAGCCCTACACAAATATA	ACTAATCCTAGCCCTAGCCCTACACAAATATA	2.13e-14	63.9
piR-mmu-51846577	ref|NC_005089.1|	32	16299	100	32	YES	0	0	0	1	32	651	682	100	ACCTCACCATCTCTTGCTAATTCAGCCTATAT	ACCTCACCATCTCTTGCTAATTCAGCCTATAT	2.13e-14	63.9
piR-mmu-51851155	ref|NC_005089.1|	32	16299	100	32	YES	0	0	0	1	32	881	912	100	AATTGAGCAATGAAGTACGCACACACCGCCCG	AATTGAGCAATGAAGTACGCACACACCGCCCG	2.13e-14	63.9
piR-mmu-51854286	ref|NC_005089.1|	32	16299	100	32	YES	0	0	0	1	32	7306	7337	100	AACCATAGGGCACCAATGATACTGAAGCTACG	AACCATAGGGCACCAATGATACTGAAGCTACG	2.13e-14	63.9
piR-mmu-51856565	ref|NC_005089.1|	32	16299	100	32	YES	0	0	0	1	32	8233	8264	100	AGTATAGCCATTCCACTATGAGCTGGAGCCGT	AGTATAGCCATTCCACTATGAGCTGGAGCCGT	2.13e-14	63.9
piR-mmu-51858721	ref|NC_005089.1|	32	16299	100	32	YES	0	0	0	1	32	9197	9228	100	CTTCATGGCTACTGGATTCCATGGACTCCATG	CTTCATGGCTACTGGATTCCATGGACTCCATG	2.13e-14	63.9
piR-mmu-51861631	ref|NC_005089.1|	32	16299	100	32	YES	0	0	0	1	32	1422	1453	100	AGCCTAACGAGCTTGGTGATAGCTGGTTACCC	AGCCTAACGAGCTTGGTGATAGCTGGTTACCC	2.13e-14	63.9
piR-mmu-51864474	ref|NC_005089.1|	32	16299	100	32	YES	0	0	0	1	32	6689	6720	100	TTCTATAGGATCATTTATTTCACTAACAGCTG	TTCTATAGGATCATTTATTTCACTAACAGCTG	2.13e-14	63.9
piR-mmu-51865151	ref|NC_005089.1|	32	16299	100	32	YES	0	0	0	1	32	1758	1789	100	ATTCTCCAGGCATACGCGTATAACAACTCGGA	ATTCTCCAGGCATACGCGTATAACAACTCGGA	2.13e-14	63.9
piR-mmu-51865283	ref|NC_005089.1|	32	16299	100	32	YES	0	0	0	1	32	7388	7419	100	AACGACCTAAAACCTGGTGAACTACGACTGCT	AACGACCTAAAACCTGGTGAACTACGACTGCT	2.13e-14	63.9
piR-mmu-51866926	ref|NC_005089.1|	32	16299	100	32	YES	0	0	0	1	32	4397	4428	100	ATTTTCATAGGGGCATGAGGAGGACTTAACCA	ATTTTCATAGGGGCATGAGGAGGACTTAACCA	2.13e-14	63.9
piR-mmu-51867284	ref|NC_005089.1|	32	16299	100	32	YES	0	0	0	1	32	2494	2525	100	AAGTCCTACGTGATCTGAGTTCAGACCGGAGC	AAGTCCTACGTGATCTGAGTTCAGACCGGAGC	2.13e-14	63.9
piR-mmu-51871038	ref|NC_005089.1|	32	16299	100	32	YES	0	0	0	1	32	2334	2365	100	GACCCAGATATATTTTGATCAACGGACCAAGT	GACCCAGATATATTTTGATCAACGGACCAAGT	2.13e-14	63.9
piR-mmu-51871134	ref|NC_005089.1|	32	16299	100	32	YES	0	0	0	1	32	9245	9276	100	ATTCCTTATTGTTTGCCTACTACGACAACTAA	ATTCCTTATTGTTTGCCTACTACGACAACTAA	2.13e-14	63.9
piR-mmu-51873603	ref|NC_005089.1|	32	16299	100	32	YES	0	0	0	1	32	11031	11062	100	TCCTCAGTTAGCCACATAGCACTTGTTATTGC	TCCTCAGTTAGCCACATAGCACTTGTTATTGC	2.13e-14	63.9
piR-mmu-51875491	ref|NC_005089.1|	32	16299	100	32	YES	0	0	0	1	32	1752	1783	100	ATTCCAATTCTCCAGGCATACGCGTATAACAA	ATTCCAATTCTCCAGGCATACGCGTATAACAA	2.13e-14	63.9
piR-mmu-51876441	ref|NC_005089.1|	32	16299	100	32	YES	0	0	0	1	32	6815	6846	100	TGGCTGCCCTCCACCATATCACACATTCGAGG	TGGCTGCCCTCCACCATATCACACATTCGAGG	2.13e-14	63.9
piR-mmu-51879099	ref|NC_005089.1|	32	16299	100	32	YES	0	0	0	1	32	205	236	100	ACACCTTGCCTAGCCACACCCCCACGGGACTC	ACACCTTGCCTAGCCACACCCCCACGGGACTC	2.13e-14	63.9
piR-mmu-51881424	ref|NC_005089.1|	32	16299	100	32	YES	0	0	0	1	32	6526	6557	100	TTTCAGGCTTCACCCTAGATGACACATGAGCA	TTTCAGGCTTCACCCTAGATGACACATGAGCA	2.13e-14	63.9
piR-mmu-51882757	ref|NC_005089.1|	32	16299	100	32	YES	0	0	0	1	32	6963	6994	100	ACATAACTTTGTCAAAGTTAAATTATAGATCA	ACATAACTTTGTCAAAGTTAAATTATAGATCA	2.13e-14	63.9
piR-mmu-51888428	ref|NC_005089.1|	32	16299	100	32	YES	0	0	0	1	32	6287	6318	100	ATTTAGCTGACTTGCAACCCTACACGGAGGTA	ATTTAGCTGACTTGCAACCCTACACGGAGGTA	2.13e-14	63.9
piR-mmu-51889023	ref|NC_005089.1|	32	16299	100	32	YES	0	0	0	1	32	6026	6057	100	TCTGTTCTGATTCTTTGGGCACCCAGAAGTTT	TCTGTTCTGATTCTTTGGGCACCCAGAAGTTT	2.13e-14	63.9
piR-mmu-51889318	ref|NC_005089.1|	32	16299	100	32	YES	0	0	0	1	32	3007	3038	100	GAGTTCCCCTACCAATACCACACCCATTAATT	GAGTTCCCCTACCAATACCACACCCATTAATT	2.13e-14	63.9
piR-mmu-51889413	ref|NC_005089.1|	32	16299	100	32	YES	0	0	0	1	32	11638	11669	100	TCATGCTTCCATGTTTAAAAACATGGCTTTCT	TCATGCTTCCATGTTTAAAAACATGGCTTTCT	2.13e-14	63.9
piR-mmu-51893071	ref|NC_005089.1|	32	16299	100	32	YES	0	0	0	1	32	6955	6986	100	AATCAATTACATAACTTTGTCAAAGTTAAATT	AATCAATTACATAACTTTGTCAAAGTTAAATT	2.13e-14	63.9
piR-mmu-51895777	ref|NC_005089.1|	32	16299	100	32	YES	0	0	0	1	32	11616	11647	100	AAAGATTGCAAGAACTGCTAATTCATGCTTCC	AAAGATTGCAAGAACTGCTAATTCATGCTTCC	2.13e-14	63.9
piR-mmu-51897241	ref|NC_005089.1|	32	16299	100	32	YES	0	0	0	1	32	347	378	100	TCTTCGGCGTAAAACGTGTCAACTATAAATAA	TCTTCGGCGTAAAACGTGTCAACTATAAATAA	2.13e-14	63.9
piR-mmu-51899087	ref|NC_005089.1|	32	16299	100	32	YES	0	0	0	1	32	6528	6559	100	TCAGGCTTCACCCTAGATGACACATGAGCAAA	TCAGGCTTCACCCTAGATGACACATGAGCAAA	2.13e-14	63.9
piR-mmu-51899150	ref|NC_005089.1|	32	16299	100	32	YES	0	0	0	1	32	1696	1727	100	AAATTGGGTTAATCTATAACTTTATAGATGCA	AAATTGGGTTAATCTATAACTTTATAGATGCA	2.13e-14	63.9
piR-mmu-51900675	ref|NC_005089.1|	32	16299	100	32	YES	0	0	0	1	32	8354	8385	100	TTATTGAAACAATTAGCCTATTTATTCAACCA	TTATTGAAACAATTAGCCTATTTATTCAACCA	2.13e-14	63.9
piR-mmu-51903301	ref|NC_005089.1|	32	16299	100	32	YES	0	0	0	1	32	6184	6215	100	TTGTATGAGCCCACCACATATTCACAGTAGGA	TTGTATGAGCCCACCACATATTCACAGTAGGA	2.13e-14	63.9
piR-mmu-51903841	ref|NC_005089.1|	32	16299	100	32	YES	0	0	0	1	32	890	921	100	ATGAAGTACGCACACACCGCCCGTCACCCTCC	ATGAAGTACGCACACACCGCCCGTCACCCTCC	2.13e-14	63.9
piR-mmu-51912385	ref|NC_005089.1|	32	16299	100	32	YES	0	0	0	1	32	7026	7057	100	TCCAACTTGGTCTACAAGACGCCACATCCCCT	TCCAACTTGGTCTACAAGACGCCACATCCCCT	2.13e-14	63.9
piR-mmu-51916092	ref|NC_005089.1|	32	16299	100	32	YES	0	0	0	1	32	11197	11228	100	TGGCCCGAGGACTTCAAATGGTCTTCCCACTT	TGGCCCGAGGACTTCAAATGGTCTTCCCACTT	2.13e-14	63.9
piR-mmu-51917812	ref|NC_005089.1|	32	16299	100	32	YES	0	0	0	1	32	8293	8324	100	AGCTCACTTGCCCACTTCCTTCCACAAGGAAC	AGCTCACTTGCCCACTTCCTTCCACAAGGAAC	2.13e-14	63.9
piR-mmu-51918302	ref|NC_005089.1|	32	16299	100	32	YES	0	0	0	1	32	8137	8168	100	ATAATTGTTTCCCTAATCATATTTATTGGATC	ATAATTGTTTCCCTAATCATATTTATTGGATC	2.13e-14	63.9
piR-mmu-51918767	ref|NC_005089.1|	32	16299	100	32	YES	0	0	0	1	32	6909	6940	100	AGCCAATCTCATATCCTATATGTCTTTCTCAA	AGCCAATCTCATATCCTATATGTCTTTCTCAA	2.13e-14	63.9
piR-mmu-51923938	ref|NC_005089.1|	32	16299	100	32	YES	0	0	0	1	32	3858	3889	100	AATTAAGCTATCGGGCCCATACCCCGAAAACG	AATTAAGCTATCGGGCCCATACCCCGAAAACG	2.13e-14	63.9
piR-mmu-51932103	ref|NC_005089.1|	32	16299	100	32	YES	0	0	0	1	32	782	813	100	TGGGCTACATTTTCTTATAAAAGAACATTACT	TGGGCTACATTTTCTTATAAAAGAACATTACT	2.13e-14	63.9
piR-mmu-51934748	ref|NC_005089.1|	32	16299	100	32	YES	0	0	0	1	32	6360	6391	100	ATTTTCTTATTTACAGTTGGTGGTCTAACCGG	ATTTTCTTATTTACAGTTGGTGGTCTAACCGG	2.13e-14	63.9
piR-mmu-51936792	ref|NC_005089.1|	32	16299	100	32	YES	0	0	0	1	32	325	356	100	TACGATTAACCCAAACTAATTATCTTCGGCGT	TACGATTAACCCAAACTAATTATCTTCGGCGT	2.13e-14	63.9
piR-mmu-51938803	ref|NC_005089.1|	32	16299	100	32	YES	0	0	0	1	32	6471	6502	100	TCAATGGGAGCAGTGTTTGCTATCATAGCAGG	TCAATGGGAGCAGTGTTTGCTATCATAGCAGG	2.13e-14	63.9
piR-mmu-51944493	ref|NC_005089.1|	32	16299	100	32	YES	0	0	0	1	32	6798	6829	100	AATTTAGAATGACTTCATGGCTGCCCTCCACC	AATTTAGAATGACTTCATGGCTGCCCTCCACC	2.13e-14	63.9
piR-mmu-51945477	ref|NC_005089.1|	32	16299	100	32	YES	0	0	0	1	32	8104	8135	100	ATCCACACACCAAAAGGACGAACATGAACCCT	ATCCACACACCAAAAGGACGAACATGAACCCT	2.13e-14	63.9
piR-mmu-51945596	ref|NC_005089.1|	32	16299	100	32	YES	0	0	0	1	32	6248	6279	100	AGCCACTATAATTATCGCAATTCCTACCGGTG	AGCCACTATAATTATCGCAATTCCTACCGGTG	2.13e-14	63.9
piR-mmu-51947006	ref|NC_005089.1|	32	16299	100	32	YES	0	0	0	1	32	1815	1846	100	TAGGCAATAATCACACTATAAATAATCCACCT	TAGGCAATAATCACACTATAAATAATCCACCT	2.13e-14	63.9
piR-mmu-51947630	ref|NC_005089.1|	32	16299	100	32	YES	0	0	0	1	32	7715	7746	100	AGCGTTAACCTTTTAAGTTAAAGTTAGAGACC	AGCGTTAACCTTTTAAGTTAAAGTTAGAGACC	2.13e-14	63.9
piR-mmu-51948152	ref|NC_005089.1|	32	16299	100	32	YES	0	0	0	1	32	184	215	100	AGCACATTAAAATAGCTTAAGACACCTTGCCT	AGCACATTAAAATAGCTTAAGACACCTTGCCT	2.13e-14	63.9
piR-mmu-51952718	ref|NC_005089.1|	32	16299	100	32	YES	0	0	0	1	32	5586	5617	100	ATCGGAGCCCCAGATATAGCATTCCCACGAAT	ATCGGAGCCCCAGATATAGCATTCCCACGAAT	2.13e-14	63.9
piR-mmu-51955643	ref|NC_005089.1|	32	16299	100	32	YES	0	0	0	1	32	545	576	100	AACTATTTGCCAGAGAACTACTAGCCATAGCT	AACTATTTGCCAGAGAACTACTAGCCATAGCT	2.13e-14	63.9
piR-mmu-51956268	ref|NC_005089.1|	32	16299	100	32	YES	0	0	0	1	32	1850	1881	100	ACTTCTCTGTTAACCCAACACCGGAATGCCTA	ACTTCTCTGTTAACCCAACACCGGAATGCCTA	2.13e-14	63.9
piR-mmu-51959518	ref|NC_005089.1|	32	16299	100	32	YES	0	0	0	1	32	9243	9274	100	ACATTCCTTATTGTTTGCCTACTACGACAACT	ACATTCCTTATTGTTTGCCTACTACGACAACT	2.13e-14	63.9
piR-mmu-51962491	ref|NC_005089.1|	32	16299	100	32	YES	0	0	0	1	32	8038	8069	100	ATCAACAACCGTCTCCATTCTTTCCAACACTG	ATCAACAACCGTCTCCATTCTTTCCAACACTG	2.13e-14	63.9
piR-mmu-51963308	ref|NC_005089.1|	32	16299	100	32	YES	0	0	0	1	32	1663	1694	100	AATTCCATAATTTACACCAACTTCCTAAACTT	AATTCCATAATTTACACCAACTTCCTAAACTT	2.13e-14	63.9
piR-mmu-51963558	ref|NC_005089.1|	32	16299	100	32	YES	0	0	0	1	32	672	703	100	TCAGCCTATATACCGCCATCTTCAGCAAACCC	TCAGCCTATATACCGCCATCTTCAGCAAACCC	2.13e-14	63.9
piR-mmu-51965170	ref|NC_005089.1|	32	16299	100	32	YES	0	0	0	1	32	1751	1782	100	AATTCCAATTCTCCAGGCATACGCGTATAACA	AATTCCAATTCTCCAGGCATACGCGTATAACA	2.13e-14	63.9
piR-mmu-51969972	ref|NC_005089.1|	32	16299	100	32	YES	0	0	0	1	32	8234	8265	100	GTATAGCCATTCCACTATGAGCTGGAGCCGTA	GTATAGCCATTCCACTATGAGCTGGAGCCGTA	2.13e-14	63.9
piR-mmu-51970916	ref|NC_005089.1|	32	16299	100	32	YES	0	0	0	1	32	5584	5615	100	TAATCGGAGCCCCAGATATAGCATTCCCACGA	TAATCGGAGCCCCAGATATAGCATTCCCACGA	2.13e-14	63.9
piR-mmu-51971522	ref|NC_005089.1|	32	16299	100	32	YES	0	0	0	1	32	605	636	100	ATATCCATCTAGAGGAGCCTGTTCTATAATCG	ATATCCATCTAGAGGAGCCTGTTCTATAATCG	2.13e-14	63.9
piR-mmu-51972481	ref|NC_005089.1|	32	16299	100	32	YES	0	0	0	1	32	884	915	100	TGAGCAATGAAGTACGCACACACCGCCCGTCA	TGAGCAATGAAGTACGCACACACCGCCCGTCA	2.13e-14	63.9
piR-mmu-51974405	ref|NC_005089.1|	32	16299	100	32	YES	0	0	0	1	32	3455	3486	100	CGCCCTAACAACTATTATCTTCCTAGGACCCC	CGCCCTAACAACTATTATCTTCCTAGGACCCC	2.13e-14	63.9
piR-mmu-51978943	ref|NC_005089.1|	32	16299	100	32	YES	0	0	0	1	32	10024	10055	100	AACTCCAACTCCATAAGCTCCATACCAATCCC	AACTCCAACTCCATAAGCTCCATACCAATCCC	2.13e-14	63.9
piR-mmu-51983407	ref|NC_005089.1|	32	16299	100	32	YES	0	0	0	1	32	290	321	100	AGGGTTGGTAAATTTCGTGCCAGCCACCGCGG	AGGGTTGGTAAATTTCGTGCCAGCCACCGCGG	2.13e-14	63.9
piR-mmu-51988549	ref|NC_005089.1|	32	16299	100	32	YES	0	0	0	1	32	5334	5365	100	ATTAATCGTTGATTATTCTCAACCAATCACAA	ATTAATCGTTGATTATTCTCAACCAATCACAA	2.13e-14	63.9
piR-mmu-51990310	ref|NC_005089.1|	32	16299	100	32	YES	0	0	0	1	32	8382	8413	100	ACCAATGGCATTAGCAGTCCGGCTTACAGCTA	ACCAATGGCATTAGCAGTCCGGCTTACAGCTA	2.13e-14	63.9
piR-mmu-51990356	ref|NC_005089.1|	32	16299	100	32	YES	0	0	0	1	32	9195	9226	100	TTCTTCATGGCTACTGGATTCCATGGACTCCA	TTCTTCATGGCTACTGGATTCCATGGACTCCA	2.13e-14	63.9
piR-mmu-51991098	ref|NC_005089.1|	32	16299	100	32	YES	0	0	0	1	32	2955	2986	100	TCCTTATTTATTATTGCACCTACCCTATCACT	TCCTTATTTATTATTGCACCTACCCTATCACT	2.13e-14	63.9
piR-mmu-51993553	ref|NC_005089.1|	32	16299	100	32	YES	0	0	0	1	32	6470	6501	100	ATCAATGGGAGCAGTGTTTGCTATCATAGCAG	ATCAATGGGAGCAGTGTTTGCTATCATAGCAG	2.13e-14	63.9
piR-mmu-51993985	ref|NC_005089.1|	32	16299	100	32	YES	0	0	0	1	32	963	994	100	CGTTTATGAGAGGAGATAAGTCGTAACAAGGT	CGTTTATGAGAGGAGATAAGTCGTAACAAGGT	2.13e-14	63.9
piR-mmu-51994305	ref|NC_005089.1|	32	16299	100	32	YES	0	0	0	1	32	5052	5021	100	TTCAATAGATGTAGGATGAAGTCTTACAGTCC	TTCAATAGATGTAGGATGAAGTCTTACAGTCC	2.13e-14	63.9
piR-mmu-51995782	ref|NC_005089.1|	32	16299	100	32	YES	0	0	0	1	32	14109	14078	100	TTCATGTCATTGGTCGCAGTTGAATGCTGTGT	TTCATGTCATTGGTCGCAGTTGAATGCTGTGT	2.13e-14	63.9
piR-mmu-51995817	ref|NC_005089.1|	32	16299	100	32	YES	0	0	0	1	32	10329	10360	100	ATATTCTCCTCAGACCCCCTATCCACACCATT	ATATTCTCCTCAGACCCCCTATCCACACCATT	2.13e-14	63.9
piR-mmu-51998003	ref|NC_005089.1|	32	16299	100	32	YES	0	0	0	1	32	1038	1069	100	AATATTAAAGCATCTGGCCTACACCCAGAAGA	AATATTAAAGCATCTGGCCTACACCCAGAAGA	2.13e-14	63.9
piR-mmu-51998678	ref|NC_005089.1|	32	16299	100	32	YES	0	0	0	1	32	7025	7056	100	TTCCAACTTGGTCTACAAGACGCCACATCCCC	TTCCAACTTGGTCTACAAGACGCCACATCCCC	2.13e-14	63.9
piR-mmu-51999614	ref|NC_005089.1|	32	16299	100	32	YES	0	0	0	1	32	11240	11271	100	ATGACTGATAGCAAGTCTAGCTAATCTAGCTC	ATGACTGATAGCAAGTCTAGCTAATCTAGCTC	2.13e-14	63.9
piR-mmu-52000432	ref|NC_005089.1|	32	16299	100	32	YES	0	0	0	1	32	14283	14314	100	ACAGGTCTTTTCTTAGCCATACACTACACATC	ACAGGTCTTTTCTTAGCCATACACTACACATC	2.13e-14	63.9
piR-mmu-52001407	ref|NC_005089.1|	32	16299	100	32	YES	0	0	0	1	32	8232	8263	100	AAGTATAGCCATTCCACTATGAGCTGGAGCCG	AAGTATAGCCATTCCACTATGAGCTGGAGCCG	2.13e-14	63.9
piR-mmu-52001696	ref|NC_005089.1|	32	16299	100	32	YES	0	0	0	1	32	4037	4068	100	CCCATACTAATCAACAAAAAAAACCCACGATC	CCCATACTAATCAACAAAAAAAACCCACGATC	2.13e-14	63.9
piR-mmu-52004899	ref|NC_005089.1|	32	16299	100	32	YES	0	0	0	1	32	8319	8350	100	AGGAACTCCAATTTCACTAATTCCAATACTTA	AGGAACTCCAATTTCACTAATTCCAATACTTA	2.13e-14	63.9
piR-mmu-52005782	ref|NC_005089.1|	32	16299	100	32	YES	0	0	0	1	32	130	161	100	AGACCGGTGTAAAATCCCTTAAACATTTACTT	AGACCGGTGTAAAATCCCTTAAACATTTACTT	2.13e-14	63.9
piR-mmu-52008177	ref|NC_005089.1|	32	16299	100	32	YES	0	0	0	1	32	6641	6672	100	ACGCTACTCAGACTACCCAGATGCTTACACCA	ACGCTACTCAGACTACCCAGATGCTTACACCA	2.13e-14	63.9
piR-mmu-52010415	ref|NC_005089.1|	32	16299	100	32	YES	0	0	0	1	32	5822	5853	100	TACCACTATTATCAACATGAAACCCCCAGCCA	TACCACTATTATCAACATGAAACCCCCAGCCA	2.13e-14	63.9
piR-mmu-52013173	ref|NC_005089.1|	32	16299	100	32	YES	0	0	0	1	32	988	1019	100	ACAAGGTAAGCATACTGGAAAGTGTGCTTGGA	ACAAGGTAAGCATACTGGAAAGTGTGCTTGGA	2.13e-14	63.9
piR-mmu-52013838	ref|NC_005089.1|	32	16299	100	32	YES	0	0	0	1	32	2421	2452	100	TTACGACCTCGATGTTGGATCAGGACATCCCA	TTACGACCTCGATGTTGGATCAGGACATCCCA	2.13e-14	63.9
piR-mmu-52019790	ref|NC_005089.1|	32	16299	100	32	YES	0	0	0	1	32	11433	11402	100	TATGGTTGGTTAGTTTGCCGCGTTGGGTGGTA	TATGGTTGGTTAGTTTGCCGCGTTGGGTGGTA	2.13e-14	63.9
piR-mmu-52021213	ref|NC_005089.1|	32	16299	100	32	YES	0	0	0	1	32	2396	2427	100	AAGAGTTCATATCGACAATTAGGGTTTACGAC	AAGAGTTCATATCGACAATTAGGGTTTACGAC	2.13e-14	63.9
piR-mmu-52023453	ref|NC_005089.1|	32	16299	100	32	YES	0	0	0	1	32	3917	3948	100	AATCCTATCACCCTTGCCATCATCTACTTCAC	AATCCTATCACCCTTGCCATCATCTACTTCAC	2.13e-14	63.9
piR-mmu-52027189	ref|NC_005089.1|	32	16299	100	32	YES	0	0	0	1	32	2322	2353	100	ACATATCTTATTGACCCAGATATATTTTGATC	ACATATCTTATTGACCCAGATATATTTTGATC	2.13e-14	63.9
piR-mmu-52030893	ref|NC_005089.1|	32	16299	100	32	YES	0	0	0	1	32	1700	1731	100	TGGGTTAATCTATAACTTTATAGATGCAACAC	TGGGTTAATCTATAACTTTATAGATGCAACAC	2.13e-14	63.9
piR-mmu-52031003	ref|NC_005089.1|	32	16299	100	32	YES	0	0	0	1	32	7042	7073	100	AGACGCCACATCCCCTATTATAGAAGAGCTAA	AGACGCCACATCCCCTATTATAGAAGAGCTAA	2.13e-14	63.9
piR-mmu-52031377	ref|NC_005089.1|	32	16299	100	32	YES	0	0	0	1	32	10039	10070	100	AGCTCCATACCAATCCCCATCACCATCTTAGT	AGCTCCATACCAATCCCCATCACCATCTTAGT	2.13e-14	63.9
piR-mmu-52032771	ref|NC_005089.1|	32	16299	100	32	YES	0	0	0	1	32	6124	6155	100	AACCTTTCGGCTATATAGGAATAGTATGAGCA	AACCTTTCGGCTATATAGGAATAGTATGAGCA	2.13e-14	63.9
piR-mmu-52041230	ref|NC_005089.1|	32	16299	100	32	YES	0	0	0	1	32	955	986	100	TAGACATCCGTTTATGAGAGGAGATAAGTCGT	TAGACATCCGTTTATGAGAGGAGATAAGTCGT	2.13e-14	63.9
piR-mmu-52042317	ref|NC_005089.1|	32	16299	100	32	YES	0	0	0	1	32	10195	10226	100	TGCTACTACCACTAACCTGACTATCAAGCCCT	TGCTACTACCACTAACCTGACTATCAAGCCCT	2.13e-14	63.9
piR-mmu-52042744	ref|NC_005089.1|	32	16299	100	32	YES	0	0	0	1	32	1597	1628	100	ACCATTGTAGGCCTAAAAGCAGCCACCAATAA	ACCATTGTAGGCCTAAAAGCAGCCACCAATAA	2.13e-14	63.9
piR-mmu-52044614	ref|NC_005089.1|	32	16299	100	32	YES	0	0	0	1	32	10702	10733	100	TATCATTCACAACACACACCTTAGACGCTTCA	TATCATTCACAACACACACCTTAGACGCTTCA	2.13e-14	63.9
piR-mmu-52045601	ref|NC_005089.1|	32	16299	100	32	YES	0	0	0	1	32	941	972	100	ACATAATTAATTTCTAGACATCCGTTTATGAG	ACATAATTAATTTCTAGACATCCGTTTATGAG	2.13e-14	63.9
piR-mmu-52045699	ref|NC_005089.1|	32	16299	100	32	YES	0	0	0	1	32	14969	15000	100	ATTTGCATACGCCATTCTACGCTCAATCCCCA	ATTTGCATACGCCATTCTACGCTCAATCCCCA	2.13e-14	63.9
piR-mmu-52045710	ref|NC_005089.1|	32	16299	100	32	YES	0	0	0	1	32	5566	5597	100	ACTGACTTGTCCCACTAATAATCGGAGCCCCA	ACTGACTTGTCCCACTAATAATCGGAGCCCCA	2.13e-14	63.9
piR-mmu-52046508	ref|NC_005089.1|	32	16299	100	32	YES	0	0	0	1	32	11193	11224	100	ATCATGGCCCGAGGACTTCAAATGGTCTTCCC	ATCATGGCCCGAGGACTTCAAATGGTCTTCCC	2.13e-14	63.9
piR-mmu-52049181	ref|NC_005089.1|	32	16299	100	32	YES	0	0	0	1	32	4166	4197	100	ATATTTCAACAACAAACAAACGGTCTTATCCT	ATATTTCAACAACAAACAAACGGTCTTATCCT	2.13e-14	63.9
piR-mmu-52050503	ref|NC_005089.1|	32	16299	100	32	YES	0	0	0	1	32	6672	6703	100	ACATGAAACACTGTCTCTTCTATAGGATCATT	ACATGAAACACTGTCTCTTCTATAGGATCATT	2.13e-14	63.9
piR-mmu-52051105	ref|NC_005089.1|	32	16299	100	32	YES	0	0	0	1	32	6780	6811	100	GTATCGTATGCTTCAACAAATTTAGAATGACT	GTATCGTATGCTTCAACAAATTTAGAATGACT	2.13e-14	63.9
piR-mmu-52051318	ref|NC_005089.1|	32	16299	100	32	YES	0	0	0	1	32	15236	15267	100	TCTTATACCAATCTCAGGAATTATCGAAGACA	TCTTATACCAATCTCAGGAATTATCGAAGACA	2.13e-14	63.9
piR-mmu-52051646	ref|NC_005089.1|	32	16299	100	32	YES	0	0	0	1	32	7591	7622	100	TGGCCAATGCTCTGAAATTTGTGGATCTAACC	TGGCCAATGCTCTGAAATTTGTGGATCTAACC	2.13e-14	63.9
piR-mmu-52054498	ref|NC_005089.1|	32	16299	100	32	YES	0	0	0	1	32	8119	8150	100	GGACGAACATGAACCCTAATAATTGTTTCCCT	GGACGAACATGAACCCTAATAATTGTTTCCCT	2.13e-14	63.9
piR-mmu-52054815	ref|NC_005089.1|	32	16299	100	32	YES	0	0	0	1	32	9294	9325	100	AAACATCACTTCGGATTTGAAGCCGCAGCATG	AAACATCACTTCGGATTTGAAGCCGCAGCATG	2.13e-14	63.9
piR-mmu-52056104	ref|NC_005089.1|	32	16299	100	32	YES	0	0	0	1	32	5949	5980	100	ATACTACTAACAGACCGCAACCTAAACACAAC	ATACTACTAACAGACCGCAACCTAAACACAAC	2.13e-14	63.9
piR-mmu-52059656	ref|NC_005089.1|	32	16299	100	32	YES	0	0	0	1	32	7866	7897	100	CACTGGCACCTTCACCAAAATCACTAACAACC	CACTGGCACCTTCACCAAAATCACTAACAACC	2.13e-14	63.9
piR-mmu-52059677	ref|NC_005089.1|	32	16299	100	32	YES	0	0	0	1	32	8936	8967	100	TGATCTAGGAGGCTGCTGACCTCCAACAGGAA	TGATCTAGGAGGCTGCTGACCTCCAACAGGAA	2.13e-14	63.9
piR-mmu-52063520	ref|NC_005089.1|	32	16299	100	32	YES	0	0	0	1	32	7230	7261	100	TTATCATAATTGCTCTCCCCTCTCTACGCATT	TTATCATAATTGCTCTCCCCTCTCTACGCATT	2.13e-14	63.9
piR-mmu-52064096	ref|NC_005089.1|	32	16299	100	32	YES	0	0	0	1	32	6635	6666	100	ACCACGACGCTACTCAGACTACCCAGATGCTT	ACCACGACGCTACTCAGACTACCCAGATGCTT	2.13e-14	63.9
piR-mmu-52065317	ref|NC_005089.1|	32	16299	100	32	YES	0	0	0	1	32	1506	1537	100	AAAAGTAAGTTTAGATTATAGCCAAAAGAGGG	AAAAGTAAGTTTAGATTATAGCCAAAAGAGGG	2.13e-14	63.9
piR-mmu-52065941	ref|NC_005089.1|	32	16299	100	32	YES	0	0	0	1	32	5469	5500	100	TTAGGAGATGACCAAATTTACAATGTTATCGT	TTAGGAGATGACCAAATTTACAATGTTATCGT	2.13e-14	63.9
piR-mmu-52067173	ref|NC_005089.1|	32	16299	100	32	YES	0	0	0	1	32	7179	7210	100	TAGATGCACAAGAAGTTGAAACCATTTGAACT	TAGATGCACAAGAAGTTGAAACCATTTGAACT	2.13e-14	63.9
piR-mmu-52068003	ref|NC_005089.1|	32	16299	100	32	YES	0	0	0	1	32	9886	9917	100	ACCTTCTTCAACCTCACCATAGCCTTCTCACT	ACCTTCTTCAACCTCACCATAGCCTTCTCACT	2.13e-14	63.9
piR-mmu-52069653	ref|NC_005089.1|	32	16299	100	32	YES	0	0	0	1	32	1131	1162	100	ACTATTATATAAATCAAAACATTTATCCTACT	ACTATTATATAAATCAAAACATTTATCCTACT	2.13e-14	63.9
piR-mmu-52072112	ref|NC_005089.1|	32	16299	100	32	YES	0	0	0	1	32	1520	1551	100	ATTATAGCCAAAAGAGGGACAGCTCTTCTGGA	ATTATAGCCAAAAGAGGGACAGCTCTTCTGGA	2.13e-14	63.9
piR-mmu-52075670	ref|NC_005089.1|	32	16299	100	32	YES	0	0	0	1	32	9827	9858	100	AATTAATGATTTCGACTCATTAGATTATGATG	AATTAATGATTTCGACTCATTAGATTATGATG	2.13e-14	63.9
piR-mmu-52080244	ref|NC_005089.1|	32	16299	100	32	YES	0	0	0	1	32	8105	8136	100	TCCACACACCAAAAGGACGAACATGAACCCTA	TCCACACACCAAAAGGACGAACATGAACCCTA	2.13e-14	63.9
piR-mmu-52080580	ref|NC_005089.1|	32	16299	100	32	YES	0	0	0	1	32	11436	11467	100	ATTAACCTCCAACCCTCACACACACGAGAACT	ATTAACCTCCAACCCTCACACACACGAGAACT	2.13e-14	63.9
piR-mmu-52082178	ref|NC_005089.1|	32	16299	100	32	YES	0	0	0	1	32	10630	10661	100	TCGGTTCTATTCCACTGCTAATTGCCCTCATC	TCGGTTCTATTCCACTGCTAATTGCCCTCATC	2.13e-14	63.9
piR-mmu-52085192	ref|NC_005089.1|	32	16299	100	32	YES	0	0	0	1	32	6402	6433	100	TCCAACTCATCCCTTGACATCGTGCTTCACGA	TCCAACTCATCCCTTGACATCGTGCTTCACGA	2.13e-14	63.9
piR-mmu-52089171	ref|NC_005089.1|	32	16299	100	32	YES	0	0	0	1	32	10316	10347	100	AAACTTTTCAAATATATTCTCCTCAGACCCCC	AAACTTTTCAAATATATTCTCCTCAGACCCCC	2.13e-14	63.9
piR-mmu-52090474	ref|NC_005089.1|	32	16299	100	32	YES	0	0	0	1	32	5886	5917	100	TCCGTACTTATTACAGCCGTACTGCTCCTATT	TCCGTACTTATTACAGCCGTACTGCTCCTATT	2.13e-14	63.9
piR-mmu-52092383	ref|NC_005089.1|	32	16299	100	32	YES	0	0	0	1	32	1382	1413	100	TGTGGCAAAATAGTGAGAAGATTTTTAGGTAG	TGTGGCAAAATAGTGAGAAGATTTTTAGGTAG	2.13e-14	63.9
piR-mmu-52099500	ref|NC_005089.1|	32	16299	100	32	YES	0	0	0	1	32	11565	11596	100	ACATTAGACTGTGAATCTGACAACAGGAAATA	ACATTAGACTGTGAATCTGACAACAGGAAATA	2.13e-14	63.9
piR-mmu-52101941	ref|NC_005089.1|	32	16299	100	32	YES	0	0	0	1	32	6220	6251	100	ATGTAGACACACGAGCTTACTTTACATCAGCC	ATGTAGACACACGAGCTTACTTTACATCAGCC	2.13e-14	63.9
piR-mmu-52102017	ref|NC_005089.1|	32	16299	100	32	YES	0	0	0	1	32	11073	11104	100	ATCCAAACTCCATGAAGCTTCATAGGAGCAAC	ATCCAAACTCCATGAAGCTTCATAGGAGCAAC	2.13e-14	63.9
piR-mmu-52102183	ref|NC_005089.1|	32	16299	100	32	YES	0	0	0	1	32	7625	7656	100	AGCTTTATGCCCATTGTCCTAGAAATGGTTCC	AGCTTTATGCCCATTGTCCTAGAAATGGTTCC	2.13e-14	63.9
piR-mmu-52102644	ref|NC_005089.1|	32	16299	100	32	YES	0	0	0	1	32	1706	1737	100	AATCTATAACTTTATAGATGCAACACTGTTAG	AATCTATAACTTTATAGATGCAACACTGTTAG	2.13e-14	63.9
piR-mmu-52110002	ref|NC_005089.1|	32	16299	100	32	YES	0	0	0	1	32	6782	6813	100	ATCGTATGCTTCAACAAATTTAGAATGACTTC	ATCGTATGCTTCAACAAATTTAGAATGACTTC	2.13e-14	63.9
piR-mmu-52110363	ref|NC_005089.1|	32	16299	100	32	YES	0	0	0	1	32	9277	9308	100	AATTTCACTTCACATCAAAACATCACTTCGGA	AATTTCACTTCACATCAAAACATCACTTCGGA	2.13e-14	63.9
piR-mmu-52114489	ref|NC_005089.1|	32	16299	100	32	YES	0	0	0	1	32	1714	1745	100	ACTTTATAGATGCAACACTGTTAGTATGAGTA	ACTTTATAGATGCAACACTGTTAGTATGAGTA	2.13e-14	63.9
piR-mmu-52117426	ref|NC_005089.1|	32	16299	100	32	YES	0	0	0	1	32	9003	9034	100	AATACTTCAGTACTTCTAGCATCAGGTGTTTC	AATACTTCAGTACTTCTAGCATCAGGTGTTTC	2.13e-14	63.9
piR-mmu-52117977	ref|NC_005089.1|	32	16299	100	32	YES	0	0	0	1	32	811	842	100	ACTATACCCTTTATGAAACTAAAGGACTAAGG	ACTATACCCTTTATGAAACTAAAGGACTAAGG	2.13e-14	63.9
piR-mmu-52120703	ref|NC_005089.1|	32	16299	100	32	YES	0	0	0	1	32	2407	2438	100	TCGACAATTAGGGTTTACGACCTCGATGTTGG	TCGACAATTAGGGTTTACGACCTCGATGTTGG	2.13e-14	63.9
piR-mmu-52122304	ref|NC_005089.1|	32	16299	100	32	YES	0	0	0	1	32	14122	14091	100	ACAACGATGATTTTTCATGTCATTGGTCGCAG	ACAACGATGATTTTTCATGTCATTGGTCGCAG	2.13e-14	63.9
piR-mmu-52124202	ref|NC_005089.1|	32	16299	100	32	YES	0	0	0	1	32	7033	7064	100	TGGTCTACAAGACGCCACATCCCCTATTATAG	TGGTCTACAAGACGCCACATCCCCTATTATAG	2.13e-14	63.9
piR-mmu-52125649	ref|NC_005089.1|	32	16299	100	32	YES	0	0	0	1	32	6708	6739	100	TCACTAACAGCTGTTCTCATCATGATCTTTAT	TCACTAACAGCTGTTCTCATCATGATCTTTAT	2.13e-14	63.9
piR-mmu-52128134	ref|NC_005089.1|	32	16299	100	32	YES	0	0	0	1	32	7078	7109	100	TTTCCATGATCACACACTAATAATTGTTTTCC	TTTCCATGATCACACACTAATAATTGTTTTCC	2.13e-14	63.9
piR-mmu-52133636	ref|NC_005089.1|	32	16299	100	32	YES	0	0	0	1	32	934	965	100	AAACTTAACATAATTAATTTCTAGACATCCGT	AAACTTAACATAATTAATTTCTAGACATCCGT	2.13e-14	63.9
piR-mmu-52137105	ref|NC_005089.1|	32	16299	100	32	YES	0	0	0	1	32	9086	9117	100	TCAAGCCCTACTAATTACCATTATACTAGGAC	TCAAGCCCTACTAATTACCATTATACTAGGAC	2.13e-14	63.9
piR-mmu-52138022	ref|NC_005089.1|	32	16299	100	32	YES	0	0	0	1	32	7232	7263	100	ATCATAATTGCTCTCCCCTCTCTACGCATTCT	ATCATAATTGCTCTCCCCTCTCTACGCATTCT	2.13e-14	63.9
piR-mmu-52139752	ref|NC_005089.1|	32	16299	100	32	YES	0	0	0	1	32	7986	8017	100	TGTAGCCATCATTATATTTCCTTCAATCCTAT	TGTAGCCATCATTATATTTCCTTCAATCCTAT	2.13e-14	63.9
piR-mmu-52146056	ref|NC_005089.1|	32	16299	100	32	YES	0	0	0	1	32	6442	6473	100	ATGTAGTAGCCCATTTCCACTATGTTCTATCA	ATGTAGTAGCCCATTTCCACTATGTTCTATCA	2.13e-14	63.9
piR-mmu-52147281	ref|NC_005089.1|	32	16299	100	32	YES	0	0	0	1	32	958	989	100	ACATCCGTTTATGAGAGGAGATAAGTCGTAAC	ACATCCGTTTATGAGAGGAGATAAGTCGTAAC	2.13e-14	63.9
piR-mmu-52148156	ref|NC_005089.1|	32	16299	100	32	YES	0	0	0	1	32	6557	6588	100	AAAAGCCCACTTCGCCATCATATTCGTAGGAG	AAAAGCCCACTTCGCCATCATATTCGTAGGAG	2.13e-14	63.9
piR-mmu-52148303	ref|NC_005089.1|	32	16299	100	32	YES	0	0	0	1	32	462	493	100	ATAATACACGACAGCTAAGACCCAAACTGGGA	ATAATACACGACAGCTAAGACCCAAACTGGGA	2.13e-14	63.9
piR-mmu-52154409	ref|NC_005089.1|	32	16299	100	32	YES	0	0	0	1	32	8532	8563	100	AGAATTTGCAGTAGCATTAATTCAAGCCTACG	AGAATTTGCAGTAGCATTAATTCAAGCCTACG	2.13e-14	63.9
piR-mmu-52155183	ref|NC_005089.1|	32	16299	100	32	YES	0	0	0	1	32	2544	2575	100	TCTATTTACGATTTCTCCCAGTACGAAAGGAC	TCTATTTACGATTTCTCCCAGTACGAAAGGAC	2.13e-14	63.9
piR-mmu-52159055	ref|NC_005089.1|	32	16299	100	32	YES	0	0	0	1	32	3866	3897	100	TATCGGGCCCATACCCCGAAAACGTTGGTTTA	TATCGGGCCCATACCCCGAAAACGTTGGTTTA	2.13e-14	63.9
piR-mmu-52159517	ref|NC_005089.1|	32	16299	100	32	YES	0	0	0	1	32	6863	6894	100	AGTAAAATAAGAAAGGAAGGAATCGAACCCCC	AGTAAAATAAGAAAGGAAGGAATCGAACCCCC	2.13e-14	63.9
piR-mmu-52159892	ref|NC_005089.1|	32	16299	100	32	YES	0	0	0	1	32	6952	6983	100	TAAAATCAATTACATAACTTTGTCAAAGTTAA	TAAAATCAATTACATAACTTTGTCAAAGTTAA	2.13e-14	63.9
piR-mmu-52159958	ref|NC_005089.1|	32	16299	100	32	YES	0	0	0	1	32	2994	3025	100	GCATTAAGTCTATGAGTTCCCCTACCAATACC	GCATTAAGTCTATGAGTTCCCCTACCAATACC	2.13e-14	63.9
piR-mmu-52162187	ref|NC_005089.1|	32	16299	100	32	YES	0	0	0	1	32	203	234	100	AGACACCTTGCCTAGCCACACCCCCACGGGAC	AGACACCTTGCCTAGCCACACCCCCACGGGAC	2.13e-14	63.9
piR-mmu-52163106	ref|NC_005089.1|	32	16299	100	32	YES	0	0	0	1	32	7159	7190	100	ACTAACACATACAAGCACAATAGATGCACAAG	ACTAACACATACAAGCACAATAGATGCACAAG	2.13e-14	63.9
piR-mmu-52164653	ref|NC_005089.1|	32	16299	100	32	YES	0	0	0	1	32	11572	11603	100	ACTGTGAATCTGACAACAGGAAATAAACCTCC	ACTGTGAATCTGACAACAGGAAATAAACCTCC	2.13e-14	63.9
piR-mmu-52165819	ref|NC_005089.1|	32	16299	100	32	YES	0	0	0	1	32	5427	5458	100	AGTATTTTAATTCGAGCAGAATTAGGTCAACC	AGTATTTTAATTCGAGCAGAATTAGGTCAACC	2.13e-14	63.9
piR-mmu-52166612	ref|NC_005089.1|	32	16299	100	32	YES	0	0	0	1	32	2988	3019	100	ACACTAGCATTAAGTCTATGAGTTCCCCTACC	ACACTAGCATTAAGTCTATGAGTTCCCCTACC	2.13e-14	63.9
piR-mmu-52172753	ref|NC_005089.1|	32	16299	100	32	YES	0	0	0	1	32	143	174	100	ATCCCTTAAACATTTACTTAAAATTTAAGGAG	ATCCCTTAAACATTTACTTAAAATTTAAGGAG	2.13e-14	63.9
piR-mmu-52176217	ref|NC_005089.1|	32	16299	100	32	YES	0	0	0	1	32	2349	2380	100	TGATCAACGGACCAAGTTACCCTAGGGATAAC	TGATCAACGGACCAAGTTACCCTAGGGATAAC	2.13e-14	63.9
piR-mmu-52177425	ref|NC_005089.1|	32	16299	100	32	YES	0	0	0	1	32	826	857	100	AAACTAAAGGACTAAGGAGGATTTAGTAGTAA	AAACTAAAGGACTAAGGAGGATTTAGTAGTAA	2.13e-14	63.9
piR-mmu-52177625	ref|NC_005089.1|	32	16299	100	32	YES	0	0	0	1	32	526	557	100	AAATAATTAAATTTAACAAAACTATTTGCCAG	AAATAATTAAATTTAACAAAACTATTTGCCAG	2.13e-14	63.9
piR-mmu-52180322	ref|NC_005089.1|	32	16299	100	32	YES	0	0	0	1	32	7668	7699	100	TCGAAAACTGATCTGCTTCAATAATTTAATTT	TCGAAAACTGATCTGCTTCAATAATTTAATTT	2.13e-14	63.9
piR-mmu-52182307	ref|NC_005089.1|	32	16299	100	32	YES	0	0	0	1	32	7571	7602	100	AACCGACCAGGGTTATTCTATGGCCAATGCTC	AACCGACCAGGGTTATTCTATGGCCAATGCTC	2.13e-14	63.9
piR-mmu-52186766	ref|NC_005089.1|	32	16299	100	32	YES	0	0	0	1	32	9288	9319	100	ACATCAAAACATCACTTCGGATTTGAAGCCGC	ACATCAAAACATCACTTCGGATTTGAAGCCGC	2.13e-14	63.9
piR-mmu-52188068	ref|NC_005089.1|	32	16299	100	32	YES	0	0	0	1	32	8253	8284	100	AGCTGGAGCCGTAATTACAGGCTTCCGACACA	AGCTGGAGCCGTAATTACAGGCTTCCGACACA	2.13e-14	63.9
piR-mmu-52188193	ref|NC_005089.1|	32	16299	100	32	YES	0	0	0	1	32	7178	7209	100	ATAGATGCACAAGAAGTTGAAACCATTTGAAC	ATAGATGCACAAGAAGTTGAAACCATTTGAAC	2.13e-14	63.9
piR-mmu-52190122	ref|NC_005089.1|	32	16299	100	32	YES	0	0	0	1	32	2852	2883	100	AAAAGGCCCTAACATTGTTGGTCCATACGGCA	AAAAGGCCCTAACATTGTTGGTCCATACGGCA	2.13e-14	63.9
piR-mmu-52190448	ref|NC_005089.1|	32	16299	100	32	YES	0	0	0	1	32	9905	9936	100	TAGCCTTCTCACTATCACTTCTAGGGACACTT	TAGCCTTCTCACTATCACTTCTAGGGACACTT	2.13e-14	63.9
piR-mmu-52194176	ref|NC_005089.1|	32	16299	100	32	YES	0	0	0	1	32	7233	7264	100	TCATAATTGCTCTCCCCTCTCTACGCATTCTA	TCATAATTGCTCTCCCCTCTCTACGCATTCTA	2.13e-14	63.9
piR-mmu-52194680	ref|NC_005089.1|	32	16299	100	32	YES	0	0	0	1	32	5673	5704	100	TCAATAGTAGAAGCAGGAGCAGGAACAGGATG	TCAATAGTAGAAGCAGGAGCAGGAACAGGATG	2.13e-14	63.9
piR-mmu-52195331	ref|NC_005089.1|	32	16299	100	32	YES	0	0	0	1	32	11034	11065	100	TCAGTTAGCCACATAGCACTTGTTATTGCATC	TCAGTTAGCCACATAGCACTTGTTATTGCATC	2.13e-14	63.9
piR-mmu-52199994	ref|NC_005089.1|	32	16299	100	32	YES	0	0	0	1	32	6410	6441	100	ATCCCTTGACATCGTGCTTCACGATACATACT	ATCCCTTGACATCGTGCTTCACGATACATACT	2.13e-14	63.9
piR-mmu-52203058	ref|NC_005089.1|	32	16299	100	32	YES	0	0	0	1	32	969	1000	100	TGAGAGGAGATAAGTCGTAACAAGGTAAGCAT	TGAGAGGAGATAAGTCGTAACAAGGTAAGCAT	2.13e-14	63.9
piR-mmu-52203811	ref|NC_005089.1|	32	16299	100	32	YES	0	0	0	1	32	6827	6858	100	ACCATATCACACATTCGAGGAACCAACCTATG	ACCATATCACACATTCGAGGAACCAACCTATG	2.13e-14	63.9
piR-mmu-52205168	ref|NC_005089.1|	32	16299	100	32	YES	0	0	0	1	32	8628	8659	100	TATCACATAGTTAATCCAAGTCCATGACCATT	TATCACATAGTTAATCCAAGTCCATGACCATT	2.13e-14	63.9
piR-mmu-52210817	ref|NC_005089.1|	32	16299	100	32	YES	0	0	0	1	32	2714	2745	100	AACCTTGTTCCCAGAGGTTCAAATCCTCTCCC	AACCTTGTTCCCAGAGGTTCAAATCCTCTCCC	2.13e-14	63.9
piR-mmu-52210912	ref|NC_005089.1|	32	16299	100	32	YES	0	0	0	1	32	5731	5762	100	ATCTAGCCCATGCAGGAGCATCAGTAGACCTA	ATCTAGCCCATGCAGGAGCATCAGTAGACCTA	2.13e-14	63.9
piR-mmu-52214191	ref|NC_005089.1|	32	16299	100	32	YES	0	0	0	1	32	2642	2673	100	ATATATACGTACACCCTCTAACCTAGAGAAGG	ATATATACGTACACCCTCTAACCTAGAGAAGG	2.13e-14	63.9
piR-mmu-52215236	ref|NC_005089.1|	32	16299	100	32	YES	0	0	0	1	32	864	895	100	AATAGAGAGCTTAATTGAATTGAGCAATGAAG	AATAGAGAGCTTAATTGAATTGAGCAATGAAG	2.13e-14	63.9
piR-mmu-52216568	ref|NC_005089.1|	32	16299	100	32	YES	0	0	0	1	32	2715	2746	100	ACCTTGTTCCCAGAGGTTCAAATCCTCTCCCT	ACCTTGTTCCCAGAGGTTCAAATCCTCTCCCT	2.13e-14	63.9
piR-mmu-52218087	ref|NC_005089.1|	32	16299	100	32	YES	0	0	0	1	32	549	580	100	ATTTGCCAGAGAACTACTAGCCATAGCTTAAA	ATTTGCCAGAGAACTACTAGCCATAGCTTAAA	2.13e-14	63.9
piR-mmu-52226610	ref|NC_005089.1|	32	16299	100	32	YES	0	0	0	1	32	5447	5478	100	ATTAGGTCAACCAGGTGCACTTTTAGGAGATG	ATTAGGTCAACCAGGTGCACTTTTAGGAGATG	2.13e-14	63.9
piR-mmu-52227555	ref|NC_005089.1|	32	16299	100	32	YES	0	0	0	1	32	832	863	100	AAGGACTAAGGAGGATTTAGTAGTAAATTAAG	AAGGACTAAGGAGGATTTAGTAGTAAATTAAG	2.13e-14	63.9
piR-mmu-52228733	ref|NC_005089.1|	32	16299	100	32	YES	0	0	0	1	32	10898	10929	100	TCGCATCTCCATTATTCTAGACCCACTAACAA	TCGCATCTCCATTATTCTAGACCCACTAACAA	2.13e-14	63.9
piR-mmu-52231278	ref|NC_005089.1|	32	16299	100	32	YES	0	0	0	1	32	11225	11256	100	ACTTATAGCCACATGATGACTGATAGCAAGTC	ACTTATAGCCACATGATGACTGATAGCAAGTC	2.13e-14	63.9
piR-mmu-52231704	ref|NC_005089.1|	32	16299	100	32	YES	0	0	0	1	32	301	332	100	ATTTCGTGCCAGCCACCGCGGTCATACGATTA	ATTTCGTGCCAGCCACCGCGGTCATACGATTA	2.13e-14	63.9
piR-mmu-52233303	ref|NC_005089.1|	32	16299	100	32	YES	0	0	0	1	32	987	1018	100	AACAAGGTAAGCATACTGGAAAGTGTGCTTGG	AACAAGGTAAGCATACTGGAAAGTGTGCTTGG	2.13e-14	63.9
piR-mmu-52233457	ref|NC_005089.1|	32	16299	100	32	YES	0	0	0	1	32	6908	6939	100	AAGCCAATCTCATATCCTATATGTCTTTCTCA	AAGCCAATCTCATATCCTATATGTCTTTCTCA	2.13e-14	63.9
piR-mmu-52234013	ref|NC_005089.1|	32	16299	100	32	YES	0	0	0	1	32	544	575	100	AAACTATTTGCCAGAGAACTACTAGCCATAGC	AAACTATTTGCCAGAGAACTACTAGCCATAGC	2.13e-14	63.9
piR-mmu-52247086	ref|NC_005089.1|	32	16299	100	32	YES	0	0	0	1	32	7136	7167	100	ATCTCGCTAATATTAACAACAAAACTAACACA	ATCTCGCTAATATTAACAACAAAACTAACACA	2.13e-14	63.9
piR-mmu-52250433	ref|NC_005089.1|	32	16299	100	32	YES	0	0	0	1	32	2037	2068	100	AATCACTTGTTCCTTAATTAGGGACTAGCATG	AATCACTTGTTCCTTAATTAGGGACTAGCATG	2.13e-14	63.9
piR-mmu-52252466	ref|NC_005089.1|	32	16299	100	32	YES	0	0	0	1	32	2550	2581	100	TACGATTTCTCCCAGTACGAAAGGACAAGAGA	TACGATTTCTCCCAGTACGAAAGGACAAGAGA	2.13e-14	63.9
piR-mmu-52252989	ref|NC_005089.1|	32	16299	100	32	YES	0	0	0	1	32	8103	8134	100	AATCCACACACCAAAAGGACGAACATGAACCC	AATCCACACACCAAAAGGACGAACATGAACCC	2.13e-14	63.9
piR-mmu-52256935	ref|NC_005089.1|	32	16299	100	32	YES	0	0	0	1	32	14795	14826	100	AATTCCATTTCACCCCTACTATACAATCAAAG	AATTCCATTTCACCCCTACTATACAATCAAAG	2.13e-14	63.9
piR-mmu-52258665	ref|NC_005089.1|	32	16299	100	32	YES	0	0	0	1	32	4177	4208	100	ACAAACAAACGGTCTTATCCTTAACATAACAT	ACAAACAAACGGTCTTATCCTTAACATAACAT	2.13e-14	63.9
piR-mmu-52260398	ref|NC_005089.1|	32	16299	100	32	YES	0	0	0	1	32	3998	4029	100	ATATGAGTAGGCCTGGAATTCAGCCTACTAGC	ATATGAGTAGGCCTGGAATTCAGCCTACTAGC	2.13e-14	63.9
piR-mmu-52261525	ref|NC_005089.1|	32	16299	100	32	YES	0	0	0	1	32	11432	11463	100	TATAATTAACCTCCAACCCTCACACACACGAG	TATAATTAACCTCCAACCCTCACACACACGAG	2.13e-14	63.9
piR-mmu-52263272	ref|NC_005089.1|	32	16299	100	32	YES	0	0	0	1	32	767	798	100	TGAAATGGGAAGAAATGGGCTACATTTTCTTA	TGAAATGGGAAGAAATGGGCTACATTTTCTTA	2.13e-14	63.9
piR-mmu-52267033	ref|NC_005089.1|	32	16299	100	32	YES	0	0	0	1	32	210	241	100	TTGCCTAGCCACACCCCCACGGGACTCAGCAG	TTGCCTAGCCACACCCCCACGGGACTCAGCAG	2.13e-14	63.9
piR-mmu-52270490	ref|NC_005089.1|	32	16299	100	32	YES	0	0	0	1	32	5895	5926	100	ATTACAGCCGTACTGCTCCTATTATCACTACC	ATTACAGCCGTACTGCTCCTATTATCACTACC	2.13e-14	63.9
piR-mmu-52275151	ref|NC_005089.1|	32	16299	100	32	YES	0	0	0	1	32	5320	5289	100	ATGGCTGAGTAAGCATTAGACTGTAAATCTAA	ATGGCTGAGTAAGCATTAGACTGTAAATCTAA	2.13e-14	63.9
piR-mmu-52275373	ref|NC_005089.1|	32	16299	100	32	YES	0	0	0	1	32	9088	9119	100	AAGCCCTACTAATTACCATTATACTAGGACTT	AAGCCCTACTAATTACCATTATACTAGGACTT	2.13e-14	63.9
piR-mmu-52275644	ref|NC_005089.1|	32	16299	100	32	YES	0	0	0	1	32	1368	1399	100	AATCAACTCGTCTATGTGGCAAAATAGTGAGA	AATCAACTCGTCTATGTGGCAAAATAGTGAGA	2.13e-14	63.9
piR-mmu-52275794	ref|NC_005089.1|	32	16299	100	32	YES	0	0	0	1	32	8966	8997	100	AATTTCACCACTTAACCCTCTAGAAGTCCCAC	AATTTCACCACTTAACCCTCTAGAAGTCCCAC	2.13e-14	63.9
piR-mmu-52278465	ref|NC_005089.1|	32	16299	100	32	YES	0	0	0	1	32	8561	8592	100	ACGTATTCACCCTCCTAGTAAGCCTATATCTA	ACGTATTCACCCTCCTAGTAAGCCTATATCTA	2.13e-14	63.9
piR-mmu-52278718	ref|NC_005089.1|	32	16299	100	32	YES	0	0	0	1	32	6814	6845	100	ATGGCTGCCCTCCACCATATCACACATTCGAG	ATGGCTGCCCTCCACCATATCACACATTCGAG	2.13e-14	63.9
piR-mmu-52286737	ref|NC_005089.1|	32	16299	100	32	YES	0	0	0	1	32	6840	6871	100	TTCGAGGAACCAACCTATGTAAAAGTAAAATA	TTCGAGGAACCAACCTATGTAAAAGTAAAATA	2.13e-14	63.9
piR-mmu-52287813	ref|NC_005089.1|	32	16299	100	32	YES	0	0	0	1	32	3958	3989	100	AGGTCCTGTAATCACAATATCCAGCACCAACC	AGGTCCTGTAATCACAATATCCAGCACCAACC	2.13e-14	63.9
piR-mmu-52289449	ref|NC_005089.1|	32	16299	100	32	YES	0	0	0	1	32	14670	14701	100	ACCCGATTCTTCGCTTTCCACTTCATCTTACC	ACCCGATTCTTCGCTTTCCACTTCATCTTACC	2.13e-14	63.9
piR-mmu-52290869	ref|NC_005089.1|	32	16299	100	32	YES	0	0	0	1	32	2436	2467	100	TGGATCAGGACATCCCAATGGTGTAGAAGCTA	TGGATCAGGACATCCCAATGGTGTAGAAGCTA	2.13e-14	63.9
piR-mmu-52293299	ref|NC_005089.1|	32	16299	100	32	YES	0	0	0	1	32	1909	1940	100	ACTCGGCAAACAAGAACCCCGCCTGTTTACCA	ACTCGGCAAACAAGAACCCCGCCTGTTTACCA	2.13e-14	63.9
piR-mmu-52295447	ref|NC_005089.1|	32	16299	100	32	YES	0	0	0	1	32	531	562	100	ATTAAATTTAACAAAACTATTTGCCAGAGAAC	ATTAAATTTAACAAAACTATTTGCCAGAGAAC	2.13e-14	63.9
piR-mmu-52297613	ref|NC_005089.1|	32	16299	100	32	YES	0	0	0	1	32	8466	8497	100	ATTAATAAATATTAGCCCACCAACAGCTACCA	ATTAATAAATATTAGCCCACCAACAGCTACCA	2.13e-14	63.9
piR-mmu-52298806	ref|NC_005089.1|	32	16299	100	32	YES	0	0	0	1	32	968	999	100	ATGAGAGGAGATAAGTCGTAACAAGGTAAGCA	ATGAGAGGAGATAAGTCGTAACAAGGTAAGCA	2.13e-14	63.9
piR-mmu-52299140	ref|NC_005089.1|	32	16299	100	32	YES	0	0	0	1	32	1045	1076	100	AAGCATCTGGCCTACACCCAGAAGATTTCATG	AAGCATCTGGCCTACACCCAGAAGATTTCATG	2.13e-14	63.9
piR-mmu-52301094	ref|NC_005089.1|	32	16299	100	32	YES	0	0	0	1	32	7942	7973	100	TTTGCCTCATTCATTACCCCAACAATAATAGG	TTTGCCTCATTCATTACCCCAACAATAATAGG	2.13e-14	63.9
piR-mmu-52301431	ref|NC_005089.1|	32	16299	100	32	YES	0	0	0	1	32	9278	9309	100	ATTTCACTTCACATCAAAACATCACTTCGGAT	ATTTCACTTCACATCAAAACATCACTTCGGAT	2.13e-14	63.9
piR-mmu-52303223	ref|NC_005089.1|	32	16299	100	32	YES	0	0	0	1	32	527	558	100	AATAATTAAATTTAACAAAACTATTTGCCAGA	AATAATTAAATTTAACAAAACTATTTGCCAGA	2.13e-14	63.9
piR-mmu-52306359	ref|NC_005089.1|	32	16299	100	32	YES	0	0	0	1	32	7030	7061	100	ACTTGGTCTACAAGACGCCACATCCCCTATTA	ACTTGGTCTACAAGACGCCACATCCCCTATTA	2.13e-14	63.9
piR-mmu-52309280	ref|NC_005089.1|	32	16299	100	32	YES	0	0	0	1	32	2435	2466	100	TTGGATCAGGACATCCCAATGGTGTAGAAGCT	TTGGATCAGGACATCCCAATGGTGTAGAAGCT	2.13e-14	63.9
piR-mmu-52311894	ref|NC_005089.1|	32	16299	100	32	YES	0	0	0	1	32	8895	8926	100	TTCTTCTGAGCGTTCTATCATTCTAGCCTCGT	TTCTTCTGAGCGTTCTATCATTCTAGCCTCGT	2.13e-14	63.9
piR-mmu-52312052	ref|NC_005089.1|	32	16299	100	32	YES	0	0	0	1	32	2636	2667	100	AATAAAATATATACGTACACCCTCTAACCTAG	AATAAAATATATACGTACACCCTCTAACCTAG	2.13e-14	63.9
piR-mmu-52314904	ref|NC_005089.1|	32	16299	100	32	YES	0	0	0	1	32	8381	8412	100	AACCAATGGCATTAGCAGTCCGGCTTACAGCT	AACCAATGGCATTAGCAGTCCGGCTTACAGCT	2.13e-14	63.9
piR-mmu-52315378	ref|NC_005089.1|	32	16299	100	32	YES	0	0	0	1	32	9418	9449	100	ACTTCCAATTAGTAGATTCTGAATAAACCCAG	ACTTCCAATTAGTAGATTCTGAATAAACCCAG	2.13e-14	63.9
piR-mmu-52316663	ref|NC_005089.1|	32	16299	100	32	YES	0	0	0	1	32	7238	7269	100	ATTGCTCTCCCCTCTCTACGCATTCTATATAT	ATTGCTCTCCCCTCTCTACGCATTCTATATAT	2.13e-14	63.9
piR-mmu-52319583	ref|NC_005089.1|	32	16299	100	32	YES	0	0	0	1	32	8384	8415	100	CAATGGCATTAGCAGTCCGGCTTACAGCTAAC	CAATGGCATTAGCAGTCCGGCTTACAGCTAAC	2.13e-14	63.9
piR-mmu-52321001	ref|NC_005089.1|	32	16299	100	32	YES	0	0	0	1	32	1661	1692	100	TTAATTCCATAATTTACACCAACTTCCTAAAC	TTAATTCCATAATTTACACCAACTTCCTAAAC	2.13e-14	63.9
piR-mmu-52324982	ref|NC_005089.1|	32	16299	100	32	YES	0	0	0	1	32	1664	1695	100	ATTCCATAATTTACACCAACTTCCTAAACTTA	ATTCCATAATTTACACCAACTTCCTAAACTTA	2.13e-14	63.9
piR-mmu-52325059	ref|NC_005089.1|	32	16299	100	32	YES	0	0	0	1	32	883	914	100	TTGAGCAATGAAGTACGCACACACCGCCCGTC	TTGAGCAATGAAGTACGCACACACCGCCCGTC	2.13e-14	63.9
piR-mmu-52328396	ref|NC_005089.1|	32	16299	100	32	YES	0	0	0	1	32	6611	6642	100	ACATTTCCTGGGCCTTTCAGGAATACCACGAC	ACATTTCCTGGGCCTTTCAGGAATACCACGAC	2.13e-14	63.9
piR-mmu-52333304	ref|NC_005089.1|	32	16299	100	32	YES	0	0	0	1	32	6578	6609	100	ATTCGTAGGAGTAAACATAACATTCTTCCCTC	ATTCGTAGGAGTAAACATAACATTCTTCCCTC	2.13e-14	63.9
piR-mmu-52335746	ref|NC_005089.1|	32	16299	100	32	YES	0	0	0	1	32	6149	6180	100	ATGAGCAATAATGTCTATTGGCTTTCTAGGCT	ATGAGCAATAATGTCTATTGGCTTTCTAGGCT	2.13e-14	63.9
piR-mmu-52340789	ref|NC_005089.1|	32	16299	100	32	YES	0	0	0	1	32	12495	12526	100	ATAGTAGTTGCAGGAATTTTCCTACTGGTCCG	ATAGTAGTTGCAGGAATTTTCCTACTGGTCCG	2.13e-14	63.9
piR-mmu-52342367	ref|NC_005089.1|	32	16299	100	32	YES	0	0	0	1	32	553	584	100	GCCAGAGAACTACTAGCCATAGCTTAAAACTC	GCCAGAGAACTACTAGCCATAGCTTAAAACTC	2.13e-14	63.9
piR-mmu-52342653	ref|NC_005089.1|	32	16299	100	32	YES	0	0	0	1	32	5230	5199	100	TGCAAATTCGAAGGTGTAGAGAAATCTCTACT	TGCAAATTCGAAGGTGTAGAGAAATCTCTACT	2.13e-14	63.9
piR-mmu-52342754	ref|NC_005089.1|	32	16299	100	32	YES	0	0	0	1	32	7606	7637	100	AATTTGTGGATCTAACCATAGCTTTATGCCCA	AATTTGTGGATCTAACCATAGCTTTATGCCCA	2.13e-14	63.9
piR-mmu-52348661	ref|NC_005089.1|	32	16299	100	32	YES	0	0	0	1	32	14798	14829	100	TCCATTTCACCCCTACTATACAATCAAAGATA	TCCATTTCACCCCTACTATACAATCAAAGATA	2.13e-14	63.9
piR-mmu-52350718	ref|NC_005089.1|	32	16299	100	32	YES	0	0	0	1	32	15193	15224	100	TTGGCCAACTAGCCTCCATCTCATACTTCTCA	TTGGCCAACTAGCCTCCATCTCATACTTCTCA	2.13e-14	63.9
piR-mmu-52351753	ref|NC_005089.1|	32	16299	100	32	YES	0	0	0	1	32	6807	6838	100	TGACTTCATGGCTGCCCTCCACCATATCACAC	TGACTTCATGGCTGCCCTCCACCATATCACAC	2.13e-14	63.9
piR-mmu-52352847	ref|NC_005089.1|	32	16299	100	32	YES	0	0	0	1	32	15200	15231	100	ACTAGCCTCCATCTCATACTTCTCAATCATCT	ACTAGCCTCCATCTCATACTTCTCAATCATCT	2.13e-14	63.9
piR-mmu-52356028	ref|NC_005089.1|	32	16299	100	32	YES	0	0	0	1	32	7194	7225	100	TTGAAACCATTTGAACTATTCTACCAGCTGTA	TTGAAACCATTTGAACTATTCTACCAGCTGTA	2.13e-14	63.9
piR-mmu-52356459	ref|NC_005089.1|	32	16299	100	32	YES	0	0	0	1	32	1197	1228	100	AGCTATAGAACTAGTACCGCAAGGGAAAGATG	AGCTATAGAACTAGTACCGCAAGGGAAAGATG	2.13e-14	63.9
piR-mmu-52357319	ref|NC_005089.1|	32	16299	100	32	YES	0	0	0	1	32	3812	3843	100	ATTCTCCGTGCTACCTAAACACCTTATCCTAA	ATTCTCCGTGCTACCTAAACACCTTATCCTAA	2.13e-14	63.9
piR-mmu-52357983	ref|NC_005089.1|	32	16299	100	32	YES	0	0	0	1	32	486	517	100	AACTGGGATTAGATACCCCACTATGCTTAGCC	AACTGGGATTAGATACCCCACTATGCTTAGCC	2.13e-14	63.9
piR-mmu-52363025	ref|NC_005089.1|	32	16299	100	32	YES	0	0	0	1	32	946	977	100	ATTAATTTCTAGACATCCGTTTATGAGAGGAG	ATTAATTTCTAGACATCCGTTTATGAGAGGAG	2.13e-14	63.9
piR-mmu-52370343	ref|NC_005089.1|	32	16299	100	32	YES	0	0	0	1	32	949	980	100	AATTTCTAGACATCCGTTTATGAGAGGAGATA	AATTTCTAGACATCCGTTTATGAGAGGAGATA	2.13e-14	63.9
piR-mmu-52370445	ref|NC_005089.1|	32	16299	100	32	YES	0	0	0	1	32	10116	10147	100	AGTTTCAAACACGTACGGAACAGATTACGTCC	AGTTTCAAACACGTACGGAACAGATTACGTCC	2.13e-14	63.9
piR-mmu-52372488	ref|NC_005089.1|	32	16299	100	32	YES	0	0	0	1	32	896	927	100	TACGCACACACCGCCCGTCACCCTCCTCAAAT	TACGCACACACCGCCCGTCACCCTCCTCAAAT	2.13e-14	63.9
piR-mmu-52376242	ref|NC_005089.1|	32	16299	100	32	YES	0	0	0	1	32	1513	1544	100	AGTTTAGATTATAGCCAAAAGAGGGACAGCTC	AGTTTAGATTATAGCCAAAAGAGGGACAGCTC	2.13e-14	63.9
piR-mmu-52376385	ref|NC_005089.1|	32	16299	100	32	YES	0	0	0	1	32	12006	12037	100	TTTACATCTGTAGCCCTTTTTGTCACATGATC	TTTACATCTGTAGCCCTTTTTGTCACATGATC	2.13e-14	63.9
piR-mmu-52376691	ref|NC_005089.1|	32	16299	100	32	YES	0	0	0	1	32	9239	9270	100	ATCAACATTCCTTATTGTTTGCCTACTACGAC	ATCAACATTCCTTATTGTTTGCCTACTACGAC	2.13e-14	63.9
piR-mmu-52377425	ref|NC_005089.1|	32	16299	100	32	YES	0	0	0	1	32	7298	7329	100	ACCGTTAAAACCATAGGGCACCAATGATACTG	ACCGTTAAAACCATAGGGCACCAATGATACTG	2.13e-14	63.9
piR-mmu-52381320	ref|NC_005089.1|	32	16299	100	32	YES	0	0	0	1	32	1525	1556	100	AGCCAAAAGAGGGACAGCTCTTCTGGAACGGA	AGCCAAAAGAGGGACAGCTCTTCTGGAACGGA	2.13e-14	63.9
piR-mmu-52384659	ref|NC_005089.1|	32	16299	100	32	YES	0	0	0	1	32	96	127	100	AATTAGAGGTAAAATTACACATGCAAACCTCC	AATTAGAGGTAAAATTACACATGCAAACCTCC	2.13e-14	63.9
piR-mmu-52388987	ref|NC_005089.1|	32	16299	100	32	YES	0	0	0	1	32	5502	5533	100	ACTGCCCATGCTTTTGTTATAATTTTCTTCAT	ACTGCCCATGCTTTTGTTATAATTTTCTTCAT	2.13e-14	63.9
piR-mmu-52389420	ref|NC_005089.1|	32	16299	100	32	YES	0	0	0	1	32	13606	13637	100	AGCTACTACCATCATTCAAGTAGCACAACTAT	AGCTACTACCATCATTCAAGTAGCACAACTAT	2.13e-14	63.9
piR-mmu-52389527	ref|NC_005089.1|	32	16299	100	32	YES	0	0	0	1	32	5533	5564	100	TAGTAATACCAATAATAATTGGAGGCTTTGGA	TAGTAATACCAATAATAATTGGAGGCTTTGGA	2.13e-14	63.9
piR-mmu-52390674	ref|NC_005089.1|	32	16299	100	32	YES	0	0	0	1	32	2583	2614	100	ATAGAGCCACCTTACAAATAAGCGCTCTCAAC	ATAGAGCCACCTTACAAATAAGCGCTCTCAAC	2.13e-14	63.9
piR-mmu-52391401	ref|NC_005089.1|	32	16299	100	32	YES	0	0	0	1	32	2518	2549	100	ACCGGAGCAATCCAGGTCGGTTTCTATCTATT	ACCGGAGCAATCCAGGTCGGTTTCTATCTATT	2.13e-14	63.9
piR-mmu-52391618	ref|NC_005089.1|	32	16299	100	32	YES	0	0	0	1	32	1399	1430	100	AAGATTTTTAGGTAGAGGTGAAAAGCCTAACG	AAGATTTTTAGGTAGAGGTGAAAAGCCTAACG	2.13e-14	63.9
piR-mmu-52391909	ref|NC_005089.1|	32	16299	100	32	YES	0	0	0	1	32	5981	6012	100	TTTCTTTGATCCCGCTGGAGGAGGGGACCCAA	TTTCTTTGATCCCGCTGGAGGAGGGGACCCAA	2.13e-14	63.9
piR-mmu-52396733	ref|NC_005089.1|	32	16299	100	32	YES	0	0	0	1	32	213	244	100	CCTAGCCACACCCCCACGGGACTCAGCAGTGA	CCTAGCCACACCCCCACGGGACTCAGCAGTGA	2.13e-14	63.9
piR-mmu-52397289	ref|NC_005089.1|	32	16299	100	32	YES	0	0	0	1	32	8565	8596	100	ATTCACCCTCCTAGTAAGCCTATATCTACATG	ATTCACCCTCCTAGTAAGCCTATATCTACATG	2.13e-14	63.9
piR-mmu-52397758	ref|NC_005089.1|	32	16299	100	32	YES	0	0	0	1	32	2235	2266	100	AGTTTGAAATTTCGGTTGGGGTGACCTCGGAG	AGTTTGAAATTTCGGTTGGGGTGACCTCGGAG	2.13e-14	63.9
piR-mmu-52403762	ref|NC_005089.1|	32	16299	100	32	YES	0	0	0	1	32	6614	6645	100	TTTCCTGGGCCTTTCAGGAATACCACGACGCT	TTTCCTGGGCCTTTCAGGAATACCACGACGCT	2.13e-14	63.9
piR-mmu-52410683	ref|NC_005089.1|	32	16299	100	32	YES	0	0	0	1	32	6795	6826	100	ACAAATTTAGAATGACTTCATGGCTGCCCTCC	ACAAATTTAGAATGACTTCATGGCTGCCCTCC	2.13e-14	63.9
piR-mmu-52413979	ref|NC_005089.1|	32	16299	100	32	YES	0	0	0	1	32	1771	1802	100	ACGCGTATAACAACTCGGATAACCATTGTTAG	ACGCGTATAACAACTCGGATAACCATTGTTAG	2.13e-14	63.9
piR-mmu-52416036	ref|NC_005089.1|	32	16299	100	32	YES	0	0	0	1	32	10564	10595	100	TTACCCGATGAGGGAACCAAACTGAACGCCTA	TTACCCGATGAGGGAACCAAACTGAACGCCTA	2.13e-14	63.9
piR-mmu-52421038	ref|NC_005089.1|	32	16299	100	32	YES	0	0	0	1	32	5061	5030	100	TGATTTGCATTCAATAGATGTAGGATGAAGTC	TGATTTGCATTCAATAGATGTAGGATGAAGTC	2.13e-14	63.9
piR-mmu-52422393	ref|NC_005089.1|	32	16299	100	32	YES	0	0	0	1	32	3827	3796	100	AGGTAGCACGGAGAATTTTGAATTCTTAAGTG	AGGTAGCACGGAGAATTTTGAATTCTTAAGTG	2.13e-14	63.9
piR-mmu-52422740	ref|NC_005089.1|	32	16299	100	32	YES	0	0	0	1	32	10209	10240	100	ACCTGACTATCAAGCCCTAAAAAAACCTGAAC	ACCTGACTATCAAGCCCTAAAAAAACCTGAAC	2.13e-14	63.9
piR-mmu-52424237	ref|NC_005089.1|	32	16299	100	32	YES	0	0	0	1	32	790	821	100	ATTTTCTTATAAAAGAACATTACTATACCCTT	ATTTTCTTATAAAAGAACATTACTATACCCTT	2.13e-14	63.9
piR-mmu-52428135	ref|NC_005089.1|	32	16299	100	32	YES	0	0	0	1	32	6224	6255	100	AGACACACGAGCTTACTTTACATCAGCCACTA	AGACACACGAGCTTACTTTACATCAGCCACTA	2.13e-14	63.9
piR-mmu-52429306	ref|NC_005089.1|	32	16299	100	32	YES	0	0	0	1	32	8758	8789	100	TCCTCACAATATATCAATGATGACGAGACGTA	TCCTCACAATATATCAATGATGACGAGACGTA	2.13e-14	63.9
piR-mmu-52432089	ref|NC_005089.1|	32	16299	100	32	YES	0	0	0	1	32	8967	8998	100	ATTTCACCACTTAACCCTCTAGAAGTCCCACT	ATTTCACCACTTAACCCTCTAGAAGTCCCACT	2.13e-14	63.9
piR-mmu-52435249	ref|NC_005089.1|	32	16299	100	32	YES	0	0	0	1	32	766	797	100	ATGAAATGGGAAGAAATGGGCTACATTTTCTT	ATGAAATGGGAAGAAATGGGCTACATTTTCTT	2.13e-14	63.9
piR-mmu-52436049	ref|NC_005089.1|	32	16299	100	32	YES	0	0	0	1	32	1360	1391	100	ATTTTATGAATCAACTCGTCTATGTGGCAAAA	ATTTTATGAATCAACTCGTCTATGTGGCAAAA	2.13e-14	63.9
piR-mmu-52436626	ref|NC_005089.1|	32	16299	100	32	YES	0	0	0	1	32	823	854	100	ATGAAACTAAAGGACTAAGGAGGATTTAGTAG	ATGAAACTAAAGGACTAAGGAGGATTTAGTAG	2.13e-14	63.9
piR-mmu-52441086	ref|NC_005089.1|	32	16299	100	32	YES	0	0	0	1	32	6730	6761	100	TGATCTTTATAATTTGAGAGGCCTTTGCTTCA	TGATCTTTATAATTTGAGAGGCCTTTGCTTCA	2.13e-14	63.9
piR-mmu-52448278	ref|NC_005089.1|	32	16299	100	32	YES	0	0	0	1	32	7615	7646	100	ATCTAACCATAGCTTTATGCCCATTGTCCTAG	ATCTAACCATAGCTTTATGCCCATTGTCCTAG	2.13e-14	63.9
piR-mmu-52450165	ref|NC_005089.1|	32	16299	100	32	YES	0	0	0	1	32	6509	6540	100	TCACTGATTCCCATTATTTTCAGGCTTCACCC	TCACTGATTCCCATTATTTTCAGGCTTCACCC	2.13e-14	63.9
piR-mmu-52450951	ref|NC_005089.1|	32	16299	100	32	YES	0	0	0	1	32	7584	7615	100	TATTCTATGGCCAATGCTCTGAAATTTGTGGA	TATTCTATGGCCAATGCTCTGAAATTTGTGGA	2.13e-14	63.9
piR-mmu-52453218	ref|NC_005089.1|	32	16299	100	32	YES	0	0	0	1	32	8608	8639	100	TGACCCACCAAACTCATGCATATCACATAGTT	TGACCCACCAAACTCATGCATATCACATAGTT	2.13e-14	63.9
piR-mmu-52453543	ref|NC_005089.1|	32	16299	100	32	YES	0	0	0	1	32	9341	9372	100	AGACGTAGTCTGACTTTTCCTATACGTCTCCA	AGACGTAGTCTGACTTTTCCTATACGTCTCCA	2.13e-14	63.9
piR-mmu-52456445	ref|NC_005089.1|	32	16299	100	32	YES	0	0	0	1	32	2924	2955	100	AGAACCAATACGCCCTTTAACAACCTCTATAT	AGAACCAATACGCCCTTTAACAACCTCTATAT	2.13e-14	63.9
piR-mmu-52460920	ref|NC_005089.1|	32	16299	100	32	YES	0	0	0	1	32	2000	2031	100	TAACGGCCGCGGTATCCTGACCGTGCAAAGGT	TAACGGCCGCGGTATCCTGACCGTGCAAAGGT	2.13e-14	63.9
piR-mmu-52462910	ref|NC_005089.1|	32	16299	100	32	YES	0	0	0	1	32	6579	6610	100	TTCGTAGGAGTAAACATAACATTCTTCCCTCA	TTCGTAGGAGTAAACATAACATTCTTCCCTCA	2.13e-14	63.9
piR-mmu-52463892	ref|NC_005089.1|	32	16299	100	32	YES	0	0	0	1	32	11824	11855	100	AACACATCAACTTCCCACTGTACACCACCACA	AACACATCAACTTCCCACTGTACACCACCACA	2.13e-14	63.9
piR-mmu-52465339	ref|NC_005089.1|	32	16299	100	32	YES	0	0	0	1	32	5733	5764	100	CTAGCCCATGCAGGAGCATCAGTAGACCTAAC	CTAGCCCATGCAGGAGCATCAGTAGACCTAAC	2.13e-14	63.9
piR-mmu-52466711	ref|NC_005089.1|	32	16299	100	32	YES	0	0	0	1	32	8619	8650	100	ACTCATGCATATCACATAGTTAATCCAAGTCC	ACTCATGCATATCACATAGTTAATCCAAGTCC	2.13e-14	63.9
piR-mmu-52467776	ref|NC_005089.1|	32	16299	100	32	YES	0	0	0	1	32	13381	13412	100	AAACATCCCTAACTCTCCTAGACTTGATCTGG	AAACATCCCTAACTCTCCTAGACTTGATCTGG	2.13e-14	63.9
piR-mmu-52468330	ref|NC_005089.1|	32	16299	100	32	YES	0	0	0	1	32	5917	5948	100	TATCACTACCAGTGCTAGCCGCAGGCATTACT	TATCACTACCAGTGCTAGCCGCAGGCATTACT	2.13e-14	63.9
piR-mmu-52469274	ref|NC_005089.1|	32	16299	100	32	YES	0	0	0	1	32	15388	15357	100	TGCTGGTGGTGGGGAGTAGCTCCTTCTTCTTG	TGCTGGTGGTGGGGAGTAGCTCCTTCTTCTTG	2.13e-14	63.9
piR-mmu-52478236	ref|NC_005089.1|	32	16299	100	32	YES	0	0	0	1	32	6547	6578	100	ACACATGAGCAAAAGCCCACTTCGCCATCATA	ACACATGAGCAAAAGCCCACTTCGCCATCATA	2.13e-14	63.9
piR-mmu-52478529	ref|NC_005089.1|	32	16299	100	32	YES	0	0	0	1	32	10442	10473	100	AAAACTCTACATCTCAATACTAATCAGCTTAC	AAAACTCTACATCTCAATACTAATCAGCTTAC	2.13e-14	63.9
piR-mmu-52479318	ref|NC_005089.1|	32	16299	100	32	YES	0	0	0	1	32	8548	8579	100	TTAATTCAAGCCTACGTATTCACCCTCCTAGT	TTAATTCAAGCCTACGTATTCACCCTCCTAGT	2.13e-14	63.9
piR-mmu-52489515	ref|NC_005089.1|	32	16299	100	32	YES	0	0	0	1	32	244	275	100	ATAAATATTAAGCAATAAACGAAAGTTTGACT	ATAAATATTAAGCAATAAACGAAAGTTTGACT	2.13e-14	63.9
piR-mmu-52492804	ref|NC_005089.1|	32	16299	100	32	YES	0	0	0	1	32	12940	12971	100	ATACCTGCAACACCAACGCCTGAGCCCTACTA	ATACCTGCAACACCAACGCCTGAGCCCTACTA	2.13e-14	63.9
piR-mmu-52493258	ref|NC_005089.1|	32	16299	100	32	YES	0	0	0	1	32	6633	6664	100	ATACCACGACGCTACTCAGACTACCCAGATGC	ATACCACGACGCTACTCAGACTACCCAGATGC	2.13e-14	63.9
piR-mmu-52495310	ref|NC_005089.1|	32	16299	100	32	YES	0	0	0	1	32	9213	9244	100	TTCCATGGACTCCATGTAATTATTGGATCAAC	TTCCATGGACTCCATGTAATTATTGGATCAAC	2.13e-14	63.9
piR-mmu-52495882	ref|NC_005089.1|	32	16299	100	32	YES	0	0	0	1	32	5730	5761	100	AATCTAGCCCATGCAGGAGCATCAGTAGACCT	AATCTAGCCCATGCAGGAGCATCAGTAGACCT	2.13e-14	63.9
piR-mmu-52497184	ref|NC_005089.1|	32	16299	100	32	YES	0	0	0	1	32	541	572	100	ACAAAACTATTTGCCAGAGAACTACTAGCCAT	ACAAAACTATTTGCCAGAGAACTACTAGCCAT	2.13e-14	63.9
piR-mmu-52507666	ref|NC_005089.1|	32	16299	100	32	YES	0	0	0	1	32	4731	4762	100	ACAACTGTCTAATTATAGCAACACTCATAGCA	ACAACTGTCTAATTATAGCAACACTCATAGCA	2.13e-14	63.9
piR-mmu-52507937	ref|NC_005089.1|	32	16299	100	32	YES	0	0	0	1	32	398	429	100	AACTTATATGTGAAAATTCATTGTTAGGACCT	AACTTATATGTGAAAATTCATTGTTAGGACCT	2.13e-14	63.9
piR-mmu-52510377	ref|NC_005089.1|	32	16299	100	32	YES	0	0	0	1	32	641	672	100	ACCCCGCTCTACCTCACCATCTCTTGCTAATT	ACCCCGCTCTACCTCACCATCTCTTGCTAATT	2.13e-14	63.9
piR-mmu-52511221	ref|NC_005089.1|	32	16299	100	32	YES	0	0	0	1	32	14234	14265	100	ATGAAACTTTGGGTCCCTTCTAGGAGTCTGCC	ATGAAACTTTGGGTCCCTTCTAGGAGTCTGCC	2.13e-14	63.9
piR-mmu-52511558	ref|NC_005089.1|	32	16299	100	32	YES	0	0	0	1	32	109	140	100	ATTACACATGCAAACCTCCATAGACCGGTGTA	ATTACACATGCAAACCTCCATAGACCGGTGTA	2.13e-14	63.9
piR-mmu-52518391	ref|NC_005089.1|	32	16299	100	32	YES	0	0	0	1	32	8084	8115	100	TTATCAAACAAATAATGCTAATCCACACACCA	TTATCAAACAAATAATGCTAATCCACACACCA	2.13e-14	63.9
piR-mmu-52519652	ref|NC_005089.1|	32	16299	100	32	YES	0	0	0	1	32	2196	2227	100	TTAATTTATTAAACCTAATGGCCCAAAAACTA	TTAATTTATTAAACCTAATGGCCCAAAAACTA	2.13e-14	63.9
piR-mmu-52521839	ref|NC_005089.1|	32	16299	100	32	YES	0	0	0	1	32	5986	6017	100	TTGATCCCGCTGGAGGAGGGGACCCAATTCTC	TTGATCCCGCTGGAGGAGGGGACCCAATTCTC	2.13e-14	63.9
piR-mmu-52525933	ref|NC_005089.1|	32	16299	100	32	YES	0	0	0	1	32	630	661	100	ATAATCGATAAACCCCGCTCTACCTCACCATC	ATAATCGATAAACCCCGCTCTACCTCACCATC	2.13e-14	63.9
piR-mmu-52527829	ref|NC_005089.1|	32	16299	100	32	YES	0	0	0	1	32	10227	10196	100	TAGGGCTTGATAGTCAGGTTAGTGGTAGTAGC	TAGGGCTTGATAGTCAGGTTAGTGGTAGTAGC	2.13e-14	63.9
piR-mmu-52529251	ref|NC_005089.1|	32	16299	100	32	YES	0	0	0	1	32	2202	2233	100	TATTAAACCTAATGGCCCAAAAACTATAGTAT	TATTAAACCTAATGGCCCAAAAACTATAGTAT	2.13e-14	63.9
piR-mmu-52530657	ref|NC_005089.1|	32	16299	100	32	YES	0	0	0	1	32	892	923	100	GAAGTACGCACACACCGCCCGTCACCCTCCTC	GAAGTACGCACACACCGCCCGTCACCCTCCTC	2.13e-14	63.9
piR-mmu-52532442	ref|NC_005089.1|	32	16299	100	32	YES	0	0	0	1	32	10485	10516	100	ATCATAACCTTTTCAGCAACTGAACTAATTAT	ATCATAACCTTTTCAGCAACTGAACTAATTAT	2.13e-14	63.9
piR-mmu-52534002	ref|NC_005089.1|	32	16299	100	32	YES	0	0	0	1	32	739	770	100	TAAAAACGTTAGGTCAAGGTGTAGCCAATGAA	TAAAAACGTTAGGTCAAGGTGTAGCCAATGAA	2.13e-14	63.9
piR-mmu-52536563	ref|NC_005089.1|	32	16299	100	32	YES	0	0	0	1	32	3375	3406	100	TCAGGGTTTAACGTAGAATACGCAGCCGGCCC	TCAGGGTTTAACGTAGAATACGCAGCCGGCCC	2.13e-14	63.9
piR-mmu-52536610	ref|NC_005089.1|	32	16299	100	32	YES	0	0	0	1	32	9123	9154	100	TTCACCATCCTCCAAGCTTCAGAATACTTTGA	TTCACCATCCTCCAAGCTTCAGAATACTTTGA	2.13e-14	63.9
piR-mmu-52541835	ref|NC_005089.1|	32	16299	100	32	YES	0	0	0	1	32	7632	7663	100	TGCCCATTGTCCTAGAAATGGTTCCACTAAAA	TGCCCATTGTCCTAGAAATGGTTCCACTAAAA	2.13e-14	63.9
piR-mmu-52542551	ref|NC_005089.1|	32	16299	100	32	YES	0	0	0	1	32	6284	6315	100	AGTATTTAGCTGACTTGCAACCCTACACGGAG	AGTATTTAGCTGACTTGCAACCCTACACGGAG	2.13e-14	63.9
piR-mmu-52545734	ref|NC_005089.1|	32	16299	100	32	YES	0	0	0	1	32	3713	3744	100	TGTCTGATAAAAGAATTACTTTGATAGAGTAA	TGTCTGATAAAAGAATTACTTTGATAGAGTAA	2.13e-14	63.9
piR-mmu-52546784	ref|NC_005089.1|	32	16299	100	32	YES	0	0	0	1	32	190	221	100	TTAAAATAGCTTAAGACACCTTGCCTAGCCAC	TTAAAATAGCTTAAGACACCTTGCCTAGCCAC	2.13e-14	63.9
piR-mmu-52551458	ref|NC_005089.1|	32	16299	100	32	YES	0	0	0	1	32	8217	8248	100	ACTATCCATAAATCTAAGTATAGCCATTCCAC	ACTATCCATAAATCTAAGTATAGCCATTCCAC	2.13e-14	63.9
piR-mmu-52551509	ref|NC_005089.1|	32	16299	100	32	YES	0	0	0	1	32	8733	8764	100	TTAACCCTTGGCCTACTCACCAATATCCTCAC	TTAACCCTTGGCCTACTCACCAATATCCTCAC	2.13e-14	63.9
piR-mmu-52552876	ref|NC_005089.1|	32	16299	100	32	YES	0	0	0	1	32	11391	11422	100	TACATAATTATTACCACCCAACGCGGCAAACT	TACATAATTATTACCACCCAACGCGGCAAACT	2.13e-14	63.9
piR-mmu-52552997	ref|NC_005089.1|	32	16299	100	32	YES	0	0	0	1	32	13094	13125	100	AAACCCAATCAAACGCCTAGCATTCGGAAGCA	AAACCCAATCAAACGCCTAGCATTCGGAAGCA	2.13e-14	63.9
piR-mmu-52554990	ref|NC_005089.1|	32	16299	100	32	YES	0	0	0	1	32	5779	5810	100	ATTTAGCTGGAGTGTCATCTATTTTAGGTGCA	ATTTAGCTGGAGTGTCATCTATTTTAGGTGCA	2.13e-14	63.9
piR-mmu-52572468	ref|NC_005089.1|	32	16299	100	32	YES	0	0	0	1	32	7252	7283	100	TCTACGCATTCTATATATAATAGACGAAATCA	TCTACGCATTCTATATATAATAGACGAAATCA	2.13e-14	63.9
piR-mmu-52572705	ref|NC_005089.1|	32	16299	100	32	YES	0	0	0	1	32	3943	3974	100	CTTCACAATCTTCTTAGGTCCTGTAATCACAA	CTTCACAATCTTCTTAGGTCCTGTAATCACAA	2.13e-14	63.9
piR-mmu-52576014	ref|NC_005089.1|	32	16299	100	32	YES	0	0	0	1	32	13432	13463	100	AATCCACCTCAACTCTTCACACAAACATAACC	AATCCACCTCAACTCTTCACACAAACATAACC	2.13e-14	63.9
piR-mmu-52578247	ref|NC_005089.1|	32	16299	100	32	YES	0	0	0	1	32	6201	6232	100	ATATTCACAGTAGGATTAGATGTAGACACACG	ATATTCACAGTAGGATTAGATGTAGACACACG	2.13e-14	63.9
piR-mmu-52578716	ref|NC_005089.1|	32	16299	100	32	YES	0	0	0	1	32	300	331	100	AATTTCGTGCCAGCCACCGCGGTCATACGATT	AATTTCGTGCCAGCCACCGCGGTCATACGATT	2.13e-14	63.9
piR-mmu-52580416	ref|NC_005089.1|	32	16299	100	32	YES	0	0	0	1	32	9582	9613	100	GACCCTACAAGCTCTGCACGTCTACCATTCTC	GACCCTACAAGCTCTGCACGTCTACCATTCTC	2.13e-14	63.9
piR-mmu-52587040	ref|NC_005089.1|	32	16299	100	32	YES	0	0	0	1	32	9112	9143	100	TAGGACTTTACTTCACCATCCTCCAAGCTTCA	TAGGACTTTACTTCACCATCCTCCAAGCTTCA	2.13e-14	63.9
piR-mmu-52587395	ref|NC_005089.1|	32	16299	100	32	YES	0	0	0	1	32	11400	11431	100	ATTACCACCCAACGCGGCAAACTAACCAACCA	ATTACCACCCAACGCGGCAAACTAACCAACCA	2.13e-14	63.9
piR-mmu-52587484	ref|NC_005089.1|	32	16299	100	32	YES	0	0	0	1	32	6087	6118	100	ATTTCACATGTAGTTACTTACTACTCCGGAAA	ATTTCACATGTAGTTACTTACTACTCCGGAAA	2.13e-14	63.9
piR-mmu-52597610	ref|NC_005089.1|	32	16299	100	32	YES	0	0	0	1	32	1182	1213	100	ATTCGTACATCTAGGAGCTATAGAACTAGTAC	ATTCGTACATCTAGGAGCTATAGAACTAGTAC	2.13e-14	63.9
piR-mmu-52599404	ref|NC_005089.1|	32	16299	100	32	YES	0	0	0	1	32	5645	5676	100	ACCATCATTTCTCCTTCTCCTAGCATCATCAA	ACCATCATTTCTCCTTCTCCTAGCATCATCAA	2.13e-14	63.9
piR-mmu-52601355	ref|NC_005089.1|	32	16299	100	32	YES	0	0	0	1	32	7044	7075	100	ACGCCACATCCCCTATTATAGAAGAGCTAATA	ACGCCACATCCCCTATTATAGAAGAGCTAATA	2.13e-14	63.9
piR-mmu-52606830	ref|NC_005089.1|	32	16299	100	32	YES	0	0	0	1	32	9340	9371	100	TAGACGTAGTCTGACTTTTCCTATACGTCTCC	TAGACGTAGTCTGACTTTTCCTATACGTCTCC	2.13e-14	63.9
piR-mmu-52612511	ref|NC_005089.1|	32	16299	100	32	YES	0	0	0	1	32	3499	3530	100	ATTTACCAGAACTCTACTCAACTAACTTCATA	ATTTACCAGAACTCTACTCAACTAACTTCATA	2.13e-14	63.9
piR-mmu-52620171	ref|NC_005089.1|	32	16299	100	32	YES	0	0	0	1	32	4853	4884	100	ATAACTCACCAAACAAAAACTAAACCCAACCT	ATAACTCACCAAACAAAAACTAAACCCAACCT	2.13e-14	63.9
piR-mmu-52620760	ref|NC_005089.1|	32	16299	100	32	YES	0	0	0	1	32	2241	2272	100	AAATTTCGGTTGGGGTGACCTCGGAGAATAAA	AAATTTCGGTTGGGGTGACCTCGGAGAATAAA	2.13e-14	63.9
piR-mmu-52621888	ref|NC_005089.1|	32	16299	100	32	YES	0	0	0	1	32	496	527	100	AGATACCCCACTATGCTTAGCCATAAACCTAA	AGATACCCCACTATGCTTAGCCATAAACCTAA	2.13e-14	63.9
piR-mmu-52622402	ref|NC_005089.1|	32	16299	100	32	YES	0	0	0	1	32	6885	6916	100	TCGAACCCCCTAAAATTGGTTTCAAGCCAATC	TCGAACCCCCTAAAATTGGTTTCAAGCCAATC	2.13e-14	63.9
piR-mmu-52623424	ref|NC_005089.1|	32	16299	100	32	YES	0	0	0	1	32	11164	11195	100	ACTACGAACGGATCCACAGCCGTACTATAATC	ACTACGAACGGATCCACAGCCGTACTATAATC	2.13e-14	63.9
piR-mmu-52628748	ref|NC_005089.1|	32	16299	100	32	YES	0	0	0	1	32	5538	5569	100	ATACCAATAATAATTGGAGGCTTTGGAAACTG	ATACCAATAATAATTGGAGGCTTTGGAAACTG	2.13e-14	63.9
piR-mmu-52634357	ref|NC_005089.1|	32	16299	100	32	YES	0	0	0	1	32	9665	9696	100	TGCTCTTCTACTTCCACTACCATGAGCAATTC	TGCTCTTCTACTTCCACTACCATGAGCAATTC	2.13e-14	63.9
piR-mmu-52636155	ref|NC_005089.1|	32	16299	100	32	YES	0	0	0	1	32	6326	6357	100	ATGATCTCCAGCTATACTATGAGCCTTAGGCT	ATGATCTCCAGCTATACTATGAGCCTTAGGCT	2.13e-14	63.9
piR-mmu-52640884	ref|NC_005089.1|	32	16299	100	32	YES	0	0	0	1	32	1757	1788	100	AATTCTCCAGGCATACGCGTATAACAACTCGG	AATTCTCCAGGCATACGCGTATAACAACTCGG	2.13e-14	63.9
piR-mmu-52644574	ref|NC_005089.1|	32	16299	100	32	YES	0	0	0	1	32	571	602	100	ATAGCTTAAAACTCAAAGGACTTGGCGGTACT	ATAGCTTAAAACTCAAAGGACTTGGCGGTACT	2.13e-14	63.9
piR-mmu-52645654	ref|NC_005089.1|	32	16299	100	32	YES	0	0	0	1	32	7353	7384	100	AAGACCTATGCTTTGATTCATATATAATCCCA	AAGACCTATGCTTTGATTCATATATAATCCCA	2.13e-14	63.9
piR-mmu-52646779	ref|NC_005089.1|	32	16299	100	32	YES	0	0	0	1	32	693	724	100	TCAGCAAACCCTAAAAAGGTATTAAAGTAAGC	TCAGCAAACCCTAAAAAGGTATTAAAGTAAGC	2.13e-14	63.9
piR-mmu-52649269	ref|NC_005089.1|	32	16299	100	32	YES	0	0	0	1	32	14105	14074	100	TGTCATTGGTCGCAGTTGAATGCTGTGTAGAA	TGTCATTGGTCGCAGTTGAATGCTGTGTAGAA	2.13e-14	63.9
piR-mmu-52650512	ref|NC_005089.1|	32	16299	100	32	YES	0	0	0	1	32	1821	1852	100	ATAATCACACTATAAATAATCCACCTATAACT	ATAATCACACTATAAATAATCCACCTATAACT	2.13e-14	63.9
piR-mmu-52654256	ref|NC_005089.1|	32	16299	100	32	YES	0	0	0	1	32	5766	5797	100	ATTTTCTCCCTTCATTTAGCTGGAGTGTCATC	ATTTTCTCCCTTCATTTAGCTGGAGTGTCATC	2.13e-14	63.9
piR-mmu-52657269	ref|NC_005089.1|	32	16299	100	32	YES	0	0	0	1	32	8659	8690	100	TAACTGGAGCCTTTTCAGCCCTCCTTCTAACA	TAACTGGAGCCTTTTCAGCCCTCCTTCTAACA	2.13e-14	63.9
piR-mmu-52657832	ref|NC_005089.1|	32	16299	100	32	YES	0	0	0	1	32	1961	1992	100	ACAAGTATTAGAGGCACTGCCTGCCCAGTGAC	ACAAGTATTAGAGGCACTGCCTGCCCAGTGAC	2.13e-14	63.9
piR-mmu-52658685	ref|NC_005089.1|	32	16299	100	32	YES	0	0	0	1	32	2081	2112	100	AGGGTCCAACTGTCTCTTATCTTTAATCAGTG	AGGGTCCAACTGTCTCTTATCTTTAATCAGTG	2.13e-14	63.9
piR-mmu-52665989	ref|NC_005089.1|	32	16299	100	32	YES	0	0	0	1	32	2344	2375	100	TATTTTGATCAACGGACCAAGTTACCCTAGGG	TATTTTGATCAACGGACCAAGTTACCCTAGGG	2.13e-14	63.9
piR-mmu-52666982	ref|NC_005089.1|	32	16299	100	32	YES	0	0	0	1	32	1946	1977	100	ATCACCTCTAGCATTACAAGTATTAGAGGCAC	ATCACCTCTAGCATTACAAGTATTAGAGGCAC	2.13e-14	63.9
piR-mmu-52667354	ref|NC_005089.1|	32	16299	100	32	YES	0	0	0	1	32	2713	2744	100	AAACCTTGTTCCCAGAGGTTCAAATCCTCTCC	AAACCTTGTTCCCAGAGGTTCAAATCCTCTCC	2.13e-14	63.9
piR-mmu-52669829	ref|NC_005089.1|	32	16299	100	32	YES	0	0	0	1	32	5708	5739	100	AGTCTACCCACCTCTAGCCGGAAATCTAGCCC	AGTCTACCCACCTCTAGCCGGAAATCTAGCCC	2.13e-14	63.9
piR-mmu-52671934	ref|NC_005089.1|	32	16299	100	32	YES	0	0	0	1	32	7469	7500	100	TTAATTTCATCTGAAGACGTCCTCCACTCATG	TTAATTTCATCTGAAGACGTCCTCCACTCATG	2.13e-14	63.9
piR-mmu-52674214	ref|NC_005089.1|	32	16299	100	32	YES	0	0	0	1	32	8265	8296	100	AATTACAGGCTTCCGACACAAACTAAAAAGCT	AATTACAGGCTTCCGACACAAACTAAAAAGCT	2.13e-14	63.9
piR-mmu-52675646	ref|NC_005089.1|	32	16299	100	32	YES	0	0	0	1	32	1043	1074	100	TAAAGCATCTGGCCTACACCCAGAAGATTTCA	TAAAGCATCTGGCCTACACCCAGAAGATTTCA	2.13e-14	63.9
piR-mmu-52676360	ref|NC_005089.1|	32	16299	100	32	YES	0	0	0	1	32	5241	5210	100	TCATGTCGAATTGCAAATTCGAAGGTGTAGAG	TCATGTCGAATTGCAAATTCGAAGGTGTAGAG	2.13e-14	63.9
piR-mmu-52676770	ref|NC_005089.1|	32	16299	100	32	YES	0	0	0	1	32	10941	10972	100	TACCCCTTCATCCTTCTCTCCCTATGAGGAAT	TACCCCTTCATCCTTCTCTCCCTATGAGGAAT	2.13e-14	63.9
piR-mmu-52678555	ref|NC_005089.1|	32	16299	100	32	YES	0	0	0	1	32	5491	5522	100	ATGTTATCGTAACTGCCCATGCTTTTGTTATA	ATGTTATCGTAACTGCCCATGCTTTTGTTATA	2.13e-14	63.9
piR-mmu-52678879	ref|NC_005089.1|	32	16299	100	32	YES	0	0	0	1	32	9295	9326	100	AACATCACTTCGGATTTGAAGCCGCAGCATGA	AACATCACTTCGGATTTGAAGCCGCAGCATGA	2.13e-14	63.9
piR-mmu-52679978	ref|NC_005089.1|	32	16299	100	32	YES	0	0	0	1	32	14145	14176	100	ATGACAAACATACGAAAAACACACCCATTATT	ATGACAAACATACGAAAAACACACCCATTATT	2.13e-14	63.9
[truncated: 799,741+ more rows]
