# Supplementary material for: A landscape of mouse mitochondrial small non-coding RNAs
Source: PLoS One. 2024 Jan 2;19(1):e0293644. doi: 10.1371/journal.pone.0293644 (PMC10760717; doi:10.1371/journal.pone.0293644)
Supplement: S6 Table — (XLSX) [file pone.0293644.s006.xlsx]

## Sheet: piRNA_G
qseqid	sseqid	qlen	slen	pident	length	mismatch	gapopen	gaps	qstart	qend	sstart	send	qcovs	qseq	sseq	evalue	bitscore	Reads_Seq	Count	Ref1	Ref_more.V1	Ref_more.V2	Ref_more.V3	Ref_more.V4
R_11G_154	ref|NC_005089.1|	17	16299	100	12	0	0	0	4	15	2515	2504	71	GAACTCAGATCA	GAACTCAGATCA	0.007	24.3	CGCGAACTCAGATCAGA	2	GRCm38_p5_RNAcentral#URS000015E0AD:rRNA:Mus_musculus#sense#URS000015E0AD:rRNA:Mus_musculus,1,17$GRCm38_p5_RNAcentral#URS00003A60A1:rRNA:Mus_musculus#sense#URS00003A60A1:rRNA:Mus_musculus,8124,8140$GRCm38_p5_RNAcentral#URS000004B853:rRNA:Mus_musculus#sense#URS000004B853:rRNA:Mus_musculus,1,17$GRCm38_p5_RNAcentral#URS0000572E66:piRNA:Mus_musculus#sense#URS0000572E66:piRNA:Mus_musculus,1,17$GRCm38_p…	URS0000572E66	URS0000496A6D	_	_
R_11G_158	ref|NC_005089.1|	18	16299	100	12	0	0	0	4	15	2515	2504	67	GAACTCAGATCA	GAACTCAGATCA	0.008	24.3	CGCGAACTCAGATCAGAC	6	GRCm38_p5_RNAcentral#URS000015E0AD:rRNA:Mus_musculus#sense#URS000015E0AD:rRNA:Mus_musculus,1,18$GRCm38_p5_RNAcentral#URS00003A60A1:rRNA:Mus_musculus#sense#URS00003A60A1:rRNA:Mus_musculus,8124,8141$GRCm38_p5_RNAcentral#URS000004B853:rRNA:Mus_musculus#sense#URS000004B853:rRNA:Mus_musculus,1,18$GRCm38_p5_RNAcentral#URS0000572E66:piRNA:Mus_musculus#sense#URS0000572E66:piRNA:Mus_musculus,1,18$GRCm38_p…	URS0000572E66	URS0000496A6D	_	_
R_12G_104	ref|NC_005089.1|	28	16299	100	13	0	0	0	14	26	1853	1841	46	AAGTTATAGGTGG	AAGTTATAGGTGG	0.004	26.3	TAAGCTAGTGTTAAAGTTATAGGTGGTT	18	GRCm38_p5_RNAcentral#URS0000568061:piRNA:Mus_musculus#sense#URS0000568061:piRNA:Mus_musculus,1,28$GRCm38_p5_RNAcentral#URS00005075F9:piRNA:Mus_musculus#sense#URS00005075F9:piRNA:Mus_musculus,1,28$GRCm38_p5_RNAcentral#URS000002BF5F:piRNA:Mus_musculus#sense#URS000002BF5F:piRNA:Mus_musculus,3,30$GRCm38_p5_RNAcentral#URS00004D4B81:piRNA:Mus_musculus#sense#URS00004D4B81:piRNA:Mus_musculus,1,28	URS0000568061	URS00005075F9	URS000002BF5F	URS00004D4B81
R_12G_128	ref|NC_005089.1|	29	16299	94.118	17	1	0	0	9	25	8420	8404	59	GTAATGTTGGCTGTAAG	GTAATGTTAGCTGTAAG	0.004	26.3	TATTTAGTGTAATGTTGGCTGTAAGTTTG	15	GRCm38_p5_RNAcentral#URS000028E2A8:piRNA:Mus_musculus#sense#URS000028E2A8:piRNA:Mus_musculus,1,29	URS000028E2A8	_	_	_
R_12G_216	ref|NC_005089.1|	29	16299	100	14	0	0	0	7	20	13481	13468	48	TTGGTTGGTTGTTA	TTGGTTGGTTGTTA	0.001	28.2	GGTATGTTGGTTGGTTGTTATCTGATCTC	38	GRCm38_p5_RNAcentral#URS0000459A0F:piRNA:Mus_musculus#sense#URS0000459A0F:piRNA:Mus_musculus,2,30	URS0000459A0F	_	_	_
R_12G_235	ref|NC_005089.1|	30	16299	94.118	17	1	0	0	2	18	6126	6110	57	GTTCTTTATTTCCGGAG	GTTCTTTTTTTCCGGAG	0.004	26.3	TGTTCTTTATTTCCGGAGCGCCCTGATAAA	17	GRCm38_p5_RNAcentral#URS00001E07D5:piRNA:Mus_musculus#sense#URS00001E07D5:piRNA:Mus_musculus,1,30	URS00001E07D5	_	_	_
R_12G_292	ref|NC_005089.1|	30	16299	100	15	0	0	0	1	15	13619	13605	50	TGATGGTAGTAGCTG	TGATGGTAGTAGCTG	0.000272	30.2	TGATGGTAGTAGCTGAAGTTCCTTAGGACC	2	GRCm38_p5_RNAcentral#URS000057F344:piRNA:Mus_musculus#sense#URS000057F344:piRNA:Mus_musculus,1,30	URS000057F344	_	_	_
R_12G_371	ref|NC_005089.1|	27	16299	100	13	0	0	0	2	14	213	201	48	GCAAGGTGTCTTA	GCAAGGTGTCTTA	0.004	26.3	TGCAAGGTGTCTTATGGGATTTGAAGT	59	GRCm38_p5_RNAcentral#URS000028AF74:piRNA:Mus_musculus#sense#URS000028AF74:piRNA:Mus_musculus,1,27$GRCm38_p5_RNAcentral#URS00002BBBF8:piRNA:Mus_musculus#sense#URS00002BBBF8:piRNA:Mus_musculus,1,27$GRCm38_p5_RNAcentral#URS00000ACB42:piRNA:Mus_musculus#sense#URS00000ACB42:piRNA:Mus_musculus,1,27	URS000028AF74	URS00002BBBF8	URS00000ACB42	_
R_12G_437	ref|NC_005089.1|	30	16299	100	15	0	0	0	1	15	13619	13605	50	TGATGGTAGTAGCTG	TGATGGTAGTAGCTG	0.000272	30.2	TGATGGTAGTAGCTGAAGTTCCTTCGGACC	33	GRCm38_p5_RNAcentral#URS000057F344:piRNA:Mus_musculus#sense#URS000057F344:piRNA:Mus_musculus,1,30	URS000057F344	_	_	_
R_12G_44	ref|NC_005089.1|	28	16299	100	13	0	0	0	8	20	213	201	46	GCAAGGTGTCTTA	GCAAGGTGTCTTA	0.004	26.3	TGAAAGTGCAAGGTGTCTTATGGGATTT	12	GRCm38_p5_RNAcentral#URS00002F24CF:piRNA:Mus_musculus#sense#URS00002F24CF:piRNA:Mus_musculus,1,28$GRCm38_p5_RNAcentral#URS000048F57A:piRNA:Mus_musculus#sense#URS000048F57A:piRNA:Mus_musculus,1,28$GRCm38_p5_RNAcentral#URS00004B5652:piRNA:Mus_musculus#sense#URS00004B5652:piRNA:Mus_musculus,1,28	URS00002F24CF	URS000048F57A	URS00004B5652	_
R_12G_453	ref|NC_005089.1|	28	16299	100	15	0	0	0	6	20	11985	11999	54	ACTGACTTTTTCTCT	ACTGACTTTTTCTCT	0.000246	30.2	GGTTTACTGACTTTTTCTCTGGGGTTAG	8	GRCm38_p5_RNAcentral#URS000035D507:piRNA:Mus_musculus#sense#URS000035D507:piRNA:Mus_musculus,3,30	URS000035D507	_	_	_
R_12G_506	ref|NC_005089.1|	27	16299	100	13	0	0	0	13	25	13705	13693	48	TTGGTTGATGTAT	TTGGTTGATGTAT	0.004	26.3	AGAATTTCTGTGTTGGTTGATGTATCA	19	GRCm38_p5_RNAcentral#URS000009F842:piRNA:Mus_musculus#sense#URS000009F842:piRNA:Mus_musculus,3,29$GRCm38_p5_RNAcentral#URS000016588C:piRNA:Mus_musculus#sense#URS000016588C:piRNA:Mus_musculus,3,29	URS000009F842	URS000016588C	_	_
R_12G_584	ref|NC_005089.1|	25	16299	100	13	0	0	0	13	25	13723	13711	52	TCTTGATGGTTTG	TCTTGATGGTTTG	0.003	26.3	TAGTAGACTGGCTCTTGATGGTTTG	34	GRCm38_p5_RNAcentral#URS00005A3648:piRNA:Mus_musculus#sense#URS00005A3648:piRNA:Mus_musculus,3,27$GRCm38_p5_RNAcentral#URS00009AE7A3:lncRNA:Mus_musculus#sense#URS00009AE7A3:lncRNA:Mus_musculus,4219,4243$GRCm38_p5_RNAcentral#URS00003B19DF:piRNA:Mus_musculus#sense#URS00003B19DF:piRNA:Mus_musculus,4,28$GRCm38_p5_RNAcentral#URS000075DE60:lncRNA:Mus_musculus#sense#URS000075DE60:lncRNA:Mus_musculus,421…	URS00005A3648	URS00003B19DF	_	_
R_13G_168	ref|NC_005089.1|	18	16299	100	12	0	0	0	4	15	2515	2504	67	GAACTCAGATCA	GAACTCAGATCA	0.008	24.3	CGCGAACTCAGATCAGAC	3	GRCm38_p5_RNAcentral#URS0000953692:rRNA:Mus_musculus#sense#URS0000953692:rRNA:Mus_musculus,29,46$GRCm38_p5_RNAcentral#URS000004B853:rRNA:Mus_musculus#sense#URS000004B853:rRNA:Mus_musculus,1,18$GRCm38_p5_RNAcentral#URS000015E0AD:rRNA:Mus_musculus#sense#URS000015E0AD:rRNA:Mus_musculus,1,18$GRCm38_p5_RNAcentral#URS000020BD15:rRNA:Mus_musculus#sense#URS000020BD15:rRNA:Mus_musculus,1,18$GRCm38_p5_RNAc…	URS0000496A6D	URS0000572E66	_	_
R_13G_288	ref|NC_005089.1|	30	16299	100	13	0	0	0	9	21	2524	2536	70	GCAATCCAGGTCG	GCAATCCAGGTCG	0.004	26.3	TAGAGAAGGCAATCCAGGTCGATGCAGAAT	67	GRCm38_p5_RNAcentral#URS0000620A08:piRNA:Mus_musculus#sense#URS0000620A08:piRNA:Mus_musculus,1,30	URS0000620A08	_	_	_
R_13G_288	ref|NC_005089.1|	30	16299	100	13	0	0	0	1	13	12657	12645	70	TAGAGAAGGCAAT	TAGAGAAGGCAAT	0.004	26.3	TAGAGAAGGCAATCCAGGTCGATGCAGAAT	67	GRCm38_p5_RNAcentral#URS0000620A08:piRNA:Mus_musculus#sense#URS0000620A08:piRNA:Mus_musculus,1,30	URS0000620A08	_	_	_
R_13G_328	ref|NC_005089.1|	27	16299	100	13	0	0	0	9	21	4356	4368	48	TACTCAACTCTAC	TACTCAACTCTAC	0.004	26.3	TAAATGCATACTCAACTCTACAATCTT	36	GRCm38_p5_RNAcentral#URS000000649B:piRNA:Mus_musculus#sense#URS000000649B:piRNA:Mus_musculus,1,27	URS000000649B	_	_	_
R_13G_345	ref|NC_005089.1|	32	16299	100	13	0	0	0	18	30	6392	6404	41	AATTGTTTTATCC	AATTGTTTTATCC	0.005	26.3	TTTTGGCTCATAGATTCAATTGTTTTATCCCT	59	GRCm38_p5_RNAcentral#URS0000341BDB:piRNA:Mus_musculus#sense#URS0000341BDB:piRNA:Mus_musculus,1,32	URS0000341BDB	_	_	_

## Sheet: piRNA_L
qseqid	sseqid	qlen	slen	pident	length	mismatch	gapopen	gaps	qstart	qend	sstart	send	qcovs	qseq	sseq	evalue	bitscore	Reads_seq	Count	Ref1	Ref_more.V1	Ref_more.V2	Ref_more.V3
R_8L_23	ref|NC_005089.1|	18	16299	100	12	0	0	0	4	15	2515	2504	67	GAACTCAGATCA	GAACTCAGATCA	0.008	24.3	CGCGAACTCAGATCAGAC	10	GRCm38_p5_RNAcentral#URS000075CEB1:rRNA:Mus_musculus#sense#URS000075CEB1:rRNA:Mus_musculus,8123,8140$GRCm38_p5_RNAcentral#URS00002A347D:rRNA:Mus_musculus#sense#URS00002A347D:rRNA:Mus_musculus,1,18$GRCm38_p5_RNAcentral#URS0000496A6D:piRNA:Mus_musculus#sense#URS0000496A6D:piRNA:Mus_musculus,5,22$GRCm38_p5_RNAcentral#URS000004B853:rRNA:Mus_musculus#sense#URS000004B853:rRNA:Mus_musculus,1,18$GRCm38_p…	URS0000496A6D	URS0000572E66	_
R_8L_40	ref|NC_005089.1|	21	16299	100	12	0	0	0	8	19	5797	5786	57	GATGACACTCCA	GATGACACTCCA	0.01	24.3	CGGCGATGATGACACTCCATA	239	GRCm38_p5_RNAcentral#URS00000D4355:snoRNA:Mus_musculus#sense#URS00000D4355:snoRNA:Mus_musculus,1,21$GRCm38_p5_RNAcentral#URS000075F06C:snoRNA:Mus_musculus#sense#URS000075F06C:snoRNA:Mus_musculus,1,21$GRCm38_p5_RNAcentral#URS00004E7411:piRNA:Mus_musculus#sense#URS00004E7411:piRNA:Mus_musculus,1,21	URS00004E7411	_	_
R_8L_80	ref|NC_005089.1|	21	16299	100	12	0	0	0	8	19	5797	5786	57	GATGACACTCCA	GATGACACTCCA	0.01	24.3	CAGCGATGATGACACTCCATA	2	GRCm38_p5_RNAcentral#URS00000D4355:snoRNA:Mus_musculus#sense#URS00000D4355:snoRNA:Mus_musculus,1,21$GRCm38_p5_RNAcentral#URS000075F06C:snoRNA:Mus_musculus#sense#URS000075F06C:snoRNA:Mus_musculus,1,21$GRCm38_p5_RNAcentral#URS00004E7411:piRNA:Mus_musculus#sense#URS00004E7411:piRNA:Mus_musculus,1,21	URS00004E7411	_	_
R_9L_121	ref|NC_005089.1|	30	16299	100	14	0	0	0	13	26	10072	10059	47	AAACTAAGATGGTG	AAACTAAGATGGTG	0.001	28.2	TAGAATGTAGAGAAACTAAGATGGTGGGTT	15	GRCm38_p5_RNAcentral#URS0000613958:piRNA:Mus_musculus#sense#URS0000613958:piRNA:Mus_musculus,1,30	URS0000613958	_	_
R_9L_126	ref|NC_005089.1|	29	16299	100	14	0	0	0	2	15	12560	12547	48	AATAAAGTTATTAT	AATAAAGTTATTAT	0.001	28.2	TAATAAAGTTATTATCCTAGCCGCAGGCC	90	GRCm38_p5_RNAcentral#URS00009B8CA0:lncRNA:Mus_musculus#sense#URS00009B8CA0:lncRNA:Mus_musculus,2606,2634$GRCm38_p5_RNAcentral#URS00004A4206:piRNA:Mus_musculus#sense#URS00004A4206:piRNA:Mus_musculus,1,29$GRCm38_p5_RNAcentral#URS00009C2549:lncRNA:Mus_musculus#sense#URS00009C2549:lncRNA:Mus_musculus,21,49	URS00004A4206	_	_
R_9L_144	ref|NC_005089.1|	17	16299	100	14	0	0	0	1	14	3863	3876	82	AGCTATCGGGCCCA	AGCTATCGGGCCCA	0.000461	28.2	AGCTATCGGGCCCAAAA	10	GRCm38_p5_RNAcentral#URS00005477FB:piRNA:Mus_musculus#sense#URS00005477FB:piRNA:Mus_musculus,15,31	URS00005477FB	_	_
R_9L_182	ref|NC_005089.1|	22	16299	100	13	0	0	0	1	13	12657	12645	59	TAGAGAAGGCAAT	TAGAGAAGGCAAT	0.003	26.3	TAGAGAAGGCAATCCAGGTTAT	61	GRCm38_p5_RNAcentral#URS00002827C3:piRNA:Mus_musculus#sense#URS00002827C3:piRNA:Mus_musculus,4,25$GRCm38_p5_RNAcentral#URS0000620A08:piRNA:Mus_musculus#sense#URS0000620A08:piRNA:Mus_musculus,1,22	URS00002827C3	URS0000620A08	_
R_9L_220	ref|NC_005089.1|	17	16299	100	12	0	0	0	4	15	2515	2504	71	GAACTCAGATCA	GAACTCAGATCA	0.007	24.3	CGCGAACTCAGATCAGA	4	GRCm38_p5_RNAcentral#URS000015E0AD:rRNA:Mus_musculus#sense#URS000015E0AD:rRNA:Mus_musculus,1,17$GRCm38_p5_RNAcentral#URS0000496A6D:piRNA:Mus_musculus#sense#URS0000496A6D:piRNA:Mus_musculus,5,21$GRCm38_p5_RNAcentral#URS00002A347D:rRNA:Mus_musculus#sense#URS00002A347D:rRNA:Mus_musculus,1,17$GRCm38_p5_RNAcentral#URS00003D9664:rRNA:Mus_musculus#sense#URS00003D9664:rRNA:Mus_musculus,1,17$GRCm38_p5_RNA…	URS0000496A6D	URS0000572E66	_
R_9L_247	ref|NC_005089.1|	29	16299	100	13	0	0	0	5	17	13336	13324	45	ATAGATGGGAAAA	ATAGATGGGAAAA	0.004	26.3	TTAGATAGATGGGAAAAGCTGCGGCTTGG	25	GRCm38_p5_RNAcentral#URS00000E7EC9:piRNA:Mus_musculus#sense#URS00000E7EC9:piRNA:Mus_musculus,1,29	URS00000E7EC9	_	_
R_9L_253	ref|NC_005089.1|	30	16299	100	15	0	0	0	7	21	4641	4655	50	TAATCTCACTGATAT	TAATCTCACTGATAT	0.000272	30.2	TAATCTTAATCTCACTGATATCTGGCTCCC	5	GRCm38_p5_RNAcentral#URS000040F1D6:piRNA:Mus_musculus#sense#URS000040F1D6:piRNA:Mus_musculus,1,30	URS000040F1D6	_	_
R_9L_323	ref|NC_005089.1|	29	16299	94.118	17	1	0	0	9	25	8420	8404	59	GTAATGTTGGCTGTAAG	GTAATGTTAGCTGTAAG	0.004	26.3	TATTTAGTGTAATGTTGGCTGTAAGTTTG	27	GRCm38_p5_RNAcentral#URS000028E2A8:piRNA:Mus_musculus#sense#URS000028E2A8:piRNA:Mus_musculus,1,29	URS000028E2A8	_	_
R_9L_360	ref|NC_005089.1|	18	16299	100	12	0	0	0	4	15	2515	2504	67	GAACTCAGATCA	GAACTCAGATCA	0.008	24.3	CGCGAACTCAGATCAGAC	14	GRCm38_p5_RNAcentral#URS000015E0AD:rRNA:Mus_musculus#sense#URS000015E0AD:rRNA:Mus_musculus,1,18$GRCm38_p5_RNAcentral#URS0000496A6D:piRNA:Mus_musculus#sense#URS0000496A6D:piRNA:Mus_musculus,5,22$GRCm38_p5_RNAcentral#URS00002A347D:rRNA:Mus_musculus#sense#URS00002A347D:rRNA:Mus_musculus,1,18$GRCm38_p5_RNAcentral#URS00003D9664:rRNA:Mus_musculus#sense#URS00003D9664:rRNA:Mus_musculus,1,18$GRCm38_p5_RNA…	URS0000496A6D	URS0000572E66	_
R_9L_543	ref|NC_005089.1|	29	16299	100	13	0	0	0	15	27	13705	13693	45	TTGGTTGATGTAT	TTGGTTGATGTAT	0.004	26.3	TGAGAATTTCTGTGTTGGTTGATGTATCA	33	GRCm38_p5_RNAcentral#URS000009F842:piRNA:Mus_musculus#sense#URS000009F842:piRNA:Mus_musculus,1,29$GRCm38_p5_RNAcentral#URS000016588C:piRNA:Mus_musculus#sense#URS000016588C:piRNA:Mus_musculus,1,29	URS000009F842	URS000016588C	_
R_9L_57	ref|NC_005089.1|	20	16299	100	12	0	0	0	8	19	5797	5786	60	GATGACACTCCA	GATGACACTCCA	0.01	24.3	CGGCGATGATGACACTCCAT	179	GRCm38_p5_RNAcentral#URS00000D4355:snoRNA:Mus_musculus#sense#URS00000D4355:snoRNA:Mus_musculus,1,20$GRCm38_p5_RNAcentral#URS000075F06C:snoRNA:Mus_musculus#sense#URS000075F06C:snoRNA:Mus_musculus,1,20$GRCm38_p5_RNAcentral#URS00004E7411:piRNA:Mus_musculus#sense#URS00004E7411:piRNA:Mus_musculus,1,20	URS00004E7411	_	_
R_L10_120	ref|NC_005089.1|	18	16299	100	12	0	0	0	4	15	2515	2504	67	GAACTCAGATCA	GAACTCAGATCA	0.008	24.3	CGCGAACTCAGATCAGAC	4	GRCm38_p5_RNAcentral#URS0000496A6D:piRNA:Mus_musculus#sense#URS0000496A6D:piRNA:Mus_musculus,5,22$GRCm38_p5_RNAcentral#URS0000953692:rRNA:Mus_musculus#sense#URS0000953692:rRNA:Mus_musculus,29,46$GRCm38_p5_RNAcentral#URS00003A60A1:rRNA:Mus_musculus#sense#URS00003A60A1:rRNA:Mus_musculus,8124,8141$GRCm38_p5_RNAcentral#URS00003D9664:rRNA:Mus_musculus#sense#URS00003D9664:rRNA:Mus_musculus,1,18$GRCm38_…	URS0000496A6D	URS0000572E66	_
R_L10_162	ref|NC_005089.1|	21	16299	100	12	0	0	0	8	19	5797	5786	57	GATGACACTCCA	GATGACACTCCA	0.01	24.3	CGGCGATGATGACACTCCATA	66	GRCm38_p5_RNAcentral#URS00000D4355:snoRNA:Mus_musculus#sense#URS00000D4355:snoRNA:Mus_musculus,1,21$GRCm38_p5_RNAcentral#URS000075F06C:snoRNA:Mus_musculus#sense#URS000075F06C:snoRNA:Mus_musculus,1,21$GRCm38_p5_RNAcentral#URS00004E7411:piRNA:Mus_musculus#sense#URS00004E7411:piRNA:Mus_musculus,1,21	URS00004E7411	_	_
R_L10_20	ref|NC_005089.1|	20	16299	100	12	0	0	0	8	19	5797	5786	60	GATGACACTCCA	GATGACACTCCA	0.01	24.3	CGGCGATGATGACACTCCAT	77	GRCm38_p5_RNAcentral#URS00000D4355:snoRNA:Mus_musculus#sense#URS00000D4355:snoRNA:Mus_musculus,1,20$GRCm38_p5_RNAcentral#URS000075F06C:snoRNA:Mus_musculus#sense#URS000075F06C:snoRNA:Mus_musculus,1,20$GRCm38_p5_RNAcentral#URS00004E7411:piRNA:Mus_musculus#sense#URS00004E7411:piRNA:Mus_musculus,1,20	URS00004E7411	_	_
R_L10_43	ref|NC_005089.1|	29	16299	100	13	0	0	0	17	29	13699	13687	45	GATGTATGAGGTT	GATGTATGAGGTT	0.004	26.3	TAAGAAGGTGTCTAAGGATGTATGAGGTT	2	GRCm38_p5_RNAcentral#URS00005CAAA7:piRNA:Mus_musculus#sense#URS00005CAAA7:piRNA:Mus_musculus,1,29$GRCm38_p5_RNAcentral#URS0000465334:piRNA:Mus_musculus#sense#URS0000465334:piRNA:Mus_musculus,1,29$GRCm38_p5_RNAcentral#URS00002A83A9:piRNA:Mus_musculus#sense#URS00002A83A9:piRNA:Mus_musculus,1,29	URS00005CAAA7	URS0000465334	URS00002A83A9
R_L10_53	ref|NC_005089.1|	21	16299	100	12	0	0	0	9	20	6892	6881	57	GGGTTCGATTCC	GGGTTCGATTCC	0.01	24.3	TGAGACCTGGGTTCGATTCCC	2	GRCm38_p5_RNAcentral#URS000022B18A:piRNA:Mus_musculus#antisense#URS000022B18A:piRNA:Mus_musculus,2,22$GRCm38_p5_RNAcentral#URS00004E9090:piRNA:Mus_musculus#antisense#URS00004E9090:piRNA:Mus_musculus,2,22$GRCm38_p5_RNAcentral#URS000042D438:piRNA:Mus_musculus#antisense#URS000042D438:piRNA:Mus_musculus,2,22	URS000022B18A	URS00004E9090	URS000042D438
R_L10_83	ref|NC_005089.1|	17	16299	100	12	0	0	0	4	15	2515	2504	71	GAACTCAGATCA	GAACTCAGATCA	0.007	24.3	CGCGAACTCAGATCAGA	4	GRCm38_p5_RNAcentral#URS0000496A6D:piRNA:Mus_musculus#sense#URS0000496A6D:piRNA:Mus_musculus,5,21$GRCm38_p5_RNAcentral#URS0000953692:rRNA:Mus_musculus#sense#URS0000953692:rRNA:Mus_musculus,29,45$GRCm38_p5_RNAcentral#URS00003A60A1:rRNA:Mus_musculus#sense#URS00003A60A1:rRNA:Mus_musculus,8124,8140$GRCm38_p5_RNAcentral#URS00003D9664:rRNA:Mus_musculus#sense#URS00003D9664:rRNA:Mus_musculus,1,17$GRCm38_…	URS0000496A6D	URS0000572E66	_

## Sheet: piRNA_T
qseqid	sseqid	qlen	slen	pident	length	mismatch	gapopen	gaps	qstart	qend	sstart	send	qcovs	qseq	sseq	evalue	bitscore	Reads_Seq	Count	Ref1	Ref_more.V1	Ref_more.V2	Ref_more.V3	Ref_more.V4	Ref_more.V5	Ref_more.V6	Ref_more.V7	Ref_more.V8	Ref_more.V9	Ref_more.V10	Ref_more.V11	Ref_more.V12	Ref_more.V13	Ref_more.V14
R_17T_10000	ref|NC_005089.1|	28	16299	100	15	0	0	0	4	18	4641	4655	54	TAATCTCACTGATAT	TAATCTCACTGATAT	0.000246	30.2	CCTTAATCTCACTGATATCTGGCTCCCA	2	GRCm38_p5_RNAcentral#URS00003F8287:piRNA:Mus_musculus#sense#URS00003F8287:piRNA:Mus_musculus,1,28$GRCm38_p5_RNAcentral#URS0000477BC3:piRNA:Mus_musculus#sense#URS0000477BC3:piRNA:Mus_musculus,1,28$GRCm38_p5_RNAcentral#URS0000542C1D:piRNA:Mus_musculus#sense#URS0000542C1D:piRNA:Mus_musculus,1,28	URS00003F8287	URS0000477BC3	URS0000542C1D	_	_	_	_	_	_	_	_	_	_	_
R_17T_100207	ref|NC_005089.1|	28	16299	94.118	17	1	0	0	11	27	2103	2087	61	AAGATAAGTGACAGTTG	AAGATAAGAGACAGTTG	0.004	26.3	CCATAGAATTAAGATAAGTGACAGTTGT	4	GRCm38_p5_RNAcentral#URS0000356EC1:piRNA:Mus_musculus#sense#URS0000356EC1:piRNA:Mus_musculus,2,29$GRCm38_p5_RNAcentral#URS00005E63A2:piRNA:Mus_musculus#sense#URS00005E63A2:piRNA:Mus_musculus,2,29	URS0000356EC1	URS00005E63A2	_	_	_	_	_	_	_	_	_	_	_	_
R_17T_100253	ref|NC_005089.1|	27	16299	100	15	0	0	0	4	18	13619	13605	67	TGATGGTAGTAGCTG	TGATGGTAGTAGCTG	0.000233	30.2	TGCTGATGGTAGTAGCTGAAGTTCCTT	7	GRCm38_p5_RNAcentral#URS00004599B4:piRNA:Mus_musculus#sense#URS00004599B4:piRNA:Mus_musculus,1,27	URS00004599B4	_	_	_	_	_	_	_	_	_	_	_	_	_
R_17T_100253	ref|NC_005089.1|	27	16299	100	13	0	0	0	1	13	12449	12437	67	TGCTGATGGTAGT	TGCTGATGGTAGT	0.004	26.3	TGCTGATGGTAGTAGCTGAAGTTCCTT	7	GRCm38_p5_RNAcentral#URS00004599B4:piRNA:Mus_musculus#sense#URS00004599B4:piRNA:Mus_musculus,1,27	URS00004599B4	_	_	_	_	_	_	_	_	_	_	_	_	_
R_17T_100338	ref|NC_005089.1|	30	16299	100	13	0	0	0	8	20	213	201	43	GCAAGGTGTCTTA	GCAAGGTGTCTTA	0.004	26.3	AGAAAGTGCAAGGTGTCTTATGGGATTTGT	2	GRCm38_p5_RNAcentral#URS00004B5652:piRNA:Mus_musculus#sense#URS00004B5652:piRNA:Mus_musculus,1,30	URS00004B5652	_	_	_	_	_	_	_	_	_	_	_	_	_
R_17T_100526	ref|NC_005089.1|	26	16299	100	15	0	0	0	9	23	9133	9119	58	AGGATGGTGAAGTAA	AGGATGGTGAAGTAA	0.00022	30.2	TTGCAAGAAGGATGGTGAAGTAACAG	2	GRCm38_p5_RNAcentral#URS000054EA05:piRNA:Mus_musculus#sense#URS000054EA05:piRNA:Mus_musculus,2,27	URS000054EA05	_	_	_	_	_	_	_	_	_	_	_	_	_
R_17T_100615	ref|NC_005089.1|	29	16299	100	14	0	0	0	16	29	12160	12173	48	TTTTCATTGGCTGA	TTTTCATTGGCTGA	0.001	28.2	TCCGAGAGGTTTCTATTTTCATTGGCTGA	6	GRCm38_p5_RNAcentral#URS000020278F:piRNA:Mus_musculus#sense#URS000020278F:piRNA:Mus_musculus,1,29	URS000020278F	_	_	_	_	_	_	_	_	_	_	_	_	_
R_17T_10076	ref|NC_005089.1|	28	16299	100	13	0	0	0	9	21	4356	4368	46	TACTCAACTCTAC	TACTCAACTCTAC	0.004	26.3	AAAATGCATACTCAACTCTACAATCTTC	2	GRCm38_p5_RNAcentral#URS000000649B:piRNA:Mus_musculus#sense#URS000000649B:piRNA:Mus_musculus,1,28	URS000000649B	_	_	_	_	_	_	_	_	_	_	_	_	_
R_17T_100862	ref|NC_005089.1|	21	16299	100	12	0	0	0	3	14	9622	9611	57	AATTTTATTGAG	AATTTTATTGAG	0.01	24.3	TGAATTTTATTGAGGATAGTC	29	GRCm38_p5_RNAcentral#URS00005A951D:piRNA:Mus_musculus#sense#URS00005A951D:piRNA:Mus_musculus,7,27	URS00005A951D	_	_	_	_	_	_	_	_	_	_	_	_	_
R_17T_100904	ref|NC_005089.1|	30	16299	94.118	17	1	0	0	2	18	6126	6110	57	GTTCTTTATTTCCGGAG	GTTCTTTTTTTCCGGAG	0.004	26.3	TGTTCTTTATTTCCGGAGCGCCCTGATAAA	128	GRCm38_p5_RNAcentral#URS00001E07D5:piRNA:Mus_musculus#sense#URS00001E07D5:piRNA:Mus_musculus,1,30	URS00001E07D5	_	_	_	_	_	_	_	_	_	_	_	_	_
R_17T_100908	ref|NC_005089.1|	30	16299	94.118	17	1	0	0	2	18	6126	6110	57	GTTCTTTATTTCCGGAG	GTTCTTTTTTTCCGGAG	0.004	26.3	TGTTCTTTATTTCCGGAGCGCCCTGATAAT	11	GRCm38_p5_RNAcentral#URS0000606237:piRNA:Mus_musculus#sense#URS0000606237:piRNA:Mus_musculus,1,30	URS0000606237	_	_	_	_	_	_	_	_	_	_	_	_	_
R_17T_100943	ref|NC_005089.1|	30	16299	94.118	17	1	0	0	2	18	6126	6110	57	GTTCTTTATTTCCGGAG	GTTCTTTTTTTCCGGAG	0.004	26.3	TGTTCTTTATTTCCGGAGCGCCCTGATATT	13	GRCm38_p5_RNAcentral#URS0000606237:piRNA:Mus_musculus#sense#URS0000606237:piRNA:Mus_musculus,1,30	URS0000606237	_	_	_	_	_	_	_	_	_	_	_	_	_
R_17T_100988	ref|NC_005089.1|	19	16299	93.75	16	1	0	0	1	16	8419	8404	84	TAATGTTGGCTGTAAG	TAATGTTAGCTGTAAG	0.009	24.3	TAATGTTGGCTGTAAGTTT	23	GRCm38_p5_RNAcentral#URS000028E2A8:piRNA:Mus_musculus#sense#URS000028E2A8:piRNA:Mus_musculus,10,28$GRCm38_p5_RNAcentral#URS00000DB044:piRNA:Mus_musculus#sense#URS00000DB044:piRNA:Mus_musculus,3,21	URS000028E2A8	URS00000DB044	_	_	_	_	_	_	_	_	_	_	_	_
R_17T_10103	ref|NC_005089.1|	29	16299	100	15	0	0	0	4	18	4641	4655	52	TAATCTCACTGATAT	TAATCTCACTGATAT	0.000259	30.2	TCTTAATCTCACTGATATCTGGCTCCCAG	247	GRCm38_p5_RNAcentral#URS0000477BC3:piRNA:Mus_musculus#sense#URS0000477BC3:piRNA:Mus_musculus,1,29$GRCm38_p5_RNAcentral#URS0000542C1D:piRNA:Mus_musculus#sense#URS0000542C1D:piRNA:Mus_musculus,1,29	URS0000477BC3	URS0000542C1D	_	_	_	_	_	_	_	_	_	_	_	_
R_17T_101314	ref|NC_005089.1|	30	16299	100	14	0	0	0	10	23	10097	10084	47	CCTACAGCTGCTTC	CCTACAGCTGCTTC	0.001	28.2	TTCAAATGGCCTACAGCTGCTTCTTTGCCA	7	GRCm38_p5_RNAcentral#URS000045F3AB:piRNA:Mus_musculus#sense#URS000045F3AB:piRNA:Mus_musculus,1,30	URS000045F3AB	_	_	_	_	_	_	_	_	_	_	_	_	_
R_17T_101478	ref|NC_005089.1|	30	16299	100	13	0	0	0	1	13	3800	3812	43	TAAGAATTCAAAA	TAAGAATTCAAAA	0.004	26.3	TAAGAATTCAAAAATAAAGGTGTCAATTTC	4	GRCm38_p5_RNAcentral#URS00003F0A3C:piRNA:Mus_musculus#sense#URS00003F0A3C:piRNA:Mus_musculus,1,30$GRCm38_p5_RNAcentral#URS0000048FB3:piRNA:Mus_musculus#sense#URS0000048FB3:piRNA:Mus_musculus,1,30	URS00003F0A3C	URS0000048FB3	_	_	_	_	_	_	_	_	_	_	_	_
R_17T_101673	ref|NC_005089.1|	29	16299	94.118	17	1	0	0	13	29	12895	12879	59	AATGTTATTCCTGTGAG	AATGGTATTCCTGTGAG	0.004	26.3	TTCATTCTGCACAATGTTATTCCTGTGAG	39	GRCm38_p5_RNAcentral#URS000046B22C:piRNA:Mus_musculus#sense#URS000046B22C:piRNA:Mus_musculus,1,29$GRCm38_p5_RNAcentral#URS0000276E19:piRNA:Mus_musculus#sense#URS0000276E19:piRNA:Mus_musculus,1,29	URS000046B22C	URS0000276E19	_	_	_	_	_	_	_	_	_	_	_	_
R_17T_101799	ref|NC_005089.1|	29	16299	100	13	0	0	0	5	17	7022	7034	45	CCATTCCAACTTG	CCATTCCAACTTG	0.004	26.3	TAATCCATTCCAACTTGCCATCCTGCCTC	7	GRCm38_p5_RNAcentral#URS000013BF5E:piRNA:Mus_musculus#sense#URS000013BF5E:piRNA:Mus_musculus,1,29$GRCm38_p5_RNAcentral#URS00001693DD:piRNA:Mus_musculus#sense#URS00001693DD:piRNA:Mus_musculus,1,29$GRCm38_p5_RNAcentral#URS000061DDBC:piRNA:Mus_musculus#sense#URS000061DDBC:piRNA:Mus_musculus,1,29	URS000013BF5E	URS00001693DD	URS000061DDBC	_	_	_	_	_	_	_	_	_	_	_
R_17T_102040	ref|NC_005089.1|	30	16299	100	13	0	0	0	18	30	10903	10915	43	TCTCCATTATTCT	TCTCCATTATTCT	0.004	26.3	TACTTTGCAGTCTGTGTTCTCCATTATTCT	2	GRCm38_p5_RNAcentral#URS000026937E:piRNA:Mus_musculus#sense#URS000026937E:piRNA:Mus_musculus,1,30	URS000026937E	_	_	_	_	_	_	_	_	_	_	_	_	_
R_17T_102069	ref|NC_005089.1|	21	16299	100	12	0	0	0	10	21	7253	7242	57	GAGAGGGGAGAG	GAGAGGGGAGAG	0.01	24.3	GTGCACACGGAGAGGGGAGAG	22	GRCm38_p5_RNAcentral#URS00004D6266:piRNA:Mus_musculus#sense#URS00004D6266:piRNA:Mus_musculus,2,22	URS00004D6266	_	_	_	_	_	_	_	_	_	_	_	_	_
R_17T_102123	ref|NC_005089.1|	21	16299	100	12	0	0	0	9	20	12812	12801	57	TCGGATGTCTTG	TCGGATGTCTTG	0.01	24.3	CAGCTAAATCGGATGTCTTGA	10	GRCm38_p5_RNAcentral#URS00000A65A0:piRNA:Mus_musculus#sense#URS00000A65A0:piRNA:Mus_musculus,3,23$GRCm38_p5_RNAcentral#URS000039D77C:piRNA:Mus_musculus#sense#URS000039D77C:piRNA:Mus_musculus,2,22$GRCm38_p5_RNAcentral#URS000034AA5E:piRNA:Mus_musculus#sense#URS000034AA5E:piRNA:Mus_musculus,10,30$GRCm38_p5_RNAcentral#URS00009C5DF3:lncRNA:Mus_musculus#sense#URS00009C5DF3:lncRNA:Mus_musculus,252,272	URS00000A65A0	URS000039D77C	URS000034AA5E	_	_	_	_	_	_	_	_	_	_	_
R_17T_102154	ref|NC_005089.1|	19	16299	100	12	0	0	0	6	17	13683	13672	63	GATGTTGGAGTT	GATGTTGGAGTT	0.009	24.3	ATCAGGATGTTGGAGTTGA	3	GRCm38_p5_RNAcentral#URS000007D2CC:piRNA:Mus_musculus#antisense#URS000007D2CC:piRNA:Mus_musculus,3,21	URS000007D2CC	_	_	_	_	_	_	_	_	_	_	_	_	_
R_17T_102259	ref|NC_005089.1|	29	16299	100	13	0	0	0	1	13	4356	4368	45	TACTCAACTCTAC	TACTCAACTCTAC	0.004	26.3	TACTCAACTCTACAATCTTCTCTAACGAA	62	GRCm38_p5_RNAcentral#URS00002DD47B:piRNA:Mus_musculus#sense#URS00002DD47B:piRNA:Mus_musculus,1,29	URS00002DD47B	_	_	_	_	_	_	_	_	_	_	_	_	_
R_17T_102345	ref|NC_005089.1|	26	16299	100	13	0	0	0	14	26	13080	13092	50	GACCCAGACCTCA	GACCCAGACCTCA	0.003	26.3	TGACAATCTCTCAGACCCAGACCTCA	77	GRCm38_p5_RNAcentral#URS00002B57FA:piRNA:Mus_musculus#sense#URS00002B57FA:piRNA:Mus_musculus,1,26$GRCm38_p5_RNAcentral#URS0000076D1F:piRNA:Mus_musculus#sense#URS0000076D1F:piRNA:Mus_musculus,1,26	URS00002B57FA	URS0000076D1F	_	_	_	_	_	_	_	_	_	_	_	_
R_17T_102467	ref|NC_005089.1|	28	16299	100	13	0	0	0	6	18	12142	12130	46	GCTGAGGTGAGGA	GCTGAGGTGAGGA	0.004	26.3	ACTTTGCTGAGGTGAGGAATTTCTCACA	2	GRCm38_p5_RNAcentral#URS00009BE334:lncRNA:Mus_musculus#sense#URS00009BE334:lncRNA:Mus_musculus,2238,2265$GRCm38_p5_RNAcentral#URS0000550A5A:piRNA:Mus_musculus#sense#URS0000550A5A:piRNA:Mus_musculus,1,28$GRCm38_p5_RNAcentral#URS00009BCF7A:lncRNA:Mus_musculus#sense#URS00009BCF7A:lncRNA:Mus_musculus,1860,1887$GRCm38_p5_RNAcentral#URS00009B0219:lncRNA:Mus_musculus#sense#URS00009B0219:lncRNA:Mus_muscu…	URS0000550A5A	_	_	_	_	_	_	_	_	_	_	_	_	_
R_17T_10247	ref|NC_005089.1|	26	16299	100	13	0	0	0	14	26	4120	4108	50	AATTATTGAGGCT	AATTATTGAGGCT	0.003	26.3	AAAACTGCACGGAAATTATTGAGGCT	2	GRCm38_p5_RNAcentral#URS00009C5DF3:lncRNA:Mus_musculus#sense#URS00009C5DF3:lncRNA:Mus_musculus,213,238$GRCm38_p5_RNAcentral#URS000048B50B:piRNA:Mus_musculus#sense#URS000048B50B:piRNA:Mus_musculus,2,27$GRCm38_p5_RNAcentral#URS000041F923:piRNA:Mus_musculus#sense#URS000041F923:piRNA:Mus_musculus,1,26$GRCm38_p5_RNAcentral#URS00001B4016:piRNA:Mus_musculus#sense#URS00001B4016:piRNA:Mus_musculus,1,26$GR…	URS000048B50B	URS000041F923	URS00001B4016	URS000046CD9D	_	_	_	_	_	_	_	_	_	_
R_17T_102746	ref|NC_005089.1|	29	16299	100	14	0	0	0	1	14	9362	9349	48	TAGGAAAAGTCAGA	TAGGAAAAGTCAGA	0.001	28.2	TAGGAAAAGTCAGAGTTCTGACAGCAGTC	2	GRCm38_p5_RNAcentral#URS000030661C:piRNA:Mus_musculus#sense#URS000030661C:piRNA:Mus_musculus,1,29	URS000030661C	_	_	_	_	_	_	_	_	_	_	_	_	_
R_17T_102966	ref|NC_005089.1|	26	16299	100	14	0	0	0	12	25	10097	10084	54	CCTACAGCTGCTTC	CCTACAGCTGCTTC	0.00087	28.2	GGTTCAAATGACCTACAGCTGCTTCT	8	GRCm38_p5_RNAcentral#URS0000184074:piRNA:Mus_musculus#sense#URS0000184074:piRNA:Mus_musculus,2,27	URS0000184074	_	_	_	_	_	_	_	_	_	_	_	_	_
R_17T_102995	ref|NC_005089.1|	30	16299	100	15	0	0	0	1	15	13619	13605	50	TGATGGTAGTAGCTG	TGATGGTAGTAGCTG	0.000272	30.2	TGATGGTAGTAGCTGAAGTTACTTCGGACC	8	GRCm38_p5_RNAcentral#URS000057F344:piRNA:Mus_musculus#sense#URS000057F344:piRNA:Mus_musculus,1,30	URS000057F344	_	_	_	_	_	_	_	_	_	_	_	_	_
R_17T_103156	ref|NC_005089.1|	28	16299	100	13	0	0	0	12	24	1853	1841	46	AAGTTATAGGTGG	AAGTTATAGGTGG	0.004	26.3	AGCTAGTGTTAAAGTTATAGGTGGTTGT	19	GRCm38_p5_RNAcentral#URS0000568061:piRNA:Mus_musculus#sense#URS0000568061:piRNA:Mus_musculus,3,30$GRCm38_p5_RNAcentral#URS00005075F9:piRNA:Mus_musculus#sense#URS00005075F9:piRNA:Mus_musculus,3,30	URS0000568061	URS00005075F9	_	_	_	_	_	_	_	_	_	_	_	_
R_17T_103190	ref|NC_005089.1|	19	16299	100	12	0	0	0	7	18	12812	12801	63	TCGGATGTCTTG	TCGGATGTCTTG	0.009	24.3	GCTAAATCGGATGTCTTGA	62	GRCm38_p5_RNAcentral#URS00000A65A0:piRNA:Mus_musculus#sense#URS00000A65A0:piRNA:Mus_musculus,5,23$GRCm38_p5_RNAcentral#URS000039D77C:piRNA:Mus_musculus#sense#URS000039D77C:piRNA:Mus_musculus,4,22$GRCm38_p5_RNAcentral#URS000034AA5E:piRNA:Mus_musculus#sense#URS000034AA5E:piRNA:Mus_musculus,12,30$GRCm38_p5_RNAcentral#URS00009C5DF3:lncRNA:Mus_musculus#sense#URS00009C5DF3:lncRNA:Mus_musculus,254,272	URS00000A65A0	URS000039D77C	URS000034AA5E	_	_	_	_	_	_	_	_	_	_	_
R_17T_103199	ref|NC_005089.1|	30	16299	100	13	0	0	0	18	30	15329	15341	43	AAATGAAGATCTT	AAATGAAGATCTT	0.004	26.3	AGGAAGACAGCCGCACAAAATGAAGATCTT	53	GRCm38_p5_RNAcentral#URS000044AC94:piRNA:Mus_musculus#sense#URS000044AC94:piRNA:Mus_musculus,2,31$GRCm38_p5_RNAcentral#URS0000018BBE:piRNA:Mus_musculus#sense#URS0000018BBE:piRNA:Mus_musculus,2,31	URS000044AC94	URS0000018BBE	_	_	_	_	_	_	_	_	_	_	_	_
R_17T_103232	ref|NC_005089.1|	26	16299	100	13	0	0	0	10	22	14061	14049	50	TATATTTTTGTTT	TATATTTTTGTTT	0.003	26.3	TAAATTTCCTATATTTTTGTTTGTGA	10	GRCm38_p5_RNAcentral#URS00004FA5F1:piRNA:Mus_musculus#sense#URS00004FA5F1:piRNA:Mus_musculus,1,26$GRCm38_p5_RNAcentral#URS00005BB782:piRNA:Mus_musculus#sense#URS00005BB782:piRNA:Mus_musculus,1,26$GRCm38_p5_RNAcentral#URS00003AD72A:piRNA:Mus_musculus#sense#URS00003AD72A:piRNA:Mus_musculus,1,26	URS00004FA5F1	URS00005BB782	URS00003AD72A	_	_	_	_	_	_	_	_	_	_	_
R_17T_103257	ref|NC_005089.1|	29	16299	100	15	0	0	0	1	15	13619	13605	52	TGATGGTAGTAGCTG	TGATGGTAGTAGCTG	0.000259	30.2	TGATGGTAGTAGCTGAAGTTACTTCGGAC	2	GRCm38_p5_RNAcentral#URS000057F344:piRNA:Mus_musculus#sense#URS000057F344:piRNA:Mus_musculus,1,29$GRCm38_p5_RNAcentral#URS0000613F2E:piRNA:Mus_musculus#sense#URS0000613F2E:piRNA:Mus_musculus,1,29	URS000057F344	URS0000613F2E	_	_	_	_	_	_	_	_	_	_	_	_
R_17T_103420	ref|NC_005089.1|	29	16299	100	13	0	0	0	5	17	13336	13324	45	ATAGATGGGAAAA	ATAGATGGGAAAA	0.004	26.3	TTAGATAGATGGGAAAAGCTGAGGCTTGT	2	GRCm38_p5_RNAcentral#URS00000E7EC9:piRNA:Mus_musculus#sense#URS00000E7EC9:piRNA:Mus_musculus,1,29	URS00000E7EC9	_	_	_	_	_	_	_	_	_	_	_	_	_
R_17T_103585	ref|NC_005089.1|	19	16299	100	12	0	0	0	5	16	30	19	63	TGCTTTGCTTTG	TGCTTTGCTTTG	0.009	24.3	TGGCTGCTTTGCTTTGGAT	6	GRCm38_p5_RNAcentral#URS0000239C68:piRNA:Mus_musculus#antisense#URS0000239C68:piRNA:Mus_musculus,11,29$GRCm38_p5_RNAcentral#URS000058C29E:piRNA:Mus_musculus#antisense#URS000058C29E:piRNA:Mus_musculus,11,29	URS0000239C68	URS000058C29E	_	_	_	_	_	_	_	_	_	_	_	_
R_17T_103689	ref|NC_005089.1|	26	16299	100	13	0	0	0	13	25	13723	13711	50	TCTTGATGGTTTG	TCTTGATGGTTTG	0.003	26.3	TAGTAGGCTGGCTCTTGATGGTTTGT	5	GRCm38_p5_RNAcentral#URS00003B19DF:piRNA:Mus_musculus#sense#URS00003B19DF:piRNA:Mus_musculus,4,29$GRCm38_p5_RNAcentral#URS00009AE7A3:lncRNA:Mus_musculus#sense#URS00009AE7A3:lncRNA:Mus_musculus,4219,4244$GRCm38_p5_RNAcentral#URS000075DE60:lncRNA:Mus_musculus#sense#URS000075DE60:lncRNA:Mus_musculus,4219,4244$GRCm38_p5_RNAcentral#URS00005A3648:piRNA:Mus_musculus#sense#URS00005A3648:piRNA:Mus_musculu…	URS00003B19DF	URS00005A3648	_	_	_	_	_	_	_	_	_	_	_	_
R_17T_103871	ref|NC_005089.1|	28	16299	100	13	0	0	0	3	15	8439	8427	46	TATTAATAAGTGT	TATTAATAAGTGT	0.004	26.3	ACTATTAATAAGTGTTGAATCTCTCCTC	17	GRCm38_p5_RNAcentral#URS000015BADA:piRNA:Mus_musculus#sense#URS000015BADA:piRNA:Mus_musculus,2,29	URS000015BADA	_	_	_	_	_	_	_	_	_	_	_	_	_
R_17T_103900	ref|NC_005089.1|	30	16299	100	14	0	0	0	13	26	11981	11994	47	CAAAACTGACTTTT	CAAAACTGACTTTT	0.001	28.2	TTCTGGAGAAACCAAAACTGACTTTTGATA	2	GRCm38_p5_RNAcentral#URS000038AB2F:piRNA:Mus_musculus#sense#URS000038AB2F:piRNA:Mus_musculus,1,30	URS000038AB2F	_	_	_	_	_	_	_	_	_	_	_	_	_
R_17T_103945	ref|NC_005089.1|	19	16299	100	14	0	0	0	5	18	7031	7018	74	GTTGGAATGGGTAG	GTTGGAATGGGTAG	0.000563	28.2	AAAGGTTGGAATGGGTAGC	21	GRCm38_p5_RNAcentral#URS000040D6DD:piRNA:Mus_musculus#antisense#URS000040D6DD:piRNA:Mus_musculus,9,27	URS000040D6DD	_	_	_	_	_	_	_	_	_	_	_	_	_
R_17T_103972	ref|NC_005089.1|	19	16299	100	12	0	0	0	7	18	8113	8102	63	GTGTGTGGATTA	GTGTGTGGATTA	0.009	24.3	CTGGAAGTGTGTGGATTAC	15	GRCm38_p5_RNAcentral#URS00009C276D:lncRNA:Mus_musculus#sense#URS00009C276D:lncRNA:Mus_musculus,3277,3295$GRCm38_p5_RNAcentral#URS00009C2659:lncRNA:Mus_musculus#sense#URS00009C2659:lncRNA:Mus_musculus,3084,3102$GRCm38_p5_RNAcentral#URS000038C6A9:piRNA:Mus_musculus#sense#URS000038C6A9:piRNA:Mus_musculus,6,24	URS000038C6A9	_	_	_	_	_	_	_	_	_	_	_	_	_
R_17T_104007	ref|NC_005089.1|	30	16299	100	13	0	0	0	17	29	13699	13687	43	GATGTATGAGGTT	GATGTATGAGGTT	0.004	26.3	TAAGAAGGTGTCTAAGGATGTATGAGGTTT	2	GRCm38_p5_RNAcentral#URS00002A83A9:piRNA:Mus_musculus#sense#URS00002A83A9:piRNA:Mus_musculus,1,30	URS00002A83A9	_	_	_	_	_	_	_	_	_	_	_	_	_
R_17T_104008	ref|NC_005089.1|	30	16299	100	14	0	0	0	13	26	11981	11994	47	CAAAACTGACTTTT	CAAAACTGACTTTT	0.001	28.2	TTCTGGAGAAACCAAAACTGACTTTTGCTA	494	GRCm38_p5_RNAcentral#URS000038AB2F:piRNA:Mus_musculus#sense#URS000038AB2F:piRNA:Mus_musculus,1,30	URS000038AB2F	_	_	_	_	_	_	_	_	_	_	_	_	_
R_17T_104010	ref|NC_005089.1|	30	16299	100	14	0	0	0	13	26	11981	11994	47	CAAAACTGACTTTT	CAAAACTGACTTTT	0.001	28.2	TTCTGGAGAAACCAAAACTGACTTTTGCTT	146	GRCm38_p5_RNAcentral#URS000038AB2F:piRNA:Mus_musculus#sense#URS000038AB2F:piRNA:Mus_musculus,1,30	URS000038AB2F	_	_	_	_	_	_	_	_	_	_	_	_	_
R_17T_104085	ref|NC_005089.1|	24	16299	100	14	0	0	0	9	22	14664	14651	58	TGGCTTTGTCTACT	TGGCTTTGTCTACT	0.000768	28.2	ATAGCTCCTGGCTTTGTCTACTCT	8	GRCm38_p5_RNAcentral#URS0000037805:piRNA:Mus_musculus#sense#URS0000037805:piRNA:Mus_musculus,3,26$GRCm38_p5_RNAcentral#URS0000265560:piRNA:Mus_musculus#sense#URS0000265560:piRNA:Mus_musculus,7,30	URS0000037805	URS0000265560	_	_	_	_	_	_	_	_	_	_	_	_
R_17T_104135	ref|NC_005089.1|	30	16299	100	15	0	0	0	7	21	4641	4655	50	TAATCTCACTGATAT	TAATCTCACTGATAT	0.000272	30.2	TAATCTTAATCTCACTGATATATGGCTCCC	2	GRCm38_p5_RNAcentral#URS000040F1D6:piRNA:Mus_musculus#sense#URS000040F1D6:piRNA:Mus_musculus,1,30	URS000040F1D6	_	_	_	_	_	_	_	_	_	_	_	_	_
R_17T_104196	ref|NC_005089.1|	26	16299	94.444	18	1	0	0	7	24	14700	14683	69	GTAAGATGGAGTGGAAAG	GTAAGATGAAGTGGAAAG	0.00087	28.2	TATACTGTAAGATGGAGTGGAAAGGA	76	GRCm38_p5_RNAcentral#URS00002807A1:piRNA:Mus_musculus#sense#URS00002807A1:piRNA:Mus_musculus,1,26	URS00002807A1	_	_	_	_	_	_	_	_	_	_	_	_	_
R_17T_104316	ref|NC_005089.1|	30	16299	100	13	0	0	0	18	30	7600	7612	43	CTCTGAAATTTGT	CTCTGAAATTTGT	0.004	26.3	TGGACTCCCAAGACATTCTCTGAAATTTGT	106	GRCm38_p5_RNAcentral#URS000030475A:piRNA:Mus_musculus#sense#URS000030475A:piRNA:Mus_musculus,1,30	URS000030475A	_	_	_	_	_	_	_	_	_	_	_	_	_
R_17T_104548	ref|NC_005089.1|	29	16299	94.118	17	1	0	0	9	25	7653	7669	59	TTCCACTATAATATTTC	TTCCACTAAAATATTTC	0.004	26.3	CCTTTGCCTTCCACTATAATATTTCCTGA	40	GRCm38_p5_RNAcentral#URS000005AC7A:piRNA:Mus_musculus#sense#URS000005AC7A:piRNA:Mus_musculus,2,30	URS000005AC7A	_	_	_	_	_	_	_	_	_	_	_	_	_
R_17T_104549	ref|NC_005089.1|	29	16299	94.118	17	1	0	0	9	25	7653	7669	59	TTCCACTATAATATTTC	TTCCACTAAAATATTTC	0.004	26.3	CCTTTGCCTTCCACTATAATATTTCCTGG	2	GRCm38_p5_RNAcentral#URS000005AC7A:piRNA:Mus_musculus#sense#URS000005AC7A:piRNA:Mus_musculus,2,30	URS000005AC7A	_	_	_	_	_	_	_	_	_	_	_	_	_
R_17T_104615	ref|NC_005089.1|	30	16299	100	15	0	0	0	7	21	4641	4655	50	TAATCTCACTGATAT	TAATCTCACTGATAT	0.000272	30.2	TAATCTTAATCTCACTGATATCTGGGTCCC	2	GRCm38_p5_RNAcentral#URS000040F1D6:piRNA:Mus_musculus#sense#URS000040F1D6:piRNA:Mus_musculus,1,30	URS000040F1D6	_	_	_	_	_	_	_	_	_	_	_	_	_
R_17T_10482	ref|NC_005089.1|	28	16299	100	14	0	0	0	6	19	3926	3913	50	TGATAGGATTTATT	TGATAGGATTTATT	0.001	28.2	TAATTTGATAGGATTTATTCCCCAGGGC	2	GRCm38_p5_RNAcentral#URS0000459D3C:piRNA:Mus_musculus#sense#URS0000459D3C:piRNA:Mus_musculus,1,28$GRCm38_p5_RNAcentral#URS00002AD99E:piRNA:Mus_musculus#sense#URS00002AD99E:piRNA:Mus_musculus,1,28	URS0000459D3C	URS00002AD99E	_	_	_	_	_	_	_	_	_	_	_	_
R_17T_104920	ref|NC_005089.1|	30	16299	100	13	0	0	0	16	28	15894	15906	43	CTGTGGTGTCATG	CTGTGGTGTCATG	0.004	26.3	TGGAACAACAGGCAGCTGTGGTGTCATGAT	13	GRCm38_p5_RNAcentral#URS00001A72DE:piRNA:Mus_musculus#sense#URS00001A72DE:piRNA:Mus_musculus,1,30	URS00001A72DE	_	_	_	_	_	_	_	_	_	_	_	_	_
R_17T_105029	ref|NC_005089.1|	30	16299	100	13	0	0	0	17	29	1318	1306	43	AATTCTTTTAGTT	AATTCTTTTAGTT	0.004	26.3	TATGTGCTCCAAAGGGAATTCTTTTAGTTT	63	GRCm38_p5_RNAcentral#URS0000472A86:piRNA:Mus_musculus#sense#URS0000472A86:piRNA:Mus_musculus,1,30	URS0000472A86	_	_	_	_	_	_	_	_	_	_	_	_	_
R_17T_105035	ref|NC_005089.1|	29	16299	100	16	0	0	0	3	18	1278	1263	55	AAAAGGTACAAGGTTT	AAAAGGTACAAGGTTT	6.56e-05	32.2	TGAAAAGGTACAAGGTTTTGCCAGAGCTG	40	GRCm38_p5_RNAcentral#URS00000340F7:piRNA:Mus_musculus#sense#URS00000340F7:piRNA:Mus_musculus,1,29$GRCm38_p5_RNAcentral#URS00003B381C:piRNA:Mus_musculus#sense#URS00003B381C:piRNA:Mus_musculus,1,29	URS00000340F7	URS00003B381C	_	_	_	_	_	_	_	_	_	_	_	_
R_17T_105357	ref|NC_005089.1|	29	16299	100	13	0	0	0	9	21	1853	1841	45	AAGTTATAGGTGG	AAGTTATAGGTGG	0.004	26.3	TAGTGTTAAAGTTATAGGTGGTTGTGAGC	8	GRCm38_p5_RNAcentral#URS00003F959C:piRNA:Mus_musculus#sense#URS00003F959C:piRNA:Mus_musculus,1,29	URS00003F959C	_	_	_	_	_	_	_	_	_	_	_	_	_
R_17T_105383	ref|NC_005089.1|	27	16299	100	13	0	0	0	3	15	10255	10267	48	ATAGTTTTCTAAT	ATAGTTTTCTAAT	0.004	26.3	TAATAGTTTTCTAATGACCCGATCTGT	18	GRCm38_p5_RNAcentral#URS000043F8CB:piRNA:Mus_musculus#sense#URS000043F8CB:piRNA:Mus_musculus,4,30	URS000043F8CB	_	_	_	_	_	_	_	_	_	_	_	_	_
R_17T_10539	ref|NC_005089.1|	30	16299	100	15	0	0	0	7	21	4641	4655	50	TAATCTCACTGATAT	TAATCTCACTGATAT	0.000272	30.2	AAATCTTAATCTCACTGATATCTGGCTCCC	18	GRCm38_p5_RNAcentral#URS000040F1D6:piRNA:Mus_musculus#sense#URS000040F1D6:piRNA:Mus_musculus,1,30	URS000040F1D6	_	_	_	_	_	_	_	_	_	_	_	_	_
R_17T_105415	ref|NC_005089.1|	26	16299	100	13	0	0	0	6	18	1853	1841	50	AAGTTATAGGTGG	AAGTTATAGGTGG	0.003	26.3	TGCTAAAGTTATAGGTGGTTGTGAGC	11	GRCm38_p5_RNAcentral#URS00003F959C:piRNA:Mus_musculus#sense#URS00003F959C:piRNA:Mus_musculus,4,29	URS00003F959C	_	_	_	_	_	_	_	_	_	_	_	_	_
R_17T_105512	ref|NC_005089.1|	27	16299	100	15	0	0	0	4	18	4641	4655	56	TAATCTCACTGATAT	TAATCTCACTGATAT	0.000233	30.2	ACTTAATCTCACTGATATCTGGCTCCC	3	GRCm38_p5_RNAcentral#URS00003F8287:piRNA:Mus_musculus#sense#URS00003F8287:piRNA:Mus_musculus,1,27$GRCm38_p5_RNAcentral#URS0000477BC3:piRNA:Mus_musculus#sense#URS0000477BC3:piRNA:Mus_musculus,1,27$GRCm38_p5_RNAcentral#URS000040F1D6:piRNA:Mus_musculus#sense#URS000040F1D6:piRNA:Mus_musculus,4,30$GRCm38_p5_RNAcentral#URS0000542C1D:piRNA:Mus_musculus#sense#URS0000542C1D:piRNA:Mus_musculus,1,27	URS00003F8287	URS0000477BC3	URS000040F1D6	URS0000542C1D	_	_	_	_	_	_	_	_	_	_
R_17T_105904	ref|NC_005089.1|	27	16299	100	13	0	0	0	12	24	2563	2575	48	AGTACGAAAGGAC	AGTACGAAAGGAC	0.004	26.3	TAGCAAAGCTGAGTACGAAAGGACTGG	25	GRCm38_p5_RNAcentral#URS00009B953C:lncRNA:Mus_musculus#sense#URS00009B953C:lncRNA:Mus_musculus,2704,2730$GRCm38_p5_RNAcentral#URS0000091373:piRNA:Mus_musculus#sense#URS0000091373:piRNA:Mus_musculus,1,27$GRCm38_p5_RNAcentral#URS00009BCD71:lncRNA:Mus_musculus#sense#URS00009BCD71:lncRNA:Mus_musculus,1067,1093	URS0000091373	_	_	_	_	_	_	_	_	_	_	_	_	_
R_17T_105910	ref|NC_005089.1|	28	16299	100	14	0	0	0	13	26	7703	7690	50	AGTGAAATTAAATT	AGTGAAATTAAATT	0.001	28.2	TGTCCAGTTTTGAGTGAAATTAAATTCT	11	GRCm38_p5_RNAcentral#URS00000EDFD0:piRNA:Mus_musculus#sense#URS00000EDFD0:piRNA:Mus_musculus,1,28	URS00000EDFD0	_	_	_	_	_	_	_	_	_	_	_	_	_
R_17T_105933	ref|NC_005089.1|	30	16299	100	13	0	0	0	1	13	8439	8427	43	TATTAATAAGTGT	TATTAATAAGTGT	0.004	26.3	TATTAATAAGTGTTGAATCTCTACTCTAGC	3	GRCm38_p5_RNAcentral#URS000042DBC0:piRNA:Mus_musculus#sense#URS000042DBC0:piRNA:Mus_musculus,1,30	URS000042DBC0	_	_	_	_	_	_	_	_	_	_	_	_	_
R_17T_105934	ref|NC_005089.1|	29	16299	100	14	0	0	0	8	21	13481	13468	48	TTGGTTGGTTGTTA	TTGGTTGGTTGTTA	0.001	28.2	TGGAATGTTGGTTGGTTGTTATCTGATCT	2	GRCm38_p5_RNAcentral#URS0000459A0F:piRNA:Mus_musculus#sense#URS0000459A0F:piRNA:Mus_musculus,1,29	URS0000459A0F	_	_	_	_	_	_	_	_	_	_	_	_	_
R_17T_105951	ref|NC_005089.1|	29	16299	100	15	0	0	0	6	20	4641	4655	52	TAATCTCACTGATAT	TAATCTCACTGATAT	0.000259	30.2	AATCTTAATCTCACTGATATCTGGCTCCC	267	GRCm38_p5_RNAcentral#URS000040F1D6:piRNA:Mus_musculus#sense#URS000040F1D6:piRNA:Mus_musculus,2,30	URS000040F1D6	_	_	_	_	_	_	_	_	_	_	_	_	_
R_17T_105973	ref|NC_005089.1|	23	16299	100	14	0	0	0	9	22	4002	4015	61	GAGTAGGCCTGGAA	GAGTAGGCCTGGAA	0.000716	28.2	TAGTTAAGGAGTAGGCCTGGAAA	2	GRCm38_p5_RNAcentral#URS000039F9DA:piRNA:Mus_musculus#sense#URS000039F9DA:piRNA:Mus_musculus,4,26$GRCm38_p5_RNAcentral#URS00009AE7A3:lncRNA:Mus_musculus#sense#URS00009AE7A3:lncRNA:Mus_musculus,5050,5072$GRCm38_p5_RNAcentral#URS000075DE60:lncRNA:Mus_musculus#sense#URS000075DE60:lncRNA:Mus_musculus,5050,5072$GRCm38_p5_RNAcentral#URS0000441A7A:piRNA:Mus_musculus#sense#URS0000441A7A:piRNA:Mus_musculu…	URS000039F9DA	URS0000441A7A	_	_	_	_	_	_	_	_	_	_	_	_
R_17T_10598	ref|NC_005089.1|	26	16299	100	16	0	0	0	3	18	1278	1263	62	AAAAGGTACAAGGTTT	AAAAGGTACAAGGTTT	5.57e-05	32.2	TGAAAAGGTACAAGGTTTTGCCAGAG	45	GRCm38_p5_RNAcentral#URS00001A35FB:piRNA:Mus_musculus#sense#URS00001A35FB:piRNA:Mus_musculus,1,26$GRCm38_p5_RNAcentral#URS00000340F7:piRNA:Mus_musculus#sense#URS00000340F7:piRNA:Mus_musculus,1,26$GRCm38_p5_RNAcentral#URS00005435CB:piRNA:Mus_musculus#sense#URS00005435CB:piRNA:Mus_musculus,1,26$GRCm38_p5_RNAcentral#URS00003B381C:piRNA:Mus_musculus#sense#URS00003B381C:piRNA:Mus_musculus,1,26	URS00001A35FB	URS00000340F7	URS00005435CB	URS00003B381C	_	_	_	_	_	_	_	_	_	_
R_17T_106059	ref|NC_005089.1|	27	16299	100	13	0	0	0	13	25	15260	15248	48	GATAATTCCTGAG	GATAATTCCTGAG	0.004	26.3	GAGACCCTCAAAGATAATTCCTGAGCT	13	GRCm38_p5_RNAcentral#URS00003FF153:piRNA:Mus_musculus#sense#URS00003FF153:piRNA:Mus_musculus,2,28	URS00003FF153	_	_	_	_	_	_	_	_	_	_	_	_	_
R_17T_106154	ref|NC_005089.1|	29	16299	100	14	0	0	0	10	23	3228	3215	48	AGGATCCATTTATT	AGGATCCATTTATT	0.001	28.2	GCCATCCACAGGATCCATTTATTTCTTTC	12	GRCm38_p5_RNAcentral#URS00004AF893:piRNA:Mus_musculus#sense#URS00004AF893:piRNA:Mus_musculus,1,29$GRCm38_p5_RNAcentral#URS00009C2549:lncRNA:Mus_musculus#sense#URS00009C2549:lncRNA:Mus_musculus,1932,1960$GRCm38_p5_RNAcentral#URS00009B8CA0:lncRNA:Mus_musculus#sense#URS00009B8CA0:lncRNA:Mus_musculus,4517,4545	URS00004AF893	_	_	_	_	_	_	_	_	_	_	_	_	_
R_17T_106204	ref|NC_005089.1|	28	16299	100	13	0	0	0	3	15	7185	7197	46	CACAAGAAGTTGA	CACAAGAAGTTGA	0.004	26.3	ACCACAAGAAGTTGACAAGGGCTGTTTA	7	GRCm38_p5_RNAcentral#URS00000FDBF3:piRNA:Mus_musculus#sense#URS00000FDBF3:piRNA:Mus_musculus,3,30	URS00000FDBF3	_	_	_	_	_	_	_	_	_	_	_	_	_
R_17T_106315	ref|NC_005089.1|	28	16299	100	14	0	0	0	11	24	11981	11994	50	CAAAACTGACTTTT	CAAAACTGACTTTT	0.001	28.2	CTGGAGAAACCAAAACTGACTTTTGCTA	96	GRCm38_p5_RNAcentral#URS000038AB2F:piRNA:Mus_musculus#sense#URS000038AB2F:piRNA:Mus_musculus,3,30	URS000038AB2F	_	_	_	_	_	_	_	_	_	_	_	_	_
R_17T_106328	ref|NC_005089.1|	27	16299	100	13	0	0	0	5	17	3287	3275	48	TCAGGCTGGCAGA	TCAGGCTGGCAGA	0.004	26.3	TGCATCAGGCTGGCAGATTCCCACTTC	5	GRCm38_p5_RNAcentral#URS00004FE995:piRNA:Mus_musculus#sense#URS00004FE995:piRNA:Mus_musculus,1,27$GRCm38_p5_RNAcentral#URS00001374BC:piRNA:Mus_musculus#sense#URS00001374BC:piRNA:Mus_musculus,1,27	URS00004FE995	URS00001374BC	_	_	_	_	_	_	_	_	_	_	_	_
R_17T_106395	ref|NC_005089.1|	24	16299	100	14	0	0	0	9	22	4002	4015	58	GAGTAGGCCTGGAA	GAGTAGGCCTGGAA	0.000768	28.2	TAGTTAAAGAGTAGGCCTGGAAAT	64	GRCm38_p5_RNAcentral#URS000039F9DA:piRNA:Mus_musculus#sense#URS000039F9DA:piRNA:Mus_musculus,4,27$GRCm38_p5_RNAcentral#URS00009AE7A3:lncRNA:Mus_musculus#sense#URS00009AE7A3:lncRNA:Mus_musculus,5050,5073$GRCm38_p5_RNAcentral#URS000075DE60:lncRNA:Mus_musculus#sense#URS000075DE60:lncRNA:Mus_musculus,5050,5073$GRCm38_p5_RNAcentral#URS0000441A7A:piRNA:Mus_musculus#sense#URS0000441A7A:piRNA:Mus_musculu…	URS000039F9DA	URS0000441A7A	_	_	_	_	_	_	_	_	_	_	_	_
R_17T_106437	ref|NC_005089.1|	26	16299	100	13	0	0	0	3	15	8664	8652	50	CAGTTAATGGTCA	CAGTTAATGGTCA	0.003	26.3	TTCAGTTAATGGTCAGTGAAGAGTCT	35	GRCm38_p5_RNAcentral#URS00000E87CF:piRNA:Mus_musculus#sense#URS00000E87CF:piRNA:Mus_musculus,1,26	URS00000E87CF	_	_	_	_	_	_	_	_	_	_	_	_	_
R_17T_106549	ref|NC_005089.1|	26	16299	100	15	0	0	0	12	26	9966	9952	58	TAATGTGGATATTAG	TAATGTGGATATTAG	0.00022	30.2	TACCTGGCTTTTAATGTGGATATTAG	14	GRCm38_p5_RNAcentral#URS00002401E7:piRNA:Mus_musculus#sense#URS00002401E7:piRNA:Mus_musculus,1,26$GRCm38_p5_RNAcentral#URS000057B5A2:piRNA:Mus_musculus#sense#URS000057B5A2:piRNA:Mus_musculus,1,26$GRCm38_p5_RNAcentral#URS0000380E13:piRNA:Mus_musculus#sense#URS0000380E13:piRNA:Mus_musculus,1,26	URS00002401E7	URS000057B5A2	URS0000380E13	_	_	_	_	_	_	_	_	_	_	_
R_17T_106758	ref|NC_005089.1|	19	16299	100	12	0	0	0	7	18	9756	9745	63	GAGATAGAATTG	GAGATAGAATTG	0.009	24.3	GCCCAGGAGATAGAATTGC	143	GRCm38_p5_RNAcentral#URS000046A873:piRNA:Mus_musculus#antisense#URS000046A873:piRNA:Mus_musculus,11,29	URS000046A873	_	_	_	_	_	_	_	_	_	_	_	_	_
R_17T_106831	ref|NC_005089.1|	27	16299	100	13	0	0	0	14	26	1710	1698	48	AGATTAACCCAAT	AGATTAACCCAAT	0.004	26.3	TGGCTCCAGCAACAGATTAACCCAATG	2	GRCm38_p5_RNAcentral#URS000042B32B:piRNA:Mus_musculus#sense#URS000042B32B:piRNA:Mus_musculus,1,27$GRCm38_p5_RNAcentral#URS000025F11F:piRNA:Mus_musculus#sense#URS000025F11F:piRNA:Mus_musculus,1,27$GRCm38_p5_RNAcentral#URS00005311B0:piRNA:Mus_musculus#sense#URS00005311B0:piRNA:Mus_musculus,3,29$GRCm38_p5_RNAcentral#URS0000203EB6:piRNA:Mus_musculus#sense#URS0000203EB6:piRNA:Mus_musculus,1,27$GRCm38_…	URS000042B32B	URS000025F11F	URS00005311B0	URS0000203EB6	URS00002C3B6D	_	_	_	_	_	_	_	_	_
R_17T_106914	ref|NC_005089.1|	28	16299	100	15	0	0	0	3	17	4641	4655	54	TAATCTCACTGATAT	TAATCTCACTGATAT	0.000246	30.2	CTTAATCTCACTGATATCTGGCTCCCAG	33	GRCm38_p5_RNAcentral#URS0000477BC3:piRNA:Mus_musculus#sense#URS0000477BC3:piRNA:Mus_musculus,2,29$GRCm38_p5_RNAcentral#URS0000542C1D:piRNA:Mus_musculus#sense#URS0000542C1D:piRNA:Mus_musculus,2,29	URS0000477BC3	URS0000542C1D	_	_	_	_	_	_	_	_	_	_	_	_
R_17T_106930	ref|NC_005089.1|	20	16299	93.75	16	1	0	0	3	18	7237	7252	80	AATTGCTCTCTCCTCT	AATTGCTCTCCCCTCT	0.01	24.3	TGAATTGCTCTCTCCTCTGT	23	GRCm38_p5_RNAcentral#URS000018E711:piRNA:Mus_musculus#sense#URS000018E711:piRNA:Mus_musculus,3,22	URS000018E711	_	_	_	_	_	_	_	_	_	_	_	_	_
R_17T_107059	ref|NC_005089.1|	30	16299	100	13	0	0	0	1	13	9493	9481	43	AAAATATTAATGA	AAAATATTAATGA	0.004	26.3	AAAATATTAATGATATGAACGTGTTGTAGC	4	GRCm38_p5_RNAcentral#URS0000527B6C:piRNA:Mus_musculus#sense#URS0000527B6C:piRNA:Mus_musculus,2,31	URS0000527B6C	_	_	_	_	_	_	_	_	_	_	_	_	_
R_17T_107132	ref|NC_005089.1|	30	16299	100	13	0	0	0	3	15	15853	15841	43	ATGTCTTATTTAA	ATGTCTTATTTAA	0.004	26.3	TCATGTCTTATTTAACTCTATATCCCTAGG	2	GRCm38_p5_RNAcentral#URS00009B2637:lncRNA:Mus_musculus#sense#URS00009B2637:lncRNA:Mus_musculus,421,450$GRCm38_p5_RNAcentral#URS000019FE11:piRNA:Mus_musculus#sense#URS000019FE11:piRNA:Mus_musculus,1,30$GRCm38_p5_RNAcentral#URS000050255A:piRNA:Mus_musculus#sense#URS000050255A:piRNA:Mus_musculus,1,30	URS000019FE11	URS000050255A	_	_	_	_	_	_	_	_	_	_	_	_
R_17T_107135	ref|NC_005089.1|	24	16299	100	13	0	0	0	11	23	13723	13711	54	TCTTGATGGTTTG	TCTTGATGGTTTG	0.003	26.3	GTAGACTGGCTCTTGATGGTTTGT	9	GRCm38_p5_RNAcentral#URS00003B19DF:piRNA:Mus_musculus#sense#URS00003B19DF:piRNA:Mus_musculus,6,29$GRCm38_p5_RNAcentral#URS00009AE7A3:lncRNA:Mus_musculus#sense#URS00009AE7A3:lncRNA:Mus_musculus,4221,4244$GRCm38_p5_RNAcentral#URS000075DE60:lncRNA:Mus_musculus#sense#URS000075DE60:lncRNA:Mus_musculus,4221,4244$GRCm38_p5_RNAcentral#URS00005A3648:piRNA:Mus_musculus#sense#URS00005A3648:piRNA:Mus_musculu…	URS00003B19DF	URS00005A3648	_	_	_	_	_	_	_	_	_	_	_	_
R_17T_107296	ref|NC_005089.1|	32	16299	100	13	0	0	0	5	17	1134	1146	53	ATTATATAAATCA	ATTATATAAATCA	0.005	26.3	TTAAATTATATAAATCAGTACTGTGCCTTCTT	10	GRCm38_p5_RNAcentral#URS000000C9B0:piRNA:Mus_musculus#sense#URS000000C9B0:piRNA:Mus_musculus,1,32	URS000000C9B0	_	_	_	_	_	_	_	_	_	_	_	_	_
R_17T_107296	ref|NC_005089.1|	32	16299	100	13	0	0	0	1	13	2174	2186	53	TTAAATTATATAA	TTAAATTATATAA	0.005	26.3	TTAAATTATATAAATCAGTACTGTGCCTTCTT	10	GRCm38_p5_RNAcentral#URS000000C9B0:piRNA:Mus_musculus#sense#URS000000C9B0:piRNA:Mus_musculus,1,32	URS000000C9B0	_	_	_	_	_	_	_	_	_	_	_	_	_
R_17T_107438	ref|NC_005089.1|	29	16299	100	15	0	0	0	1	15	4641	4655	52	TAATCTCACTGATAT	TAATCTCACTGATAT	0.000259	30.2	TAATCTCACTGATATCTGGCCCCCAGAGG	2	GRCm38_p5_RNAcentral#URS000018733D:piRNA:Mus_musculus#sense#URS000018733D:piRNA:Mus_musculus,1,29	URS000018733D	_	_	_	_	_	_	_	_	_	_	_	_	_
R_17T_107502	ref|NC_005089.1|	21	16299	100	12	0	0	0	6	17	4788	4777	57	AAGAATAGGTTT	AAGAATAGGTTT	0.01	24.3	TGTGGAAGAATAGGTTTGAAG	14	GRCm38_p5_RNAcentral#URS0000567093:piRNA:Mus_musculus#antisense#URS0000567093:piRNA:Mus_musculus,6,26	URS0000567093	_	_	_	_	_	_	_	_	_	_	_	_	_
R_17T_107565	ref|NC_005089.1|	26	16299	100	13	0	0	0	12	24	4120	4108	50	AATTATTGAGGCT	AATTATTGAGGCT	0.003	26.3	AACTGCACGGAAATTATTGAGGCTCC	137	GRCm38_p5_RNAcentral#URS00009C5DF3:lncRNA:Mus_musculus#sense#URS00009C5DF3:lncRNA:Mus_musculus,215,240$GRCm38_p5_RNAcentral#URS00001B4016:piRNA:Mus_musculus#sense#URS00001B4016:piRNA:Mus_musculus,3,28$GRCm38_p5_RNAcentral#URS000046CD9D:piRNA:Mus_musculus#sense#URS000046CD9D:piRNA:Mus_musculus,3,28	URS00001B4016	URS000046CD9D	_	_	_	_	_	_	_	_	_	_	_	_
R_17T_107566	ref|NC_005089.1|	26	16299	100	13	0	0	0	12	24	4120	4108	50	AATTATTGAGGCT	AATTATTGAGGCT	0.003	26.3	AACTGCACGGAAATTATTGAGGCTCT	11	GRCm38_p5_RNAcentral#URS00009C5DF3:lncRNA:Mus_musculus#sense#URS00009C5DF3:lncRNA:Mus_musculus,215,240$GRCm38_p5_RNAcentral#URS00001B4016:piRNA:Mus_musculus#sense#URS00001B4016:piRNA:Mus_musculus,3,28$GRCm38_p5_RNAcentral#URS000046CD9D:piRNA:Mus_musculus#sense#URS000046CD9D:piRNA:Mus_musculus,3,28	URS00001B4016	URS000046CD9D	_	_	_	_	_	_	_	_	_	_	_	_
R_17T_107581	ref|NC_005089.1|	29	16299	100	14	0	0	0	1	14	9963	9950	48	TGTGGATATTAGGT	TGTGGATATTAGGT	0.001	28.2	TGTGGATATTAGGTATTCAAACCCGGCTC	11	GRCm38_p5_RNAcentral#URS000059FE4C:piRNA:Mus_musculus#sense#URS000059FE4C:piRNA:Mus_musculus,1,29	URS000059FE4C	_	_	_	_	_	_	_	_	_	_	_	_	_
R_17T_107584	ref|NC_005089.1|	29	16299	100	14	0	0	0	13	26	11981	11994	48	CAAAACTGACTTTT	CAAAACTGACTTTT	0.001	28.2	CTCTGGAGAAACCAAAACTGACTTTTGCT	2	GRCm38_p5_RNAcentral#URS000038AB2F:piRNA:Mus_musculus#sense#URS000038AB2F:piRNA:Mus_musculus,1,29	URS000038AB2F	_	_	_	_	_	_	_	_	_	_	_	_	_
R_17T_107821	ref|NC_005089.1|	30	16299	100	13	0	0	0	15	27	14094	14082	43	GCAGTTGAATGCT	GCAGTTGAATGCT	0.004	26.3	TAGGTTTTGATATTGCAGTTGAATGCTTCT	16	GRCm38_p5_RNAcentral#URS0000480568:piRNA:Mus_musculus#sense#URS0000480568:piRNA:Mus_musculus,1,30	URS0000480568	_	_	_	_	_	_	_	_	_	_	_	_	_
R_17T_107836	ref|NC_005089.1|	30	16299	100	13	0	0	0	14	26	4120	4108	53	AATTATTGAGGCT	AATTATTGAGGCT	0.004	26.3	TAAACTGCACGGAAATTATTGAGGCTCCGG	42	GRCm38_p5_RNAcentral#URS00009C5DF3:lncRNA:Mus_musculus#sense#URS00009C5DF3:lncRNA:Mus_musculus,213,242$GRCm38_p5_RNAcentral#URS000046CD9D:piRNA:Mus_musculus#sense#URS000046CD9D:piRNA:Mus_musculus,1,30	URS000046CD9D	_	_	_	_	_	_	_	_	_	_	_	_	_
R_17T_107836	ref|NC_005089.1|	30	16299	100	13	0	0	0	17	29	14411	14399	53	TATTGAGGCTCCG	TATTGAGGCTCCG	0.004	26.3	TAAACTGCACGGAAATTATTGAGGCTCCGG	42	GRCm38_p5_RNAcentral#URS00009C5DF3:lncRNA:Mus_musculus#sense#URS00009C5DF3:lncRNA:Mus_musculus,213,242$GRCm38_p5_RNAcentral#URS000046CD9D:piRNA:Mus_musculus#sense#URS000046CD9D:piRNA:Mus_musculus,1,30	URS000046CD9D	_	_	_	_	_	_	_	_	_	_	_	_	_
R_17T_107856	ref|NC_005089.1|	30	16299	100	13	0	0	0	14	26	4120	4108	43	AATTATTGAGGCT	AATTATTGAGGCT	0.004	26.3	TAAACTGCACGGAAATTATTGAGGCTCCTT	10	GRCm38_p5_RNAcentral#URS00009C5DF3:lncRNA:Mus_musculus#sense#URS00009C5DF3:lncRNA:Mus_musculus,213,242$GRCm38_p5_RNAcentral#URS000046CD9D:piRNA:Mus_musculus#sense#URS000046CD9D:piRNA:Mus_musculus,1,30	URS000046CD9D	_	_	_	_	_	_	_	_	_	_	_	_	_
R_17T_108026	ref|NC_005089.1|	19	16299	100	13	0	0	0	1	13	8818	8806	68	TGGTGGCCTTGGT	TGGTGGCCTTGGT	0.002	26.3	TGGTGGCCTTGGTTTCTTT	5	GRCm38_p5_RNAcentral#URS00002D9633:piRNA:Mus_musculus#antisense#URS00002D9633:piRNA:Mus_musculus,11,29$GRCm38_p5_RNAcentral#URS00000C70B0:piRNA:Mus_musculus#antisense#URS00000C70B0:piRNA:Mus_musculus,11,29$GRCm38_p5_RNAcentral#URS0000384BD6:piRNA:Mus_musculus#antisense#URS0000384BD6:piRNA:Mus_musculus,11,29$GRCm38_p5_RNAcentral#URS00003FD433:piRNA:Mus_musculus#antisense#URS00003FD433:piRNA:Mus_mu…	URS00002D9633	URS00000C70B0	URS0000384BD6	URS00003FD433	_	_	_	_	_	_	_	_	_	_
R_17T_108062	ref|NC_005089.1|	31	16299	100	13	0	0	0	19	31	15664	15676	42	CCCCTTCCCCATT	CCCCTTCCCCATT	0.004	26.3	TGAGAGCCTCTTGTTGAACCCCTTCCCCATT	4	GRCm38_p5_RNAcentral#URS0000028FA3:piRNA:Mus_musculus#sense#URS0000028FA3:piRNA:Mus_musculus,1,31	URS0000028FA3	_	_	_	_	_	_	_	_	_	_	_	_	_
R_17T_108116	ref|NC_005089.1|	25	16299	100	13	0	0	0	6	18	7639	7627	52	AATGGGCATAAAG	AATGGGCATAAAG	0.003	26.3	GGTCTAATGGGCATAAAGTATTGCT	16	GRCm38_p5_RNAcentral#URS00005657CA:piRNA:Mus_musculus#sense#URS00005657CA:piRNA:Mus_musculus,2,26	URS00005657CA	_	_	_	_	_	_	_	_	_	_	_	_	_
R_17T_108207	ref|NC_005089.1|	27	16299	100	13	0	0	0	6	18	14258	14246	48	TCCTAGAAGGGAC	TCCTAGAAGGGAC	0.004	26.3	TACCATCCTAGAAGGGACAACAGTGCA	8	GRCm38_p5_RNAcentral#URS00002C9992:piRNA:Mus_musculus#sense#URS00002C9992:piRNA:Mus_musculus,1,27$GRCm38_p5_RNAcentral#URS000043617C:piRNA:Mus_musculus#sense#URS000043617C:piRNA:Mus_musculus,4,30$GRCm38_p5_RNAcentral#URS0000193DC2:piRNA:Mus_musculus#sense#URS0000193DC2:piRNA:Mus_musculus,1,27$GRCm38_p5_RNAcentral#URS00004A5648:piRNA:Mus_musculus#sense#URS00004A5648:piRNA:Mus_musculus,1,27$GRCm38_…	URS00002C9992	URS000043617C	URS0000193DC2	URS00004A5648	URS00004D9967	URS00002C4A1B	_	_	_	_	_	_	_	_
R_17T_108209	ref|NC_005089.1|	27	16299	100	13	0	0	0	6	18	14258	14246	48	TCCTAGAAGGGAC	TCCTAGAAGGGAC	0.004	26.3	TACCATCCTAGAAGGGACAACAGTGCT	15	GRCm38_p5_RNAcentral#URS00002C9992:piRNA:Mus_musculus#sense#URS00002C9992:piRNA:Mus_musculus,1,27$GRCm38_p5_RNAcentral#URS000043617C:piRNA:Mus_musculus#sense#URS000043617C:piRNA:Mus_musculus,4,30$GRCm38_p5_RNAcentral#URS0000193DC2:piRNA:Mus_musculus#sense#URS0000193DC2:piRNA:Mus_musculus,1,27$GRCm38_p5_RNAcentral#URS00004A5648:piRNA:Mus_musculus#sense#URS00004A5648:piRNA:Mus_musculus,1,27$GRCm38_…	URS00002C9992	URS000043617C	URS0000193DC2	URS00004A5648	URS00004D9967	URS00002C4A1B	_	_	_	_	_	_	_	_
R_17T_108218	ref|NC_005089.1|	24	16299	100	13	0	0	0	4	16	7641	7653	54	TCCTAGAAATGGT	TCCTAGAAATGGT	0.003	26.3	CTTTCCTAGAAATGGTGTCTGTTG	11	GRCm38_p5_RNAcentral#URS00000AE04F:piRNA:Mus_musculus#sense#URS00000AE04F:piRNA:Mus_musculus,5,28$GRCm38_p5_RNAcentral#URS00003D63DF:piRNA:Mus_musculus#sense#URS00003D63DF:piRNA:Mus_musculus,1,24	URS00000AE04F	URS00003D63DF	_	_	_	_	_	_	_	_	_	_	_	_
R_17T_108374	ref|NC_005089.1|	20	16299	100	13	0	0	0	8	20	1171	1183	65	TGGAGAAAGAAAT	TGGAGAAAGAAAT	0.002	26.3	TAGACTCTGGAGAAAGAAAT	16	GRCm38_p5_RNAcentral#URS00009BE334:lncRNA:Mus_musculus#antisense#URS00009BE334:lncRNA:Mus_musculus,5389,5408$GRCm38_p5_RNAcentral#URS00009BCF7A:lncRNA:Mus_musculus#antisense#URS00009BCF7A:lncRNA:Mus_musculus,5011,5030$GRCm38_p5_RNAcentral#URS00009B0219:lncRNA:Mus_musculus#antisense#URS00009B0219:lncRNA:Mus_musculus,5215,5234$GRCm38_p5_RNAcentral#URS00009B622E:lncRNA:Mus_musculus#antisense#URS0000…	URS00001A7E8D	_	_	_	_	_	_	_	_	_	_	_	_	_
R_17T_108507	ref|NC_005089.1|	21	16299	100	12	0	0	0	1	12	13579	13568	57	TATTATTATCGA	TATTATTATCGA	0.01	24.3	TATTATTATCGAATCTGGGCA	26	GRCm38_p5_RNAcentral#URS000020BA15:piRNA:Mus_musculus#sense#URS000020BA15:piRNA:Mus_musculus,1,21$GRCm38_p5_RNAcentral#URS00005EAB60:piRNA:Mus_musculus#sense#URS00005EAB60:piRNA:Mus_musculus,7,27$GRCm38_p5_RNAcentral#URS00001788F5:piRNA:Mus_musculus#sense#URS00001788F5:piRNA:Mus_musculus,5,25$GRCm38_p5_RNAcentral#URS00001FFEF9:piRNA:Mus_musculus#sense#URS00001FFEF9:piRNA:Mus_musculus,7,27$GRCm38_…	URS000020BA15	URS00005EAB60	URS00001788F5	URS00001FFEF9	URS00004AFE9B	URS0000363D61	URS00003FEF9C	_	_	_	_	_	_	_
R_17T_108523	ref|NC_005089.1|	25	16299	100	13	0	0	0	7	19	15266	15278	52	CAAAATACTAAAA	CAAAATACTAAAA	0.003	26.3	TAATGTCAAAATACTAAAACTGGGG	6	GRCm38_p5_RNAcentral#URS000026A3CA:piRNA:Mus_musculus#sense#URS000026A3CA:piRNA:Mus_musculus,1,25	URS000026A3CA	_	_	_	_	_	_	_	_	_	_	_	_	_
R_17T_10858	ref|NC_005089.1|	31	16299	100	15	0	0	0	8	22	11985	11999	48	ACTGACTTTTTCTCT	ACTGACTTTTTCTCT	0.000285	30.2	TTGGTTTACTGACTTTTTCTCTGGGGTTAGA	20	GRCm38_p5_RNAcentral#URS000035D507:piRNA:Mus_musculus#sense#URS000035D507:piRNA:Mus_musculus,1,31	URS000035D507	_	_	_	_	_	_	_	_	_	_	_	_	_
R_17T_10859	ref|NC_005089.1|	27	16299	100	13	0	0	0	14	26	13080	13092	48	GACCCAGACCTCA	GACCCAGACCTCA	0.004	26.3	TGACAATCTCTCAGACCCAGACCTCAA	81	GRCm38_p5_RNAcentral#URS00002B57FA:piRNA:Mus_musculus#sense#URS00002B57FA:piRNA:Mus_musculus,1,27$GRCm38_p5_RNAcentral#URS0000076D1F:piRNA:Mus_musculus#sense#URS0000076D1F:piRNA:Mus_musculus,1,27	URS00002B57FA	URS0000076D1F	_	_	_	_	_	_	_	_	_	_	_	_
R_17T_10860	ref|NC_005089.1|	31	16299	100	15	0	0	0	8	22	11985	11999	48	ACTGACTTTTTCTCT	ACTGACTTTTTCTCT	0.000285	30.2	TTGGTTTACTGACTTTTTCTCTGGGGTTAGT	9	GRCm38_p5_RNAcentral#URS000035D507:piRNA:Mus_musculus#sense#URS000035D507:piRNA:Mus_musculus,1,31	URS000035D507	_	_	_	_	_	_	_	_	_	_	_	_	_
R_17T_108601	ref|NC_005089.1|	31	16299	100	13	0	0	0	3	15	4648	4636	42	TGAGATTATAGTT	TGAGATTATAGTT	0.004	26.3	TTTGAGATTATAGTTCCTGAGTGACAGGAGT	3	GRCm38_p5_RNAcentral#URS00004D9F72:piRNA:Mus_musculus#sense#URS00004D9F72:piRNA:Mus_musculus,1,31	URS00004D9F72	_	_	_	_	_	_	_	_	_	_	_	_	_
R_17T_108670	ref|NC_005089.1|	26	16299	100	15	0	0	0	1	15	13619	13605	58	TGATGGTAGTAGCTG	TGATGGTAGTAGCTG	0.00022	30.2	TGATGGTAGTAGCTGAAGTTCCTTCG	125	GRCm38_p5_RNAcentral#URS000057F344:piRNA:Mus_musculus#sense#URS000057F344:piRNA:Mus_musculus,1,26$GRCm38_p5_RNAcentral#URS0000613F2E:piRNA:Mus_musculus#sense#URS0000613F2E:piRNA:Mus_musculus,1,26$GRCm38_p5_RNAcentral#URS000013EBC7:piRNA:Mus_musculus#sense#URS000013EBC7:piRNA:Mus_musculus,1,26	URS000057F344	URS0000613F2E	URS000013EBC7	_	_	_	_	_	_	_	_	_	_	_
R_17T_108716	ref|NC_005089.1|	30	16299	100	13	0	0	0	14	26	1853	1841	43	AAGTTATAGGTGG	AAGTTATAGGTGG	0.004	26.3	AAAGCTAGTGTTAAAGTTATAGGTGGTTGT	4	GRCm38_p5_RNAcentral#URS0000568061:piRNA:Mus_musculus#sense#URS0000568061:piRNA:Mus_musculus,1,30$GRCm38_p5_RNAcentral#URS00005075F9:piRNA:Mus_musculus#sense#URS00005075F9:piRNA:Mus_musculus,1,30	URS0000568061	URS00005075F9	_	_	_	_	_	_	_	_	_	_	_	_
R_17T_108863	ref|NC_005089.1|	31	16299	100	13	0	0	0	19	31	15329	15341	42	AAATGAAGATCTT	AAATGAAGATCTT	0.004	26.3	TAGGAAGACAGCCGCACAAAATGAAGATCTT	10	GRCm38_p5_RNAcentral#URS000044AC94:piRNA:Mus_musculus#sense#URS000044AC94:piRNA:Mus_musculus,1,31$GRCm38_p5_RNAcentral#URS0000018BBE:piRNA:Mus_musculus#sense#URS0000018BBE:piRNA:Mus_musculus,1,31	URS000044AC94	URS0000018BBE	_	_	_	_	_	_	_	_	_	_	_	_
R_17T_108956	ref|NC_005089.1|	27	16299	100	13	0	0	0	1	13	4643	4655	48	ATCTCACTGATAT	ATCTCACTGATAT	0.004	26.3	ATCTCACTGATATCTGGCTCCCAGAGG	20	GRCm38_p5_RNAcentral#URS000018733D:piRNA:Mus_musculus#sense#URS000018733D:piRNA:Mus_musculus,3,29	URS000018733D	_	_	_	_	_	_	_	_	_	_	_	_	_
R_17T_109021	ref|NC_005089.1|	29	16299	100	13	0	0	0	17	29	6822	6834	45	CCTCCACCATATC	CCTCCACCATATC	0.004	26.3	CTACAATAAACTACCTCCTCCACCATATC	2	GRCm38_p5_RNAcentral#URS0000124869:piRNA:Mus_musculus#sense#URS0000124869:piRNA:Mus_musculus,2,30$GRCm38_p5_RNAcentral#URS00004EF972:piRNA:Mus_musculus#sense#URS00004EF972:piRNA:Mus_musculus,2,30$GRCm38_p5_RNAcentral#URS000054864A:piRNA:Mus_musculus#sense#URS000054864A:piRNA:Mus_musculus,3,31$GRCm38_p5_RNAcentral#URS000024655E:piRNA:Mus_musculus#sense#URS000024655E:piRNA:Mus_musculus,1,29	URS0000124869	URS00004EF972	URS000054864A	URS000024655E	_	_	_	_	_	_	_	_	_	_
R_17T_109257	ref|NC_005089.1|	28	16299	100	13	0	0	0	1	13	13619	13607	46	TGATGGTAGTAGC	TGATGGTAGTAGC	0.004	26.3	TGATGGTAGTAGCCGAAGTTCCTTCGGA	4	GRCm38_p5_RNAcentral#URS000057F344:piRNA:Mus_musculus#sense#URS000057F344:piRNA:Mus_musculus,1,28$GRCm38_p5_RNAcentral#URS0000613F2E:piRNA:Mus_musculus#sense#URS0000613F2E:piRNA:Mus_musculus,1,28	URS000057F344	URS0000613F2E	_	_	_	_	_	_	_	_	_	_	_	_
R_17T_109296	ref|NC_005089.1|	28	16299	100	13	0	0	0	15	27	13723	13711	46	TCTTGATGGTTTG	TCTTGATGGTTTG	0.004	26.3	TCTAGTAGACTGGCTCTTGATGGTTTGT	38	GRCm38_p5_RNAcentral#URS00003B19DF:piRNA:Mus_musculus#sense#URS00003B19DF:piRNA:Mus_musculus,2,29$GRCm38_p5_RNAcentral#URS00009AE7A3:lncRNA:Mus_musculus#sense#URS00009AE7A3:lncRNA:Mus_musculus,4217,4244$GRCm38_p5_RNAcentral#URS000075DE60:lncRNA:Mus_musculus#sense#URS000075DE60:lncRNA:Mus_musculus,4217,4244$GRCm38_p5_RNAcentral#URS00005A3648:piRNA:Mus_musculus#sense#URS00005A3648:piRNA:Mus_musculu…	URS00003B19DF	URS00005A3648	_	_	_	_	_	_	_	_	_	_	_	_
R_17T_109426	ref|NC_005089.1|	29	16299	100	13	0	0	0	4	16	1134	1146	45	ATTATATAAATCA	ATTATATAAATCA	0.004	26.3	TAAATTATATAAATCAGTACTGTGCCTTC	13	GRCm38_p5_RNAcentral#URS000000C9B0:piRNA:Mus_musculus#sense#URS000000C9B0:piRNA:Mus_musculus,2,30$GRCm38_p5_RNAcentral#URS0000465B99:piRNA:Mus_musculus#sense#URS0000465B99:piRNA:Mus_musculus,2,30	URS000000C9B0	URS0000465B99	_	_	_	_	_	_	_	_	_	_	_	_
R_17T_109480	ref|NC_005089.1|	29	16299	94.118	17	1	0	0	1	17	1827	1811	59	TGATTTTTGCCTATAGT	TGATTATTGCCTATAGT	0.004	26.3	TGATTTTTGCCTATAGTGTCCTAAAAATA	3	GRCm38_p5_RNAcentral#URS0000372BC0:piRNA:Mus_musculus#sense#URS0000372BC0:piRNA:Mus_musculus,1,29	URS0000372BC0	_	_	_	_	_	_	_	_	_	_	_	_	_
R_17T_109498	ref|NC_005089.1|	29	16299	100	14	0	0	0	1	14	13618	13605	48	GATGGTAGTAGCTG	GATGGTAGTAGCTG	0.001	28.2	GATGGTAGTAGCTGAAGTTCCTTAGGACC	2	GRCm38_p5_RNAcentral#URS000057F344:piRNA:Mus_musculus#sense#URS000057F344:piRNA:Mus_musculus,2,30	URS000057F344	_	_	_	_	_	_	_	_	_	_	_	_	_
R_17T_109505	ref|NC_005089.1|	19	16299	93.75	16	1	0	0	4	19	8281	8296	84	CACAAACTCAAAAGCT	CACAAACTAAAAAGCT	0.009	24.3	CCTCACAAACTCAAAAGCT	203	GRCm38_p5_RNAcentral#URS00000901A4:piRNA:Mus_musculus#antisense#URS00000901A4:piRNA:Mus_musculus,3,21$GRCm38_p5_RNAcentral#URS000053D79D:piRNA:Mus_musculus#antisense#URS000053D79D:piRNA:Mus_musculus,8,26	URS00000901A4	URS000053D79D	_	_	_	_	_	_	_	_	_	_	_	_
R_17T_10952	ref|NC_005089.1|	28	16299	94.118	17	1	0	0	11	27	7035	7019	61	CCAAGATGGAATGGGTA	CCAAGTTGGAATGGGTA	0.004	26.3	GTCATACGATCCAAGATGGAATGGGTAA	43	GRCm38_p5_RNAcentral#URS00004AB5F4:piRNA:Mus_musculus#sense#URS00004AB5F4:piRNA:Mus_musculus,2,29	URS00004AB5F4	_	_	_	_	_	_	_	_	_	_	_	_	_
R_17T_109555	ref|NC_005089.1|	28	16299	100	13	0	0	0	1	13	4155	4167	46	TAGGAACATGAAT	TAGGAACATGAAT	0.004	26.3	TAGGAACATGAATGCTTTGTAAAGGGCC	2	GRCm38_p5_RNAcentral#URS00009AE7A3:lncRNA:Mus_musculus#sense#URS00009AE7A3:lncRNA:Mus_musculus,5492,5519$GRCm38_p5_RNAcentral#URS000075DE60:lncRNA:Mus_musculus#sense#URS000075DE60:lncRNA:Mus_musculus,5492,5519$GRCm38_p5_RNAcentral#URS000033846C:piRNA:Mus_musculus#sense#URS000033846C:piRNA:Mus_musculus,1,28$GRCm38_p5_RNAcentral#URS000041A914:piRNA:Mus_musculus#sense#URS000041A914:piRNA:Mus_musculu…	URS000033846C	URS000041A914	_	_	_	_	_	_	_	_	_	_	_	_
R_17T_109834	ref|NC_005089.1|	30	16299	100	13	0	0	0	9	21	7902	7914	43	AAGTAAAAACCCC	AAGTAAAAACCCC	0.004	26.3	GGAAATGCAAGTAAAAACCCCAGGGGGATT	2	GRCm38_p5_RNAcentral#URS00000D4B0D:piRNA:Mus_musculus#sense#URS00000D4B0D:piRNA:Mus_musculus,1,30	URS00000D4B0D	_	_	_	_	_	_	_	_	_	_	_	_	_
R_17T_109891	ref|NC_005089.1|	28	16299	100	15	0	0	0	6	20	4641	4655	54	TAATCTCACTGATAT	TAATCTCACTGATAT	0.000246	30.2	AATCTTAATCTCACTGATATCTGGCTCC	53	GRCm38_p5_RNAcentral#URS00000A08A7:piRNA:Mus_musculus#sense#URS00000A08A7:piRNA:Mus_musculus,2,29$GRCm38_p5_RNAcentral#URS000040F1D6:piRNA:Mus_musculus#sense#URS000040F1D6:piRNA:Mus_musculus,2,29	URS00000A08A7	URS000040F1D6	_	_	_	_	_	_	_	_	_	_	_	_
R_17T_109923	ref|NC_005089.1|	31	16299	100	13	0	0	0	18	30	15329	15341	42	AAATGAAGATCTT	AAATGAAGATCTT	0.004	26.3	AGGAAGACAGCCGCACAAAATGAAGATCTTT	11	GRCm38_p5_RNAcentral#URS000044AC94:piRNA:Mus_musculus#sense#URS000044AC94:piRNA:Mus_musculus,2,32	URS000044AC94	_	_	_	_	_	_	_	_	_	_	_	_	_
R_17T_110044	ref|NC_005089.1|	27	16299	100	14	0	0	0	8	21	4002	4015	52	GAGTAGGCCTGGAA	GAGTAGGCCTGGAA	0.001	28.2	AGTTAAAGAGTAGGCCTGGAAATCACC	21	GRCm38_p5_RNAcentral#URS000039F9DA:piRNA:Mus_musculus#sense#URS000039F9DA:piRNA:Mus_musculus,5,31$GRCm38_p5_RNAcentral#URS00009AE7A3:lncRNA:Mus_musculus#sense#URS00009AE7A3:lncRNA:Mus_musculus,5051,5077$GRCm38_p5_RNAcentral#URS000075DE60:lncRNA:Mus_musculus#sense#URS000075DE60:lncRNA:Mus_musculus,5051,5077$GRCm38_p5_RNAcentral#URS0000441A7A:piRNA:Mus_musculus#sense#URS0000441A7A:piRNA:Mus_musculu…	URS000039F9DA	URS0000441A7A	_	_	_	_	_	_	_	_	_	_	_	_
R_17T_110084	ref|NC_005089.1|	30	16299	100	13	0	0	0	1	13	8439	8427	43	TATTAATAAGTGT	TATTAATAAGTGT	0.004	26.3	TATTAATAAGTGTTGAATCTCTCCTCTAGC	319	GRCm38_p5_RNAcentral#URS000042DBC0:piRNA:Mus_musculus#sense#URS000042DBC0:piRNA:Mus_musculus,1,30	URS000042DBC0	_	_	_	_	_	_	_	_	_	_	_	_	_
R_17T_110102	ref|NC_005089.1|	19	16299	100	12	0	0	0	2	13	6161	6172	63	GTCTATTGGCTT	GTCTATTGGCTT	0.009	24.3	AGTCTATTGGCTTAGGTGC	24	GRCm38_p5_RNAcentral#URS00000B95F7:piRNA:Mus_musculus#sense#URS00000B95F7:piRNA:Mus_musculus,7,25$GRCm38_p5_RNAcentral#URS000020B8CA:piRNA:Mus_musculus#sense#URS000020B8CA:piRNA:Mus_musculus,7,25	URS00000B95F7	URS000020B8CA	_	_	_	_	_	_	_	_	_	_	_	_
R_17T_110162	ref|NC_005089.1|	27	16299	100	14	0	0	0	11	24	11981	11994	52	CAAAACTGACTTTT	CAAAACTGACTTTT	0.001	28.2	CTGGAGAAACCAAAACTGACTTTTGCT	32	GRCm38_p5_RNAcentral#URS000038AB2F:piRNA:Mus_musculus#sense#URS000038AB2F:piRNA:Mus_musculus,3,29	URS000038AB2F	_	_	_	_	_	_	_	_	_	_	_	_	_
R_17T_110295	ref|NC_005089.1|	28	16299	94.444	18	1	0	0	10	27	6846	6829	64	CCTCGAATGTGTGCTATG	CCTCGAATGTGTGATATG	0.001	28.2	TAGATTCAGCCTCGAATGTGTGCTATGA	12	GRCm38_p5_RNAcentral#URS000003F3D4:piRNA:Mus_musculus#sense#URS000003F3D4:piRNA:Mus_musculus,1,28	URS000003F3D4	_	_	_	_	_	_	_	_	_	_	_	_	_
R_17T_110563	ref|NC_005089.1|	19	16299	100	12	0	0	0	5	16	9474	9463	63	CAGTGTACAGGT	CAGTGTACAGGT	0.009	24.3	TAATCAGTGTACAGGTCCT	14	GRCm38_p5_RNAcentral#URS00002216BA:piRNA:Mus_musculus#sense#URS00002216BA:piRNA:Mus_musculus,4,22$GRCm38_p5_RNAcentral#URS00004391D0:piRNA:Mus_musculus#sense#URS00004391D0:piRNA:Mus_musculus,5,23$GRCm38_p5_RNAcentral#URS00002BFA4C:piRNA:Mus_musculus#sense#URS00002BFA4C:piRNA:Mus_musculus,1,19$GRCm38_p5_RNAcentral#URS000010AE44:piRNA:Mus_musculus#sense#URS000010AE44:piRNA:Mus_musculus,5,23$GRCm38_…	URS00002216BA	URS00004391D0	URS00002BFA4C	URS000010AE44	URS00005094AA	URS00005F5536	_	_	_	_	_	_	_	_
R_17T_110568	ref|NC_005089.1|	31	16299	100	13	0	0	0	4	16	15793	15781	42	CAGATGTCTGATA	CAGATGTCTGATA	0.004	26.3	TAACAGATGTCTGATATTTGGTGTGCTTCCT	61	GRCm38_p5_RNAcentral#URS00009C3D3A:lncRNA:Mus_musculus#sense#URS00009C3D3A:lncRNA:Mus_musculus,3958,3988$GRCm38_p5_RNAcentral#URS00009C5E3B:lncRNA:Mus_musculus#sense#URS00009C5E3B:lncRNA:Mus_musculus,3890,3920$GRCm38_p5_RNAcentral#URS0000456B7C:piRNA:Mus_musculus#sense#URS0000456B7C:piRNA:Mus_musculus,1,31$GRCm38_p5_RNAcentral#URS0000087174:piRNA:Mus_musculus#sense#URS0000087174:piRNA:Mus_musculu…	URS0000456B7C	URS0000087174	_	_	_	_	_	_	_	_	_	_	_	_
R_17T_110601	ref|NC_005089.1|	31	16299	100	13	0	0	0	4	16	15793	15781	42	CAGATGTCTGATA	CAGATGTCTGATA	0.004	26.3	TAACAGATGTCTGATATTTGGTGTGCTTCTT	12	GRCm38_p5_RNAcentral#URS00009C3D3A:lncRNA:Mus_musculus#sense#URS00009C3D3A:lncRNA:Mus_musculus,3958,3988$GRCm38_p5_RNAcentral#URS00009C5E3B:lncRNA:Mus_musculus#sense#URS00009C5E3B:lncRNA:Mus_musculus,3890,3920$GRCm38_p5_RNAcentral#URS0000456B7C:piRNA:Mus_musculus#sense#URS0000456B7C:piRNA:Mus_musculus,1,31$GRCm38_p5_RNAcentral#URS0000087174:piRNA:Mus_musculus#sense#URS0000087174:piRNA:Mus_musculu…	URS0000456B7C	URS0000087174	_	_	_	_	_	_	_	_	_	_	_	_
R_17T_11065	ref|NC_005089.1|	30	16299	100	13	0	0	0	18	30	1024	1036	43	TCATAGTGTAGCT	TCATAGTGTAGCT	0.004	26.3	AGGATTTCTCCAGTTCGTCATAGTGTAGCT	18	GRCm38_p5_RNAcentral#URS00003BA05E:piRNA:Mus_musculus#sense#URS00003BA05E:piRNA:Mus_musculus,2,31	URS00003BA05E	_	_	_	_	_	_	_	_	_	_	_	_	_
R_17T_110757	ref|NC_005089.1|	16	16299	100	12	0	0	0	2	13	3637	3626	75	AGGGGTAGAAAG	AGGGGTAGAAAG	0.006	24.3	CAGGGGTAGAAAGCAT	16	GRCm38_p5_RNAcentral#URS00009B31FC:lncRNA:Mus_musculus#antisense#URS00009B31FC:lncRNA:Mus_musculus,949,964$GRCm38_p5_RNAcentral#URS000022E577:piRNA:Mus_musculus#antisense#URS000022E577:piRNA:Mus_musculus,12,27$GRCm38_p5_RNAcentral#URS000001FC7F:piRNA:Mus_musculus#antisense#URS000001FC7F:piRNA:Mus_musculus,12,27$GRCm38_p5_RNAcentral#URS00009BAEDB:lncRNA:Mus_musculus#antisense#URS00009BAEDB:lncRNA:…	URS000022E577	URS000001FC7F	URS00002D98C6	URS0000121FF4	URS0000274D97	_	_	_	_	_	_	_	_	_
R_17T_110780	ref|NC_005089.1|	26	16299	94.118	17	1	0	0	6	22	9135	9119	65	GGAGGATGTTGAAGTAA	GGAGGATGGTGAAGTAA	0.003	26.3	TGCAAGGAGGATGTTGAAGTAACAGA	2	GRCm38_p5_RNAcentral#URS00004F5E48:piRNA:Mus_musculus#sense#URS00004F5E48:piRNA:Mus_musculus,1,26$GRCm38_p5_RNAcentral#URS000054EA05:piRNA:Mus_musculus#sense#URS000054EA05:piRNA:Mus_musculus,3,28$GRCm38_p5_RNAcentral#URS00002B8DA8:piRNA:Mus_musculus#sense#URS00002B8DA8:piRNA:Mus_musculus,1,26$GRCm38_p5_RNAcentral#URS0000609DC9:piRNA:Mus_musculus#sense#URS0000609DC9:piRNA:Mus_musculus,1,26$GRCm38_…	URS00004F5E48	URS000054EA05	URS00002B8DA8	URS0000609DC9	URS000058A7FF	_	_	_	_	_	_	_	_	_
R_17T_110823	ref|NC_005089.1|	21	16299	100	13	0	0	0	5	17	14791	14779	62	TCTGCATCTGAGT	TCTGCATCTGAGT	0.002	26.3	TGTTTCTGCATCTGAGTCTGG	8	GRCm38_p5_RNAcentral#URS000049281B:piRNA:Mus_musculus#sense#URS000049281B:piRNA:Mus_musculus,6,26	URS000049281B	_	_	_	_	_	_	_	_	_	_	_	_	_
R_17T_110824	ref|NC_005089.1|	27	16299	100	13	0	0	0	4	16	8439	8427	48	TATTAATAAGTGT	TATTAATAAGTGT	0.004	26.3	TACTATTAATAAGTGTTGAATCTCTCC	55	GRCm38_p5_RNAcentral#URS000015BADA:piRNA:Mus_musculus#sense#URS000015BADA:piRNA:Mus_musculus,1,27	URS000015BADA	_	_	_	_	_	_	_	_	_	_	_	_	_
R_17T_110953	ref|NC_005089.1|	17	16299	100	12	0	0	0	6	17	635	624	71	GATTATAGAACA	GATTATAGAACA	0.007	24.3	CCGAGGATTATAGAACA	12	GRCm38_p5_RNAcentral#URS00009C4EFC:lncRNA:Mus_musculus#antisense#URS00009C4EFC:lncRNA:Mus_musculus,2393,2409$GRCm38_p5_RNAcentral#URS00002E2E15:piRNA:Mus_musculus#antisense#URS00002E2E15:piRNA:Mus_musculus,11,27$GRCm38_p5_RNAcentral#URS00009B41AA:lncRNA:Mus_musculus#antisense#URS00009B41AA:lncRNA:Mus_musculus,2115,2131$GRCm38_p5_RNAcentral#URS00003F850C:piRNA:Mus_musculus#antisense#URS00003F850C:…	URS00002E2E15	URS00003F850C	_	_	_	_	_	_	_	_	_	_	_	_
R_17T_11096	ref|NC_005089.1|	19	16299	100	12	0	0	0	4	15	3940	3929	63	GATGATGGCAAG	GATGATGGCAAG	0.009	24.3	TTGGATGATGGCAAGTGTT	47	GRCm38_p5_RNAcentral#URS0000281893:piRNA:Mus_musculus#antisense#URS0000281893:piRNA:Mus_musculus,11,29$GRCm38_p5_RNAcentral#URS00000149DE:piRNA:Mus_musculus#antisense#URS00000149DE:piRNA:Mus_musculus,11,29$GRCm38_p5_RNAcentral#URS00003AAA16:piRNA:Mus_musculus#antisense#URS00003AAA16:piRNA:Mus_musculus,11,29$GRCm38_p5_RNAcentral#URS00002B5889:piRNA:Mus_musculus#antisense#URS00002B5889:piRNA:Mus_mu…	URS0000281893	URS00000149DE	URS00003AAA16	URS00002B5889	URS00005A178B	URS00002B899A	URS000016F4FC	_	_	_	_	_	_	_
R_17T_110984	ref|NC_005089.1|	29	16299	100	14	0	0	0	1	14	11586	11573	48	TGTCAGATTCACAG	TGTCAGATTCACAG	0.001	28.2	TGTCAGATTCACAGACCTCGCTCCCTAAA	25	GRCm38_p5_RNAcentral#URS00009BE334:lncRNA:Mus_musculus#sense#URS00009BE334:lncRNA:Mus_musculus,3983,4011$GRCm38_p5_RNAcentral#URS00009BCF7A:lncRNA:Mus_musculus#sense#URS00009BCF7A:lncRNA:Mus_musculus,3605,3633$GRCm38_p5_RNAcentral#URS00009B0219:lncRNA:Mus_musculus#sense#URS00009B0219:lncRNA:Mus_musculus,3809,3837$GRCm38_p5_RNAcentral#URS00009B622E:lncRNA:Mus_musculus#sense#URS00009B622E:lncRNA:Mu…	URS00004C4793	_	_	_	_	_	_	_	_	_	_	_	_	_
R_17T_111001	ref|NC_005089.1|	19	16299	100	13	0	0	0	2	14	14791	14779	68	TCTGCATCTGAGT	TCTGCATCTGAGT	0.002	26.3	TTCTGCATCTGAGTCTGGC	11	GRCm38_p5_RNAcentral#URS000049281B:piRNA:Mus_musculus#sense#URS000049281B:piRNA:Mus_musculus,9,27	URS000049281B	_	_	_	_	_	_	_	_	_	_	_	_	_
R_17T_111045	ref|NC_005089.1|	25	16299	100	14	0	0	0	10	23	11981	11994	56	CAAAACTGACTTTT	CAAAACTGACTTTT	0.000819	28.2	TGGAGAAACCAAAACTGACTTTTGC	10	GRCm38_p5_RNAcentral#URS000038AB2F:piRNA:Mus_musculus#sense#URS000038AB2F:piRNA:Mus_musculus,4,28	URS000038AB2F	_	_	_	_	_	_	_	_	_	_	_	_	_
R_17T_111068	ref|NC_005089.1|	30	16299	100	15	0	0	0	4	18	4641	4655	50	TAATCTCACTGATAT	TAATCTCACTGATAT	0.000272	30.2	TCTTAATCTCACTGATATCTGGCTACCAGA	2	GRCm38_p5_RNAcentral#URS0000477BC3:piRNA:Mus_musculus#sense#URS0000477BC3:piRNA:Mus_musculus,1,30	URS0000477BC3	_	_	_	_	_	_	_	_	_	_	_	_	_
R_17T_111079	ref|NC_005089.1|	28	16299	94.118	17	1	0	0	9	25	8420	8404	61	GTAATGTTGGCTGTAAG	GTAATGTTAGCTGTAAG	0.004	26.3	TATATAGTGTAATGTTGGCTGTAAGTTT	4	GRCm38_p5_RNAcentral#URS000028E2A8:piRNA:Mus_musculus#sense#URS000028E2A8:piRNA:Mus_musculus,1,28	URS000028E2A8	_	_	_	_	_	_	_	_	_	_	_	_	_
R_17T_111170	ref|NC_005089.1|	19	16299	100	12	0	0	0	2	13	2386	2375	63	TGCGCTGTTATC	TGCGCTGTTATC	0.009	24.3	GTGCGCTGTTATCTTGCTG	3	GRCm38_p5_RNAcentral#URS000040693D:piRNA:Mus_musculus#sense#URS000040693D:piRNA:Mus_musculus,1,19	URS000040693D	_	_	_	_	_	_	_	_	_	_	_	_	_
R_17T_111219	ref|NC_005089.1|	30	16299	100	13	0	0	0	18	30	10462	10450	43	AGTATTGAGATGT	AGTATTGAGATGT	0.004	26.3	AGCGTCATGCTGCTTTGAGTATTGAGATGT	2	GRCm38_p5_RNAcentral#URS00009B2637:lncRNA:Mus_musculus#sense#URS00009B2637:lncRNA:Mus_musculus,2788,2817$GRCm38_p5_RNAcentral#URS00004E5A74:piRNA:Mus_musculus#sense#URS00004E5A74:piRNA:Mus_musculus,1,30	URS00004E5A74	_	_	_	_	_	_	_	_	_	_	_	_	_
R_17T_111314	ref|NC_005089.1|	24	16299	100	13	0	0	0	8	20	14791	14779	54	TCTGCATCTGAGT	TCTGCATCTGAGT	0.003	26.3	CACTGTTTCTGCATCTGAGTCTGG	30	GRCm38_p5_RNAcentral#URS000049281B:piRNA:Mus_musculus#sense#URS000049281B:piRNA:Mus_musculus,3,26	URS000049281B	_	_	_	_	_	_	_	_	_	_	_	_	_
R_17T_111322	ref|NC_005089.1|	27	16299	100	13	0	0	0	3	15	15607	15619	48	TCTGTGTTATCTG	TCTGTGTTATCTG	0.004	26.3	TTTCTGTGTTATCTGTTTTATTCTCTG	21	GRCm38_p5_RNAcentral#URS000023B84E:piRNA:Mus_musculus#sense#URS000023B84E:piRNA:Mus_musculus,5,31	URS000023B84E	_	_	_	_	_	_	_	_	_	_	_	_	_
R_17T_111365	ref|NC_005089.1|	30	16299	100	13	0	0	0	12	24	3804	3792	43	TCTTAAGTGTAGG	TCTTAAGTGTAGG	0.004	26.3	CGAGATGTACGTCTTAAGTGTAGGACTCTC	2	GRCm38_p5_RNAcentral#URS000000F2C3:piRNA:Mus_musculus#sense#URS000000F2C3:piRNA:Mus_musculus,1,30	URS000000F2C3	_	_	_	_	_	_	_	_	_	_	_	_	_
R_17T_11142	ref|NC_005089.1|	32	16299	94.118	17	1	0	0	13	29	6378	6362	53	CAACAGTAAATAAGAAA	CAACTGTAAATAAGAAA	0.005	26.3	TAGACACGTGAGCAACAGTAAATAAGAAAGGT	2	GRCm38_p5_RNAcentral#URS000061C918:piRNA:Mus_musculus#sense#URS000061C918:piRNA:Mus_musculus,1,32	URS000061C918	_	_	_	_	_	_	_	_	_	_	_	_	_
R_17T_111431	ref|NC_005089.1|	29	16299	100	13	0	0	0	4	16	14	2	45	TAAGCTACATTAA	TAAGCTACATTAA	0.004	26.3	TGGTAAGCTACATTAATAGAGATGATTGT	36	GRCm38_p5_RNAcentral#URS00001C5C22:piRNA:Mus_musculus#sense#URS00001C5C22:piRNA:Mus_musculus,1,29$GRCm38_p5_RNAcentral#URS000041C67A:piRNA:Mus_musculus#sense#URS000041C67A:piRNA:Mus_musculus,1,29	URS00001C5C22	URS000041C67A	_	_	_	_	_	_	_	_	_	_	_	_
R_17T_111432	ref|NC_005089.1|	26	16299	100	13	0	0	0	11	23	1822	1810	50	ATTGCCTATAGTC	ATTGCCTATAGTC	0.003	26.3	TAACTACATCATTGCCTATAGTCAGC	7	GRCm38_p5_RNAcentral#URS0000311B74:piRNA:Mus_musculus#sense#URS0000311B74:piRNA:Mus_musculus,4,29$GRCm38_p5_RNAcentral#URS00003076F5:piRNA:Mus_musculus#sense#URS00003076F5:piRNA:Mus_musculus,1,26$GRCm38_p5_RNAcentral#URS00001859DD:piRNA:Mus_musculus#sense#URS00001859DD:piRNA:Mus_musculus,4,29$GRCm38_p5_RNAcentral#URS00005E6C32:piRNA:Mus_musculus#sense#URS00005E6C32:piRNA:Mus_musculus,1,26$GRCm38_…	URS0000311B74	URS00003076F5	URS00001859DD	URS00005E6C32	URS0000612BC1	URS00005C69B2	_	_	_	_	_	_	_	_
R_17T_111644	ref|NC_005089.1|	29	16299	100	13	0	0	0	4	16	13580	13568	45	TTATTATTATCGA	TTATTATTATCGA	0.004	26.3	TTGTTATTATTATCGAATCTGGGCATGGT	3	GRCm38_p5_RNAcentral#URS00001788F5:piRNA:Mus_musculus#sense#URS00001788F5:piRNA:Mus_musculus,1,29	URS00001788F5	_	_	_	_	_	_	_	_	_	_	_	_	_
R_17T_111769	ref|NC_005089.1|	30	16299	94.118	17	1	0	0	7	23	13958	13942	57	TTGGTTGTTTCATGGTT	TTGGTTGTTTAATGGTT	0.004	26.3	TAGCCATTGGTTGTTTCATGGTTGGCCCAT	14	GRCm38_p5_RNAcentral#URS000046D31E:piRNA:Mus_musculus#sense#URS000046D31E:piRNA:Mus_musculus,1,30	URS000046D31E	_	_	_	_	_	_	_	_	_	_	_	_	_
R_17T_111841	ref|NC_005089.1|	19	16299	100	12	0	0	0	5	16	1066	1055	63	TCTGGGTGTAGG	TCTGGGTGTAGG	0.009	24.3	TTGCTCTGGGTGTAGGACA	2	GRCm38_p5_RNAcentral#URS00005749D3:piRNA:Mus_musculus#antisense#URS00005749D3:piRNA:Mus_musculus,12,30$GRCm38_p5_RNAcentral#URS0000017887:piRNA:Mus_musculus#antisense#URS0000017887:piRNA:Mus_musculus,10,28$GRCm38_p5_RNAcentral#URS000036058E:piRNA:Mus_musculus#antisense#URS000036058E:piRNA:Mus_musculus,7,25$GRCm38_p5_RNAcentral#URS00003DC486:piRNA:Mus_musculus#antisense#URS00003DC486:piRNA:Mus_mus…	URS00005749D3	URS0000017887	URS000036058E	URS00003DC486	URS00001C01A0	URS00000E00A6	URS00005BC26D	_	_	_	_	_	_	_
R_17T_111874	ref|NC_005089.1|	29	16299	100	13	0	0	0	17	29	5781	5769	45	AATGAAGGGAGAA	AATGAAGGGAGAA	0.004	26.3	GAAGTGTCAGTACCACAATGAAGGGAGAA	5	GRCm38_p5_RNAcentral#URS00005A7A49:piRNA:Mus_musculus#sense#URS00005A7A49:piRNA:Mus_musculus,3,31	URS00005A7A49	_	_	_	_	_	_	_	_	_	_	_	_	_
R_17T_111939	ref|NC_005089.1|	28	16299	100	13	0	0	0	16	28	12416	12404	46	TGCTGATTTTCCT	TGCTGATTTTCCT	0.004	26.3	TGCCAAACTTTAATATGCTGATTTTCCT	8	GRCm38_p5_RNAcentral#URS0000244AA3:piRNA:Mus_musculus#sense#URS0000244AA3:piRNA:Mus_musculus,1,28	URS0000244AA3	_	_	_	_	_	_	_	_	_	_	_	_	_
R_17T_111983	ref|NC_005089.1|	20	16299	100	12	0	0	0	6	17	13311	13300	60	TTGAGAAGGATG	TTGAGAAGGATG	0.01	24.3	CAATATTGAGAAGGATGCCG	18	GRCm38_p5_RNAcentral#URS0000396103:piRNA:Mus_musculus#sense#URS0000396103:piRNA:Mus_musculus,1,20$GRCm38_p5_RNAcentral#URS00000C9CA2:piRNA:Mus_musculus#sense#URS00000C9CA2:piRNA:Mus_musculus,3,22$GRCm38_p5_RNAcentral#URS00001941A8:piRNA:Mus_musculus#sense#URS00001941A8:piRNA:Mus_musculus,3,22$GRCm38_p5_RNAcentral#URS00000EFA7A:piRNA:Mus_musculus#sense#URS00000EFA7A:piRNA:Mus_musculus,6,25$GRCm38_…	URS0000396103	URS00000C9CA2	URS00001941A8	URS00000EFA7A	URS00001C61D5	URS0000480A6D	_	_	_	_	_	_	_	_
R_17T_111987	ref|NC_005089.1|	28	16299	100	13	0	0	0	7	19	2524	2536	46	GCAATCCAGGTCG	GCAATCCAGGTCG	0.004	26.3	GAGAAGGCAATCCAGGTCGATGCAGAAT	6	GRCm38_p5_RNAcentral#URS000021225D:piRNA:Mus_musculus#sense#URS000021225D:piRNA:Mus_musculus,3,30$GRCm38_p5_RNAcentral#URS0000620A08:piRNA:Mus_musculus#sense#URS0000620A08:piRNA:Mus_musculus,3,30	URS000021225D	URS0000620A08	_	_	_	_	_	_	_	_	_	_	_	_
R_17T_112092	ref|NC_005089.1|	29	16299	100	15	0	0	0	3	17	4641	4655	52	TAATCTCACTGATAT	TAATCTCACTGATAT	0.000259	30.2	CTTAATCTCACTGATATCTGGCTCCCAGA	23	GRCm38_p5_RNAcentral#URS0000477BC3:piRNA:Mus_musculus#sense#URS0000477BC3:piRNA:Mus_musculus,2,30	URS0000477BC3	_	_	_	_	_	_	_	_	_	_	_	_	_
R_17T_112094	ref|NC_005089.1|	21	16299	100	12	0	0	0	1	12	3947	3936	57	TGAAGTAGATGA	TGAAGTAGATGA	0.01	24.3	TGAAGTAGATGAAACCATGGT	19	GRCm38_p5_RNAcentral#URS00002482AF:piRNA:Mus_musculus#sense#URS00002482AF:piRNA:Mus_musculus,2,22	URS00002482AF	_	_	_	_	_	_	_	_	_	_	_	_	_
R_17T_112095	ref|NC_005089.1|	29	16299	100	15	0	0	0	3	17	4641	4655	52	TAATCTCACTGATAT	TAATCTCACTGATAT	0.000259	30.2	CTTAATCTCACTGATATCTGGCTCCCAGT	27	GRCm38_p5_RNAcentral#URS0000477BC3:piRNA:Mus_musculus#sense#URS0000477BC3:piRNA:Mus_musculus,2,30	URS0000477BC3	_	_	_	_	_	_	_	_	_	_	_	_	_
R_17T_112195	ref|NC_005089.1|	25	16299	100	14	0	0	0	10	23	14664	14651	56	TGGCTTTGTCTACT	TGGCTTTGTCTACT	0.000819	28.2	AATAGCTCCTGGCTTTGTCTACTCT	72	GRCm38_p5_RNAcentral#URS0000037805:piRNA:Mus_musculus#sense#URS0000037805:piRNA:Mus_musculus,2,26$GRCm38_p5_RNAcentral#URS0000265560:piRNA:Mus_musculus#sense#URS0000265560:piRNA:Mus_musculus,6,30	URS0000037805	URS0000265560	_	_	_	_	_	_	_	_	_	_	_	_
R_17T_112412	ref|NC_005089.1|	29	16299	100	14	0	0	0	1	14	13618	13605	48	GATGGTAGTAGCTG	GATGGTAGTAGCTG	0.001	28.2	GATGGTAGTAGCTGAAGTTCCTTCTGACC	2	GRCm38_p5_RNAcentral#URS000057F344:piRNA:Mus_musculus#sense#URS000057F344:piRNA:Mus_musculus,2,30	URS000057F344	_	_	_	_	_	_	_	_	_	_	_	_	_
R_17T_112427	ref|NC_005089.1|	29	16299	100	14	0	0	0	14	27	9904	9891	48	TGGTGAGGTTGAAG	TGGTGAGGTTGAAG	0.001	28.2	TGAAAACATCAAGTGGTGAGGTTGAAGTG	15	GRCm38_p5_RNAcentral#URS000029AAC4:piRNA:Mus_musculus#sense#URS000029AAC4:piRNA:Mus_musculus,1,29	URS000029AAC4	_	_	_	_	_	_	_	_	_	_	_	_	_
R_17T_1125	ref|NC_005089.1|	26	16299	100	15	0	0	0	1	15	4641	4655	58	TAATCTCACTGATAT	TAATCTCACTGATAT	0.00022	30.2	TAATCTCACTGATATCTGGCTCCCAC	23	GRCm38_p5_RNAcentral#URS000018733D:piRNA:Mus_musculus#sense#URS000018733D:piRNA:Mus_musculus,1,26$GRCm38_p5_RNAcentral#URS0000477BC3:piRNA:Mus_musculus#sense#URS0000477BC3:piRNA:Mus_musculus,4,29$GRCm38_p5_RNAcentral#URS0000542C1D:piRNA:Mus_musculus#sense#URS0000542C1D:piRNA:Mus_musculus,4,29	URS000018733D	URS0000477BC3	URS0000542C1D	_	_	_	_	_	_	_	_	_	_	_
R_17T_112537	ref|NC_005089.1|	24	16299	94.118	17	1	0	0	5	21	8420	8404	71	GTAATGTTGGCTGTAAG	GTAATGTTAGCTGTAAG	0.003	26.3	TAGTGTAATGTTGGCTGTAAGTTT	15	GRCm38_p5_RNAcentral#URS000028E2A8:piRNA:Mus_musculus#sense#URS000028E2A8:piRNA:Mus_musculus,5,28	URS000028E2A8	_	_	_	_	_	_	_	_	_	_	_	_	_
R_17T_112548	ref|NC_005089.1|	28	16299	100	13	0	0	0	15	27	13705	13693	46	TTGGTTGATGTAT	TTGGTTGATGTAT	0.004	26.3	TGAGAATATCTGTGTTGGTTGATGTATC	3	GRCm38_p5_RNAcentral#URS0000234723:piRNA:Mus_musculus#sense#URS0000234723:piRNA:Mus_musculus,1,28$GRCm38_p5_RNAcentral#URS000009F842:piRNA:Mus_musculus#sense#URS000009F842:piRNA:Mus_musculus,1,28$GRCm38_p5_RNAcentral#URS000016588C:piRNA:Mus_musculus#sense#URS000016588C:piRNA:Mus_musculus,1,28	URS0000234723	URS000009F842	URS000016588C	_	_	_	_	_	_	_	_	_	_	_
R_17T_112580	ref|NC_005089.1|	20	16299	100	12	0	0	0	1	12	6901	6912	60	TGGTTTCAAGCC	TGGTTTCAAGCC	0.01	24.3	TGGTTTCAAGCCTGGGCTGA	14	GRCm38_p5_RNAcentral#URS0000218D37:piRNA:Mus_musculus#sense#URS0000218D37:piRNA:Mus_musculus,11,30	URS0000218D37	_	_	_	_	_	_	_	_	_	_	_	_	_
R_17T_1126	ref|NC_005089.1|	26	16299	100	15	0	0	0	1	15	4641	4655	58	TAATCTCACTGATAT	TAATCTCACTGATAT	0.00022	30.2	TAATCTCACTGATATCTGGCTCCCAG	61	GRCm38_p5_RNAcentral#URS000018733D:piRNA:Mus_musculus#sense#URS000018733D:piRNA:Mus_musculus,1,26$GRCm38_p5_RNAcentral#URS0000477BC3:piRNA:Mus_musculus#sense#URS0000477BC3:piRNA:Mus_musculus,4,29$GRCm38_p5_RNAcentral#URS0000542C1D:piRNA:Mus_musculus#sense#URS0000542C1D:piRNA:Mus_musculus,4,29	URS000018733D	URS0000477BC3	URS0000542C1D	_	_	_	_	_	_	_	_	_	_	_
R_17T_112643	ref|NC_005089.1|	30	16299	100	13	0	0	0	4	16	9737	9725	43	AATAAAGGCTATA	AATAAAGGCTATA	0.004	26.3	TGAAATAAAGGCTATACTGTTTGATTGGAT	281	GRCm38_p5_RNAcentral#URS0000038B40:piRNA:Mus_musculus#sense#URS0000038B40:piRNA:Mus_musculus,1,30$GRCm38_p5_RNAcentral#URS00004F218E:piRNA:Mus_musculus#sense#URS00004F218E:piRNA:Mus_musculus,1,30	URS0000038B40	URS00004F218E	_	_	_	_	_	_	_	_	_	_	_	_
R_17T_112658	ref|NC_005089.1|	20	16299	100	12	0	0	0	4	15	1625	1614	60	TTGGTGGCTGCT	TTGGTGGCTGCT	0.01	24.3	AACTTGGTGGCTGCTGGATG	11	GRCm38_p5_RNAcentral#URS000012E09E:piRNA:Mus_musculus#antisense#URS000012E09E:piRNA:Mus_musculus,8,27	URS000012E09E	_	_	_	_	_	_	_	_	_	_	_	_	_
R_17T_1127	ref|NC_005089.1|	26	16299	100	15	0	0	0	1	15	4641	4655	58	TAATCTCACTGATAT	TAATCTCACTGATAT	0.00022	30.2	TAATCTCACTGATATCTGGCTCCCAT	11	GRCm38_p5_RNAcentral#URS000018733D:piRNA:Mus_musculus#sense#URS000018733D:piRNA:Mus_musculus,1,26$GRCm38_p5_RNAcentral#URS0000477BC3:piRNA:Mus_musculus#sense#URS0000477BC3:piRNA:Mus_musculus,4,29$GRCm38_p5_RNAcentral#URS0000542C1D:piRNA:Mus_musculus#sense#URS0000542C1D:piRNA:Mus_musculus,4,29	URS000018733D	URS0000477BC3	URS0000542C1D	_	_	_	_	_	_	_	_	_	_	_
R_17T_112707	ref|NC_005089.1|	22	16299	100	14	0	0	0	8	21	14664	14651	64	TGGCTTTGTCTACT	TGGCTTTGTCTACT	0.000665	28.2	TAGCTCCTGGCTTTGTCTACTC	41	GRCm38_p5_RNAcentral#URS0000037805:piRNA:Mus_musculus#sense#URS0000037805:piRNA:Mus_musculus,4,25$GRCm38_p5_RNAcentral#URS0000265560:piRNA:Mus_musculus#sense#URS0000265560:piRNA:Mus_musculus,8,29	URS0000037805	URS0000265560	_	_	_	_	_	_	_	_	_	_	_	_
R_17T_112789	ref|NC_005089.1|	31	16299	100	14	0	0	0	5	18	803	790	45	TTTTATAAGAAAAT	TTTTATAAGAAAAT	0.001	28.2	TAAATTTTATAAGAAAATAATGTAGGAAAAC	5	GRCm38_p5_RNAcentral#URS000025D687:piRNA:Mus_musculus#sense#URS000025D687:piRNA:Mus_musculus,1,31	URS000025D687	_	_	_	_	_	_	_	_	_	_	_	_	_
R_17T_112801	ref|NC_005089.1|	27	16299	100	13	0	0	0	10	22	6316	6328	48	GTAATATTAAATG	GTAATATTAAATG	0.004	26.3	TGGACTTCTGTAATATTAAATGTGTAC	72	GRCm38_p5_RNAcentral#URS000037A097:piRNA:Mus_musculus#sense#URS000037A097:piRNA:Mus_musculus,1,27$GRCm38_p5_RNAcentral#URS0000175DC2:piRNA:Mus_musculus#sense#URS0000175DC2:piRNA:Mus_musculus,1,27$GRCm38_p5_RNAcentral#URS00002F39F2:piRNA:Mus_musculus#sense#URS00002F39F2:piRNA:Mus_musculus,1,27$GRCm38_p5_RNAcentral#URS0000269EAF:piRNA:Mus_musculus#sense#URS0000269EAF:piRNA:Mus_musculus,1,27	URS000037A097	URS0000175DC2	URS00002F39F2	URS0000269EAF	_	_	_	_	_	_	_	_	_	_
R_17T_113071	ref|NC_005089.1|	31	16299	100	13	0	0	0	17	29	7927	7915	42	TTTTAATTCTCAA	TTTTAATTCTCAA	0.004	26.3	TGCACTCCAGACAGCCTTTTAATTCTCAAAC	14	GRCm38_p5_RNAcentral#URS000005A547:piRNA:Mus_musculus#sense#URS000005A547:piRNA:Mus_musculus,1,31$GRCm38_p5_RNAcentral#URS000048554A:piRNA:Mus_musculus#sense#URS000048554A:piRNA:Mus_musculus,1,31	URS000005A547	URS000048554A	_	_	_	_	_	_	_	_	_	_	_	_
R_17T_113074	ref|NC_005089.1|	31	16299	100	13	0	0	0	17	29	7927	7915	42	TTTTAATTCTCAA	TTTTAATTCTCAA	0.004	26.3	TGCACTCCAGACAGCCTTTTAATTCTCAAAG	4	GRCm38_p5_RNAcentral#URS000048554A:piRNA:Mus_musculus#sense#URS000048554A:piRNA:Mus_musculus,1,31	URS000048554A	_	_	_	_	_	_	_	_	_	_	_	_	_
R_17T_113104	ref|NC_005089.1|	31	16299	100	13	0	0	0	17	29	7927	7915	42	TTTTAATTCTCAA	TTTTAATTCTCAA	0.004	26.3	TGCACTCCAGACAGCCTTTTAATTCTCAATT	25	GRCm38_p5_RNAcentral#URS000005A547:piRNA:Mus_musculus#sense#URS000005A547:piRNA:Mus_musculus,1,31	URS000005A547	_	_	_	_	_	_	_	_	_	_	_	_	_
R_17T_113157	ref|NC_005089.1|	25	16299	94.118	17	1	0	0	7	23	1114	1098	68	AGGGCTGGGGCTAGGAT	AGGGCTAGGGCTAGGAT	0.003	26.3	TGCAGCAGGGCTGGGGCTAGGATGG	2	GRCm38_p5_RNAcentral#URS000044DC41:piRNA:Mus_musculus#sense#URS000044DC41:piRNA:Mus_musculus,1,25$GRCm38_p5_RNAcentral#URS000056DE9D:piRNA:Mus_musculus#sense#URS000056DE9D:piRNA:Mus_musculus,1,25$GRCm38_p5_RNAcentral#URS0000250F9C:piRNA:Mus_musculus#sense#URS0000250F9C:piRNA:Mus_musculus,1,25$GRCm38_p5_RNAcentral#URS00001D1802:piRNA:Mus_musculus#sense#URS00001D1802:piRNA:Mus_musculus,1,25$GRCm38_…	URS000044DC41	URS000056DE9D	URS0000250F9C	URS00001D1802	URS0000278445	_	_	_	_	_	_	_	_	_
R_17T_113270	ref|NC_005089.1|	30	16299	100	13	0	0	0	15	27	13705	13693	43	TTGGTTGATGTAT	TTGGTTGATGTAT	0.004	26.3	TGAGAATTTCTGTGTTGGTTGATGTATCAA	15	GRCm38_p5_RNAcentral#URS000016588C:piRNA:Mus_musculus#sense#URS000016588C:piRNA:Mus_musculus,1,30	URS000016588C	_	_	_	_	_	_	_	_	_	_	_	_	_
R_17T_113272	ref|NC_005089.1|	30	16299	100	13	0	0	0	15	27	13705	13693	43	TTGGTTGATGTAT	TTGGTTGATGTAT	0.004	26.3	TGAGAATTTCTGTGTTGGTTGATGTATCAG	26	GRCm38_p5_RNAcentral#URS000016588C:piRNA:Mus_musculus#sense#URS000016588C:piRNA:Mus_musculus,1,30	URS000016588C	_	_	_	_	_	_	_	_	_	_	_	_	_
R_17T_113274	ref|NC_005089.1|	30	16299	100	13	0	0	0	15	27	13705	13693	43	TTGGTTGATGTAT	TTGGTTGATGTAT	0.004	26.3	TGAGAATTTCTGTGTTGGTTGATGTATCAT	55	GRCm38_p5_RNAcentral#URS000016588C:piRNA:Mus_musculus#sense#URS000016588C:piRNA:Mus_musculus,1,30	URS000016588C	_	_	_	_	_	_	_	_	_	_	_	_	_
R_17T_113321	ref|NC_005089.1|	31	16299	100	13	0	0	0	4	16	9737	9725	42	AATAAAGGCTATA	AATAAAGGCTATA	0.004	26.3	CGAAATAAAGGCTATACTGTTTGATTGGATT	2	GRCm38_p5_RNAcentral#URS00004F218E:piRNA:Mus_musculus#sense#URS00004F218E:piRNA:Mus_musculus,1,31	URS00004F218E	_	_	_	_	_	_	_	_	_	_	_	_	_
R_17T_113346	ref|NC_005089.1|	29	16299	100	13	0	0	0	15	27	13990	13978	45	TGGAGGTTTAGGT	TGGAGGTTTAGGT	0.004	26.3	TCACAACAACTGTGTGGAGGTTTAGGTGT	2	GRCm38_p5_RNAcentral#URS00004726B3:piRNA:Mus_musculus#sense#URS00004726B3:piRNA:Mus_musculus,1,29$GRCm38_p5_RNAcentral#URS000043C4E8:piRNA:Mus_musculus#sense#URS000043C4E8:piRNA:Mus_musculus,1,29$GRCm38_p5_RNAcentral#URS0000364515:piRNA:Mus_musculus#sense#URS0000364515:piRNA:Mus_musculus,1,29	URS00004726B3	URS000043C4E8	URS0000364515	_	_	_	_	_	_	_	_	_	_	_
R_17T_113481	ref|NC_005089.1|	30	16299	100	13	0	0	0	18	30	15776	15764	43	TTCAGTTTAGCTA	TTCAGTTTAGCTA	0.004	26.3	ACCAATGGGTATAAGGATTCAGTTTAGCTA	37	GRCm38_p5_RNAcentral#URS00000A37CE:piRNA:Mus_musculus#sense#URS00000A37CE:piRNA:Mus_musculus,2,31	URS00000A37CE	_	_	_	_	_	_	_	_	_	_	_	_	_
R_17T_113483	ref|NC_005089.1|	29	16299	100	13	0	0	0	15	27	2642	2630	45	TTTTATTTAGATT	TTTTATTTAGATT	0.004	26.3	TATTAAAAAGAGTGTTTTATTTAGATTGG	17	GRCm38_p5_RNAcentral#URS000044F60E:piRNA:Mus_musculus#sense#URS000044F60E:piRNA:Mus_musculus,1,29	URS000044F60E	_	_	_	_	_	_	_	_	_	_	_	_	_
R_17T_113621	ref|NC_005089.1|	26	16299	100	14	0	0	0	11	24	11981	11994	54	CAAAACTGACTTTT	CAAAACTGACTTTT	0.00087	28.2	CTGGAGAAACCAAAACTGACTTTTGC	10	GRCm38_p5_RNAcentral#URS000038AB2F:piRNA:Mus_musculus#sense#URS000038AB2F:piRNA:Mus_musculus,3,28	URS000038AB2F	_	_	_	_	_	_	_	_	_	_	_	_	_
R_17T_11368	ref|NC_005089.1|	27	16299	100	13	0	0	0	14	26	8750	8738	48	GAGTAGGCCAAGG	GAGTAGGCCAAGG	0.004	26.3	AATGATGGAAGTGGAGTAGGCCAAGGA	16	GRCm38_p5_RNAcentral#URS00001D93BC:piRNA:Mus_musculus#sense#URS00001D93BC:piRNA:Mus_musculus,4,30	URS00001D93BC	_	_	_	_	_	_	_	_	_	_	_	_	_
R_17T_113722	ref|NC_005089.1|	30	16299	100	14	0	0	0	2	15	13618	13605	47	GATGGTAGTAGCTG	GATGGTAGTAGCTG	0.001	28.2	AGATGGTAGTAGCTGAAGTTCCTTCGGACC	53	GRCm38_p5_RNAcentral#URS000057F344:piRNA:Mus_musculus#sense#URS000057F344:piRNA:Mus_musculus,1,30	URS000057F344	_	_	_	_	_	_	_	_	_	_	_	_	_
R_17T_113723	ref|NC_005089.1|	30	16299	100	14	0	0	0	2	15	13618	13605	47	GATGGTAGTAGCTG	GATGGTAGTAGCTG	0.001	28.2	AGATGGTAGTAGCTGAAGTTCCTTCGGACT	2	GRCm38_p5_RNAcentral#URS000057F344:piRNA:Mus_musculus#sense#URS000057F344:piRNA:Mus_musculus,1,30	URS000057F344	_	_	_	_	_	_	_	_	_	_	_	_	_
R_17T_113757	ref|NC_005089.1|	25	16299	100	14	0	0	0	5	18	4002	4015	56	GAGTAGGCCTGGAA	GAGTAGGCCTGGAA	0.000819	28.2	TAAAGAGTAGGCCTGGAAATCACCC	142	GRCm38_p5_RNAcentral#URS00009AE7A3:lncRNA:Mus_musculus#sense#URS00009AE7A3:lncRNA:Mus_musculus,5054,5078$GRCm38_p5_RNAcentral#URS000075DE60:lncRNA:Mus_musculus#sense#URS000075DE60:lncRNA:Mus_musculus,5054,5078$GRCm38_p5_RNAcentral#URS0000441A7A:piRNA:Mus_musculus#sense#URS0000441A7A:piRNA:Mus_musculus,5,29	URS0000441A7A	_	_	_	_	_	_	_	_	_	_	_	_	_
R_17T_113773	ref|NC_005089.1|	24	16299	100	14	0	0	0	1	14	4642	4655	58	AATCTCACTGATAT	AATCTCACTGATAT	0.000768	28.2	AATCTCACTGATATCTGGCTCCCA	5	GRCm38_p5_RNAcentral#URS00000A36AB:piRNA:Mus_musculus#sense#URS00000A36AB:piRNA:Mus_musculus,2,25$GRCm38_p5_RNAcentral#URS000018733D:piRNA:Mus_musculus#sense#URS000018733D:piRNA:Mus_musculus,2,25$GRCm38_p5_RNAcentral#URS00003F8287:piRNA:Mus_musculus#sense#URS00003F8287:piRNA:Mus_musculus,5,28$GRCm38_p5_RNAcentral#URS0000477BC3:piRNA:Mus_musculus#sense#URS0000477BC3:piRNA:Mus_musculus,5,28$GRCm38_…	URS00000A36AB	URS000018733D	URS00003F8287	URS0000477BC3	URS0000542C1D	_	_	_	_	_	_	_	_	_
R_17T_113832	ref|NC_005089.1|	27	16299	100	13	0	0	0	12	24	3804	3792	48	TCTTAAGTGTAGG	TCTTAAGTGTAGG	0.004	26.3	CGTGATGTACGTCTTAAGTGTAGGACT	32	GRCm38_p5_RNAcentral#URS000000F2C3:piRNA:Mus_musculus#sense#URS000000F2C3:piRNA:Mus_musculus,1,27	URS000000F2C3	_	_	_	_	_	_	_	_	_	_	_	_	_
R_17T_11384	ref|NC_005089.1|	27	16299	100	13	0	0	0	4	16	1242	1254	48	AAGTAAGAACAAG	AAGTAAGAACAAG	0.004	26.3	TGGAAGTAAGAACAAGAGGTCTCTGGT	2	GRCm38_p5_RNAcentral#URS00001B0760:piRNA:Mus_musculus#sense#URS00001B0760:piRNA:Mus_musculus,1,27$GRCm38_p5_RNAcentral#URS0000022E3F:piRNA:Mus_musculus#sense#URS0000022E3F:piRNA:Mus_musculus,1,27$GRCm38_p5_RNAcentral#URS0000115FA5:piRNA:Mus_musculus#sense#URS0000115FA5:piRNA:Mus_musculus,1,27	URS00001B0760	URS0000022E3F	URS0000115FA5	_	_	_	_	_	_	_	_	_	_	_
R_17T_113865	ref|NC_005089.1|	29	16299	100	13	0	0	0	5	17	13336	13324	45	ATAGATGGGAAAA	ATAGATGGGAAAA	0.004	26.3	TTAGATAGATGGGAAAAGCTGCGGCTAGG	2	GRCm38_p5_RNAcentral#URS00000E7EC9:piRNA:Mus_musculus#sense#URS00000E7EC9:piRNA:Mus_musculus,1,29	URS00000E7EC9	_	_	_	_	_	_	_	_	_	_	_	_	_
R_17T_113897	ref|NC_005089.1|	28	16299	100	13	0	0	0	1	13	13617	13605	46	ATGGTAGTAGCTG	ATGGTAGTAGCTG	0.004	26.3	ATGGTAGTAGCTGAAGTTCCTTCGGACC	55	GRCm38_p5_RNAcentral#URS000057F344:piRNA:Mus_musculus#sense#URS000057F344:piRNA:Mus_musculus,3,30	URS000057F344	_	_	_	_	_	_	_	_	_	_	_	_	_
R_17T_114035	ref|NC_005089.1|	30	16299	100	14	0	0	0	2	15	13618	13605	47	GATGGTAGTAGCTG	GATGGTAGTAGCTG	0.001	28.2	AGATGGTAGTAGCTGAAGTTCCTTCGGGCC	2	GRCm38_p5_RNAcentral#URS000057F344:piRNA:Mus_musculus#sense#URS000057F344:piRNA:Mus_musculus,1,30	URS000057F344	_	_	_	_	_	_	_	_	_	_	_	_	_
R_17T_114037	ref|NC_005089.1|	27	16299	100	15	0	0	0	6	20	11985	11999	56	ACTGACTTTTTCTCT	ACTGACTTTTTCTCT	0.000233	30.2	GGTTTACTGACTTTTTCTCTGGGGTTA	18	GRCm38_p5_RNAcentral#URS000035D507:piRNA:Mus_musculus#sense#URS000035D507:piRNA:Mus_musculus,3,29	URS000035D507	_	_	_	_	_	_	_	_	_	_	_	_	_
R_17T_114303	ref|NC_005089.1|	18	16299	100	12	0	0	0	5	16	10796	10807	67	TGGAGTTCACCT	TGGAGTTCACCT	0.008	24.3	TCCCTGGAGTTCACCTGA	11	GRCm38_p5_RNAcentral#URS00009C38E6:lncRNA:Mus_musculus#sense#URS00009C38E6:lncRNA:Mus_musculus,5497,5514$GRCm38_p5_RNAcentral#URS00004C3BBB:piRNA:Mus_musculus#sense#URS00004C3BBB:piRNA:Mus_musculus,12,29$GRCm38_p5_RNAcentral#URS00005ECE08:piRNA:Mus_musculus#sense#URS00005ECE08:piRNA:Mus_musculus,1,18	URS00004C3BBB	URS00005ECE08	_	_	_	_	_	_	_	_	_	_	_	_
R_17T_114780	ref|NC_005089.1|	28	16299	100	13	0	0	0	12	24	3561	3573	46	CTATGGATCCGAG	CTATGGATCCGAG	0.004	26.3	TGAGCTTCACACTATGGATCCGAGGGTC	2	GRCm38_p5_RNAcentral#URS0000124C33:piRNA:Mus_musculus#sense#URS0000124C33:piRNA:Mus_musculus,1,28	URS0000124C33	_	_	_	_	_	_	_	_	_	_	_	_	_
R_17T_114802	ref|NC_005089.1|	29	16299	100	13	0	0	0	5	17	13336	13324	45	ATAGATGGGAAAA	ATAGATGGGAAAA	0.004	26.3	TTAGATAGATGGGAAAAGCTGCGGCTTGG	646	GRCm38_p5_RNAcentral#URS00000E7EC9:piRNA:Mus_musculus#sense#URS00000E7EC9:piRNA:Mus_musculus,1,29	URS00000E7EC9	_	_	_	_	_	_	_	_	_	_	_	_	_
R_17T_114803	ref|NC_005089.1|	29	16299	100	13	0	0	0	5	17	13336	13324	45	ATAGATGGGAAAA	ATAGATGGGAAAA	0.004	26.3	TTAGATAGATGGGAAAAGCTGCGGCTTGT	385	GRCm38_p5_RNAcentral#URS00000E7EC9:piRNA:Mus_musculus#sense#URS00000E7EC9:piRNA:Mus_musculus,1,29	URS00000E7EC9	_	_	_	_	_	_	_	_	_	_	_	_	_
R_17T_114951	ref|NC_005089.1|	28	16299	100	13	0	0	0	10	22	6316	6328	46	GTAATATTAAATG	GTAATATTAAATG	0.004	26.3	TGGACTTCTGTAATATTAAATGTCTACC	3	GRCm38_p5_RNAcentral#URS0000175DC2:piRNA:Mus_musculus#sense#URS0000175DC2:piRNA:Mus_musculus,1,28$GRCm38_p5_RNAcentral#URS00002F39F2:piRNA:Mus_musculus#sense#URS00002F39F2:piRNA:Mus_musculus,1,28$GRCm38_p5_RNAcentral#URS0000269EAF:piRNA:Mus_musculus#sense#URS0000269EAF:piRNA:Mus_musculus,1,28	URS0000175DC2	URS00002F39F2	URS0000269EAF	_	_	_	_	_	_	_	_	_	_	_
R_17T_114988	ref|NC_005089.1|	26	16299	100	13	0	0	0	13	25	11999	11987	50	AGAGAAAAAGTCA	AGAGAAAAAGTCA	0.003	26.3	TGTAGGAACGTCAGAGAAAAAGTCAT	4	GRCm38_p5_RNAcentral#URS00009BB8F9:lncRNA:Mus_musculus#sense#URS00009BB8F9:lncRNA:Mus_musculus,2647,2672$GRCm38_p5_RNAcentral#URS0000120B7C:piRNA:Mus_musculus#sense#URS0000120B7C:piRNA:Mus_musculus,1,26	URS0000120B7C	_	_	_	_	_	_	_	_	_	_	_	_	_
R_17T_115112	ref|NC_005089.1|	25	16299	100	13	0	0	0	5	17	14791	14779	52	TCTGCATCTGAGT	TCTGCATCTGAGT	0.003	26.3	TGTTTCTGCATCTGAGTCTGGCTGC	17	GRCm38_p5_RNAcentral#URS000049281B:piRNA:Mus_musculus#sense#URS000049281B:piRNA:Mus_musculus,6,30	URS000049281B	_	_	_	_	_	_	_	_	_	_	_	_	_
R_17T_115114	ref|NC_005089.1|	25	16299	100	13	0	0	0	5	17	14791	14779	52	TCTGCATCTGAGT	TCTGCATCTGAGT	0.003	26.3	TGTTTCTGCATCTGAGTCTGGCTGT	11	GRCm38_p5_RNAcentral#URS000049281B:piRNA:Mus_musculus#sense#URS000049281B:piRNA:Mus_musculus,6,30	URS000049281B	_	_	_	_	_	_	_	_	_	_	_	_	_
R_17T_115130	ref|NC_005089.1|	25	16299	94.118	17	1	0	0	8	24	2103	2087	68	AAGATAAGTGACAGTTG	AAGATAAGAGACAGTTG	0.003	26.3	TAGAATTAAGATAAGTGACAGTTGT	15	GRCm38_p5_RNAcentral#URS0000356EC1:piRNA:Mus_musculus#sense#URS0000356EC1:piRNA:Mus_musculus,5,29$GRCm38_p5_RNAcentral#URS000000A3A9:piRNA:Mus_musculus#sense#URS000000A3A9:piRNA:Mus_musculus,1,25$GRCm38_p5_RNAcentral#URS00005E63A2:piRNA:Mus_musculus#sense#URS00005E63A2:piRNA:Mus_musculus,5,29$GRCm38_p5_RNAcentral#URS00001ECF63:piRNA:Mus_musculus#sense#URS00001ECF63:piRNA:Mus_musculus,1,25$GRCm38_…	URS0000356EC1	URS000000A3A9	URS00005E63A2	URS00001ECF63	URS00004EF060	_	_	_	_	_	_	_	_	_
R_17T_115140	ref|NC_005089.1|	28	16299	100	15	0	0	0	2	16	3818	3804	54	GGAGAATTTTGAATT	GGAGAATTTTGAATT	0.000246	30.2	TGGAGAATTTTGAATTTGTTTTTTGGTC	2	GRCm38_p5_RNAcentral#URS000033945E:piRNA:Mus_musculus#sense#URS000033945E:piRNA:Mus_musculus,1,28$GRCm38_p5_RNAcentral#URS0000259E51:piRNA:Mus_musculus#sense#URS0000259E51:piRNA:Mus_musculus,1,28$GRCm38_p5_RNAcentral#URS00002F7F8A:piRNA:Mus_musculus#sense#URS00002F7F8A:piRNA:Mus_musculus,1,28	URS000033945E	URS0000259E51	URS00002F7F8A	_	_	_	_	_	_	_	_	_	_	_
R_17T_115349	ref|NC_005089.1|	25	16299	100	14	0	0	0	1	14	11586	11573	56	TGTCAGATTCACAG	TGTCAGATTCACAG	0.000819	28.2	TGTCAGATTCACAGACCTCGCTCCT	14	GRCm38_p5_RNAcentral#URS00009BE334:lncRNA:Mus_musculus#sense#URS00009BE334:lncRNA:Mus_musculus,3983,4007$GRCm38_p5_RNAcentral#URS00009BCF7A:lncRNA:Mus_musculus#sense#URS00009BCF7A:lncRNA:Mus_musculus,3605,3629$GRCm38_p5_RNAcentral#URS00009B0219:lncRNA:Mus_musculus#sense#URS00009B0219:lncRNA:Mus_musculus,3809,3833$GRCm38_p5_RNAcentral#URS00009B622E:lncRNA:Mus_musculus#sense#URS00009B622E:lncRNA:Mu…	URS00004C4793	_	_	_	_	_	_	_	_	_	_	_	_	_
R_17T_115585	ref|NC_005089.1|	29	16299	100	13	0	0	0	17	29	14598	14586	45	CTGATAGGAGGTT	CTGATAGGAGGTT	0.004	26.3	TGAGATGCAGTTGTGCCTGATAGGAGGTT	55	GRCm38_p5_RNAcentral#URS00001E6AF5:piRNA:Mus_musculus#sense#URS00001E6AF5:piRNA:Mus_musculus,1,29	URS00001E6AF5	_	_	_	_	_	_	_	_	_	_	_	_	_
R_17T_115856	ref|NC_005089.1|	30	16299	100	15	0	0	0	8	22	11985	11999	50	ACTGACTTTTTCTCT	ACTGACTTTTTCTCT	0.000272	30.2	TTGGTTTACTGACTTTTTCTCTGGGGTTAG	20	GRCm38_p5_RNAcentral#URS000035D507:piRNA:Mus_musculus#sense#URS000035D507:piRNA:Mus_musculus,1,30	URS000035D507	_	_	_	_	_	_	_	_	_	_	_	_	_
R_17T_115942	ref|NC_005089.1|	27	16299	100	15	0	0	0	4	18	4641	4655	56	TAATCTCACTGATAT	TAATCTCACTGATAT	0.000233	30.2	TCTTAATCTCACTGATATCTGGCTCAC	2	GRCm38_p5_RNAcentral#URS00003F8287:piRNA:Mus_musculus#sense#URS00003F8287:piRNA:Mus_musculus,1,27$GRCm38_p5_RNAcentral#URS0000477BC3:piRNA:Mus_musculus#sense#URS0000477BC3:piRNA:Mus_musculus,1,27$GRCm38_p5_RNAcentral#URS000040F1D6:piRNA:Mus_musculus#sense#URS000040F1D6:piRNA:Mus_musculus,4,30$GRCm38_p5_RNAcentral#URS0000542C1D:piRNA:Mus_musculus#sense#URS0000542C1D:piRNA:Mus_musculus,1,27	URS00003F8287	URS0000477BC3	URS000040F1D6	URS0000542C1D	_	_	_	_	_	_	_	_	_	_
R_17T_115944	ref|NC_005089.1|	27	16299	100	15	0	0	0	4	18	4641	4655	56	TAATCTCACTGATAT	TAATCTCACTGATAT	0.000233	30.2	TCTTAATCTCACTGATATCTGGCTCCC	565	GRCm38_p5_RNAcentral#URS00003F8287:piRNA:Mus_musculus#sense#URS00003F8287:piRNA:Mus_musculus,1,27$GRCm38_p5_RNAcentral#URS0000477BC3:piRNA:Mus_musculus#sense#URS0000477BC3:piRNA:Mus_musculus,1,27$GRCm38_p5_RNAcentral#URS000040F1D6:piRNA:Mus_musculus#sense#URS000040F1D6:piRNA:Mus_musculus,4,30$GRCm38_p5_RNAcentral#URS0000542C1D:piRNA:Mus_musculus#sense#URS0000542C1D:piRNA:Mus_musculus,1,27	URS00003F8287	URS0000477BC3	URS000040F1D6	URS0000542C1D	_	_	_	_	_	_	_	_	_	_
R_17T_115945	ref|NC_005089.1|	27	16299	100	15	0	0	0	4	18	4641	4655	56	TAATCTCACTGATAT	TAATCTCACTGATAT	0.000233	30.2	TCTTAATCTCACTGATATCTGGCTCCT	3	GRCm38_p5_RNAcentral#URS00003F8287:piRNA:Mus_musculus#sense#URS00003F8287:piRNA:Mus_musculus,1,27$GRCm38_p5_RNAcentral#URS0000477BC3:piRNA:Mus_musculus#sense#URS0000477BC3:piRNA:Mus_musculus,1,27$GRCm38_p5_RNAcentral#URS000040F1D6:piRNA:Mus_musculus#sense#URS000040F1D6:piRNA:Mus_musculus,4,30$GRCm38_p5_RNAcentral#URS0000542C1D:piRNA:Mus_musculus#sense#URS0000542C1D:piRNA:Mus_musculus,1,27	URS00003F8287	URS0000477BC3	URS000040F1D6	URS0000542C1D	_	_	_	_	_	_	_	_	_	_
R_17T_115957	ref|NC_005089.1|	30	16299	100	13	0	0	0	17	29	11649	11661	43	TGTTTAAAAACAT	TGTTTAAAAACAT	0.004	26.3	TACAAGGTTAGGGTTGTGTTTAAAAACATT	7	GRCm38_p5_RNAcentral#URS000008700A:piRNA:Mus_musculus#sense#URS000008700A:piRNA:Mus_musculus,1,30	URS000008700A	_	_	_	_	_	_	_	_	_	_	_	_	_
R_17T_115971	ref|NC_005089.1|	27	16299	100	15	0	0	0	4	18	4641	4655	56	TAATCTCACTGATAT	TAATCTCACTGATAT	0.000233	30.2	TCTTAATCTCACTGATATCTGGCTCTT	10	GRCm38_p5_RNAcentral#URS00003F8287:piRNA:Mus_musculus#sense#URS00003F8287:piRNA:Mus_musculus,1,27$GRCm38_p5_RNAcentral#URS0000477BC3:piRNA:Mus_musculus#sense#URS0000477BC3:piRNA:Mus_musculus,1,27$GRCm38_p5_RNAcentral#URS000040F1D6:piRNA:Mus_musculus#sense#URS000040F1D6:piRNA:Mus_musculus,4,30$GRCm38_p5_RNAcentral#URS0000542C1D:piRNA:Mus_musculus#sense#URS0000542C1D:piRNA:Mus_musculus,1,27	URS00003F8287	URS0000477BC3	URS000040F1D6	URS0000542C1D	_	_	_	_	_	_	_	_	_	_
R_17T_116085	ref|NC_005089.1|	26	16299	100	13	0	0	0	1	13	8001	7989	50	TATAATGATGGCT	TATAATGATGGCT	0.003	26.3	TATAATGATGGCTGCTGGAAAACATG	254	GRCm38_p5_RNAcentral#URS000004DA0E:piRNA:Mus_musculus#sense#URS000004DA0E:piRNA:Mus_musculus,1,26$GRCm38_p5_RNAcentral#URS00004328C6:piRNA:Mus_musculus#sense#URS00004328C6:piRNA:Mus_musculus,1,26$GRCm38_p5_RNAcentral#URS00001B4FD4:piRNA:Mus_musculus#sense#URS00001B4FD4:piRNA:Mus_musculus,1,26	URS000004DA0E	URS00004328C6	URS00001B4FD4	_	_	_	_	_	_	_	_	_	_	_
R_17T_116088	ref|NC_005089.1|	26	16299	100	13	0	0	0	1	13	8001	7989	50	TATAATGATGGCT	TATAATGATGGCT	0.003	26.3	TATAATGATGGCTGCTGGAAAACATT	20	GRCm38_p5_RNAcentral#URS000004DA0E:piRNA:Mus_musculus#sense#URS000004DA0E:piRNA:Mus_musculus,1,26$GRCm38_p5_RNAcentral#URS00004328C6:piRNA:Mus_musculus#sense#URS00004328C6:piRNA:Mus_musculus,1,26$GRCm38_p5_RNAcentral#URS00001B4FD4:piRNA:Mus_musculus#sense#URS00001B4FD4:piRNA:Mus_musculus,1,26	URS000004DA0E	URS00004328C6	URS00001B4FD4	_	_	_	_	_	_	_	_	_	_	_
R_17T_116232	ref|NC_005089.1|	29	16299	94.118	17	1	0	0	2	18	8420	8404	59	GTAATGTTGGCTGTAAG	GTAATGTTAGCTGTAAG	0.004	26.3	TGTAATGTTGGCTGTAAGTTTGTCATATT	122	GRCm38_p5_RNAcentral#URS00000DB044:piRNA:Mus_musculus#sense#URS00000DB044:piRNA:Mus_musculus,1,29	URS00000DB044	_	_	_	_	_	_	_	_	_	_	_	_	_
R_17T_116285	ref|NC_005089.1|	28	16299	100	16	0	0	0	1	16	766	751	57	TTGGCTACACCTTGAC	TTGGCTACACCTTGAC	6.23e-05	32.2	TTGGCTACACCTTGACTTGTCTTGACAA	11	GRCm38_p5_RNAcentral#URS00009B8C96:lncRNA:Mus_musculus#sense#URS00009B8C96:lncRNA:Mus_musculus,1415,1442$GRCm38_p5_RNAcentral#URS00009C13F5:lncRNA:Mus_musculus#sense#URS00009C13F5:lncRNA:Mus_musculus,1432,1459$GRCm38_p5_RNAcentral#URS00009B8710:lncRNA:Mus_musculus#sense#URS00009B8710:lncRNA:Mus_musculus,1432,1459$GRCm38_p5_RNAcentral#URS000045DD74:piRNA:Mus_musculus#sense#URS000045DD74:piRNA:Mus_…	URS000045DD74	_	_	_	_	_	_	_	_	_	_	_	_	_
R_17T_116318	ref|NC_005089.1|	25	16299	100	13	0	0	0	9	21	2524	2536	84	GCAATCCAGGTCG	GCAATCCAGGTCG	0.003	26.3	TAGAGAAGGCAATCCAGGTCGATGA	13	GRCm38_p5_RNAcentral#URS00002827C3:piRNA:Mus_musculus#sense#URS00002827C3:piRNA:Mus_musculus,4,28$GRCm38_p5_RNAcentral#URS0000620A08:piRNA:Mus_musculus#sense#URS0000620A08:piRNA:Mus_musculus,1,25	URS00002827C3	URS0000620A08	_	_	_	_	_	_	_	_	_	_	_	_
R_17T_116318	ref|NC_005089.1|	25	16299	100	13	0	0	0	1	13	12657	12645	84	TAGAGAAGGCAAT	TAGAGAAGGCAAT	0.003	26.3	TAGAGAAGGCAATCCAGGTCGATGA	13	GRCm38_p5_RNAcentral#URS00002827C3:piRNA:Mus_musculus#sense#URS00002827C3:piRNA:Mus_musculus,4,28$GRCm38_p5_RNAcentral#URS0000620A08:piRNA:Mus_musculus#sense#URS0000620A08:piRNA:Mus_musculus,1,25	URS00002827C3	URS0000620A08	_	_	_	_	_	_	_	_	_	_	_	_
R_17T_116319	ref|NC_005089.1|	25	16299	100	13	0	0	0	9	21	2524	2536	84	GCAATCCAGGTCG	GCAATCCAGGTCG	0.003	26.3	TAGAGAAGGCAATCCAGGTCGATGC	22	GRCm38_p5_RNAcentral#URS00002827C3:piRNA:Mus_musculus#sense#URS00002827C3:piRNA:Mus_musculus,4,28$GRCm38_p5_RNAcentral#URS0000620A08:piRNA:Mus_musculus#sense#URS0000620A08:piRNA:Mus_musculus,1,25	URS00002827C3	URS0000620A08	_	_	_	_	_	_	_	_	_	_	_	_
R_17T_116319	ref|NC_005089.1|	25	16299	100	13	0	0	0	1	13	12657	12645	84	TAGAGAAGGCAAT	TAGAGAAGGCAAT	0.003	26.3	TAGAGAAGGCAATCCAGGTCGATGC	22	GRCm38_p5_RNAcentral#URS00002827C3:piRNA:Mus_musculus#sense#URS00002827C3:piRNA:Mus_musculus,4,28$GRCm38_p5_RNAcentral#URS0000620A08:piRNA:Mus_musculus#sense#URS0000620A08:piRNA:Mus_musculus,1,25	URS00002827C3	URS0000620A08	_	_	_	_	_	_	_	_	_	_	_	_
R_17T_116547	ref|NC_005089.1|	24	16299	100	14	0	0	0	7	20	11394	11381	58	TGTATATTGAGTAT	TGTATATTGAGTAT	0.000768	28.2	TGGAGTTGTATATTGAGTATGTAG	21	GRCm38_p5_RNAcentral#URS0000257BFB:piRNA:Mus_musculus#sense#URS0000257BFB:piRNA:Mus_musculus,1,24$GRCm38_p5_RNAcentral#URS00004748E4:piRNA:Mus_musculus#sense#URS00004748E4:piRNA:Mus_musculus,4,27$GRCm38_p5_RNAcentral#URS0000564372:piRNA:Mus_musculus#sense#URS0000564372:piRNA:Mus_musculus,1,24$GRCm38_p5_RNAcentral#URS00009B8CA0:lncRNA:Mus_musculus#sense#URS00009B8CA0:lncRNA:Mus_musculus,2429,2452$…	URS0000257BFB	URS00004748E4	URS0000564372	URS0000525457	_	_	_	_	_	_	_	_	_	_
R_17T_116585	ref|NC_005089.1|	29	16299	100	13	0	0	0	6	18	590	578	45	TCCTTTGAGTTTT	TCCTTTGAGTTTT	0.004	26.3	TTGGTTCCTTTGAGTTTTTCAGACTGTGA	2	GRCm38_p5_RNAcentral#URS00004C923C:piRNA:Mus_musculus#sense#URS00004C923C:piRNA:Mus_musculus,1,29	URS00004C923C	_	_	_	_	_	_	_	_	_	_	_	_	_
R_17T_116615	ref|NC_005089.1|	30	16299	100	13	0	0	0	8	20	11931	11919	43	TAATTATATATTC	TAATTATATATTC	0.004	26.3	TAGCTAATAATTATATATTCACTGTTGACC	87	GRCm38_p5_RNAcentral#URS000040A7CE:piRNA:Mus_musculus#sense#URS000040A7CE:piRNA:Mus_musculus,1,30	URS000040A7CE	_	_	_	_	_	_	_	_	_	_	_	_	_
R_17T_116622	ref|NC_005089.1|	25	16299	100	14	0	0	0	8	21	4002	4015	56	GAGTAGGCCTGGAA	GAGTAGGCCTGGAA	0.000819	28.2	AGTTAAAGAGTAGGCCTGGAAATCA	14	GRCm38_p5_RNAcentral#URS000039F9DA:piRNA:Mus_musculus#sense#URS000039F9DA:piRNA:Mus_musculus,5,29$GRCm38_p5_RNAcentral#URS00009AE7A3:lncRNA:Mus_musculus#sense#URS00009AE7A3:lncRNA:Mus_musculus,5051,5075$GRCm38_p5_RNAcentral#URS000075DE60:lncRNA:Mus_musculus#sense#URS000075DE60:lncRNA:Mus_musculus,5051,5075$GRCm38_p5_RNAcentral#URS0000441A7A:piRNA:Mus_musculus#sense#URS0000441A7A:piRNA:Mus_musculu…	URS000039F9DA	URS0000441A7A	_	_	_	_	_	_	_	_	_	_	_	_
R_17T_116794	ref|NC_005089.1|	29	16299	100	13	0	0	0	3	15	13580	13568	45	TTATTATTATCGA	TTATTATTATCGA	0.004	26.3	TGTTATTATTATCGAATCTGGGCATAGTG	10	GRCm38_p5_RNAcentral#URS00003FEF9C:piRNA:Mus_musculus#sense#URS00003FEF9C:piRNA:Mus_musculus,1,29	URS00003FEF9C	_	_	_	_	_	_	_	_	_	_	_	_	_
R_17T_116816	ref|NC_005089.1|	29	16299	100	13	0	0	0	3	15	15793	15781	45	CAGATGTCTGATA	CAGATGTCTGATA	0.004	26.3	AACAGATGTCTGATATTTGGTGTGCTTCC	14	GRCm38_p5_RNAcentral#URS0000255E5B:piRNA:Mus_musculus#sense#URS0000255E5B:piRNA:Mus_musculus,2,30$GRCm38_p5_RNAcentral#URS00009C3D3A:lncRNA:Mus_musculus#sense#URS00009C3D3A:lncRNA:Mus_musculus,3959,3987$GRCm38_p5_RNAcentral#URS00009C5E3B:lncRNA:Mus_musculus#sense#URS00009C5E3B:lncRNA:Mus_musculus,3891,3919$GRCm38_p5_RNAcentral#URS0000456B7C:piRNA:Mus_musculus#sense#URS0000456B7C:piRNA:Mus_musculu…	URS0000255E5B	URS0000456B7C	URS0000087174	_	_	_	_	_	_	_	_	_	_	_
R_17T_116911	ref|NC_005089.1|	19	16299	100	12	0	0	0	2	13	11997	11986	63	AGAAAAAGTCAG	AGAAAAAGTCAG	0.009	24.3	TAGAAAAAGTCAGGCTACT	10	GRCm38_p5_RNAcentral#URS000017D7E1:piRNA:Mus_musculus#antisense#URS000017D7E1:piRNA:Mus_musculus,5,23$GRCm38_p5_RNAcentral#URS00005A9DD9:piRNA:Mus_musculus#antisense#URS00005A9DD9:piRNA:Mus_musculus,2,20	URS000017D7E1	URS00005A9DD9	_	_	_	_	_	_	_	_	_	_	_	_
R_17T_116977	ref|NC_005089.1|	29	16299	100	13	0	0	0	15	27	13705	13693	45	TTGGTTGATGTAT	TTGGTTGATGTAT	0.004	26.3	TGAGAATTTCTGTGTTGGTTGATGTATCA	800	GRCm38_p5_RNAcentral#URS000009F842:piRNA:Mus_musculus#sense#URS000009F842:piRNA:Mus_musculus,1,29$GRCm38_p5_RNAcentral#URS000016588C:piRNA:Mus_musculus#sense#URS000016588C:piRNA:Mus_musculus,1,29	URS000009F842	URS000016588C	_	_	_	_	_	_	_	_	_	_	_	_
R_17T_116979	ref|NC_005089.1|	29	16299	100	13	0	0	0	15	27	13705	13693	45	TTGGTTGATGTAT	TTGGTTGATGTAT	0.004	26.3	TGAGAATTTCTGTGTTGGTTGATGTATCT	202	GRCm38_p5_RNAcentral#URS000009F842:piRNA:Mus_musculus#sense#URS000009F842:piRNA:Mus_musculus,1,29$GRCm38_p5_RNAcentral#URS000016588C:piRNA:Mus_musculus#sense#URS000016588C:piRNA:Mus_musculus,1,29	URS000009F842	URS000016588C	_	_	_	_	_	_	_	_	_	_	_	_
R_17T_117002	ref|NC_005089.1|	27	16299	100	13	0	0	0	1	13	7058	7046	48	TAGGGGATGTGGC	TAGGGGATGTGGC	0.004	26.3	TAGGGGATGTGGCTTAAAAGATATGCT	3	GRCm38_p5_RNAcentral#URS0000474AA0:piRNA:Mus_musculus#sense#URS0000474AA0:piRNA:Mus_musculus,1,27$GRCm38_p5_RNAcentral#URS00004FAF3A:piRNA:Mus_musculus#sense#URS00004FAF3A:piRNA:Mus_musculus,1,27$GRCm38_p5_RNAcentral#URS0000505A40:piRNA:Mus_musculus#sense#URS0000505A40:piRNA:Mus_musculus,1,27$GRCm38_p5_RNAcentral#URS0000414BE6:piRNA:Mus_musculus#sense#URS0000414BE6:piRNA:Mus_musculus,1,27	URS0000474AA0	URS00004FAF3A	URS0000505A40	URS0000414BE6	_	_	_	_	_	_	_	_	_	_
R_17T_117010	ref|NC_005089.1|	29	16299	100	13	0	0	0	15	27	13705	13693	45	TTGGTTGATGTAT	TTGGTTGATGTAT	0.004	26.3	TGAGAATTTCTGTGTTGGTTGATGTATTT	21	GRCm38_p5_RNAcentral#URS000009F842:piRNA:Mus_musculus#sense#URS000009F842:piRNA:Mus_musculus,1,29$GRCm38_p5_RNAcentral#URS000016588C:piRNA:Mus_musculus#sense#URS000016588C:piRNA:Mus_musculus,1,29	URS000009F842	URS000016588C	_	_	_	_	_	_	_	_	_	_	_	_
R_17T_117227	ref|NC_005089.1|	30	16299	90.476	21	2	0	0	7	27	10626	10606	70	GGGTATCAAAAAGGAAATAAA	GGGTATAAAATAGGAAATAAA	0.004	26.3	TATGTTGGGTATCAAAAAGGAAATAAAAGA	11	GRCm38_p5_RNAcentral#URS00002DA122:piRNA:Mus_musculus#sense#URS00002DA122:piRNA:Mus_musculus,1,30$GRCm38_p5_RNAcentral#URS00009BB8F9:lncRNA:Mus_musculus#sense#URS00009BB8F9:lncRNA:Mus_musculus,1748,1777$GRCm38_p5_RNAcentral#URS000032A9F0:piRNA:Mus_musculus#sense#URS000032A9F0:piRNA:Mus_musculus,1,30	URS00002DA122	URS000032A9F0	_	_	_	_	_	_	_	_	_	_	_	_
R_17T_11734	ref|NC_005089.1|	30	16299	100	13	0	0	0	7	19	1134	1146	57	ATTATATAAATCA	ATTATATAAATCA	0.004	26.3	TATTAAATTATATAAATCAGTACTGTGCCT	83	GRCm38_p5_RNAcentral#URS000030BC40:piRNA:Mus_musculus#sense#URS000030BC40:piRNA:Mus_musculus,1,30	URS000030BC40	_	_	_	_	_	_	_	_	_	_	_	_	_
R_17T_11734	ref|NC_005089.1|	30	16299	100	13	0	0	0	3	15	2174	2186	57	TTAAATTATATAA	TTAAATTATATAA	0.004	26.3	TATTAAATTATATAAATCAGTACTGTGCCT	83	GRCm38_p5_RNAcentral#URS000030BC40:piRNA:Mus_musculus#sense#URS000030BC40:piRNA:Mus_musculus,1,30	URS000030BC40	_	_	_	_	_	_	_	_	_	_	_	_	_
R_17T_117444	ref|NC_005089.1|	27	16299	100	14	0	0	0	8	21	11394	11381	52	TGTATATTGAGTAT	TGTATATTGAGTAT	0.001	28.2	CTGGAGTTGTATATTGAGTATGTAGAA	13	GRCm38_p5_RNAcentral#URS00004748E4:piRNA:Mus_musculus#sense#URS00004748E4:piRNA:Mus_musculus,3,29$GRCm38_p5_RNAcentral#URS00009B8CA0:lncRNA:Mus_musculus#sense#URS00009B8CA0:lncRNA:Mus_musculus,2428,2454	URS00004748E4	_	_	_	_	_	_	_	_	_	_	_	_	_
R_17T_11749	ref|NC_005089.1|	30	16299	100	14	0	0	0	12	25	14127	14140	47	CAACTACAGAAACA	CAACTACAGAAACA	0.001	28.2	GAAAAAGGACCCAACTACAGAAACAGCTCC	2	GRCm38_p5_RNAcentral#URS0000275327:piRNA:Mus_musculus#sense#URS0000275327:piRNA:Mus_musculus,2,31	URS0000275327	_	_	_	_	_	_	_	_	_	_	_	_	_
R_17T_117661	ref|NC_005089.1|	31	16299	100	13	0	0	0	18	30	6392	6404	42	AATTGTTTTATCC	AATTGTTTTATCC	0.004	26.3	GTTTGGCTCATAGATTCAATTGTTTTATCCC	2	GRCm38_p5_RNAcentral#URS0000341BDB:piRNA:Mus_musculus#sense#URS0000341BDB:piRNA:Mus_musculus,1,31$GRCm38_p5_RNAcentral#URS00004E862C:piRNA:Mus_musculus#sense#URS00004E862C:piRNA:Mus_musculus,1,31	URS0000341BDB	URS00004E862C	_	_	_	_	_	_	_	_	_	_	_	_
R_17T_117766	ref|NC_005089.1|	27	16299	100	13	0	0	0	9	21	6316	6328	48	GTAATATTAAATG	GTAATATTAAATG	0.004	26.3	GGACTTCTGTAATATTAAATGTGTACC	67	GRCm38_p5_RNAcentral#URS0000175DC2:piRNA:Mus_musculus#sense#URS0000175DC2:piRNA:Mus_musculus,2,28$GRCm38_p5_RNAcentral#URS00002F39F2:piRNA:Mus_musculus#sense#URS00002F39F2:piRNA:Mus_musculus,2,28$GRCm38_p5_RNAcentral#URS0000269EAF:piRNA:Mus_musculus#sense#URS0000269EAF:piRNA:Mus_musculus,2,28	URS0000175DC2	URS00002F39F2	URS0000269EAF	_	_	_	_	_	_	_	_	_	_	_
R_17T_117818	ref|NC_005089.1|	28	16299	100	13	0	0	0	6	18	12142	12130	46	GCTGAGGTGAGGA	GCTGAGGTGAGGA	0.004	26.3	TCTTTGCTGAGGTGAGGAATTTCTCACA	27	GRCm38_p5_RNAcentral#URS00009BE334:lncRNA:Mus_musculus#sense#URS00009BE334:lncRNA:Mus_musculus,2238,2265$GRCm38_p5_RNAcentral#URS0000550A5A:piRNA:Mus_musculus#sense#URS0000550A5A:piRNA:Mus_musculus,1,28$GRCm38_p5_RNAcentral#URS00009BCF7A:lncRNA:Mus_musculus#sense#URS00009BCF7A:lncRNA:Mus_musculus,1860,1887$GRCm38_p5_RNAcentral#URS00009B0219:lncRNA:Mus_musculus#sense#URS00009B0219:lncRNA:Mus_muscu…	URS0000550A5A	_	_	_	_	_	_	_	_	_	_	_	_	_
R_17T_117837	ref|NC_005089.1|	26	16299	100	13	0	0	0	2	14	8664	8652	50	CAGTTAATGGTCA	CAGTTAATGGTCA	0.003	26.3	TCAGTTAATGGTCAGTGAAGAGTCTT	54	GRCm38_p5_RNAcentral#URS00000E87CF:piRNA:Mus_musculus#sense#URS00000E87CF:piRNA:Mus_musculus,2,27	URS00000E87CF	_	_	_	_	_	_	_	_	_	_	_	_	_
R_17T_117855	ref|NC_005089.1|	24	16299	100	13	0	0	0	6	18	590	578	54	TCCTTTGAGTTTT	TCCTTTGAGTTTT	0.003	26.3	TTGGTTCCTTTGAGTTTTTCAGTC	3	GRCm38_p5_RNAcentral#URS00004C923C:piRNA:Mus_musculus#sense#URS00004C923C:piRNA:Mus_musculus,1,24$GRCm38_p5_RNAcentral#URS00002EEAFB:piRNA:Mus_musculus#sense#URS00002EEAFB:piRNA:Mus_musculus,1,24	URS00004C923C	URS00002EEAFB	_	_	_	_	_	_	_	_	_	_	_	_
R_17T_118062	ref|NC_005089.1|	23	16299	100	14	0	0	0	8	21	5372	5359	61	GATATCTTTGTGAT	GATATCTTTGTGAT	0.000716	28.2	TTGGAGAGATATCTTTGTGATGG	15	GRCm38_p5_RNAcentral#URS000054FF6C:piRNA:Mus_musculus#sense#URS000054FF6C:piRNA:Mus_musculus,6,28$GRCm38_p5_RNAcentral#URS00003B192A:piRNA:Mus_musculus#sense#URS00003B192A:piRNA:Mus_musculus,6,28$GRCm38_p5_RNAcentral#URS00009B8C96:lncRNA:Mus_musculus#sense#URS00009B8C96:lncRNA:Mus_musculus,724,746$GRCm38_p5_RNAcentral#URS00009C13F5:lncRNA:Mus_musculus#sense#URS00009C13F5:lncRNA:Mus_musculus,741,7…	URS000054FF6C	URS00003B192A	_	_	_	_	_	_	_	_	_	_	_	_
R_17T_118115	ref|NC_005089.1|	30	16299	100	14	0	0	0	10	23	1184	1171	47	AATTTCTTTCTCCA	AATTTCTTTCTCCA	0.001	28.2	TAATAGGTTAATTTCTTTCTCCAGAGTCTA	27	GRCm38_p5_RNAcentral#URS00009BE334:lncRNA:Mus_musculus#sense#URS00009BE334:lncRNA:Mus_musculus,5379,5408$GRCm38_p5_RNAcentral#URS00009BCF7A:lncRNA:Mus_musculus#sense#URS00009BCF7A:lncRNA:Mus_musculus,5001,5030$GRCm38_p5_RNAcentral#URS00009B0219:lncRNA:Mus_musculus#sense#URS00009B0219:lncRNA:Mus_musculus,5205,5234$GRCm38_p5_RNAcentral#URS00009B622E:lncRNA:Mus_musculus#sense#URS00009B622E:lncRNA:Mu…	URS00001A7E8D	_	_	_	_	_	_	_	_	_	_	_	_	_
R_17T_118141	ref|NC_005089.1|	28	16299	100	15	0	0	0	6	20	11985	11999	54	ACTGACTTTTTCTCT	ACTGACTTTTTCTCT	0.000246	30.2	GGTTTACTGACTTTTTCTCTGGGGTTAG	9	GRCm38_p5_RNAcentral#URS000035D507:piRNA:Mus_musculus#sense#URS000035D507:piRNA:Mus_musculus,3,30	URS000035D507	_	_	_	_	_	_	_	_	_	_	_	_	_
R_17T_118161	ref|NC_005089.1|	31	16299	100	13	0	0	0	5	17	7812	7800	42	GATGAGATAATTG	GATGAGATAATTG	0.004	26.3	TACAGATGAGATAATTGAAGGCCAGAAAAGT	2	GRCm38_p5_RNAcentral#URS00002A4BE1:piRNA:Mus_musculus#sense#URS00002A4BE1:piRNA:Mus_musculus,1,31	URS00002A4BE1	_	_	_	_	_	_	_	_	_	_	_	_	_
R_17T_118177	ref|NC_005089.1|	19	16299	93.75	16	1	0	0	4	19	10513	10498	84	ATTAGTTCTGTTGCTG	ATTAGTTCAGTTGCTG	0.009	24.3	TGTATTAGTTCTGTTGCTG	16	GRCm38_p5_RNAcentral#URS00000302D0:piRNA:Mus_musculus#sense#URS00000302D0:piRNA:Mus_musculus,4,22	URS00000302D0	_	_	_	_	_	_	_	_	_	_	_	_	_
R_17T_118204	ref|NC_005089.1|	24	16299	100	13	0	0	0	4	16	13336	13324	54	ATAGATGGGAAAA	ATAGATGGGAAAA	0.003	26.3	TAGATAGATGGGAAAAGCTGCGGC	39	GRCm38_p5_RNAcentral#URS00003D0E40:piRNA:Mus_musculus#sense#URS00003D0E40:piRNA:Mus_musculus,6,29$GRCm38_p5_RNAcentral#URS000004D472:piRNA:Mus_musculus#sense#URS000004D472:piRNA:Mus_musculus,2,25$GRCm38_p5_RNAcentral#URS00000E7EC9:piRNA:Mus_musculus#sense#URS00000E7EC9:piRNA:Mus_musculus,2,25$GRCm38_p5_RNAcentral#URS0000541BC9:piRNA:Mus_musculus#sense#URS0000541BC9:piRNA:Mus_musculus,1,24$GRCm38_…	URS00003D0E40	URS000004D472	URS00000E7EC9	URS0000541BC9	URS000056FDDE	_	_	_	_	_	_	_	_	_
R_17T_118273	ref|NC_005089.1|	28	16299	100	13	0	0	0	5	17	590	578	46	TCCTTTGAGTTTT	TCCTTTGAGTTTT	0.004	26.3	TGGTTCCTTTGAGTTTTTCAGTCTGTGA	90	GRCm38_p5_RNAcentral#URS00004C923C:piRNA:Mus_musculus#sense#URS00004C923C:piRNA:Mus_musculus,2,29	URS00004C923C	_	_	_	_	_	_	_	_	_	_	_	_	_
R_17T_118274	ref|NC_005089.1|	28	16299	100	13	0	0	0	5	17	590	578	46	TCCTTTGAGTTTT	TCCTTTGAGTTTT	0.004	26.3	TGGTTCCTTTGAGTTTTTCAGTCTGTGT	29	GRCm38_p5_RNAcentral#URS00004C923C:piRNA:Mus_musculus#sense#URS00004C923C:piRNA:Mus_musculus,2,29	URS00004C923C	_	_	_	_	_	_	_	_	_	_	_	_	_
R_17T_118283	ref|NC_005089.1|	27	16299	100	15	0	0	0	1	15	4641	4655	56	TAATCTCACTGATAT	TAATCTCACTGATAT	0.000233	30.2	TAATCTCACTGATATCTGGCTCCCAAA	9	GRCm38_p5_RNAcentral#URS000018733D:piRNA:Mus_musculus#sense#URS000018733D:piRNA:Mus_musculus,1,27$GRCm38_p5_RNAcentral#URS0000477BC3:piRNA:Mus_musculus#sense#URS0000477BC3:piRNA:Mus_musculus,4,30	URS000018733D	URS0000477BC3	_	_	_	_	_	_	_	_	_	_	_	_
R_17T_118351	ref|NC_005089.1|	30	16299	100	13	0	0	0	11	23	6171	6183	43	TTTCTAGGCTTTA	TTTCTAGGCTTTA	0.004	26.3	TGCTACAATATTTCTAGGCTTTACTGTCCA	9	GRCm38_p5_RNAcentral#URS00005D2A59:piRNA:Mus_musculus#sense#URS00005D2A59:piRNA:Mus_musculus,1,30	URS00005D2A59	_	_	_	_	_	_	_	_	_	_	_	_	_
R_17T_118486	ref|NC_005089.1|	31	16299	90.476	21	2	0	0	7	27	10626	10606	68	GGGTATCAAAAAGGAAATAAA	GGGTATAAAATAGGAAATAAA	0.004	26.3	TATGTTGGGTATCAAAAAGGAAATAAAAGAT	4	GRCm38_p5_RNAcentral#URS00002DA122:piRNA:Mus_musculus#sense#URS00002DA122:piRNA:Mus_musculus,1,31$GRCm38_p5_RNAcentral#URS00009BB8F9:lncRNA:Mus_musculus#sense#URS00009BB8F9:lncRNA:Mus_musculus,1748,1778	URS00002DA122	_	_	_	_	_	_	_	_	_	_	_	_	_
R_17T_118534	ref|NC_005089.1|	28	16299	100	13	0	0	0	16	28	9876	9888	46	TATGCCATCTACC	TATGCCATCTACC	0.004	26.3	TGCACTTCAAGAGTGTATGCCATCTACC	2	GRCm38_p5_RNAcentral#URS00003A4461:piRNA:Mus_musculus#sense#URS00003A4461:piRNA:Mus_musculus,1,28	URS00003A4461	_	_	_	_	_	_	_	_	_	_	_	_	_
R_17T_118675	ref|NC_005089.1|	31	16299	100	13	0	0	0	1	13	3312	3324	42	TCAACCCTAGCAG	TCAACCCTAGCAG	0.004	26.3	TCAACCCTAGCAGTACGCAAAGATTTCCTGT	26	GRCm38_p5_RNAcentral#URS00003D0A61:piRNA:Mus_musculus#sense#URS00003D0A61:piRNA:Mus_musculus,1,31	URS00003D0A61	_	_	_	_	_	_	_	_	_	_	_	_	_
R_17T_118702	ref|NC_005089.1|	30	16299	100	13	0	0	0	4	16	7641	7653	43	TCCTAGAAATGGT	TCCTAGAAATGGT	0.004	26.3	CTTTCCTAGAAATGGTGTCTGCTGGGTTGC	2	GRCm38_p5_RNAcentral#URS00003D63DF:piRNA:Mus_musculus#sense#URS00003D63DF:piRNA:Mus_musculus,1,30	URS00003D63DF	_	_	_	_	_	_	_	_	_	_	_	_	_
R_17T_118899	ref|NC_005089.1|	28	16299	100	13	0	0	0	4	16	1242	1254	46	AAGTAAGAACAAG	AAGTAAGAACAAG	0.004	26.3	TGGAAGTAAGAACAAGAGGTCTCTGGTC	2	GRCm38_p5_RNAcentral#URS00001B0760:piRNA:Mus_musculus#sense#URS00001B0760:piRNA:Mus_musculus,1,28$GRCm38_p5_RNAcentral#URS0000115FA5:piRNA:Mus_musculus#sense#URS0000115FA5:piRNA:Mus_musculus,1,28	URS00001B0760	URS0000115FA5	_	_	_	_	_	_	_	_	_	_	_	_
R_17T_118978	ref|NC_005089.1|	30	16299	94.118	17	1	0	0	2	18	14140	14124	57	TGTTTCTGTAGGTGAAT	TGTTTCTGTAGTTGAAT	0.004	26.3	TTGTTTCTGTAGGTGAATCAGCTGATGTTC	3	GRCm38_p5_RNAcentral#URS000002516E:piRNA:Mus_musculus#sense#URS000002516E:piRNA:Mus_musculus,1,30	URS000002516E	_	_	_	_	_	_	_	_	_	_	_	_	_
R_17T_119118	ref|NC_005089.1|	31	16299	100	13	0	0	0	19	31	15776	15764	42	TTCAGTTTAGCTA	TTCAGTTTAGCTA	0.004	26.3	TACCAATGGGTATAAGGATTCAGTTTAGCTA	92	GRCm38_p5_RNAcentral#URS00000A37CE:piRNA:Mus_musculus#sense#URS00000A37CE:piRNA:Mus_musculus,1,31	URS00000A37CE	_	_	_	_	_	_	_	_	_	_	_	_	_
R_17T_119405	ref|NC_005089.1|	19	16299	100	12	0	0	0	2	13	10065	10076	63	CTTAGTTTTCGC	CTTAGTTTTCGC	0.009	24.3	ACTTAGTTTTCGCGTCACA	7	GRCm38_p5_RNAcentral#URS000060A8CD:piRNA:Mus_musculus#antisense#URS000060A8CD:piRNA:Mus_musculus,1,19$GRCm38_p5_RNAcentral#URS0000292092:piRNA:Mus_musculus#antisense#URS0000292092:piRNA:Mus_musculus,4,22$GRCm38_p5_RNAcentral#URS000001EDB3:piRNA:Mus_musculus#antisense#URS000001EDB3:piRNA:Mus_musculus,1,19$GRCm38_p5_RNAcentral#URS0000139E31:piRNA:Mus_musculus#antisense#URS0000139E31:piRNA:Mus_muscu…	URS000060A8CD	URS0000292092	URS000001EDB3	URS0000139E31	URS00004C963E	_	_	_	_	_	_	_	_	_
R_17T_119428	ref|NC_005089.1|	25	16299	100	15	0	0	0	10	24	5763	5749	60	TTAGGTCTACTGATG	TTAGGTCTACTGATG	0.000207	30.2	CACTGCTTCTTAGGTCTACTGATGA	36	GRCm38_p5_RNAcentral#URS0000171A99:piRNA:Mus_musculus#sense#URS0000171A99:piRNA:Mus_musculus,4,28	URS0000171A99	_	_	_	_	_	_	_	_	_	_	_	_	_
R_17T_119490	ref|NC_005089.1|	30	16299	100	13	0	0	0	12	24	3804	3792	43	TCTTAAGTGTAGG	TCTTAAGTGTAGG	0.004	26.3	CGTGATGTACGTCTTAAGTGTAGGACTCCC	2	GRCm38_p5_RNAcentral#URS000000F2C3:piRNA:Mus_musculus#sense#URS000000F2C3:piRNA:Mus_musculus,1,30	URS000000F2C3	_	_	_	_	_	_	_	_	_	_	_	_	_
R_17T_119511	ref|NC_005089.1|	31	16299	100	13	0	0	0	4	16	9737	9725	42	AATAAAGGCTATA	AATAAAGGCTATA	0.004	26.3	TGAAATAAAGGCTATACTGTTAGATTGGATT	2	GRCm38_p5_RNAcentral#URS00004F218E:piRNA:Mus_musculus#sense#URS00004F218E:piRNA:Mus_musculus,1,31	URS00004F218E	_	_	_	_	_	_	_	_	_	_	_	_	_
R_17T_119525	ref|NC_005089.1|	30	16299	100	13	0	0	0	12	24	3804	3792	43	TCTTAAGTGTAGG	TCTTAAGTGTAGG	0.004	26.3	CGTGATGTACGTCTTAAGTGTAGGACTCTC	644	GRCm38_p5_RNAcentral#URS000000F2C3:piRNA:Mus_musculus#sense#URS000000F2C3:piRNA:Mus_musculus,1,30	URS000000F2C3	_	_	_	_	_	_	_	_	_	_	_	_	_
R_17T_119526	ref|NC_005089.1|	30	16299	100	13	0	0	0	12	24	3804	3792	43	TCTTAAGTGTAGG	TCTTAAGTGTAGG	0.004	26.3	CGTGATGTACGTCTTAAGTGTAGGACTCTT	12	GRCm38_p5_RNAcentral#URS000000F2C3:piRNA:Mus_musculus#sense#URS000000F2C3:piRNA:Mus_musculus,1,30	URS000000F2C3	_	_	_	_	_	_	_	_	_	_	_	_	_
R_17T_119546	ref|NC_005089.1|	30	16299	94.444	18	1	0	0	1	18	13585	13568	60	TATTGTTATTATTATCGA	TATTTTTATTATTATCGA	0.001	28.2	TATTGTTATTATTATCGAATCTGGGCATGG	128	GRCm38_p5_RNAcentral#URS00001FFEF9:piRNA:Mus_musculus#sense#URS00001FFEF9:piRNA:Mus_musculus,1,30	URS00001FFEF9	_	_	_	_	_	_	_	_	_	_	_	_	_
R_17T_119548	ref|NC_005089.1|	30	16299	94.444	18	1	0	0	1	18	13585	13568	60	TATTGTTATTATTATCGA	TATTTTTATTATTATCGA	0.001	28.2	TATTGTTATTATTATCGAATCTGGGCATGT	2	GRCm38_p5_RNAcentral#URS00001FFEF9:piRNA:Mus_musculus#sense#URS00001FFEF9:piRNA:Mus_musculus,1,30	URS00001FFEF9	_	_	_	_	_	_	_	_	_	_	_	_	_
R_17T_119551	ref|NC_005089.1|	28	16299	100	13	0	0	0	14	26	4120	4108	46	AATTATTGAGGCT	AATTATTGAGGCT	0.004	26.3	TAGACTGCACGGAAATTATTGAGGCTCC	3	GRCm38_p5_RNAcentral#URS00009C5DF3:lncRNA:Mus_musculus#sense#URS00009C5DF3:lncRNA:Mus_musculus,213,240$GRCm38_p5_RNAcentral#URS00001B4016:piRNA:Mus_musculus#sense#URS00001B4016:piRNA:Mus_musculus,1,28$GRCm38_p5_RNAcentral#URS000046CD9D:piRNA:Mus_musculus#sense#URS000046CD9D:piRNA:Mus_musculus,1,28	URS00001B4016	URS000046CD9D	_	_	_	_	_	_	_	_	_	_	_	_
R_17T_119585	ref|NC_005089.1|	24	16299	100	14	0	0	0	8	21	14664	14651	58	TGGCTTTGTCTACT	TGGCTTTGTCTACT	0.000768	28.2	TAGCTCCTGGCTTTGTCTACTCTA	52	GRCm38_p5_RNAcentral#URS0000037805:piRNA:Mus_musculus#sense#URS0000037805:piRNA:Mus_musculus,4,27$GRCm38_p5_RNAcentral#URS0000265560:piRNA:Mus_musculus#sense#URS0000265560:piRNA:Mus_musculus,8,31	URS0000037805	URS0000265560	_	_	_	_	_	_	_	_	_	_	_	_
R_17T_119669	ref|NC_005089.1|	30	16299	94.118	17	1	0	0	13	29	15937	15921	57	AAAGAAGGCCAAAATAA	AAAGTAGGCCAAAATAA	0.004	26.3	TAGAACAAAAGCAAAGAAGGCCAAAATAAT	48	GRCm38_p5_RNAcentral#URS000042105E:piRNA:Mus_musculus#sense#URS000042105E:piRNA:Mus_musculus,1,30	URS000042105E	_	_	_	_	_	_	_	_	_	_	_	_	_
R_17T_11970	ref|NC_005089.1|	30	16299	94.118	17	1	0	0	13	29	8420	8404	57	GTAATGTTGGCTGTAAG	GTAATGTTAGCTGTAAG	0.004	26.3	ACCCTATTTAGTGTAATGTTGGCTGTAAGT	3	GRCm38_p5_RNAcentral#URS00000869F0:piRNA:Mus_musculus#sense#URS00000869F0:piRNA:Mus_musculus,1,30	URS00000869F0	_	_	_	_	_	_	_	_	_	_	_	_	_
R_17T_119825	ref|NC_005089.1|	23	16299	100	15	0	0	0	1	15	13619	13605	65	TGATGGTAGTAGCTG	TGATGGTAGTAGCTG	0.000181	30.2	TGATGGTAGTAGCTGAAGTTCCT	5	GRCm38_p5_RNAcentral#URS000057F344:piRNA:Mus_musculus#sense#URS000057F344:piRNA:Mus_musculus,1,23$GRCm38_p5_RNAcentral#URS0000613F2E:piRNA:Mus_musculus#sense#URS0000613F2E:piRNA:Mus_musculus,1,23$GRCm38_p5_RNAcentral#URS000013EBC7:piRNA:Mus_musculus#sense#URS000013EBC7:piRNA:Mus_musculus,1,23$GRCm38_p5_RNAcentral#URS00004599B4:piRNA:Mus_musculus#sense#URS00004599B4:piRNA:Mus_musculus,4,26$GRCm38_…	URS000057F344	URS0000613F2E	URS000013EBC7	URS00004599B4	URS00004D3E04	_	_	_	_	_	_	_	_	_
R_17T_119882	ref|NC_005089.1|	28	16299	94.118	17	1	0	0	12	28	6690	6674	61	AAGAGACAGTGATTCAT	AAGAGACAGTGTTTCAT	0.004	26.3	TGGCAAAGTGCAAGAGACAGTGATTCAT	18	GRCm38_p5_RNAcentral#URS000041A475:piRNA:Mus_musculus#sense#URS000041A475:piRNA:Mus_musculus,1,28$GRCm38_p5_RNAcentral#URS00003B88DF:piRNA:Mus_musculus#sense#URS00003B88DF:piRNA:Mus_musculus,1,28	URS000041A475	URS00003B88DF	_	_	_	_	_	_	_	_	_	_	_	_
R_17T_119983	ref|NC_005089.1|	30	16299	100	15	0	0	0	7	21	11985	11999	50	ACTGACTTTTTCTCT	ACTGACTTTTTCTCT	0.000272	30.2	AGGTTTACTGACTTTTTCTCTGGGGTTAGT	3	GRCm38_p5_RNAcentral#URS000035D507:piRNA:Mus_musculus#sense#URS000035D507:piRNA:Mus_musculus,2,31	URS000035D507	_	_	_	_	_	_	_	_	_	_	_	_	_
R_17T_120138	ref|NC_005089.1|	29	16299	100	13	0	0	0	13	25	6356	6368	45	CTTTATTTTCTTA	CTTTATTTTCTTA	0.004	26.3	TAGAGTGTCTACCTTTATTTTCTTACTGT	6	GRCm38_p5_RNAcentral#URS00004002FF:piRNA:Mus_musculus#sense#URS00004002FF:piRNA:Mus_musculus,1,29	URS00004002FF	_	_	_	_	_	_	_	_	_	_	_	_	_
R_17T_120286	ref|NC_005089.1|	28	16299	100	13	0	0	0	1	13	7915	7927	46	TTGAGAATTAAAA	TTGAGAATTAAAA	0.004	26.3	TTGAGAATTAAAAGGCTGTCTGGAGTGC	11	GRCm38_p5_RNAcentral#URS00005AD735:piRNA:Mus_musculus#antisense#URS00005AD735:piRNA:Mus_musculus,2,29$GRCm38_p5_RNAcentral#URS000005A547:piRNA:Mus_musculus#antisense#URS000005A547:piRNA:Mus_musculus,2,29$GRCm38_p5_RNAcentral#URS000048554A:piRNA:Mus_musculus#antisense#URS000048554A:piRNA:Mus_musculus,2,29$GRCm38_p5_RNAcentral#URS00005C3D11:piRNA:Mus_musculus#antisense#URS00005C3D11:piRNA:Mus_muscu…	URS00005AD735	URS000005A547	URS000048554A	URS00005C3D11	_	_	_	_	_	_	_	_	_	_
R_17T_120315	ref|NC_005089.1|	28	16299	100	15	0	0	0	13	27	5763	5749	54	TTAGGTCTACTGATG	TTAGGTCTACTGATG	0.000246	30.2	TGTCACTGCTTCTTAGGTCTACTGATGA	27	GRCm38_p5_RNAcentral#URS0000171A99:piRNA:Mus_musculus#sense#URS0000171A99:piRNA:Mus_musculus,1,28	URS0000171A99	_	_	_	_	_	_	_	_	_	_	_	_	_
R_17T_120337	ref|NC_005089.1|	28	16299	100	13	0	0	0	16	28	10072	10060	46	AAACTAAGATGGT	AAACTAAGATGGT	0.004	26.3	TTTTAGAATGTAGAGAAACTAAGATGGT	23	GRCm38_p5_RNAcentral#URS0000478B30:piRNA:Mus_musculus#sense#URS0000478B30:piRNA:Mus_musculus,4,31	URS0000478B30	_	_	_	_	_	_	_	_	_	_	_	_	_
R_17T_120350	ref|NC_005089.1|	30	16299	100	13	0	0	0	17	29	6392	6404	43	AATTGTTTTATCC	AATTGTTTTATCC	0.004	26.3	ATTGGCTCATAGATTCAATTGTTTTATCCC	3	GRCm38_p5_RNAcentral#URS0000341BDB:piRNA:Mus_musculus#sense#URS0000341BDB:piRNA:Mus_musculus,2,31$GRCm38_p5_RNAcentral#URS00004E862C:piRNA:Mus_musculus#sense#URS00004E862C:piRNA:Mus_musculus,2,31	URS0000341BDB	URS00004E862C	_	_	_	_	_	_	_	_	_	_	_	_
R_17T_120476	ref|NC_005089.1|	27	16299	100	13	0	0	0	8	20	4356	4368	48	TACTCAACTCTAC	TACTCAACTCTAC	0.004	26.3	AAATGCATACTCAACTCTACAATCTTC	11	GRCm38_p5_RNAcentral#URS000000649B:piRNA:Mus_musculus#sense#URS000000649B:piRNA:Mus_musculus,2,28	URS000000649B	_	_	_	_	_	_	_	_	_	_	_	_	_
R_17T_120524	ref|NC_005089.1|	28	16299	100	13	0	0	0	5	17	6411	6399	46	ATGAGTTGGATAA	ATGAGTTGGATAA	0.004	26.3	GGTCATGAGTTGGATAATATTCAGGATA	2	GRCm38_p5_RNAcentral#URS000002F3F8:piRNA:Mus_musculus#sense#URS000002F3F8:piRNA:Mus_musculus,2,29$GRCm38_p5_RNAcentral#URS00004482A3:piRNA:Mus_musculus#sense#URS00004482A3:piRNA:Mus_musculus,2,29$GRCm38_p5_RNAcentral#URS00003E5F62:piRNA:Mus_musculus#sense#URS00003E5F62:piRNA:Mus_musculus,3,30	URS000002F3F8	URS00004482A3	URS00003E5F62	_	_	_	_	_	_	_	_	_	_	_
R_17T_120652	ref|NC_005089.1|	27	16299	100	15	0	0	0	8	22	11985	11999	56	ACTGACTTTTTCTCT	ACTGACTTTTTCTCT	0.000233	30.2	TTGGTTTACTGACTTTTTCTCTGGGGT	22	GRCm38_p5_RNAcentral#URS000035D507:piRNA:Mus_musculus#sense#URS000035D507:piRNA:Mus_musculus,1,27	URS000035D507	_	_	_	_	_	_	_	_	_	_	_	_	_
R_17T_120665	ref|NC_005089.1|	24	16299	100	13	0	0	0	5	17	14791	14779	54	TCTGCATCTGAGT	TCTGCATCTGAGT	0.003	26.3	TGTTTCTGCATCTGAGTCTGGCTG	11	GRCm38_p5_RNAcentral#URS000049281B:piRNA:Mus_musculus#sense#URS000049281B:piRNA:Mus_musculus,6,29	URS000049281B	_	_	_	_	_	_	_	_	_	_	_	_	_
R_17T_121075	ref|NC_005089.1|	19	16299	100	12	0	0	0	1	12	6201	6190	63	TGTGGTGGGCTC	TGTGGTGGGCTC	0.009	24.3	TGTGGTGGGCTCCTTTGGG	3	GRCm38_p5_RNAcentral#URS00004C2E2B:piRNA:Mus_musculus#antisense#URS00004C2E2B:piRNA:Mus_musculus,5,23	URS00004C2E2B	_	_	_	_	_	_	_	_	_	_	_	_	_
R_17T_121122	ref|NC_005089.1|	29	16299	100	13	0	0	0	17	29	10320	10308	45	AGTTTTTATAATT	AGTTTTTATAATT	0.004	26.3	TATAGGTGTAGTTTAGAGTTTTTATAATT	6	GRCm38_p5_RNAcentral#URS00000D88CE:piRNA:Mus_musculus#sense#URS00000D88CE:piRNA:Mus_musculus,1,29	URS00000D88CE	_	_	_	_	_	_	_	_	_	_	_	_	_
R_17T_121224	ref|NC_005089.1|	29	16299	100	15	0	0	0	1	15	13619	13605	52	TGATGGTAGTAGCTG	TGATGGTAGTAGCTG	0.000259	30.2	TGATGGTAGTAGCTGAAGTTCATTCGGAC	3	GRCm38_p5_RNAcentral#URS000057F344:piRNA:Mus_musculus#sense#URS000057F344:piRNA:Mus_musculus,1,29$GRCm38_p5_RNAcentral#URS0000613F2E:piRNA:Mus_musculus#sense#URS0000613F2E:piRNA:Mus_musculus,1,29	URS000057F344	URS0000613F2E	_	_	_	_	_	_	_	_	_	_	_	_
R_17T_12128	ref|NC_005089.1|	29	16299	100	13	0	0	0	5	17	12142	12130	45	GCTGAGGTGAGGA	GCTGAGGTGAGGA	0.004	26.3	CTTTGCTGAGGTGAGGAATTTCTCACAAA	8	GRCm38_p5_RNAcentral#URS00009BE334:lncRNA:Mus_musculus#sense#URS00009BE334:lncRNA:Mus_musculus,2239,2267$GRCm38_p5_RNAcentral#URS0000550A5A:piRNA:Mus_musculus#sense#URS0000550A5A:piRNA:Mus_musculus,2,30$GRCm38_p5_RNAcentral#URS00009BCF7A:lncRNA:Mus_musculus#sense#URS00009BCF7A:lncRNA:Mus_musculus,1861,1889$GRCm38_p5_RNAcentral#URS00009B0219:lncRNA:Mus_musculus#sense#URS00009B0219:lncRNA:Mus_muscu…	URS0000550A5A	_	_	_	_	_	_	_	_	_	_	_	_	_
R_17T_12131	ref|NC_005089.1|	28	16299	100	13	0	0	0	1	13	8001	7989	46	TATAATGATGGCT	TATAATGATGGCT	0.004	26.3	TATAATGATGGCTGCTGGAAAACATGGC	121	GRCm38_p5_RNAcentral#URS000004DA0E:piRNA:Mus_musculus#sense#URS000004DA0E:piRNA:Mus_musculus,1,28$GRCm38_p5_RNAcentral#URS00004328C6:piRNA:Mus_musculus#sense#URS00004328C6:piRNA:Mus_musculus,1,28$GRCm38_p5_RNAcentral#URS00001B4FD4:piRNA:Mus_musculus#sense#URS00001B4FD4:piRNA:Mus_musculus,1,28	URS000004DA0E	URS00004328C6	URS00001B4FD4	_	_	_	_	_	_	_	_	_	_	_
R_17T_121320	ref|NC_005089.1|	30	16299	100	13	0	0	0	18	30	11452	11464	43	CACACACACGAGA	CACACACACGAGA	0.004	26.3	TAGAAGGACAGAGTCAACACACACACGAGA	5	GRCm38_p5_RNAcentral#URS000056CC10:piRNA:Mus_musculus#sense#URS000056CC10:piRNA:Mus_musculus,1,30	URS000056CC10	_	_	_	_	_	_	_	_	_	_	_	_	_
R_17T_121341	ref|NC_005089.1|	27	16299	94.118	17	1	0	0	8	24	13955	13939	63	GTTGTCTAATGGTTTTA	GTTGTTTAATGGTTTTA	0.004	26.3	TAGGAATGTTGTCTAATGGTTTTAAGC	58	GRCm38_p5_RNAcentral#URS000020917E:piRNA:Mus_musculus#sense#URS000020917E:piRNA:Mus_musculus,1,27$GRCm38_p5_RNAcentral#URS000024A190:piRNA:Mus_musculus#sense#URS000024A190:piRNA:Mus_musculus,1,27$GRCm38_p5_RNAcentral#URS0000317143:piRNA:Mus_musculus#sense#URS0000317143:piRNA:Mus_musculus,1,27	URS000020917E	URS000024A190	URS0000317143	_	_	_	_	_	_	_	_	_	_	_
R_17T_121429	ref|NC_005089.1|	27	16299	100	13	0	0	0	2	14	213	201	48	GCAAGGTGTCTTA	GCAAGGTGTCTTA	0.004	26.3	AGCAAGGTGTCTTATGGGATTTGAAGT	3	GRCm38_p5_RNAcentral#URS00000ACB42:piRNA:Mus_musculus#sense#URS00000ACB42:piRNA:Mus_musculus,1,27$GRCm38_p5_RNAcentral#URS00002BBBF8:piRNA:Mus_musculus#sense#URS00002BBBF8:piRNA:Mus_musculus,1,27$GRCm38_p5_RNAcentral#URS000028AF74:piRNA:Mus_musculus#sense#URS000028AF74:piRNA:Mus_musculus,1,27	URS00000ACB42	URS00002BBBF8	URS000028AF74	_	_	_	_	_	_	_	_	_	_	_
R_17T_121605	ref|NC_005089.1|	30	16299	100	15	0	0	0	1	15	13619	13605	50	TGATGGTAGTAGCTG	TGATGGTAGTAGCTG	0.000272	30.2	TGATGGTAGTAGCTGAGGTTCCTTCGGACC	4	GRCm38_p5_RNAcentral#URS000057F344:piRNA:Mus_musculus#sense#URS000057F344:piRNA:Mus_musculus,1,30	URS000057F344	_	_	_	_	_	_	_	_	_	_	_	_	_
R_17T_121607	ref|NC_005089.1|	27	16299	100	13	0	0	0	14	26	13705	13693	48	TTGGTTGATGTAT	TTGGTTGATGTAT	0.004	26.3	GAGAATTTCTGTGTTGGTTGATGTATC	64	GRCm38_p5_RNAcentral#URS0000234723:piRNA:Mus_musculus#sense#URS0000234723:piRNA:Mus_musculus,2,28$GRCm38_p5_RNAcentral#URS000009F842:piRNA:Mus_musculus#sense#URS000009F842:piRNA:Mus_musculus,2,28$GRCm38_p5_RNAcentral#URS000016588C:piRNA:Mus_musculus#sense#URS000016588C:piRNA:Mus_musculus,2,28	URS0000234723	URS000009F842	URS000016588C	_	_	_	_	_	_	_	_	_	_	_
R_17T_121643	ref|NC_005089.1|	26	16299	100	13	0	0	0	1	13	4155	4167	50	TAGGAACATGAAT	TAGGAACATGAAT	0.003	26.3	TAGGAACATGAATGCTTTGTAAAGGG	2	GRCm38_p5_RNAcentral#URS00009AE7A3:lncRNA:Mus_musculus#sense#URS00009AE7A3:lncRNA:Mus_musculus,5492,5517$GRCm38_p5_RNAcentral#URS000033B676:piRNA:Mus_musculus#sense#URS000033B676:piRNA:Mus_musculus,1,26$GRCm38_p5_RNAcentral#URS000075DE60:lncRNA:Mus_musculus#sense#URS000075DE60:lncRNA:Mus_musculus,5492,5517$GRCm38_p5_RNAcentral#URS000033846C:piRNA:Mus_musculus#sense#URS000033846C:piRNA:Mus_musculu…	URS000033B676	URS000033846C	URS000041A914	URS00002F425D	_	_	_	_	_	_	_	_	_	_
R_17T_121889	ref|NC_005089.1|	30	16299	100	15	0	0	0	1	15	13619	13605	50	TGATGGTAGTAGCTG	TGATGGTAGTAGCTG	0.000272	30.2	TGATGGTAGTAGCTGAAGTTCGTTCGGACC	2	GRCm38_p5_RNAcentral#URS000057F344:piRNA:Mus_musculus#sense#URS000057F344:piRNA:Mus_musculus,1,30	URS000057F344	_	_	_	_	_	_	_	_	_	_	_	_	_
R_17T_121933	ref|NC_005089.1|	27	16299	100	13	0	0	0	8	20	213	201	48	GCAAGGTGTCTTA	GCAAGGTGTCTTA	0.004	26.3	TGAAAGTGCAAGGTGTCTTATGGGATT	341	GRCm38_p5_RNAcentral#URS000048F57A:piRNA:Mus_musculus#sense#URS000048F57A:piRNA:Mus_musculus,1,27$GRCm38_p5_RNAcentral#URS00002F24CF:piRNA:Mus_musculus#sense#URS00002F24CF:piRNA:Mus_musculus,1,27$GRCm38_p5_RNAcentral#URS00004B5652:piRNA:Mus_musculus#sense#URS00004B5652:piRNA:Mus_musculus,1,27$GRCm38_p5_RNAcentral#URS0000470332:piRNA:Mus_musculus#sense#URS0000470332:piRNA:Mus_musculus,1,27	URS000048F57A	URS00002F24CF	URS00004B5652	URS0000470332	_	_	_	_	_	_	_	_	_	_
R_17T_121961	ref|NC_005089.1|	24	16299	100	13	0	0	0	2	14	4186	4174	54	GTTTGTTTGTTGT	GTTTGTTTGTTGT	0.003	26.3	TGTTTGTTTGTTGTACAGGTCCTG	19	GRCm38_p5_RNAcentral#URS00002D1087:piRNA:Mus_musculus#sense#URS00002D1087:piRNA:Mus_musculus,1,24$GRCm38_p5_RNAcentral#URS00002AAF16:piRNA:Mus_musculus#sense#URS00002AAF16:piRNA:Mus_musculus,1,24$GRCm38_p5_RNAcentral#URS00001ACA4A:piRNA:Mus_musculus#sense#URS00001ACA4A:piRNA:Mus_musculus,1,24	URS00002D1087	URS00002AAF16	URS00001ACA4A	_	_	_	_	_	_	_	_	_	_	_
R_17T_12198	ref|NC_005089.1|	28	16299	100	13	0	0	0	4	16	9737	9725	46	AATAAAGGCTATA	AATAAAGGCTATA	0.004	26.3	TGAAATAAAGGCTATACTGTTTGATTGG	8	GRCm38_p5_RNAcentral#URS0000038B40:piRNA:Mus_musculus#sense#URS0000038B40:piRNA:Mus_musculus,1,28$GRCm38_p5_RNAcentral#URS00004F218E:piRNA:Mus_musculus#sense#URS00004F218E:piRNA:Mus_musculus,1,28$GRCm38_p5_RNAcentral#URS00000FA481:piRNA:Mus_musculus#sense#URS00000FA481:piRNA:Mus_musculus,1,28	URS0000038B40	URS00004F218E	URS00000FA481	_	_	_	_	_	_	_	_	_	_	_
R_17T_121981	ref|NC_005089.1|	25	16299	100	14	0	0	0	2	15	4642	4655	56	AATCTCACTGATAT	AATCTCACTGATAT	0.000819	28.2	AAATCTCACTGATATCTGGCTCCCA	4	GRCm38_p5_RNAcentral#URS00000A36AB:piRNA:Mus_musculus#sense#URS00000A36AB:piRNA:Mus_musculus,1,25$GRCm38_p5_RNAcentral#URS000018733D:piRNA:Mus_musculus#sense#URS000018733D:piRNA:Mus_musculus,1,25$GRCm38_p5_RNAcentral#URS00003F8287:piRNA:Mus_musculus#sense#URS00003F8287:piRNA:Mus_musculus,4,28$GRCm38_p5_RNAcentral#URS0000477BC3:piRNA:Mus_musculus#sense#URS0000477BC3:piRNA:Mus_musculus,4,28$GRCm38_…	URS00000A36AB	URS000018733D	URS00003F8287	URS0000477BC3	URS0000542C1D	_	_	_	_	_	_	_	_	_
R_17T_121999	ref|NC_005089.1|	23	16299	100	14	0	0	0	1	14	11586	11573	61	TGTCAGATTCACAG	TGTCAGATTCACAG	0.000716	28.2	TGTCAGATTCACAGACCTCGCTT	5	GRCm38_p5_RNAcentral#URS00009BE334:lncRNA:Mus_musculus#sense#URS00009BE334:lncRNA:Mus_musculus,3983,4005$GRCm38_p5_RNAcentral#URS00009BCF7A:lncRNA:Mus_musculus#sense#URS00009BCF7A:lncRNA:Mus_musculus,3605,3627$GRCm38_p5_RNAcentral#URS00009B0219:lncRNA:Mus_musculus#sense#URS00009B0219:lncRNA:Mus_musculus,3809,3831$GRCm38_p5_RNAcentral#URS00009B622E:lncRNA:Mus_musculus#sense#URS00009B622E:lncRNA:Mu…	URS00004C4793	_	_	_	_	_	_	_	_	_	_	_	_	_
R_17T_122021	ref|NC_005089.1|	28	16299	100	15	0	0	0	8	22	11985	11999	54	ACTGACTTTTTCTCT	ACTGACTTTTTCTCT	0.000246	30.2	TTGGTTTACTGACTTTTTCTCTGGGGTT	4	GRCm38_p5_RNAcentral#URS000035D507:piRNA:Mus_musculus#sense#URS000035D507:piRNA:Mus_musculus,1,28	URS000035D507	_	_	_	_	_	_	_	_	_	_	_	_	_
R_17T_122106	ref|NC_005089.1|	25	16299	100	14	0	0	0	6	19	4002	4015	56	GAGTAGGCCTGGAA	GAGTAGGCCTGGAA	0.000819	28.2	TTAAAGAGTAGGCCTGGAAATCACC	12	GRCm38_p5_RNAcentral#URS000039F9DA:piRNA:Mus_musculus#sense#URS000039F9DA:piRNA:Mus_musculus,7,31$GRCm38_p5_RNAcentral#URS00009AE7A3:lncRNA:Mus_musculus#sense#URS00009AE7A3:lncRNA:Mus_musculus,5053,5077$GRCm38_p5_RNAcentral#URS000075DE60:lncRNA:Mus_musculus#sense#URS000075DE60:lncRNA:Mus_musculus,5053,5077$GRCm38_p5_RNAcentral#URS0000441A7A:piRNA:Mus_musculus#sense#URS0000441A7A:piRNA:Mus_musculu…	URS000039F9DA	URS0000441A7A	_	_	_	_	_	_	_	_	_	_	_	_
R_17T_122432	ref|NC_005089.1|	30	16299	100	13	0	0	0	2	14	213	201	43	GCAAGGTGTCTTA	GCAAGGTGTCTTA	0.004	26.3	TGCAAGGTGTCTTATGGGATTTGAAGTGTT	26	GRCm38_p5_RNAcentral#URS000028AF74:piRNA:Mus_musculus#sense#URS000028AF74:piRNA:Mus_musculus,1,30	URS000028AF74	_	_	_	_	_	_	_	_	_	_	_	_	_
R_17T_122499	ref|NC_005089.1|	31	16299	100	13	0	0	0	18	30	6392	6404	42	AATTGTTTTATCC	AATTGTTTTATCC	0.004	26.3	TATTGGCTCATAGATTCAATTGTTTTATCCC	5	GRCm38_p5_RNAcentral#URS0000341BDB:piRNA:Mus_musculus#sense#URS0000341BDB:piRNA:Mus_musculus,1,31$GRCm38_p5_RNAcentral#URS00004E862C:piRNA:Mus_musculus#sense#URS00004E862C:piRNA:Mus_musculus,1,31	URS0000341BDB	URS00004E862C	_	_	_	_	_	_	_	_	_	_	_	_
R_17T_122528	ref|NC_005089.1|	26	16299	100	14	0	0	0	4	17	13394	13407	54	TCTCCTAGACTTGA	TCTCCTAGACTTGA	0.00087	28.2	GAGTCTCCTAGACTTGAAAGACCCAG	4	GRCm38_p5_RNAcentral#URS000017786F:piRNA:Mus_musculus#sense#URS000017786F:piRNA:Mus_musculus,1,26$GRCm38_p5_RNAcentral#URS00001D0BDE:piRNA:Mus_musculus#sense#URS00001D0BDE:piRNA:Mus_musculus,1,26$GRCm38_p5_RNAcentral#URS00003341C4:piRNA:Mus_musculus#sense#URS00003341C4:piRNA:Mus_musculus,2,27	URS000017786F	URS00001D0BDE	URS00003341C4	_	_	_	_	_	_	_	_	_	_	_
R_17T_122613	ref|NC_005089.1|	29	16299	100	13	0	0	0	17	29	6392	6404	45	AATTGTTTTATCC	AATTGTTTTATCC	0.004	26.3	TTTGGCTCATAGATTCAATTGTTTTATCC	29	GRCm38_p5_RNAcentral#URS0000341BDB:piRNA:Mus_musculus#sense#URS0000341BDB:piRNA:Mus_musculus,2,30$GRCm38_p5_RNAcentral#URS00004B7424:piRNA:Mus_musculus#sense#URS00004B7424:piRNA:Mus_musculus,2,30$GRCm38_p5_RNAcentral#URS00004E862C:piRNA:Mus_musculus#sense#URS00004E862C:piRNA:Mus_musculus,2,30	URS0000341BDB	URS00004B7424	URS00004E862C	_	_	_	_	_	_	_	_	_	_	_
R_17T_122634	ref|NC_005089.1|	26	16299	94.118	17	1	0	0	10	26	6346	6362	65	GAGCCGTAGGCTTTATT	GAGCCTTAGGCTTTATT	0.003	26.3	TGTTTAAGCGAGCCGTAGGCTTTATT	3	GRCm38_p5_RNAcentral#URS00002E556B:piRNA:Mus_musculus#sense#URS00002E556B:piRNA:Mus_musculus,1,26$GRCm38_p5_RNAcentral#URS00005E9AD7:piRNA:Mus_musculus#sense#URS00005E9AD7:piRNA:Mus_musculus,4,29$GRCm38_p5_RNAcentral#URS00005EC4D4:piRNA:Mus_musculus#sense#URS00005EC4D4:piRNA:Mus_musculus,1,26	URS00002E556B	URS00005E9AD7	URS00005EC4D4	_	_	_	_	_	_	_	_	_	_	_
R_17T_122638	ref|NC_005089.1|	27	16299	100	13	0	0	0	4	16	15793	15781	48	CAGATGTCTGATA	CAGATGTCTGATA	0.004	26.3	TAACAGATGTCTGATATTTGGTGTGCT	23	GRCm38_p5_RNAcentral#URS0000255E5B:piRNA:Mus_musculus#sense#URS0000255E5B:piRNA:Mus_musculus,1,27$GRCm38_p5_RNAcentral#URS00001AF0F6:piRNA:Mus_musculus#sense#URS00001AF0F6:piRNA:Mus_musculus,1,27$GRCm38_p5_RNAcentral#URS00009C3D3A:lncRNA:Mus_musculus#sense#URS00009C3D3A:lncRNA:Mus_musculus,3958,3984$GRCm38_p5_RNAcentral#URS00005E8DA9:piRNA:Mus_musculus#sense#URS00005E8DA9:piRNA:Mus_musculus,1,27$…	URS0000255E5B	URS00001AF0F6	URS00005E8DA9	URS00000EC1C6	URS0000469D04	URS0000456B7C	URS000061E217	URS0000087174	_	_	_	_	_	_
R_17T_122660	ref|NC_005089.1|	25	16299	100	13	0	0	0	12	24	2661	2673	52	AACCTAGAGAAGG	AACCTAGAGAAGG	0.003	26.3	TGGTTGCAAGAAACCTAGAGAAGGC	2	GRCm38_p5_RNAcentral#URS000026CB0D:piRNA:Mus_musculus#sense#URS000026CB0D:piRNA:Mus_musculus,4,28	URS000026CB0D	_	_	_	_	_	_	_	_	_	_	_	_	_
R_17T_122771	ref|NC_005089.1|	29	16299	94.118	17	1	0	0	2	18	14140	14124	59	TGTTTCTGTAGATGAAT	TGTTTCTGTAGTTGAAT	0.004	26.3	TTGTTTCTGTAGATGAATCAGCTGGTGTT	2	GRCm38_p5_RNAcentral#URS000002516E:piRNA:Mus_musculus#sense#URS000002516E:piRNA:Mus_musculus,1,29	URS000002516E	_	_	_	_	_	_	_	_	_	_	_	_	_
R_17T_122813	ref|NC_005089.1|	27	16299	94.118	17	1	0	0	9	25	8420	8404	63	GTAATGTTGGCTGTAAG	GTAATGTTAGCTGTAAG	0.004	26.3	TATTTAGTGTAATGTTGGCTGTAAGTT	94	GRCm38_p5_RNAcentral#URS000028E2A8:piRNA:Mus_musculus#sense#URS000028E2A8:piRNA:Mus_musculus,1,27	URS000028E2A8	_	_	_	_	_	_	_	_	_	_	_	_	_
R_17T_123013	ref|NC_005089.1|	31	16299	100	13	0	0	0	19	31	14874	14886	42	TTATTTTTCCCAG	TTATTTTTCCCAG	0.004	26.3	TGATAAAGCTGACAAACTTTATTTTTCCCAG	2	GRCm38_p5_RNAcentral#URS00001166A8:piRNA:Mus_musculus#sense#URS00001166A8:piRNA:Mus_musculus,1,31	URS00001166A8	_	_	_	_	_	_	_	_	_	_	_	_	_
R_17T_123230	ref|NC_005089.1|	29	16299	100	13	0	0	0	16	28	9049	9037	45	TGAGCTCATGTAA	TGAGCTCATGTAA	0.004	26.3	TACAAGGTATGATTTTGAGCTCATGTAAA	94	GRCm38_p5_RNAcentral#URS00004D0ECE:piRNA:Mus_musculus#sense#URS00004D0ECE:piRNA:Mus_musculus,1,29	URS00004D0ECE	_	_	_	_	_	_	_	_	_	_	_	_	_
R_17T_123391	ref|NC_005089.1|	25	16299	100	13	0	0	0	9	21	5778	5766	52	GAAGGGAGAAAAT	GAAGGGAGAAAAT	0.003	26.3	TGTTAGAGGAAGGGAGAAAATATTG	2	GRCm38_p5_RNAcentral#URS000032DD71:piRNA:Mus_musculus#sense#URS000032DD71:piRNA:Mus_musculus,1,25	URS000032DD71	_	_	_	_	_	_	_	_	_	_	_	_	_
R_17T_123546	ref|NC_005089.1|	26	16299	100	13	0	0	0	6	18	13664	13652	50	AAGGAGGGATTGG	AAGGAGGGATTGG	0.003	26.3	TTAGAAAGGAGGGATTGGTTACAATA	3	GRCm38_p5_RNAcentral#URS00003A61BD:piRNA:Mus_musculus#sense#URS00003A61BD:piRNA:Mus_musculus,1,26	URS00003A61BD	_	_	_	_	_	_	_	_	_	_	_	_	_
R_17T_123615	ref|NC_005089.1|	28	16299	100	13	0	0	0	6	18	11695	11683	46	TGGATTACTATTA	TGGATTACTATTA	0.004	26.3	AATCCTGGATTACTATTACTGCAGAGTC	17	GRCm38_p5_RNAcentral#URS0000041CF7:piRNA:Mus_musculus#sense#URS0000041CF7:piRNA:Mus_musculus,3,30	URS0000041CF7	_	_	_	_	_	_	_	_	_	_	_	_	_
R_17T_12370	ref|NC_005089.1|	18	16299	100	12	0	0	0	5	16	11203	11214	67	GAGGACTTCAAA	GAGGACTTCAAA	0.008	24.3	ATCAGAGGACTTCAAAGA	19	GRCm38_p5_RNAcentral#URS00001CAC89:piRNA:Mus_musculus#antisense#URS00001CAC89:piRNA:Mus_musculus,6,23	URS00001CAC89	_	_	_	_	_	_	_	_	_	_	_	_	_
R_17T_123811	ref|NC_005089.1|	28	16299	100	13	0	0	0	7	19	4356	4368	46	TACTCAACTCTAC	TACTCAACTCTAC	0.004	26.3	AATGCATACTCAACTCTACAATCTTCTC	12	GRCm38_p5_RNAcentral#URS000000649B:piRNA:Mus_musculus#sense#URS000000649B:piRNA:Mus_musculus,3,30	URS000000649B	_	_	_	_	_	_	_	_	_	_	_	_	_
R_17T_123816	ref|NC_005089.1|	30	16299	100	13	0	0	0	6	18	6411	6399	43	ATGAGTTGGATAA	ATGAGTTGGATAA	0.004	26.3	AGGTCATGAGTTGGATAATATTCCGGATAA	4	GRCm38_p5_RNAcentral#URS000002F3F8:piRNA:Mus_musculus#sense#URS000002F3F8:piRNA:Mus_musculus,1,30	URS000002F3F8	_	_	_	_	_	_	_	_	_	_	_	_	_
R_17T_123898	ref|NC_005089.1|	30	16299	90.476	21	2	0	0	7	27	14582	14562	70	AATAGCTGTGACACCTCAGAA	AATAACTGTGGCACCTCAGAA	0.004	26.3	TAGGACAATAGCTGTGACACCTCAGAACCC	139	GRCm38_p5_RNAcentral#URS000008A7EA:piRNA:Mus_musculus#sense#URS000008A7EA:piRNA:Mus_musculus,1,30	URS000008A7EA	_	_	_	_	_	_	_	_	_	_	_	_	_
R_17T_123910	ref|NC_005089.1|	24	16299	100	13	0	0	0	7	19	9545	9557	54	GTACTCAGAAAAA	GTACTCAGAAAAA	0.003	26.3	TAGTAGGTACTCAGAAAAATTTGG	35	GRCm38_p5_RNAcentral#URS000008A4DA:piRNA:Mus_musculus#sense#URS000008A4DA:piRNA:Mus_musculus,1,24	URS000008A4DA	_	_	_	_	_	_	_	_	_	_	_	_	_
R_17T_123964	ref|NC_005089.1|	29	16299	100	13	0	0	0	1	13	8439	8427	45	TATTAATAAGTGT	TATTAATAAGTGT	0.004	26.3	TATTAATAAGTGTTGAATCTCTCCTCTAG	303	GRCm38_p5_RNAcentral#URS000042DBC0:piRNA:Mus_musculus#sense#URS000042DBC0:piRNA:Mus_musculus,1,29	URS000042DBC0	_	_	_	_	_	_	_	_	_	_	_	_	_
R_17T_124213	ref|NC_005089.1|	28	16299	100	14	0	0	0	6	19	12416	12403	50	TGCTGATTTTCCTG	TGCTGATTTTCCTG	0.001	28.2	TAATATGCTGATTTTCCTGACTTGTAGG	100	GRCm38_p5_RNAcentral#URS000012B454:piRNA:Mus_musculus#sense#URS000012B454:piRNA:Mus_musculus,1,28$GRCm38_p5_RNAcentral#URS00001BE6B3:piRNA:Mus_musculus#sense#URS00001BE6B3:piRNA:Mus_musculus,1,28	URS000012B454	URS00001BE6B3	_	_	_	_	_	_	_	_	_	_	_	_
R_17T_124214	ref|NC_005089.1|	28	16299	100	14	0	0	0	6	19	12416	12403	50	TGCTGATTTTCCTG	TGCTGATTTTCCTG	0.001	28.2	TAATATGCTGATTTTCCTGACTTGTAGT	5	GRCm38_p5_RNAcentral#URS000012B454:piRNA:Mus_musculus#sense#URS000012B454:piRNA:Mus_musculus,1,28$GRCm38_p5_RNAcentral#URS00001BE6B3:piRNA:Mus_musculus#sense#URS00001BE6B3:piRNA:Mus_musculus,1,28	URS000012B454	URS00001BE6B3	_	_	_	_	_	_	_	_	_	_	_	_
R_17T_12422	ref|NC_005089.1|	26	16299	100	13	0	0	0	1	13	13580	13568	50	TTATTATTATCGA	TTATTATTATCGA	0.003	26.3	TTATTATTATCGAATCTGGGCATGGT	7	GRCm38_p5_RNAcentral#URS00001788F5:piRNA:Mus_musculus#sense#URS00001788F5:piRNA:Mus_musculus,4,29$GRCm38_p5_RNAcentral#URS00003FEF9C:piRNA:Mus_musculus#sense#URS00003FEF9C:piRNA:Mus_musculus,3,28	URS00001788F5	URS00003FEF9C	_	_	_	_	_	_	_	_	_	_	_	_
R_17T_124255	ref|NC_005089.1|	28	16299	100	13	0	0	0	12	24	13972	13960	46	TGTTAGTGGGTTT	TGTTAGTGGGTTT	0.004	26.3	TGGAATCTAGCTGTTAGTGGGTTTAGGA	15	GRCm38_p5_RNAcentral#URS00004C431B:piRNA:Mus_musculus#sense#URS00004C431B:piRNA:Mus_musculus,2,29	URS00004C431B	_	_	_	_	_	_	_	_	_	_	_	_	_
R_17T_124374	ref|NC_005089.1|	30	16299	100	13	0	0	0	18	30	14874	14886	43	TTATTTTTCCCAG	TTATTTTTCCCAG	0.004	26.3	GATCAAGCTGACAAACTTTATTTTTCCCAG	20	GRCm38_p5_RNAcentral#URS00001166A8:piRNA:Mus_musculus#sense#URS00001166A8:piRNA:Mus_musculus,2,31	URS00001166A8	_	_	_	_	_	_	_	_	_	_	_	_	_
R_17T_124390	ref|NC_005089.1|	26	16299	100	14	0	0	0	10	23	10097	10084	54	CCTACAGCTGCTTC	CCTACAGCTGCTTC	0.00087	28.2	TTCAAATGACCTACAGCTGCTTCTTT	6	GRCm38_p5_RNAcentral#URS00004778E0:piRNA:Mus_musculus#sense#URS00004778E0:piRNA:Mus_musculus,1,26$GRCm38_p5_RNAcentral#URS0000184074:piRNA:Mus_musculus#sense#URS0000184074:piRNA:Mus_musculus,4,29$GRCm38_p5_RNAcentral#URS000045F3AB:piRNA:Mus_musculus#sense#URS000045F3AB:piRNA:Mus_musculus,1,26	URS00004778E0	URS0000184074	URS000045F3AB	_	_	_	_	_	_	_	_	_	_	_
R_17T_12457	ref|NC_005089.1|	29	16299	100	13	0	0	0	9	21	4356	4368	45	TACTCAACTCTAC	TACTCAACTCTAC	0.004	26.3	TAAATGCATACTCAACTCTACAATCTTCT	46	GRCm38_p5_RNAcentral#URS000000649B:piRNA:Mus_musculus#sense#URS000000649B:piRNA:Mus_musculus,1,29	URS000000649B	_	_	_	_	_	_	_	_	_	_	_	_	_
R_17T_124703	ref|NC_005089.1|	26	16299	100	13	0	0	0	3	15	13336	13324	50	ATAGATGGGAAAA	ATAGATGGGAAAA	0.003	26.3	AGATAGATGGGAAAAGCTGTGGCTTG	3	GRCm38_p5_RNAcentral#URS00000E7EC9:piRNA:Mus_musculus#sense#URS00000E7EC9:piRNA:Mus_musculus,3,28$GRCm38_p5_RNAcentral#URS0000541BC9:piRNA:Mus_musculus#sense#URS0000541BC9:piRNA:Mus_musculus,2,27$GRCm38_p5_RNAcentral#URS000056FDDE:piRNA:Mus_musculus#sense#URS000056FDDE:piRNA:Mus_musculus,2,27	URS00000E7EC9	URS0000541BC9	URS000056FDDE	_	_	_	_	_	_	_	_	_	_	_
R_17T_124827	ref|NC_005089.1|	26	16299	100	15	0	0	0	5	19	11985	11999	58	ACTGACTTTTTCTCT	ACTGACTTTTTCTCT	0.00022	30.2	GTTTACTGACTTTTTCTCTGGGGTTA	6	GRCm38_p5_RNAcentral#URS000035D507:piRNA:Mus_musculus#sense#URS000035D507:piRNA:Mus_musculus,4,29	URS000035D507	_	_	_	_	_	_	_	_	_	_	_	_	_
R_17T_124828	ref|NC_005089.1|	26	16299	100	15	0	0	0	5	19	11985	11999	58	ACTGACTTTTTCTCT	ACTGACTTTTTCTCT	0.00022	30.2	GTTTACTGACTTTTTCTCTGGGGTTT	7	GRCm38_p5_RNAcentral#URS000035D507:piRNA:Mus_musculus#sense#URS000035D507:piRNA:Mus_musculus,4,29	URS000035D507	_	_	_	_	_	_	_	_	_	_	_	_	_
R_17T_124956	ref|NC_005089.1|	19	16299	100	12	0	0	0	8	19	12353	12364	63	CAACAACAACGA	CAACAACAACGA	0.009	24.3	AGGGTAGCAACAACAACGA	15	GRCm38_p5_RNAcentral#URS0000195DD8:piRNA:Mus_musculus#antisense#URS0000195DD8:piRNA:Mus_musculus,5,23	URS0000195DD8	_	_	_	_	_	_	_	_	_	_	_	_	_
R_17T_1250	ref|NC_005089.1|	27	16299	100	13	0	0	0	6	18	9545	9557	48	GTACTCAGAAAAA	GTACTCAGAAAAA	0.004	26.3	AGTAGGTACTCAGAAAAATTTGGATTT	35	GRCm38_p5_RNAcentral#URS000008A4DA:piRNA:Mus_musculus#sense#URS000008A4DA:piRNA:Mus_musculus,2,28	URS000008A4DA	_	_	_	_	_	_	_	_	_	_	_	_	_
R_17T_125032	ref|NC_005089.1|	27	16299	100	13	0	0	0	9	21	3362	3374	48	ATCAGAATTAGTA	ATCAGAATTAGTA	0.004	26.3	TGCTTTGGATCAGAATTAGTACGCTGG	186	GRCm38_p5_RNAcentral#URS0000132C03:piRNA:Mus_musculus#sense#URS0000132C03:piRNA:Mus_musculus,1,27$GRCm38_p5_RNAcentral#URS00009B2B55:lncRNA:Mus_musculus#sense#URS00009B2B55:lncRNA:Mus_musculus,704,730	URS0000132C03	_	_	_	_	_	_	_	_	_	_	_	_	_
R_17T_125066	ref|NC_005089.1|	29	16299	100	14	0	0	0	6	19	3926	3913	48	TGATAGGATTTATT	TGATAGGATTTATT	0.001	28.2	TAATTTGATAGGATTTATTCCACCAGGGC	2	GRCm38_p5_RNAcentral#URS0000459D3C:piRNA:Mus_musculus#sense#URS0000459D3C:piRNA:Mus_musculus,1,29$GRCm38_p5_RNAcentral#URS00002AD99E:piRNA:Mus_musculus#sense#URS00002AD99E:piRNA:Mus_musculus,1,29	URS0000459D3C	URS00002AD99E	_	_	_	_	_	_	_	_	_	_	_	_
R_17T_125146	ref|NC_005089.1|	29	16299	100	13	0	0	0	8	20	4356	4368	45	TACTCAACTCTAC	TACTCAACTCTAC	0.004	26.3	AAATGCATACTCAACTCTACAATATTCTC	2	GRCm38_p5_RNAcentral#URS000000649B:piRNA:Mus_musculus#sense#URS000000649B:piRNA:Mus_musculus,2,30	URS000000649B	_	_	_	_	_	_	_	_	_	_	_	_	_
R_17T_125157	ref|NC_005089.1|	31	16299	100	13	0	0	0	18	30	1023	1035	42	ATCATAGTGTAGC	ATCATAGTGTAGC	0.004	26.3	TAGGATTTCTCCAGTTCATCATAGTGTAGCC	2	GRCm38_p5_RNAcentral#URS00003BA05E:piRNA:Mus_musculus#sense#URS00003BA05E:piRNA:Mus_musculus,1,31	URS00003BA05E	_	_	_	_	_	_	_	_	_	_	_	_	_
R_17T_125186	ref|NC_005089.1|	19	16299	100	12	0	0	0	6	17	5322	5311	63	AAATGGCTGAGT	AAATGGCTGAGT	0.009	24.3	AGGACAAATGGCTGAGTTA	36	GRCm38_p5_RNAcentral#URS00004A2897:piRNA:Mus_musculus#antisense#URS00004A2897:piRNA:Mus_musculus,11,29$GRCm38_p5_RNAcentral#URS0000031007:piRNA:Mus_musculus#antisense#URS0000031007:piRNA:Mus_musculus,11,29	URS00004A2897	URS0000031007	_	_	_	_	_	_	_	_	_	_	_	_
R_17T_12532	ref|NC_005089.1|	28	16299	100	13	0	0	0	12	24	2563	2575	46	AGTACGAAAGGAC	AGTACGAAAGGAC	0.004	26.3	TAGCAAAGCTGAGTACGAAAGGACTGGG	20	GRCm38_p5_RNAcentral#URS00009B953C:lncRNA:Mus_musculus#sense#URS00009B953C:lncRNA:Mus_musculus,2704,2731$GRCm38_p5_RNAcentral#URS0000091373:piRNA:Mus_musculus#sense#URS0000091373:piRNA:Mus_musculus,1,28$GRCm38_p5_RNAcentral#URS00009BCD71:lncRNA:Mus_musculus#sense#URS00009BCD71:lncRNA:Mus_musculus,1067,1094	URS0000091373	_	_	_	_	_	_	_	_	_	_	_	_	_
R_17T_12533	ref|NC_005089.1|	28	16299	100	13	0	0	0	12	24	2563	2575	46	AGTACGAAAGGAC	AGTACGAAAGGAC	0.004	26.3	TAGCAAAGCTGAGTACGAAAGGACTGGT	7	GRCm38_p5_RNAcentral#URS00009B953C:lncRNA:Mus_musculus#sense#URS00009B953C:lncRNA:Mus_musculus,2704,2731$GRCm38_p5_RNAcentral#URS0000091373:piRNA:Mus_musculus#sense#URS0000091373:piRNA:Mus_musculus,1,28$GRCm38_p5_RNAcentral#URS00009BCD71:lncRNA:Mus_musculus#sense#URS00009BCD71:lncRNA:Mus_musculus,1067,1094	URS0000091373	_	_	_	_	_	_	_	_	_	_	_	_	_
R_17T_125553	ref|NC_005089.1|	26	16299	100	13	0	0	0	13	25	13723	13711	50	TCTTGATGGTTTG	TCTTGATGGTTTG	0.003	26.3	TAGAAGACTGGCTCTTGATGGTTTGT	3	GRCm38_p5_RNAcentral#URS00003B19DF:piRNA:Mus_musculus#sense#URS00003B19DF:piRNA:Mus_musculus,4,29$GRCm38_p5_RNAcentral#URS00009AE7A3:lncRNA:Mus_musculus#sense#URS00009AE7A3:lncRNA:Mus_musculus,4219,4244$GRCm38_p5_RNAcentral#URS000075DE60:lncRNA:Mus_musculus#sense#URS000075DE60:lncRNA:Mus_musculus,4219,4244$GRCm38_p5_RNAcentral#URS00005A3648:piRNA:Mus_musculus#sense#URS00005A3648:piRNA:Mus_musculu…	URS00003B19DF	URS00005A3648	_	_	_	_	_	_	_	_	_	_	_	_
R_17T_12557	ref|NC_005089.1|	29	16299	100	13	0	0	0	16	28	12900	12888	45	TTAGGAATGGTAT	TTAGGAATGGTAT	0.004	26.3	TGGTCGATTTGATGTTTAGGAATGGTATA	116	GRCm38_p5_RNAcentral#URS0000069022:piRNA:Mus_musculus#sense#URS0000069022:piRNA:Mus_musculus,1,29	URS0000069022	_	_	_	_	_	_	_	_	_	_	_	_	_
R_17T_125718	ref|NC_005089.1|	29	16299	94.118	17	1	0	0	9	25	8420	8404	59	GTAATGTTGGCTGTAAG	GTAATGTTAGCTGTAAG	0.004	26.3	TAATTAGTGTAATGTTGGCTGTAAGTTTG	8	GRCm38_p5_RNAcentral#URS000028E2A8:piRNA:Mus_musculus#sense#URS000028E2A8:piRNA:Mus_musculus,1,29	URS000028E2A8	_	_	_	_	_	_	_	_	_	_	_	_	_
R_17T_125786	ref|NC_005089.1|	31	16299	100	13	0	0	0	18	30	6392	6404	42	AATTGTTTTATCC	AATTGTTTTATCC	0.004	26.3	TTTTGGCTCATAGATCCAATTGTTTTATCCC	2	GRCm38_p5_RNAcentral#URS0000341BDB:piRNA:Mus_musculus#sense#URS0000341BDB:piRNA:Mus_musculus,1,31$GRCm38_p5_RNAcentral#URS00004E862C:piRNA:Mus_musculus#sense#URS00004E862C:piRNA:Mus_musculus,1,31	URS0000341BDB	URS00004E862C	_	_	_	_	_	_	_	_	_	_	_	_
R_17T_1258	ref|NC_005089.1|	27	16299	100	13	0	0	0	9	21	12739	12751	48	CATTCTTCAAAGC	CATTCTTCAAAGC	0.004	26.3	TGCTATCTCATTCTTCAAAGCCACCTC	30	GRCm38_p5_RNAcentral#URS000040DCE6:piRNA:Mus_musculus#sense#URS000040DCE6:piRNA:Mus_musculus,1,27	URS000040DCE6	_	_	_	_	_	_	_	_	_	_	_	_	_
R_17T_125877	ref|NC_005089.1|	29	16299	100	13	0	0	0	3	15	13580	13568	45	TTATTATTATCGA	TTATTATTATCGA	0.004	26.3	TGTTATTATTATCGAATCTGGGCATGGTG	482	GRCm38_p5_RNAcentral#URS00003FEF9C:piRNA:Mus_musculus#sense#URS00003FEF9C:piRNA:Mus_musculus,1,29	URS00003FEF9C	_	_	_	_	_	_	_	_	_	_	_	_	_
R_17T_125940	ref|NC_005089.1|	30	16299	94.118	17	1	0	0	13	29	8420	8404	57	GTAATGTTGGCTGTAAG	GTAATGTTAGCTGTAAG	0.004	26.3	TCACTATTTAGTGTAATGTTGGCTGTAAGT	3	GRCm38_p5_RNAcentral#URS00000869F0:piRNA:Mus_musculus#sense#URS00000869F0:piRNA:Mus_musculus,1,30	URS00000869F0	_	_	_	_	_	_	_	_	_	_	_	_	_
R_17T_126134	ref|NC_005089.1|	28	16299	100	13	0	0	0	12	24	213	201	46	GCAAGGTGTCTTA	GCAAGGTGTCTTA	0.004	26.3	TGTTTGAAAGTGCAAGGTGTCTTATGGG	11	GRCm38_p5_RNAcentral#URS00003EDBAB:piRNA:Mus_musculus#sense#URS00003EDBAB:piRNA:Mus_musculus,1,28	URS00003EDBAB	_	_	_	_	_	_	_	_	_	_	_	_	_
R_17T_126135	ref|NC_005089.1|	28	16299	100	13	0	0	0	12	24	213	201	46	GCAAGGTGTCTTA	GCAAGGTGTCTTA	0.004	26.3	TGTTTGAAAGTGCAAGGTGTCTTATGGT	12	GRCm38_p5_RNAcentral#URS00003EDBAB:piRNA:Mus_musculus#sense#URS00003EDBAB:piRNA:Mus_musculus,1,28$GRCm38_p5_RNAcentral#URS00005A6730:piRNA:Mus_musculus#sense#URS00005A6730:piRNA:Mus_musculus,1,28	URS00003EDBAB	URS00005A6730	_	_	_	_	_	_	_	_	_	_	_	_
R_17T_126322	ref|NC_005089.1|	31	16299	100	13	0	0	0	17	29	6392	6404	42	AATTGTTTTATCC	AATTGTTTTATCC	0.004	26.3	TTTGGCTCATAGATTCAATTGTTTTATCCCA	16	GRCm38_p5_RNAcentral#URS0000341BDB:piRNA:Mus_musculus#sense#URS0000341BDB:piRNA:Mus_musculus,2,32	URS0000341BDB	_	_	_	_	_	_	_	_	_	_	_	_	_
R_17T_126324	ref|NC_005089.1|	31	16299	100	13	0	0	0	17	29	6392	6404	42	AATTGTTTTATCC	AATTGTTTTATCC	0.004	26.3	TTTGGCTCATAGATTCAATTGTTTTATCCCT	19	GRCm38_p5_RNAcentral#URS0000341BDB:piRNA:Mus_musculus#sense#URS0000341BDB:piRNA:Mus_musculus,2,32	URS0000341BDB	_	_	_	_	_	_	_	_	_	_	_	_	_
R_17T_126350	ref|NC_005089.1|	31	16299	100	13	0	0	0	9	21	2524	2536	42	GCAATCCAGGTCG	GCAATCCAGGTCG	0.004	26.3	AAGAGAAGGCAATCCAGGTCGATGCAGAATT	2	GRCm38_p5_RNAcentral#URS0000620A08:piRNA:Mus_musculus#sense#URS0000620A08:piRNA:Mus_musculus,1,31	URS0000620A08	_	_	_	_	_	_	_	_	_	_	_	_	_
R_17T_126354	ref|NC_005089.1|	29	16299	100	13	0	0	0	10	22	11999	11987	45	AGAGAAAAAGTCA	AGAGAAAAAGTCA	0.004	26.3	AGGAACGTCAGAGAAAAAGTCATCGCTGT	53	GRCm38_p5_RNAcentral#URS00009BB8F9:lncRNA:Mus_musculus#sense#URS00009BB8F9:lncRNA:Mus_musculus,2650,2678$GRCm38_p5_RNAcentral#URS00009B30A1:lncRNA:Mus_musculus#sense#URS00009B30A1:lncRNA:Mus_musculus,510,538$GRCm38_p5_RNAcentral#URS00001B112C:piRNA:Mus_musculus#sense#URS00001B112C:piRNA:Mus_musculus,2,30	URS00001B112C	_	_	_	_	_	_	_	_	_	_	_	_	_
R_17T_126488	ref|NC_005089.1|	27	16299	94.444	18	1	0	0	1	18	13585	13568	67	TATTGTTATTATTATCGA	TATTTTTATTATTATCGA	0.001	28.2	TATTGTTATTATTATCGAATCTGGGCA	17	GRCm38_p5_RNAcentral#URS00005EAB60:piRNA:Mus_musculus#sense#URS00005EAB60:piRNA:Mus_musculus,1,27$GRCm38_p5_RNAcentral#URS00001FFEF9:piRNA:Mus_musculus#sense#URS00001FFEF9:piRNA:Mus_musculus,1,27	URS00005EAB60	URS00001FFEF9	_	_	_	_	_	_	_	_	_	_	_	_
R_17T_126517	ref|NC_005089.1|	29	16299	100	13	0	0	0	3	15	13580	13568	45	TTATTATTATCGA	TTATTATTATCGA	0.004	26.3	TGTTATTATTATCGAATCTGGGCATGTTG	2	GRCm38_p5_RNAcentral#URS00003FEF9C:piRNA:Mus_musculus#sense#URS00003FEF9C:piRNA:Mus_musculus,1,29	URS00003FEF9C	_	_	_	_	_	_	_	_	_	_	_	_	_
R_17T_126538	ref|NC_005089.1|	17	16299	100	12	0	0	0	2	13	3637	3626	71	AGGGGTAGAAAG	AGGGGTAGAAAG	0.007	24.3	CAGGGGTAGAAAGCATA	16	GRCm38_p5_RNAcentral#URS00009B31FC:lncRNA:Mus_musculus#antisense#URS00009B31FC:lncRNA:Mus_musculus,948,964$GRCm38_p5_RNAcentral#URS000022E577:piRNA:Mus_musculus#antisense#URS000022E577:piRNA:Mus_musculus,11,27$GRCm38_p5_RNAcentral#URS000001FC7F:piRNA:Mus_musculus#antisense#URS000001FC7F:piRNA:Mus_musculus,11,27$GRCm38_p5_RNAcentral#URS00009BAEDB:lncRNA:Mus_musculus#antisense#URS00009BAEDB:lncRNA:…	URS000022E577	URS000001FC7F	URS00002D98C6	URS0000121FF4	URS0000274D97	_	_	_	_	_	_	_	_	_
R_17T_126878	ref|NC_005089.1|	19	16299	100	12	0	0	0	6	17	2723	2712	63	GAACAAGGTTTT	GAACAAGGTTTT	0.009	24.3	GTGCTGAACAAGGTTTTCC	5	GRCm38_p5_RNAcentral#URS0000464D65:piRNA:Mus_musculus#antisense#URS0000464D65:piRNA:Mus_musculus,2,20	URS0000464D65	_	_	_	_	_	_	_	_	_	_	_	_	_
R_17T_127003	ref|NC_005089.1|	32	16299	100	13	0	0	0	18	30	6392	6404	41	AATTGTTTTATCC	AATTGTTTTATCC	0.005	26.3	ATTTGGCTCATAGATTCAATTGTTTTATCCCT	2	GRCm38_p5_RNAcentral#URS0000341BDB:piRNA:Mus_musculus#sense#URS0000341BDB:piRNA:Mus_musculus,1,32	URS0000341BDB	_	_	_	_	_	_	_	_	_	_	_	_	_
R_17T_127046	ref|NC_005089.1|	29	16299	100	13	0	0	0	1	13	12043	12055	45	TACAATTCTCTTC	TACAATTCTCTTC	0.004	26.3	TACAATTCTCTTCCATTTTCTTAAGCTTA	15	GRCm38_p5_RNAcentral#URS00000147B8:piRNA:Mus_musculus#sense#URS00000147B8:piRNA:Mus_musculus,1,29	URS00000147B8	_	_	_	_	_	_	_	_	_	_	_	_	_
R_17T_127062	ref|NC_005089.1|	26	16299	100	13	0	0	0	2	14	4186	4174	50	GTTTGTTTGTTGT	GTTTGTTTGTTGT	0.003	26.3	TGTTTGTTTGTTGTATAGGTCCTGGG	2	GRCm38_p5_RNAcentral#URS00002D1087:piRNA:Mus_musculus#sense#URS00002D1087:piRNA:Mus_musculus,1,26$GRCm38_p5_RNAcentral#URS00002AAF16:piRNA:Mus_musculus#sense#URS00002AAF16:piRNA:Mus_musculus,1,26$GRCm38_p5_RNAcentral#URS00001ACA4A:piRNA:Mus_musculus#sense#URS00001ACA4A:piRNA:Mus_musculus,1,26	URS00002D1087	URS00002AAF16	URS00001ACA4A	_	_	_	_	_	_	_	_	_	_	_
R_17T_127072	ref|NC_005089.1|	24	16299	100	15	0	0	0	3	17	11985	11999	63	ACTGACTTTTTCTCT	ACTGACTTTTTCTCT	0.000194	30.2	TTACTGACTTTTTCTCTGGGGTTA	5	GRCm38_p5_RNAcentral#URS000035D507:piRNA:Mus_musculus#sense#URS000035D507:piRNA:Mus_musculus,6,29	URS000035D507	_	_	_	_	_	_	_	_	_	_	_	_	_
R_17T_127078	ref|NC_005089.1|	28	16299	94.118	17	1	0	0	12	28	8420	8404	61	GTAATGTTGGCTGTAAG	GTAATGTTAGCTGTAAG	0.004	26.3	CCCTATTTAGTGTAATGTTGGCTGTAAG	17	GRCm38_p5_RNAcentral#URS00000869F0:piRNA:Mus_musculus#sense#URS00000869F0:piRNA:Mus_musculus,2,29$GRCm38_p5_RNAcentral#URS000029DC2F:piRNA:Mus_musculus#sense#URS000029DC2F:piRNA:Mus_musculus,2,29	URS00000869F0	URS000029DC2F	_	_	_	_	_	_	_	_	_	_	_	_
R_17T_127105	ref|NC_005089.1|	28	16299	100	13	0	0	0	2	14	4987	4975	46	GCTTTGAAGGCTC	GCTTTGAAGGCTC	0.004	26.3	AGCTTTGAAGGCTCTGACGAACCCTTAC	31	GRCm38_p5_RNAcentral#URS00005818B9:piRNA:Mus_musculus#sense#URS00005818B9:piRNA:Mus_musculus,2,29$GRCm38_p5_RNAcentral#URS00009BA9A1:lncRNA:Mus_musculus#sense#URS00009BA9A1:lncRNA:Mus_musculus,986,1013	URS00005818B9	_	_	_	_	_	_	_	_	_	_	_	_	_
R_17T_127110	ref|NC_005089.1|	19	16299	100	13	0	0	0	7	19	1171	1183	68	TGGAGAAAGAAAT	TGGAGAAAGAAAT	0.002	26.3	AGACTCTGGAGAAAGAAAT	52	GRCm38_p5_RNAcentral#URS00009BE334:lncRNA:Mus_musculus#antisense#URS00009BE334:lncRNA:Mus_musculus,5389,5407$GRCm38_p5_RNAcentral#URS00009BCF7A:lncRNA:Mus_musculus#antisense#URS00009BCF7A:lncRNA:Mus_musculus,5011,5029$GRCm38_p5_RNAcentral#URS00009B0219:lncRNA:Mus_musculus#antisense#URS00009B0219:lncRNA:Mus_musculus,5215,5233$GRCm38_p5_RNAcentral#URS00009B622E:lncRNA:Mus_musculus#antisense#URS0000…	URS00001A7E8D	_	_	_	_	_	_	_	_	_	_	_	_	_
R_17T_127213	ref|NC_005089.1|	31	16299	100	14	0	0	0	1	14	6603	6590	45	AGAATGTTATGTTT	AGAATGTTATGTTT	0.001	28.2	AGAATGTTATGTTTCTGAGCCCTACCTACCC	2	GRCm38_p5_RNAcentral#URS000011A884:piRNA:Mus_musculus#sense#URS000011A884:piRNA:Mus_musculus,1,31	URS000011A884	_	_	_	_	_	_	_	_	_	_	_	_	_
R_17T_127316	ref|NC_005089.1|	31	16299	100	14	0	0	0	12	25	12317	12330	45	CATAAACTCATGAG	CATAAACTCATGAG	0.001	28.2	TGATATGGTGGCATAAACTCATGAGCGGTGT	43	GRCm38_p5_RNAcentral#URS00005C1657:piRNA:Mus_musculus#sense#URS00005C1657:piRNA:Mus_musculus,1,31	URS00005C1657	_	_	_	_	_	_	_	_	_	_	_	_	_
R_17T_127360	ref|NC_005089.1|	30	16299	100	13	0	0	0	7	19	1134	1146	57	ATTATATAAATCA	ATTATATAAATCA	0.004	26.3	AATTAAATTATATAAATCAGTACTGTGCCT	2	GRCm38_p5_RNAcentral#URS000030BC40:piRNA:Mus_musculus#sense#URS000030BC40:piRNA:Mus_musculus,1,30	URS000030BC40	_	_	_	_	_	_	_	_	_	_	_	_	_
R_17T_127360	ref|NC_005089.1|	30	16299	100	13	0	0	0	3	15	2174	2186	57	TTAAATTATATAA	TTAAATTATATAA	0.004	26.3	AATTAAATTATATAAATCAGTACTGTGCCT	2	GRCm38_p5_RNAcentral#URS000030BC40:piRNA:Mus_musculus#sense#URS000030BC40:piRNA:Mus_musculus,1,30	URS000030BC40	_	_	_	_	_	_	_	_	_	_	_	_	_
R_17T_127516	ref|NC_005089.1|	31	16299	100	13	0	0	0	10	22	6411	6399	42	ATGAGTTGGATAA	ATGAGTTGGATAA	0.004	26.3	ACAAAGGTCATGAGTTGGATAATATTCCGGA	4	GRCm38_p5_RNAcentral#URS00005A5B34:piRNA:Mus_musculus#sense#URS00005A5B34:piRNA:Mus_musculus,1,31	URS00005A5B34	_	_	_	_	_	_	_	_	_	_	_	_	_
R_17T_127751	ref|NC_005089.1|	30	16299	94.118	17	1	0	0	9	25	8420	8404	57	GTAATGTTGGCTGTAAG	GTAATGTTAGCTGTAAG	0.004	26.3	AATTTAGTGTAATGTTGGCTGTAAGTTTGT	10	GRCm38_p5_RNAcentral#URS000028E2A8:piRNA:Mus_musculus#sense#URS000028E2A8:piRNA:Mus_musculus,1,30	URS000028E2A8	_	_	_	_	_	_	_	_	_	_	_	_	_
R_17T_127860	ref|NC_005089.1|	25	16299	100	14	0	0	0	9	22	14664	14651	56	TGGCTTTGTCTACT	TGGCTTTGTCTACT	0.000819	28.2	ATAGCTCCTGGCTTTGTCTACTCTA	12	GRCm38_p5_RNAcentral#URS0000037805:piRNA:Mus_musculus#sense#URS0000037805:piRNA:Mus_musculus,3,27$GRCm38_p5_RNAcentral#URS0000265560:piRNA:Mus_musculus#sense#URS0000265560:piRNA:Mus_musculus,7,31	URS0000037805	URS0000265560	_	_	_	_	_	_	_	_	_	_	_	_
R_17T_127867	ref|NC_005089.1|	30	16299	100	14	0	0	0	10	23	10097	10084	47	CCTACAGCTGCTTC	CCTACAGCTGCTTC	0.001	28.2	TTCAAATGCCCTACAGCTGCTTCTTTGCCT	2	GRCm38_p5_RNAcentral#URS000045F3AB:piRNA:Mus_musculus#sense#URS000045F3AB:piRNA:Mus_musculus,1,30	URS000045F3AB	_	_	_	_	_	_	_	_	_	_	_	_	_
R_17T_127913	ref|NC_005089.1|	23	16299	100	15	0	0	0	3	17	11985	11999	65	ACTGACTTTTTCTCT	ACTGACTTTTTCTCT	0.000181	30.2	TTACTGACTTTTTCTCTGGGGTT	14	GRCm38_p5_RNAcentral#URS000035D507:piRNA:Mus_musculus#sense#URS000035D507:piRNA:Mus_musculus,6,28	URS000035D507	_	_	_	_	_	_	_	_	_	_	_	_	_
R_17T_128030	ref|NC_005089.1|	28	16299	100	13	0	0	0	14	26	13080	13092	46	GACCCAGACCTCA	GACCCAGACCTCA	0.004	26.3	TGACAATCTCACAGACCCAGACCTCAAG	2	GRCm38_p5_RNAcentral#URS0000076D1F:piRNA:Mus_musculus#sense#URS0000076D1F:piRNA:Mus_musculus,1,28	URS0000076D1F	_	_	_	_	_	_	_	_	_	_	_	_	_
R_17T_128156	ref|NC_005089.1|	24	16299	100	15	0	0	0	2	16	4641	4655	63	TAATCTCACTGATAT	TAATCTCACTGATAT	0.000194	30.2	TTAATCTCACTGATATCTGGCTCC	39	GRCm38_p5_RNAcentral#URS0000062CD4:piRNA:Mus_musculus#sense#URS0000062CD4:piRNA:Mus_musculus,3,26$GRCm38_p5_RNAcentral#URS00003F8287:piRNA:Mus_musculus#sense#URS00003F8287:piRNA:Mus_musculus,3,26$GRCm38_p5_RNAcentral#URS0000477BC3:piRNA:Mus_musculus#sense#URS0000477BC3:piRNA:Mus_musculus,3,26$GRCm38_p5_RNAcentral#URS00000A08A7:piRNA:Mus_musculus#sense#URS00000A08A7:piRNA:Mus_musculus,6,29$GRCm38_…	URS0000062CD4	URS00003F8287	URS0000477BC3	URS00000A08A7	URS000040F1D6	URS0000542C1D	_	_	_	_	_	_	_	_
R_17T_128202	ref|NC_005089.1|	29	16299	100	13	0	0	0	7	19	213	201	45	GCAAGGTGTCTTA	GCAAGGTGTCTTA	0.004	26.3	GAAAGTGCAAGGTGTCTTATGGGATTTGA	6	GRCm38_p5_RNAcentral#URS00002F24CF:piRNA:Mus_musculus#sense#URS00002F24CF:piRNA:Mus_musculus,2,30	URS00002F24CF	_	_	_	_	_	_	_	_	_	_	_	_	_
R_17T_128205	ref|NC_005089.1|	29	16299	100	13	0	0	0	7	19	213	201	45	GCAAGGTGTCTTA	GCAAGGTGTCTTA	0.004	26.3	GAAAGTGCAAGGTGTCTTATGGGATTTGT	17	GRCm38_p5_RNAcentral#URS00004B5652:piRNA:Mus_musculus#sense#URS00004B5652:piRNA:Mus_musculus,2,30	URS00004B5652	_	_	_	_	_	_	_	_	_	_	_	_	_
R_17T_128206	ref|NC_005089.1|	30	16299	100	14	0	0	0	7	20	4641	4654	47	TAATCTCACTGATA	TAATCTCACTGATA	0.001	28.2	TAATCTTAATCTCACTGATACCTGGCTCCC	6	GRCm38_p5_RNAcentral#URS000040F1D6:piRNA:Mus_musculus#sense#URS000040F1D6:piRNA:Mus_musculus,1,30	URS000040F1D6	_	_	_	_	_	_	_	_	_	_	_	_	_
R_17T_128316	ref|NC_005089.1|	27	16299	100	13	0	0	0	1	13	14038	14050	48	TAATGAACTTAAA	TAATGAACTTAAA	0.004	26.3	TAATGAACTTAAAGTTCTGGCTAGCTG	2	GRCm38_p5_RNAcentral#URS00009AFB72:lncRNA:Mus_musculus#sense#URS00009AFB72:lncRNA:Mus_musculus,438,464$GRCm38_p5_RNAcentral#URS000006BC23:piRNA:Mus_musculus#sense#URS000006BC23:piRNA:Mus_musculus,1,27$GRCm38_p5_RNAcentral#URS00009C1381:lncRNA:Mus_musculus#sense#URS00009C1381:lncRNA:Mus_musculus,527,553	URS000006BC23	_	_	_	_	_	_	_	_	_	_	_	_	_
R_17T_128456	ref|NC_005089.1|	18	16299	93.75	16	1	0	0	3	18	15687	15702	89	ATCTAGCATCCTCCGT	ATCTACCATCCTCCGT	0.008	24.3	CTATCTAGCATCCTCCGT	5	GRCm38_p5_RNAcentral#URS00002FE61D:piRNA:Mus_musculus#antisense#URS00002FE61D:piRNA:Mus_musculus,11,28$GRCm38_p5_RNAcentral#URS00009BDC1C:lncRNA:Mus_musculus#antisense#URS00009BDC1C:lncRNA:Mus_musculus,76,93$GRCm38_p5_RNAcentral#URS00009B01F5:lncRNA:Mus_musculus#antisense#URS00009B01F5:lncRNA:Mus_musculus,2223,2240$GRCm38_p5_RNAcentral#URS00009BCF24:lncRNA:Mus_musculus#antisense#URS00009BCF24:lnc…	URS00002FE61D	_	_	_	_	_	_	_	_	_	_	_	_	_
R_17T_128492	ref|NC_005089.1|	19	16299	100	12	0	0	0	2	13	6162	6173	63	TCTATTGGCTTT	TCTATTGGCTTT	0.009	24.3	ATCTATTGGCTTTGACTTG	36	GRCm38_p5_RNAcentral#URS000033856A:piRNA:Mus_musculus#antisense#URS000033856A:piRNA:Mus_musculus,4,22$GRCm38_p5_RNAcentral#URS0000088D0F:piRNA:Mus_musculus#antisense#URS0000088D0F:piRNA:Mus_musculus,4,22$GRCm38_p5_RNAcentral#URS00004A4838:piRNA:Mus_musculus#antisense#URS00004A4838:piRNA:Mus_musculus,11,29$GRCm38_p5_RNAcentral#URS00003A3871:piRNA:Mus_musculus#antisense#URS00003A3871:piRNA:Mus_musc…	URS000033856A	URS0000088D0F	URS00004A4838	URS00003A3871	_	_	_	_	_	_	_	_	_	_
R_17T_128513	ref|NC_005089.1|	18	16299	100	12	0	0	0	2	13	14742	14731	67	GGAAGAGGAGGT	GGAAGAGGAGGT	0.008	24.3	TGGAAGAGGAGGTTAATG	13	GRCm38_p5_RNAcentral#URS000036EEF1:piRNA:Mus_musculus#sense#URS000036EEF1:piRNA:Mus_musculus,1,18$GRCm38_p5_RNAcentral#URS000038F06D:piRNA:Mus_musculus#sense#URS000038F06D:piRNA:Mus_musculus,1,18	URS000036EEF1	URS000038F06D	_	_	_	_	_	_	_	_	_	_	_	_
R_17T_128568	ref|NC_005089.1|	20	16299	100	12	0	0	0	2	13	2064	2075	60	GCATGAACGGCT	GCATGAACGGCT	0.01	24.3	GGCATGAACGGCTCTGGGGT	21	GRCm38_p5_RNAcentral#URS00004E9949:piRNA:Mus_musculus#sense#URS00004E9949:piRNA:Mus_musculus,2,21	URS00004E9949	_	_	_	_	_	_	_	_	_	_	_	_	_
R_17T_128634	ref|NC_005089.1|	29	16299	100	13	0	0	0	11	23	11999	11987	45	AGAGAAAAAGTCA	AGAGAAAAAGTCA	0.004	26.3	TAGGAACGTCAGAGAAAAAGTCATCGCTG	23	GRCm38_p5_RNAcentral#URS00009BB8F9:lncRNA:Mus_musculus#sense#URS00009BB8F9:lncRNA:Mus_musculus,2649,2677$GRCm38_p5_RNAcentral#URS00001B112C:piRNA:Mus_musculus#sense#URS00001B112C:piRNA:Mus_musculus,1,29	URS00001B112C	_	_	_	_	_	_	_	_	_	_	_	_	_
R_17T_128786	ref|NC_005089.1|	27	16299	100	13	0	0	0	10	22	11999	11987	48	AGAGAAAAAGTCA	AGAGAAAAAGTCA	0.004	26.3	AGGAACGTCAGAGAAAAAGTCATCGCT	13	GRCm38_p5_RNAcentral#URS00009BB8F9:lncRNA:Mus_musculus#sense#URS00009BB8F9:lncRNA:Mus_musculus,2650,2676$GRCm38_p5_RNAcentral#URS00009B30A1:lncRNA:Mus_musculus#sense#URS00009B30A1:lncRNA:Mus_musculus,510,536$GRCm38_p5_RNAcentral#URS00001B112C:piRNA:Mus_musculus#sense#URS00001B112C:piRNA:Mus_musculus,2,28	URS00001B112C	_	_	_	_	_	_	_	_	_	_	_	_	_
R_17T_128953	ref|NC_005089.1|	28	16299	100	13	0	0	0	4	16	7641	7653	46	TCCTAGAAATGGT	TCCTAGAAATGGT	0.004	26.3	CTTTCCTAGAAATGGTGTCTGTTGGGTT	32	GRCm38_p5_RNAcentral#URS00003D63DF:piRNA:Mus_musculus#sense#URS00003D63DF:piRNA:Mus_musculus,1,28	URS00003D63DF	_	_	_	_	_	_	_	_	_	_	_	_	_
R_17T_128960	ref|NC_005089.1|	27	16299	94.118	17	1	0	0	1	17	12716	12700	63	TGCTAGGTGTGGATGGT	TGCTAGGTGTGGTTGGT	0.004	26.3	TGCTAGGTGTGGATGGTGAAAATAATC	39	GRCm38_p5_RNAcentral#URS000015256C:piRNA:Mus_musculus#sense#URS000015256C:piRNA:Mus_musculus,1,27$GRCm38_p5_RNAcentral#URS00002A1A15:piRNA:Mus_musculus#sense#URS00002A1A15:piRNA:Mus_musculus,1,27	URS000015256C	URS00002A1A15	_	_	_	_	_	_	_	_	_	_	_	_
R_17T_129155	ref|NC_005089.1|	30	16299	100	14	0	0	0	5	18	4642	4655	47	AATCTCACTGATAT	AATCTCACTGATAT	0.001	28.2	TCTAAATCTCACTGATATCTGGCTCCCAGA	2	GRCm38_p5_RNAcentral#URS0000477BC3:piRNA:Mus_musculus#sense#URS0000477BC3:piRNA:Mus_musculus,1,30	URS0000477BC3	_	_	_	_	_	_	_	_	_	_	_	_	_
R_17T_129176	ref|NC_005089.1|	21	16299	100	12	0	0	0	10	21	1361	1350	57	ATTGTTTTTAGG	ATTGTTTTTAGG	0.01	24.3	AGGTGAGGGATTGTTTTTAGG	7	GRCm38_p5_RNAcentral#URS0000376748:piRNA:Mus_musculus#sense#URS0000376748:piRNA:Mus_musculus,2,22	URS0000376748	_	_	_	_	_	_	_	_	_	_	_	_	_
R_17T_12920	ref|NC_005089.1|	30	16299	94.118	17	1	0	0	14	30	12025	12009	57	AAAAGGGCTACACATGT	AAAAGGGCTACAGATGT	0.004	26.3	TGTTACATGAAGGAAAAGGGCTACACATGT	3	GRCm38_p5_RNAcentral#URS0000162C0E:piRNA:Mus_musculus#sense#URS0000162C0E:piRNA:Mus_musculus,1,30$GRCm38_p5_RNAcentral#URS00009BA9A1:lncRNA:Mus_musculus#sense#URS00009BA9A1:lncRNA:Mus_musculus,1075,1104	URS0000162C0E	_	_	_	_	_	_	_	_	_	_	_	_	_
R_17T_129215	ref|NC_005089.1|	28	16299	100	13	0	0	0	5	17	13336	13324	46	ATAGATGGGAAAA	ATAGATGGGAAAA	0.004	26.3	ATAGATAGATGGGAAAAGCTGCGGCTTG	5	GRCm38_p5_RNAcentral#URS00000E7EC9:piRNA:Mus_musculus#sense#URS00000E7EC9:piRNA:Mus_musculus,1,28	URS00000E7EC9	_	_	_	_	_	_	_	_	_	_	_	_	_
R_17T_129510	ref|NC_005089.1|	29	16299	100	14	0	0	0	16	29	10320	10307	48	AGTTTTTATAATTT	AGTTTTTATAATTT	0.001	28.2	ATGGGTGTAGTTTAGAGTTTTTATAATTT	6	GRCm38_p5_RNAcentral#URS00000D88CE:piRNA:Mus_musculus#sense#URS00000D88CE:piRNA:Mus_musculus,2,30	URS00000D88CE	_	_	_	_	_	_	_	_	_	_	_	_	_
R_17T_129564	ref|NC_005089.1|	29	16299	100	13	0	0	0	16	28	13541	13553	45	CTTATACTCAATT	CTTATACTCAATT	0.004	26.3	TCAGAAGACTCAAGACTTATACTCAATTT	2	GRCm38_p5_RNAcentral#URS000048AF72:piRNA:Mus_musculus#sense#URS000048AF72:piRNA:Mus_musculus,1,29	URS000048AF72	_	_	_	_	_	_	_	_	_	_	_	_	_
R_17T_129798	ref|NC_005089.1|	29	16299	100	14	0	0	0	6	19	10522	10535	48	ATATTTTATTTGAA	ATATTTTATTTGAA	0.001	28.2	CTAGAATATTTTATTTGAACTTTCAAGGC	5	GRCm38_p5_RNAcentral#URS0000502963:piRNA:Mus_musculus#sense#URS0000502963:piRNA:Mus_musculus,1,29	URS0000502963	_	_	_	_	_	_	_	_	_	_	_	_	_
R_17T_129900	ref|NC_005089.1|	25	16299	100	13	0	0	0	1	13	4186	4174	52	GTTTGTTTGTTGT	GTTTGTTTGTTGT	0.003	26.3	GTTTGTTTGTTGTACAGGTCCTGGG	45	GRCm38_p5_RNAcentral#URS00002D1087:piRNA:Mus_musculus#sense#URS00002D1087:piRNA:Mus_musculus,2,26$GRCm38_p5_RNAcentral#URS00002AAF16:piRNA:Mus_musculus#sense#URS00002AAF16:piRNA:Mus_musculus,2,26$GRCm38_p5_RNAcentral#URS00001ACA4A:piRNA:Mus_musculus#sense#URS00001ACA4A:piRNA:Mus_musculus,2,26	URS00002D1087	URS00002AAF16	URS00001ACA4A	_	_	_	_	_	_	_	_	_	_	_
R_17T_12993	ref|NC_005089.1|	27	16299	100	14	0	0	0	2	15	6542	6555	52	AGATGACACATGAG	AGATGACACATGAG	0.001	28.2	CAGATGACACATGAGAGGATTCCCAGT	3	GRCm38_p5_RNAcentral#URS00003A60C6:piRNA:Mus_musculus#sense#URS00003A60C6:piRNA:Mus_musculus,2,28	URS00003A60C6	_	_	_	_	_	_	_	_	_	_	_	_	_
R_17T_130016	ref|NC_005089.1|	21	16299	100	12	0	0	0	8	19	7253	7242	57	GAGAGGGGAGAG	GAGAGGGGAGAG	0.01	24.3	GCACACGGAGAGGGGAGAGTT	10	GRCm38_p5_RNAcentral#URS00004D6266:piRNA:Mus_musculus#sense#URS00004D6266:piRNA:Mus_musculus,4,24	URS00004D6266	_	_	_	_	_	_	_	_	_	_	_	_	_
R_17T_130074	ref|NC_005089.1|	29	16299	100	13	0	0	0	5	17	13194	13206	45	TTTTTAAAAACCA	TTTTTAAAAACCA	0.004	26.3	TGCTTTTTTAAAAACCAGAAGGTCAGAAG	17	GRCm38_p5_RNAcentral#URS000017D5AE:piRNA:Mus_musculus#sense#URS000017D5AE:piRNA:Mus_musculus,1,29	URS000017D5AE	_	_	_	_	_	_	_	_	_	_	_	_	_
R_17T_130678	ref|NC_005089.1|	30	16299	94.118	17	1	0	0	7	23	4388	4372	57	TTGCTATTATTAAAATG	TTGCTAGTATTAAAATG	0.004	26.3	TTCACTTTGCTATTATTAAAATGGATGACA	3	GRCm38_p5_RNAcentral#URS0000328EDD:piRNA:Mus_musculus#sense#URS0000328EDD:piRNA:Mus_musculus,1,30	URS0000328EDD	_	_	_	_	_	_	_	_	_	_	_	_	_
R_17T_130784	ref|NC_005089.1|	19	16299	100	12	0	0	0	8	19	5847	5836	63	GGGGTTTCATGT	GGGGTTTCATGT	0.009	24.3	CAGGGCTGGGGTTTCATGT	26	GRCm38_p5_RNAcentral#URS000030014B:piRNA:Mus_musculus#antisense#URS000030014B:piRNA:Mus_musculus,8,26	URS000030014B	_	_	_	_	_	_	_	_	_	_	_	_	_
R_17T_130785	ref|NC_005089.1|	27	16299	100	14	0	0	0	12	25	14664	14651	52	TGGCTTTGTCTACT	TGGCTTTGTCTACT	0.001	28.2	ATAATAGCTCCTGGCTTTGTCTACTCT	16	GRCm38_p5_RNAcentral#URS0000265560:piRNA:Mus_musculus#sense#URS0000265560:piRNA:Mus_musculus,4,30	URS0000265560	_	_	_	_	_	_	_	_	_	_	_	_	_
R_17T_130957	ref|NC_005089.1|	27	16299	100	13	0	0	0	11	23	14664	14652	48	TGGCTTTGTCTAC	TGGCTTTGTCTAC	0.004	26.3	TAATAGCTCCTGGCTTTGTCTACCCTA	2	GRCm38_p5_RNAcentral#URS0000037805:piRNA:Mus_musculus#sense#URS0000037805:piRNA:Mus_musculus,1,27$GRCm38_p5_RNAcentral#URS0000265560:piRNA:Mus_musculus#sense#URS0000265560:piRNA:Mus_musculus,5,31	URS0000037805	URS0000265560	_	_	_	_	_	_	_	_	_	_	_	_
R_17T_131145	ref|NC_005089.1|	30	16299	100	13	0	0	0	10	22	6411	6399	43	ATGAGTTGGATAA	ATGAGTTGGATAA	0.004	26.3	ACAAAGGTCATGAGTTGGATAATATTCCGG	5	GRCm38_p5_RNAcentral#URS00005AF93E:piRNA:Mus_musculus#sense#URS00005AF93E:piRNA:Mus_musculus,1,30$GRCm38_p5_RNAcentral#URS00005A5B34:piRNA:Mus_musculus#sense#URS00005A5B34:piRNA:Mus_musculus,1,30$GRCm38_p5_RNAcentral#URS000011D079:piRNA:Mus_musculus#sense#URS000011D079:piRNA:Mus_musculus,1,30	URS00005AF93E	URS00005A5B34	URS000011D079	_	_	_	_	_	_	_	_	_	_	_
R_17T_131188	ref|NC_005089.1|	22	16299	100	14	0	0	0	1	14	11586	11573	64	TGTCAGATTCACAG	TGTCAGATTCACAG	0.000665	28.2	TGTCAGATTCACAGACCTCGCT	37	GRCm38_p5_RNAcentral#URS00009BE334:lncRNA:Mus_musculus#sense#URS00009BE334:lncRNA:Mus_musculus,3983,4004$GRCm38_p5_RNAcentral#URS00009BCF7A:lncRNA:Mus_musculus#sense#URS00009BCF7A:lncRNA:Mus_musculus,3605,3626$GRCm38_p5_RNAcentral#URS00009B0219:lncRNA:Mus_musculus#sense#URS00009B0219:lncRNA:Mus_musculus,3809,3830$GRCm38_p5_RNAcentral#URS00009B622E:lncRNA:Mus_musculus#sense#URS00009B622E:lncRNA:Mu…	URS00004C4793	_	_	_	_	_	_	_	_	_	_	_	_	_
R_17T_131282	ref|NC_005089.1|	29	16299	94.118	17	1	0	0	13	29	8420	8404	59	GTAATGTTGGCTGTAAG	GTAATGTTAGCTGTAAG	0.004	26.3	TCCCAATTTAGTGTAATGTTGGCTGTAAG	2	GRCm38_p5_RNAcentral#URS00000869F0:piRNA:Mus_musculus#sense#URS00000869F0:piRNA:Mus_musculus,1,29$GRCm38_p5_RNAcentral#URS000029DC2F:piRNA:Mus_musculus#sense#URS000029DC2F:piRNA:Mus_musculus,1,29	URS00000869F0	URS000029DC2F	_	_	_	_	_	_	_	_	_	_	_	_
R_17T_131387	ref|NC_005089.1|	28	16299	100	13	0	0	0	5	17	7185	7197	46	CACAAGAAGTTGA	CACAAGAAGTTGA	0.004	26.3	TGACCACAAGAAGTTGACAAGGGCTGTT	14	GRCm38_p5_RNAcentral#URS000047A4C4:piRNA:Mus_musculus#sense#URS000047A4C4:piRNA:Mus_musculus,1,28$GRCm38_p5_RNAcentral#URS0000352E14:piRNA:Mus_musculus#sense#URS0000352E14:piRNA:Mus_musculus,1,28$GRCm38_p5_RNAcentral#URS00000FDBF3:piRNA:Mus_musculus#sense#URS00000FDBF3:piRNA:Mus_musculus,1,28	URS000047A4C4	URS0000352E14	URS00000FDBF3	_	_	_	_	_	_	_	_	_	_	_
R_17T_131408	ref|NC_005089.1|	30	16299	100	13	0	0	0	17	29	5104	5092	43	ATTCCTGCCAATC	ATTCCTGCCAATC	0.004	26.3	TCAATTAGTCTCCAATATTCCTGCCAATCC	2	GRCm38_p5_RNAcentral#URS00001FA738:piRNA:Mus_musculus#sense#URS00001FA738:piRNA:Mus_musculus,1,30	URS00001FA738	_	_	_	_	_	_	_	_	_	_	_	_	_
R_17T_131429	ref|NC_005089.1|	27	16299	100	13	0	0	0	1	13	8439	8427	48	TATTAATAAGTGT	TATTAATAAGTGT	0.004	26.3	TATTAATAAGTGTTGAATCTCTCCTCT	13	GRCm38_p5_RNAcentral#URS000042DBC0:piRNA:Mus_musculus#sense#URS000042DBC0:piRNA:Mus_musculus,1,27	URS000042DBC0	_	_	_	_	_	_	_	_	_	_	_	_	_
R_17T_131643	ref|NC_005089.1|	30	16299	94.444	18	1	0	0	1	18	1706	1689	60	TAACCCAATTTTGAGTTT	TAACCCAATTTTAAGTTT	0.001	28.2	TAACCCAATTTTGAGTTTCTTGCATTCCTG	4	GRCm38_p5_RNAcentral#URS000020EA24:piRNA:Mus_musculus#sense#URS000020EA24:piRNA:Mus_musculus,1,30	URS000020EA24	_	_	_	_	_	_	_	_	_	_	_	_	_
R_17T_131644	ref|NC_005089.1|	31	16299	100	13	0	0	0	18	30	6392	6404	42	AATTGTTTTATCC	AATTGTTTTATCC	0.004	26.3	TTATGGCTCATAGATTCAATTGTTTTATCCC	4	GRCm38_p5_RNAcentral#URS0000341BDB:piRNA:Mus_musculus#sense#URS0000341BDB:piRNA:Mus_musculus,1,31$GRCm38_p5_RNAcentral#URS00004E862C:piRNA:Mus_musculus#sense#URS00004E862C:piRNA:Mus_musculus,1,31	URS0000341BDB	URS00004E862C	_	_	_	_	_	_	_	_	_	_	_	_
R_17T_131710	ref|NC_005089.1|	29	16299	100	13	0	0	0	4	16	10556	10544	45	AAGTGTTGGGATT	AAGTGTTGGGATT	0.004	26.3	TCCAAGTGTTGGGATTGTCTGGTCTTGTT	13	GRCm38_p5_RNAcentral#URS00005D87C8:piRNA:Mus_musculus#sense#URS00005D87C8:piRNA:Mus_musculus,1,29$GRCm38_p5_RNAcentral#URS000049EB58:piRNA:Mus_musculus#sense#URS000049EB58:piRNA:Mus_musculus,1,29	URS00005D87C8	URS000049EB58	_	_	_	_	_	_	_	_	_	_	_	_
R_17T_13172	ref|NC_005089.1|	26	16299	100	13	0	0	0	4	16	15793	15781	50	CAGATGTCTGATA	CAGATGTCTGATA	0.003	26.3	TAACAGATGTCTGATATTTGGTGTGC	17	GRCm38_p5_RNAcentral#URS0000255E5B:piRNA:Mus_musculus#sense#URS0000255E5B:piRNA:Mus_musculus,1,26$GRCm38_p5_RNAcentral#URS00001AF0F6:piRNA:Mus_musculus#sense#URS00001AF0F6:piRNA:Mus_musculus,1,26$GRCm38_p5_RNAcentral#URS00009C3D3A:lncRNA:Mus_musculus#sense#URS00009C3D3A:lncRNA:Mus_musculus,3958,3983$GRCm38_p5_RNAcentral#URS00005E8DA9:piRNA:Mus_musculus#sense#URS00005E8DA9:piRNA:Mus_musculus,1,26$…	URS0000255E5B	URS00001AF0F6	URS00005E8DA9	URS00000EC1C6	URS0000469D04	URS0000456B7C	URS000061E217	URS0000087174	_	_	_	_	_	_
R_17T_13177	ref|NC_005089.1|	24	16299	94.118	17	1	0	0	2	18	8420	8404	71	GTAATGTTGGCTGTAAG	GTAATGTTAGCTGTAAG	0.003	26.3	TGTAATGTTGGCTGTAAGTTTGTC	9	GRCm38_p5_RNAcentral#URS00000DB044:piRNA:Mus_musculus#sense#URS00000DB044:piRNA:Mus_musculus,1,24	URS00000DB044	_	_	_	_	_	_	_	_	_	_	_	_	_
R_17T_131796	ref|NC_005089.1|	30	16299	100	13	0	0	0	5	17	3287	3275	43	TCAGGCTGGCAGA	TCAGGCTGGCAGA	0.004	26.3	TGCATCAGGCTGGCAGATTCCCACTTCTGT	14	GRCm38_p5_RNAcentral#URS00004FE995:piRNA:Mus_musculus#sense#URS00004FE995:piRNA:Mus_musculus,1,30$GRCm38_p5_RNAcentral#URS00001374BC:piRNA:Mus_musculus#sense#URS00001374BC:piRNA:Mus_musculus,1,30	URS00004FE995	URS00001374BC	_	_	_	_	_	_	_	_	_	_	_	_
R_17T_131812	ref|NC_005089.1|	30	16299	100	13	0	0	0	5	17	3287	3275	43	TCAGGCTGGCAGA	TCAGGCTGGCAGA	0.004	26.3	TGCATCAGGCTGGCAGATTCCCACTTCTTT	6	GRCm38_p5_RNAcentral#URS00004FE995:piRNA:Mus_musculus#sense#URS00004FE995:piRNA:Mus_musculus,1,30$GRCm38_p5_RNAcentral#URS00001374BC:piRNA:Mus_musculus#sense#URS00001374BC:piRNA:Mus_musculus,1,30	URS00004FE995	URS00001374BC	_	_	_	_	_	_	_	_	_	_	_	_
R_17T_131967	ref|NC_005089.1|	29	16299	100	13	0	0	0	15	27	13705	13693	45	TTGGTTGATGTAT	TTGGTTGATGTAT	0.004	26.3	TGAGAATTTCTGAGTTGGTTGATGTATCA	2	GRCm38_p5_RNAcentral#URS000009F842:piRNA:Mus_musculus#sense#URS000009F842:piRNA:Mus_musculus,1,29$GRCm38_p5_RNAcentral#URS000016588C:piRNA:Mus_musculus#sense#URS000016588C:piRNA:Mus_musculus,1,29	URS000009F842	URS000016588C	_	_	_	_	_	_	_	_	_	_	_	_
R_17T_131985	ref|NC_005089.1|	30	16299	100	13	0	0	0	5	17	14437	14425	43	ACATGAAGGAATA	ACATGAAGGAATA	0.004	26.3	TGTTACATGAAGGAATAGGGCTGCACATGT	3	GRCm38_p5_RNAcentral#URS0000162C0E:piRNA:Mus_musculus#sense#URS0000162C0E:piRNA:Mus_musculus,1,30$GRCm38_p5_RNAcentral#URS00009BA9A1:lncRNA:Mus_musculus#sense#URS00009BA9A1:lncRNA:Mus_musculus,1075,1104	URS0000162C0E	_	_	_	_	_	_	_	_	_	_	_	_	_
R_17T_132057	ref|NC_005089.1|	30	16299	94.118	17	1	0	0	10	26	7653	7669	57	TTCCACTATAATATTTC	TTCCACTAAAATATTTC	0.004	26.3	TCCTTTGCCTTCCACTATAATATTTCCTGG	45	GRCm38_p5_RNAcentral#URS000005AC7A:piRNA:Mus_musculus#sense#URS000005AC7A:piRNA:Mus_musculus,1,30	URS000005AC7A	_	_	_	_	_	_	_	_	_	_	_	_	_
R_17T_132136	ref|NC_005089.1|	19	16299	100	12	0	0	0	3	14	6194	6183	63	GGCTCATACAAT	GGCTCATACAAT	0.009	24.3	AAGGCTCATACAATCAGAA	38	GRCm38_p5_RNAcentral#URS0000452705:piRNA:Mus_musculus#antisense#URS0000452705:piRNA:Mus_musculus,11,29	URS0000452705	_	_	_	_	_	_	_	_	_	_	_	_	_
R_17T_132171	ref|NC_005089.1|	27	16299	100	13	0	0	0	12	24	4120	4108	59	AATTATTGAGGCT	AATTATTGAGGCT	0.004	26.3	AACTGCACGGAAATTATTGAGGCTCCG	44	GRCm38_p5_RNAcentral#URS00009C5DF3:lncRNA:Mus_musculus#sense#URS00009C5DF3:lncRNA:Mus_musculus,215,241$GRCm38_p5_RNAcentral#URS000046CD9D:piRNA:Mus_musculus#sense#URS000046CD9D:piRNA:Mus_musculus,3,29	URS000046CD9D	_	_	_	_	_	_	_	_	_	_	_	_	_
R_17T_132171	ref|NC_005089.1|	27	16299	100	13	0	0	0	15	27	14411	14399	59	TATTGAGGCTCCG	TATTGAGGCTCCG	0.004	26.3	AACTGCACGGAAATTATTGAGGCTCCG	44	GRCm38_p5_RNAcentral#URS00009C5DF3:lncRNA:Mus_musculus#sense#URS00009C5DF3:lncRNA:Mus_musculus,215,241$GRCm38_p5_RNAcentral#URS000046CD9D:piRNA:Mus_musculus#sense#URS000046CD9D:piRNA:Mus_musculus,3,29	URS000046CD9D	_	_	_	_	_	_	_	_	_	_	_	_	_
R_17T_132187	ref|NC_005089.1|	30	16299	94.118	17	1	0	0	2	18	14140	14124	57	TGTTTCTGTAGATGAAT	TGTTTCTGTAGTTGAAT	0.004	26.3	ATGTTTCTGTAGATGAATCAGCTGATGTTC	2	GRCm38_p5_RNAcentral#URS000002516E:piRNA:Mus_musculus#sense#URS000002516E:piRNA:Mus_musculus,1,30	URS000002516E	_	_	_	_	_	_	_	_	_	_	_	_	_
R_17T_132256	ref|NC_005089.1|	29	16299	100	15	0	0	0	1	15	13619	13605	52	TGATGGTAGTAGCTG	TGATGGTAGTAGCTG	0.000259	30.2	TGATGGTAGTAGCTGAAGTTCCTTCGACC	2	GRCm38_p5_RNAcentral#URS000057F344:piRNA:Mus_musculus#sense#URS000057F344:piRNA:Mus_musculus,1,29$GRCm38_p5_RNAcentral#URS0000613F2E:piRNA:Mus_musculus#sense#URS0000613F2E:piRNA:Mus_musculus,1,29	URS000057F344	URS0000613F2E	_	_	_	_	_	_	_	_	_	_	_	_
R_17T_132258	ref|NC_005089.1|	30	16299	100	14	0	0	0	7	20	5484	5497	47	ATTTACAATGTTAT	ATTTACAATGTTAT	0.001	28.2	AAGGCTATTTACAATGTTATTCGGTGCACC	2	GRCm38_p5_RNAcentral#URS00003F6E71:piRNA:Mus_musculus#sense#URS00003F6E71:piRNA:Mus_musculus,1,30$GRCm38_p5_RNAcentral#URS00005E4E99:piRNA:Mus_musculus#sense#URS00005E4E99:piRNA:Mus_musculus,1,30	URS00003F6E71	URS00005E4E99	_	_	_	_	_	_	_	_	_	_	_	_
R_17T_132385	ref|NC_005089.1|	29	16299	100	13	0	0	0	1	13	10292	10280	45	TAGAAGTGTTAGG	TAGAAGTGTTAGG	0.004	26.3	TAGAAGTGTTAGGAGGTTCCCCTGGAGGC	2	GRCm38_p5_RNAcentral#URS0000422C22:piRNA:Mus_musculus#sense#URS0000422C22:piRNA:Mus_musculus,1,29$GRCm38_p5_RNAcentral#URS00000F80B1:piRNA:Mus_musculus#sense#URS00000F80B1:piRNA:Mus_musculus,2,30$GRCm38_p5_RNAcentral#URS000004933E:piRNA:Mus_musculus#sense#URS000004933E:piRNA:Mus_musculus,1,29	URS0000422C22	URS00000F80B1	URS000004933E	_	_	_	_	_	_	_	_	_	_	_
R_17T_132484	ref|NC_005089.1|	19	16299	100	14	0	0	0	5	18	14664	14651	74	TGGCTTTGTCTACT	TGGCTTTGTCTACT	0.000563	28.2	CTCCTGGCTTTGTCTACTC	9	GRCm38_p5_RNAcentral#URS0000037805:piRNA:Mus_musculus#sense#URS0000037805:piRNA:Mus_musculus,7,25$GRCm38_p5_RNAcentral#URS0000265560:piRNA:Mus_musculus#sense#URS0000265560:piRNA:Mus_musculus,11,29	URS0000037805	URS0000265560	_	_	_	_	_	_	_	_	_	_	_	_
R_17T_132533	ref|NC_005089.1|	29	16299	100	15	0	0	0	1	15	13619	13605	52	TGATGGTAGTAGCTG	TGATGGTAGTAGCTG	0.000259	30.2	TGATGGTAGTAGCTGAAGTTCCTTCGGAC	532	GRCm38_p5_RNAcentral#URS000057F344:piRNA:Mus_musculus#sense#URS000057F344:piRNA:Mus_musculus,1,29$GRCm38_p5_RNAcentral#URS0000613F2E:piRNA:Mus_musculus#sense#URS0000613F2E:piRNA:Mus_musculus,1,29	URS000057F344	URS0000613F2E	_	_	_	_	_	_	_	_	_	_	_	_
R_17T_132534	ref|NC_005089.1|	29	16299	100	15	0	0	0	1	15	13619	13605	52	TGATGGTAGTAGCTG	TGATGGTAGTAGCTG	0.000259	30.2	TGATGGTAGTAGCTGAAGTTCCTTCGGAT	12	GRCm38_p5_RNAcentral#URS000057F344:piRNA:Mus_musculus#sense#URS000057F344:piRNA:Mus_musculus,1,29$GRCm38_p5_RNAcentral#URS0000613F2E:piRNA:Mus_musculus#sense#URS0000613F2E:piRNA:Mus_musculus,1,29	URS000057F344	URS0000613F2E	_	_	_	_	_	_	_	_	_	_	_	_
R_17T_132535	ref|NC_005089.1|	29	16299	100	15	0	0	0	1	15	13619	13605	52	TGATGGTAGTAGCTG	TGATGGTAGTAGCTG	0.000259	30.2	TGATGGTAGTAGCTGAAGTTCCTTCGGCC	2	GRCm38_p5_RNAcentral#URS000057F344:piRNA:Mus_musculus#sense#URS000057F344:piRNA:Mus_musculus,1,29$GRCm38_p5_RNAcentral#URS0000613F2E:piRNA:Mus_musculus#sense#URS0000613F2E:piRNA:Mus_musculus,1,29	URS000057F344	URS0000613F2E	_	_	_	_	_	_	_	_	_	_	_	_
R_17T_132554	ref|NC_005089.1|	29	16299	100	17	0	0	0	12	28	9966	9950	59	TAATGTGGATATTAGGT	TAATGTGGATATTAGGT	1.66e-05	34.2	TACCTGGCTTTTAATGTGGATATTAGGTA	5	GRCm38_p5_RNAcentral#URS00002401E7:piRNA:Mus_musculus#sense#URS00002401E7:piRNA:Mus_musculus,1,29$GRCm38_p5_RNAcentral#URS000057B5A2:piRNA:Mus_musculus#sense#URS000057B5A2:piRNA:Mus_musculus,1,29	URS00002401E7	URS000057B5A2	_	_	_	_	_	_	_	_	_	_	_	_
R_17T_132555	ref|NC_005089.1|	29	16299	100	17	0	0	0	12	28	9966	9950	59	TAATGTGGATATTAGGT	TAATGTGGATATTAGGT	1.66e-05	34.2	TACCTGGCTTTTAATGTGGATATTAGGTT	40	GRCm38_p5_RNAcentral#URS00002401E7:piRNA:Mus_musculus#sense#URS00002401E7:piRNA:Mus_musculus,1,29$GRCm38_p5_RNAcentral#URS000057B5A2:piRNA:Mus_musculus#sense#URS000057B5A2:piRNA:Mus_musculus,1,29	URS00002401E7	URS000057B5A2	_	_	_	_	_	_	_	_	_	_	_	_
R_17T_132564	ref|NC_005089.1|	29	16299	100	13	0	0	0	5	17	13336	13324	45	ATAGATGGGAAAA	ATAGATGGGAAAA	0.004	26.3	TTAGATAGATGGGAAAAGCTACGGCTTGG	2	GRCm38_p5_RNAcentral#URS00000E7EC9:piRNA:Mus_musculus#sense#URS00000E7EC9:piRNA:Mus_musculus,1,29	URS00000E7EC9	_	_	_	_	_	_	_	_	_	_	_	_	_
R_17T_132637	ref|NC_005089.1|	26	16299	100	13	0	0	0	6	18	590	578	50	TCCTTTGAGTTTT	TCCTTTGAGTTTT	0.003	26.3	TTGGTTCCTTTGAGTTTTTCAGTCTG	135	GRCm38_p5_RNAcentral#URS00004C923C:piRNA:Mus_musculus#sense#URS00004C923C:piRNA:Mus_musculus,1,26$GRCm38_p5_RNAcentral#URS00002EEAFB:piRNA:Mus_musculus#sense#URS00002EEAFB:piRNA:Mus_musculus,1,26	URS00004C923C	URS00002EEAFB	_	_	_	_	_	_	_	_	_	_	_	_
R_17T_132639	ref|NC_005089.1|	26	16299	100	13	0	0	0	6	18	590	578	50	TCCTTTGAGTTTT	TCCTTTGAGTTTT	0.003	26.3	TTGGTTCCTTTGAGTTTTTCAGTCTT	12	GRCm38_p5_RNAcentral#URS00004C923C:piRNA:Mus_musculus#sense#URS00004C923C:piRNA:Mus_musculus,1,26$GRCm38_p5_RNAcentral#URS00002EEAFB:piRNA:Mus_musculus#sense#URS00002EEAFB:piRNA:Mus_musculus,1,26	URS00004C923C	URS00002EEAFB	_	_	_	_	_	_	_	_	_	_	_	_
R_17T_13266	ref|NC_005089.1|	31	16299	100	13	0	0	0	18	30	6392	6404	42	AATTGTTTTATCC	AATTGTTTTATCC	0.004	26.3	TTTTGGCACATAGATTCAATTGTTTTATCCC	2	GRCm38_p5_RNAcentral#URS0000341BDB:piRNA:Mus_musculus#sense#URS0000341BDB:piRNA:Mus_musculus,1,31$GRCm38_p5_RNAcentral#URS00004E862C:piRNA:Mus_musculus#sense#URS00004E862C:piRNA:Mus_musculus,1,31	URS0000341BDB	URS00004E862C	_	_	_	_	_	_	_	_	_	_	_	_
R_17T_132767	ref|NC_005089.1|	30	16299	100	13	0	0	0	5	17	7185	7197	43	CACAAGAAGTTGA	CACAAGAAGTTGA	0.004	26.3	TGACCACAAGAAGTTGACAAGGGCTGATTA	2	GRCm38_p5_RNAcentral#URS00000FDBF3:piRNA:Mus_musculus#sense#URS00000FDBF3:piRNA:Mus_musculus,1,30	URS00000FDBF3	_	_	_	_	_	_	_	_	_	_	_	_	_
R_17T_132880	ref|NC_005089.1|	29	16299	100	13	0	0	0	16	28	14839	14827	45	ATACCTAGGATAT	ATACCTAGGATAT	0.004	26.3	TGACAAGTGTATGATATACCTAGGATATA	2	GRCm38_p5_RNAcentral#URS00005038EE:piRNA:Mus_musculus#sense#URS00005038EE:piRNA:Mus_musculus,1,29	URS00005038EE	_	_	_	_	_	_	_	_	_	_	_	_	_
R_17T_132897	ref|NC_005089.1|	22	16299	100	13	0	0	0	5	17	14791	14779	59	TCTGCATCTGAGT	TCTGCATCTGAGT	0.003	26.3	TGTTTCTGCATCTGAGTCTGGC	16	GRCm38_p5_RNAcentral#URS000049281B:piRNA:Mus_musculus#sense#URS000049281B:piRNA:Mus_musculus,6,27	URS000049281B	_	_	_	_	_	_	_	_	_	_	_	_	_
R_17T_132944	ref|NC_005089.1|	31	16299	94.118	17	1	0	0	12	28	2103	2087	55	AAGATAAGTGACAGTTG	AAGATAAGAGACAGTTG	0.004	26.3	TCCACAGAATTAAGATAAGTGACAGTTGTGT	7	GRCm38_p5_RNAcentral#URS00005E63A2:piRNA:Mus_musculus#sense#URS00005E63A2:piRNA:Mus_musculus,1,31	URS00005E63A2	_	_	_	_	_	_	_	_	_	_	_	_	_
R_17T_132976	ref|NC_005089.1|	31	16299	100	13	0	0	0	19	31	5781	5769	42	AATGAAGGGAGAA	AATGAAGGGAGAA	0.004	26.3	TGGAAGTGTCAGTACCACAATGAAGGGAGAA	71	GRCm38_p5_RNAcentral#URS00005A7A49:piRNA:Mus_musculus#sense#URS00005A7A49:piRNA:Mus_musculus,1,31	URS00005A7A49	_	_	_	_	_	_	_	_	_	_	_	_	_
R_17T_13298	ref|NC_005089.1|	29	16299	100	14	0	0	0	14	27	13706	13693	48	ATTGGTTGATGTAT	ATTGGTTGATGTAT	0.001	28.2	TGAGAATTTCTGTATTGGTTGATGTATCT	5	GRCm38_p5_RNAcentral#URS000009F842:piRNA:Mus_musculus#sense#URS000009F842:piRNA:Mus_musculus,1,29$GRCm38_p5_RNAcentral#URS000016588C:piRNA:Mus_musculus#sense#URS000016588C:piRNA:Mus_musculus,1,29	URS000009F842	URS000016588C	_	_	_	_	_	_	_	_	_	_	_	_
R_17T_133081	ref|NC_005089.1|	25	16299	100	13	0	0	0	13	25	4120	4108	52	AATTATTGAGGCT	AATTATTGAGGCT	0.003	26.3	AAACTGCACGGAAATTATTGAGGCT	13	GRCm38_p5_RNAcentral#URS00009C5DF3:lncRNA:Mus_musculus#sense#URS00009C5DF3:lncRNA:Mus_musculus,214,238$GRCm38_p5_RNAcentral#URS000048B50B:piRNA:Mus_musculus#sense#URS000048B50B:piRNA:Mus_musculus,3,27$GRCm38_p5_RNAcentral#URS000041F923:piRNA:Mus_musculus#sense#URS000041F923:piRNA:Mus_musculus,2,26$GRCm38_p5_RNAcentral#URS00001B4016:piRNA:Mus_musculus#sense#URS00001B4016:piRNA:Mus_musculus,2,26$GR…	URS000048B50B	URS000041F923	URS00001B4016	URS000046CD9D	_	_	_	_	_	_	_	_	_	_
R_17T_133130	ref|NC_005089.1|	19	16299	100	12	0	0	0	1	12	13311	13300	63	TTGAGAAGGATG	TTGAGAAGGATG	0.009	24.3	TTGAGAAGGATGCCGATTC	7	GRCm38_p5_RNAcentral#URS000032FE65:piRNA:Mus_musculus#sense#URS000032FE65:piRNA:Mus_musculus,3,21$GRCm38_p5_RNAcentral#URS0000396103:piRNA:Mus_musculus#sense#URS0000396103:piRNA:Mus_musculus,6,24$GRCm38_p5_RNAcentral#URS00000C9CA2:piRNA:Mus_musculus#sense#URS00000C9CA2:piRNA:Mus_musculus,8,26$GRCm38_p5_RNAcentral#URS00001941A8:piRNA:Mus_musculus#sense#URS00001941A8:piRNA:Mus_musculus,8,26$GRCm38_…	URS000032FE65	URS0000396103	URS00000C9CA2	URS00001941A8	URS00000EFA7A	URS00000E0B8B	URS00001C61D5	URS0000463CEA	_	_	_	_	_	_
R_17T_133133	ref|NC_005089.1|	30	16299	100	13	0	0	0	9	21	4356	4368	43	TACTCAACTCTAC	TACTCAACTCTAC	0.004	26.3	TAAACGCATACTCAACTCTACAATCTTCTC	2	GRCm38_p5_RNAcentral#URS000000649B:piRNA:Mus_musculus#sense#URS000000649B:piRNA:Mus_musculus,1,30	URS000000649B	_	_	_	_	_	_	_	_	_	_	_	_	_
R_17T_133476	ref|NC_005089.1|	27	16299	94.118	17	1	0	0	10	26	14140	14124	63	TGTTTCTGTAGATGAAT	TGTTTCTGTAGTTGAAT	0.004	26.3	TGCACTTCTTGTTTCTGTAGATGAATC	9	GRCm38_p5_RNAcentral#URS00001A1B97:piRNA:Mus_musculus#sense#URS00001A1B97:piRNA:Mus_musculus,2,28	URS00001A1B97	_	_	_	_	_	_	_	_	_	_	_	_	_
R_17T_133483	ref|NC_005089.1|	27	16299	100	13	0	0	0	11	23	14275	14287	48	AAATCATTACAGG	AAATCATTACAGG	0.004	26.3	TGGGAGAGAGAAATCATTACAGGCTTA	2	GRCm38_p5_RNAcentral#URS00009C007C:lncRNA:Mus_musculus#sense#URS00009C007C:lncRNA:Mus_musculus,386,412$GRCm38_p5_RNAcentral#URS00009C0805:lncRNA:Mus_musculus#sense#URS00009C0805:lncRNA:Mus_musculus,222,248$GRCm38_p5_RNAcentral#URS00009C5C48:lncRNA:Mus_musculus#sense#URS00009C5C48:lncRNA:Mus_musculus,222,248$GRCm38_p5_RNAcentral#URS00002DE8B7:piRNA:Mus_musculus#sense#URS00002DE8B7:piRNA:Mus_muscul…	URS00002DE8B7	URS0000068090	URS00000C67D0	URS000061666B	_	_	_	_	_	_	_	_	_	_
R_17T_133823	ref|NC_005089.1|	29	16299	100	13	0	0	0	4	16	7185	7197	45	CACAAGAAGTTGA	CACAAGAAGTTGA	0.004	26.3	GACCACAAGAAGTTGACAAGGGCTGTTAT	16	GRCm38_p5_RNAcentral#URS00000FDBF3:piRNA:Mus_musculus#sense#URS00000FDBF3:piRNA:Mus_musculus,2,30	URS00000FDBF3	_	_	_	_	_	_	_	_	_	_	_	_	_
R_17T_133846	ref|NC_005089.1|	29	16299	100	13	0	0	0	4	16	7185	7197	45	CACAAGAAGTTGA	CACAAGAAGTTGA	0.004	26.3	GACCACAAGAAGTTGACAAGGGCTGTTTA	39	GRCm38_p5_RNAcentral#URS00000FDBF3:piRNA:Mus_musculus#sense#URS00000FDBF3:piRNA:Mus_musculus,2,30	URS00000FDBF3	_	_	_	_	_	_	_	_	_	_	_	_	_
R_17T_133946	ref|NC_005089.1|	24	16299	100	15	0	0	0	4	18	11985	11999	63	ACTGACTTTTTCTCT	ACTGACTTTTTCTCT	0.000194	30.2	TTTACTGACTTTTTCTCTGGGGTT	13	GRCm38_p5_RNAcentral#URS000035D507:piRNA:Mus_musculus#sense#URS000035D507:piRNA:Mus_musculus,5,28	URS000035D507	_	_	_	_	_	_	_	_	_	_	_	_	_
R_17T_133964	ref|NC_005089.1|	27	16299	100	15	0	0	0	10	24	11993	11979	56	AAAGTCAGTTTTGAA	AAAGTCAGTTTTGAA	0.000233	30.2	TGAGCCTTGAAAGTCAGTTTTGAATTG	21	GRCm38_p5_RNAcentral#URS000049DADE:piRNA:Mus_musculus#sense#URS000049DADE:piRNA:Mus_musculus,1,27$GRCm38_p5_RNAcentral#URS00009C26E5:lncRNA:Mus_musculus#sense#URS00009C26E5:lncRNA:Mus_musculus,1085,1111	URS000049DADE	_	_	_	_	_	_	_	_	_	_	_	_	_
R_17T_134001	ref|NC_005089.1|	28	16299	100	13	0	0	0	9	21	2524	2536	75	GCAATCCAGGTCG	GCAATCCAGGTCG	0.004	26.3	TAGAGAAGGCAATCCAGGTCGATGCAGA	35	GRCm38_p5_RNAcentral#URS0000620A08:piRNA:Mus_musculus#sense#URS0000620A08:piRNA:Mus_musculus,1,28	URS0000620A08	_	_	_	_	_	_	_	_	_	_	_	_	_
R_17T_134001	ref|NC_005089.1|	28	16299	100	13	0	0	0	1	13	12657	12645	75	TAGAGAAGGCAAT	TAGAGAAGGCAAT	0.004	26.3	TAGAGAAGGCAATCCAGGTCGATGCAGA	35	GRCm38_p5_RNAcentral#URS0000620A08:piRNA:Mus_musculus#sense#URS0000620A08:piRNA:Mus_musculus,1,28	URS0000620A08	_	_	_	_	_	_	_	_	_	_	_	_	_
R_17T_134180	ref|NC_005089.1|	30	16299	100	13	0	0	0	18	30	15329	15341	43	AAATGAAGATCTT	AAATGAAGATCTT	0.004	26.3	AGGAAGGCAGCCGCACAAAATGAAGATCTT	2	GRCm38_p5_RNAcentral#URS000044AC94:piRNA:Mus_musculus#sense#URS000044AC94:piRNA:Mus_musculus,2,31$GRCm38_p5_RNAcentral#URS0000018BBE:piRNA:Mus_musculus#sense#URS0000018BBE:piRNA:Mus_musculus,2,31	URS000044AC94	URS0000018BBE	_	_	_	_	_	_	_	_	_	_	_	_
R_17T_134435	ref|NC_005089.1|	28	16299	100	13	0	0	0	14	26	4120	4108	46	AATTATTGAGGCT	AATTATTGAGGCT	0.004	26.3	AAAACTGCACGGAAATTATTGAGGCTCC	2	GRCm38_p5_RNAcentral#URS00009C5DF3:lncRNA:Mus_musculus#sense#URS00009C5DF3:lncRNA:Mus_musculus,213,240$GRCm38_p5_RNAcentral#URS00001B4016:piRNA:Mus_musculus#sense#URS00001B4016:piRNA:Mus_musculus,1,28$GRCm38_p5_RNAcentral#URS000046CD9D:piRNA:Mus_musculus#sense#URS000046CD9D:piRNA:Mus_musculus,1,28	URS00001B4016	URS000046CD9D	_	_	_	_	_	_	_	_	_	_	_	_
R_17T_134490	ref|NC_005089.1|	28	16299	100	13	0	0	0	1	13	8439	8427	46	TATTAATAAGTGT	TATTAATAAGTGT	0.004	26.3	TATTAATAAGTGTTGAATCTCTCCTCTA	57	GRCm38_p5_RNAcentral#URS000042DBC0:piRNA:Mus_musculus#sense#URS000042DBC0:piRNA:Mus_musculus,1,28	URS000042DBC0	_	_	_	_	_	_	_	_	_	_	_	_	_
R_17T_13450	ref|NC_005089.1|	30	16299	100	13	0	0	0	14	26	1627	1639	43	AAAGAAAGCGTTC	AAAGAAAGCGTTC	0.004	26.3	TGACGGACAGGTGAAAGAAAGCGTTCCATA	6	GRCm38_p5_RNAcentral#URS00000DEB53:piRNA:Mus_musculus#sense#URS00000DEB53:piRNA:Mus_musculus,1,30	URS00000DEB53	_	_	_	_	_	_	_	_	_	_	_	_	_
R_17T_134628	ref|NC_005089.1|	31	16299	100	13	0	0	0	1	13	12657	12645	42	TAGAGAAGGCAAT	TAGAGAAGGCAAT	0.004	26.3	TAGAGAAGGCAATCCAGGTAGATGCAGAATT	2	GRCm38_p5_RNAcentral#URS0000620A08:piRNA:Mus_musculus#sense#URS0000620A08:piRNA:Mus_musculus,1,31	URS0000620A08	_	_	_	_	_	_	_	_	_	_	_	_	_
R_17T_134671	ref|NC_005089.1|	24	16299	100	14	0	0	0	10	23	11394	11381	58	TGTATATTGAGTAT	TGTATATTGAGTAT	0.000768	28.2	TTCTGGAGTTGTATATTGAGTATG	6	GRCm38_p5_RNAcentral#URS00004748E4:piRNA:Mus_musculus#sense#URS00004748E4:piRNA:Mus_musculus,1,24$GRCm38_p5_RNAcentral#URS00009B8CA0:lncRNA:Mus_musculus#sense#URS00009B8CA0:lncRNA:Mus_musculus,2426,2449	URS00004748E4	_	_	_	_	_	_	_	_	_	_	_	_	_
R_17T_134720	ref|NC_005089.1|	30	16299	100	13	0	0	0	17	29	6262	6250	43	ATAATTATAGTGG	ATAATTATAGTGG	0.004	26.3	TGATTGAGAAAGCAGTATAATTATAGTGGG	13	GRCm38_p5_RNAcentral#URS000027C6C0:piRNA:Mus_musculus#sense#URS000027C6C0:piRNA:Mus_musculus,1,30	URS000027C6C0	_	_	_	_	_	_	_	_	_	_	_	_	_
R_17T_134852	ref|NC_005089.1|	30	16299	100	13	0	0	0	18	30	6392	6404	43	AATTGTTTTATCC	AATTGTTTTATCC	0.004	26.3	TTATGGCTCATAGATTCAATTGTTTTATCC	3	GRCm38_p5_RNAcentral#URS0000341BDB:piRNA:Mus_musculus#sense#URS0000341BDB:piRNA:Mus_musculus,1,30$GRCm38_p5_RNAcentral#URS00004B7424:piRNA:Mus_musculus#sense#URS00004B7424:piRNA:Mus_musculus,1,30$GRCm38_p5_RNAcentral#URS00004E862C:piRNA:Mus_musculus#sense#URS00004E862C:piRNA:Mus_musculus,1,30	URS0000341BDB	URS00004B7424	URS00004E862C	_	_	_	_	_	_	_	_	_	_	_
R_17T_135072	ref|NC_005089.1|	19	16299	100	12	0	0	0	8	19	14895	14906	63	GGAGACCCAGAC	GGAGACCCAGAC	0.009	24.3	GCTTGTCGGAGACCCAGAC	6	GRCm38_p5_RNAcentral#URS00005D9244:piRNA:Mus_musculus#antisense#URS00005D9244:piRNA:Mus_musculus,7,25$GRCm38_p5_RNAcentral#URS00009B9BCE:lncRNA:Mus_musculus#antisense#URS00009B9BCE:lncRNA:Mus_musculus,516,534	URS00005D9244	_	_	_	_	_	_	_	_	_	_	_	_	_
R_17T_135105	ref|NC_005089.1|	25	16299	100	14	0	0	0	6	19	12416	12403	56	TGCTGATTTTCCTG	TGCTGATTTTCCTG	0.000819	28.2	TAATATGCTGATTTTCCTGACTTGT	55	GRCm38_p5_RNAcentral#URS000012B454:piRNA:Mus_musculus#sense#URS000012B454:piRNA:Mus_musculus,1,25$GRCm38_p5_RNAcentral#URS00001BE6B3:piRNA:Mus_musculus#sense#URS00001BE6B3:piRNA:Mus_musculus,1,25	URS000012B454	URS00001BE6B3	_	_	_	_	_	_	_	_	_	_	_	_
R_17T_135342	ref|NC_005089.1|	30	16299	100	13	0	0	0	2	14	6602	6590	43	GAATGTTATGTTT	GAATGTTATGTTT	0.004	26.3	TGAATGTTATGTTTCTGAGCCCTACCTACC	52	GRCm38_p5_RNAcentral#URS000011A884:piRNA:Mus_musculus#sense#URS000011A884:piRNA:Mus_musculus,1,30$GRCm38_p5_RNAcentral#URS00003D6E70:piRNA:Mus_musculus#sense#URS00003D6E70:piRNA:Mus_musculus,1,30	URS000011A884	URS00003D6E70	_	_	_	_	_	_	_	_	_	_	_	_
R_17T_135531	ref|NC_005089.1|	28	16299	100	14	0	0	0	13	26	5372	5359	50	GATATCTTTGTGAT	GATATCTTTGTGAT	0.001	28.2	TAACCTTGGAGAGATATCTTTGTGATGG	5	GRCm38_p5_RNAcentral#URS000054FF6C:piRNA:Mus_musculus#sense#URS000054FF6C:piRNA:Mus_musculus,1,28$GRCm38_p5_RNAcentral#URS00003B192A:piRNA:Mus_musculus#sense#URS00003B192A:piRNA:Mus_musculus,1,28$GRCm38_p5_RNAcentral#URS00009B8C96:lncRNA:Mus_musculus#sense#URS00009B8C96:lncRNA:Mus_musculus,719,746$GRCm38_p5_RNAcentral#URS00009C13F5:lncRNA:Mus_musculus#sense#URS00009C13F5:lncRNA:Mus_musculus,736,7…	URS000054FF6C	URS00003B192A	_	_	_	_	_	_	_	_	_	_	_	_
R_17T_135571	ref|NC_005089.1|	27	16299	100	13	0	0	0	2	14	213	201	48	GCAAGGTGTCTTA	GCAAGGTGTCTTA	0.004	26.3	TGCAAGGTGTCTTATGGGATTTGAAGT	244	GRCm38_p5_RNAcentral#URS00000ACB42:piRNA:Mus_musculus#sense#URS00000ACB42:piRNA:Mus_musculus,1,27$GRCm38_p5_RNAcentral#URS00002BBBF8:piRNA:Mus_musculus#sense#URS00002BBBF8:piRNA:Mus_musculus,1,27$GRCm38_p5_RNAcentral#URS000028AF74:piRNA:Mus_musculus#sense#URS000028AF74:piRNA:Mus_musculus,1,27	URS00000ACB42	URS00002BBBF8	URS000028AF74	_	_	_	_	_	_	_	_	_	_	_
R_17T_135676	ref|NC_005089.1|	30	16299	100	13	0	0	0	18	30	9415	9403	43	GTTATATTAATTA	GTTATATTAATTA	0.004	26.3	TTAAGCCTTGATCCTTTGTTATATTAATTA	2	GRCm38_p5_RNAcentral#URS000034D9C5:piRNA:Mus_musculus#sense#URS000034D9C5:piRNA:Mus_musculus,1,30	URS000034D9C5	_	_	_	_	_	_	_	_	_	_	_	_	_
R_17T_135767	ref|NC_005089.1|	24	16299	100	13	0	0	0	5	17	7185	7197	54	CACAAGAAGTTGA	CACAAGAAGTTGA	0.003	26.3	TGACCACAAGAAGTTGACAAGGGC	6	GRCm38_p5_RNAcentral#URS00002F3B05:piRNA:Mus_musculus#sense#URS00002F3B05:piRNA:Mus_musculus,3,26$GRCm38_p5_RNAcentral#URS000047A4C4:piRNA:Mus_musculus#sense#URS000047A4C4:piRNA:Mus_musculus,1,24$GRCm38_p5_RNAcentral#URS0000352E14:piRNA:Mus_musculus#sense#URS0000352E14:piRNA:Mus_musculus,1,24$GRCm38_p5_RNAcentral#URS00003A5A83:piRNA:Mus_musculus#sense#URS00003A5A83:piRNA:Mus_musculus,7,30$GRCm38_…	URS00002F3B05	URS000047A4C4	URS0000352E14	URS00003A5A83	URS00004C8F74	URS00000FDBF3	URS0000490A24	_	_	_	_	_	_	_
R_17T_135791	ref|NC_005089.1|	29	16299	100	13	0	0	0	5	17	7185	7197	45	CACAAGAAGTTGA	CACAAGAAGTTGA	0.004	26.3	TGACCACAAGAAGTTGACAAGGGCTGTTT	204	GRCm38_p5_RNAcentral#URS000047A4C4:piRNA:Mus_musculus#sense#URS000047A4C4:piRNA:Mus_musculus,1,29$GRCm38_p5_RNAcentral#URS00000FDBF3:piRNA:Mus_musculus#sense#URS00000FDBF3:piRNA:Mus_musculus,1,29	URS000047A4C4	URS00000FDBF3	_	_	_	_	_	_	_	_	_	_	_	_
R_17T_135812	ref|NC_005089.1|	29	16299	100	13	0	0	0	14	26	1853	1841	45	AAGTTATAGGTGG	AAGTTATAGGTGG	0.004	26.3	TAAGCTAGTGTTAAAGTTATAGGTGGTTG	51	GRCm38_p5_RNAcentral#URS0000568061:piRNA:Mus_musculus#sense#URS0000568061:piRNA:Mus_musculus,1,29$GRCm38_p5_RNAcentral#URS00004D4B81:piRNA:Mus_musculus#sense#URS00004D4B81:piRNA:Mus_musculus,1,29$GRCm38_p5_RNAcentral#URS00005075F9:piRNA:Mus_musculus#sense#URS00005075F9:piRNA:Mus_musculus,1,29	URS0000568061	URS00004D4B81	URS00005075F9	_	_	_	_	_	_	_	_	_	_	_
R_17T_135873	ref|NC_005089.1|	30	16299	100	13	0	0	0	5	17	7185	7197	43	CACAAGAAGTTGA	CACAAGAAGTTGA	0.004	26.3	TGACCACAAGAAGTTGACAAGGGCTGCTTT	2	GRCm38_p5_RNAcentral#URS00000FDBF3:piRNA:Mus_musculus#sense#URS00000FDBF3:piRNA:Mus_musculus,1,30	URS00000FDBF3	_	_	_	_	_	_	_	_	_	_	_	_	_
R_17T_136027	ref|NC_005089.1|	25	16299	100	13	0	0	0	11	23	3561	3573	52	CTATGGATCCGAG	CTATGGATCCGAG	0.003	26.3	GAGCTTCACTCTATGGATCCGAGGG	25	GRCm38_p5_RNAcentral#URS0000124C33:piRNA:Mus_musculus#sense#URS0000124C33:piRNA:Mus_musculus,2,26	URS0000124C33	_	_	_	_	_	_	_	_	_	_	_	_	_
R_17T_136146	ref|NC_005089.1|	21	16299	100	12	0	0	0	8	19	10462	10451	57	AGTATTGAGATG	AGTATTGAGATG	0.01	24.3	TGCTTTGAGTATTGAGATGGA	10	GRCm38_p5_RNAcentral#URS00002B0928:piRNA:Mus_musculus#sense#URS00002B0928:piRNA:Mus_musculus,1,21$GRCm38_p5_RNAcentral#URS00009B2637:lncRNA:Mus_musculus#sense#URS00009B2637:lncRNA:Mus_musculus,2798,2818$GRCm38_p5_RNAcentral#URS00004E5A74:piRNA:Mus_musculus#sense#URS00004E5A74:piRNA:Mus_musculus,11,31$GRCm38_p5_RNAcentral#URS00003064EE:piRNA:Mus_musculus#sense#URS00003064EE:piRNA:Mus_musculus,4,24…	URS00002B0928	URS00004E5A74	URS00003064EE	URS000021038C	URS00002AEEE1	URS000040F329	URS00003DAA6E	_	_	_	_	_	_	_
R_17T_136304	ref|NC_005089.1|	29	16299	94.737	19	1	0	0	10	28	8204	8186	66	GTAAATGTATGGGGTAAAA	GTAAATGTATGTGGTAAAA	0.000259	30.2	TAAAATATAGTAAATGTATGGGGTAAAAA	3	GRCm38_p5_RNAcentral#URS00009B4488:lncRNA:Mus_musculus#sense#URS00009B4488:lncRNA:Mus_musculus,1393,1421$GRCm38_p5_RNAcentral#URS00009C498E:lncRNA:Mus_musculus#sense#URS00009C498E:lncRNA:Mus_musculus,1877,1905$GRCm38_p5_RNAcentral#URS00009C0AD6:lncRNA:Mus_musculus#sense#URS00009C0AD6:lncRNA:Mus_musculus,2538,2566$GRCm38_p5_RNAcentral#URS00009B6F87:lncRNA:Mus_musculus#sense#URS00009B6F87:lncRNA:Mu…	URS00000550D6	_	_	_	_	_	_	_	_	_	_	_	_	_
R_17T_136572	ref|NC_005089.1|	29	16299	100	13	0	0	0	8	20	4870	4858	45	TTTTGTTTGGTGA	TTTTGTTTGGTGA	0.004	26.3	TAGACAGTTTTGTTTGGTGACGAGTTTCT	49	GRCm38_p5_RNAcentral#URS0000472804:piRNA:Mus_musculus#sense#URS0000472804:piRNA:Mus_musculus,1,29$GRCm38_p5_RNAcentral#URS00009AE7A3:lncRNA:Mus_musculus#sense#URS00009AE7A3:lncRNA:Mus_musculus,2459,2487$GRCm38_p5_RNAcentral#URS000075DE60:lncRNA:Mus_musculus#sense#URS000075DE60:lncRNA:Mus_musculus,2459,2487	URS0000472804	_	_	_	_	_	_	_	_	_	_	_	_	_
R_17T_136599	ref|NC_005089.1|	29	16299	100	13	0	0	0	13	25	1853	1841	45	AAGTTATAGGTGG	AAGTTATAGGTGG	0.004	26.3	AAGCTAGTGTTAAAGTTATAGGTGGTTGT	19	GRCm38_p5_RNAcentral#URS0000568061:piRNA:Mus_musculus#sense#URS0000568061:piRNA:Mus_musculus,2,30$GRCm38_p5_RNAcentral#URS00005075F9:piRNA:Mus_musculus#sense#URS00005075F9:piRNA:Mus_musculus,2,30	URS0000568061	URS00005075F9	_	_	_	_	_	_	_	_	_	_	_	_
R_17T_137021	ref|NC_005089.1|	30	16299	100	15	0	0	0	1	15	13619	13605	50	TGATGGTAGTAGCTG	TGATGGTAGTAGCTG	0.000272	30.2	TGATGGTAGTAGCTGAAGTTCCTTAGGACC	9	GRCm38_p5_RNAcentral#URS000057F344:piRNA:Mus_musculus#sense#URS000057F344:piRNA:Mus_musculus,1,30	URS000057F344	_	_	_	_	_	_	_	_	_	_	_	_	_
R_17T_137036	ref|NC_005089.1|	30	16299	100	13	0	0	0	5	17	1134	1146	57	ATTATATAAATCA	ATTATATAAATCA	0.004	26.3	TTAAATTATATAAATCAGTACTGTGCCTTC	34	GRCm38_p5_RNAcentral#URS000000C9B0:piRNA:Mus_musculus#sense#URS000000C9B0:piRNA:Mus_musculus,1,30$GRCm38_p5_RNAcentral#URS0000465B99:piRNA:Mus_musculus#sense#URS0000465B99:piRNA:Mus_musculus,1,30	URS000000C9B0	URS0000465B99	_	_	_	_	_	_	_	_	_	_	_	_
R_17T_137036	ref|NC_005089.1|	30	16299	100	13	0	0	0	1	13	2174	2186	57	TTAAATTATATAA	TTAAATTATATAA	0.004	26.3	TTAAATTATATAAATCAGTACTGTGCCTTC	34	GRCm38_p5_RNAcentral#URS000000C9B0:piRNA:Mus_musculus#sense#URS000000C9B0:piRNA:Mus_musculus,1,30$GRCm38_p5_RNAcentral#URS0000465B99:piRNA:Mus_musculus#sense#URS0000465B99:piRNA:Mus_musculus,1,30	URS000000C9B0	URS0000465B99	_	_	_	_	_	_	_	_	_	_	_	_
R_17T_137453	ref|NC_005089.1|	24	16299	100	13	0	0	0	9	21	4356	4368	54	TACTCAACTCTAC	TACTCAACTCTAC	0.003	26.3	TAAATGCATACTCAACTCTACAAT	11	GRCm38_p5_RNAcentral#URS000000649B:piRNA:Mus_musculus#sense#URS000000649B:piRNA:Mus_musculus,1,24	URS000000649B	_	_	_	_	_	_	_	_	_	_	_	_	_
R_17T_137516	ref|NC_005089.1|	20	16299	100	12	0	0	0	2	13	4412	4423	60	TGAGGAGGACTT	TGAGGAGGACTT	0.01	24.3	CTGAGGAGGACTTGTAAGGA	7	GRCm38_p5_RNAcentral#URS0000314267:piRNA:Mus_musculus#antisense#URS0000314267:piRNA:Mus_musculus,6,25	URS0000314267	_	_	_	_	_	_	_	_	_	_	_	_	_
R_17T_137818	ref|NC_005089.1|	30	16299	94.118	17	1	0	0	11	27	2103	2087	57	AAGATAAGTGACAGTTG	AAGATAAGAGACAGTTG	0.004	26.3	CCATAGAATTAAGATAAGTGACAGTTGTGT	20	GRCm38_p5_RNAcentral#URS00005E63A2:piRNA:Mus_musculus#sense#URS00005E63A2:piRNA:Mus_musculus,2,31	URS00005E63A2	_	_	_	_	_	_	_	_	_	_	_	_	_
R_17T_137819	ref|NC_005089.1|	25	16299	100	14	0	0	0	11	24	8828	8841	56	TGTACAAAAAGGAC	TGTACAAAAAGGAC	0.000819	28.2	GGGGACAGTGTGTACAAAAAGGACA	24	GRCm38_p5_RNAcentral#URS00001A073D:piRNA:Mus_musculus#sense#URS00001A073D:piRNA:Mus_musculus,2,26	URS00001A073D	_	_	_	_	_	_	_	_	_	_	_	_	_
R_17T_137840	ref|NC_005089.1|	19	16299	93.75	16	1	0	0	4	19	15687	15702	84	ATCTAGCATCCTCCGT	ATCTACCATCCTCCGT	0.009	24.3	ACTATCTAGCATCCTCCGT	16	GRCm38_p5_RNAcentral#URS00002FE61D:piRNA:Mus_musculus#antisense#URS00002FE61D:piRNA:Mus_musculus,11,29$GRCm38_p5_RNAcentral#URS00009BDC1C:lncRNA:Mus_musculus#antisense#URS00009BDC1C:lncRNA:Mus_musculus,76,94$GRCm38_p5_RNAcentral#URS00009B01F5:lncRNA:Mus_musculus#antisense#URS00009B01F5:lncRNA:Mus_musculus,2223,2241$GRCm38_p5_RNAcentral#URS00009BCF24:lncRNA:Mus_musculus#antisense#URS00009BCF24:lnc…	URS00002FE61D	_	_	_	_	_	_	_	_	_	_	_	_	_
R_17T_137977	ref|NC_005089.1|	26	16299	100	13	0	0	0	9	21	10635	10647	50	TCTATTCCACTGC	TCTATTCCACTGC	0.003	26.3	AAGAAAGGTCTATTCCACTGCGTTCC	41	GRCm38_p5_RNAcentral#URS000058F39D:piRNA:Mus_musculus#sense#URS000058F39D:piRNA:Mus_musculus,4,29$GRCm38_p5_RNAcentral#URS00001A9E37:piRNA:Mus_musculus#sense#URS00001A9E37:piRNA:Mus_musculus,4,29	URS000058F39D	URS00001A9E37	_	_	_	_	_	_	_	_	_	_	_	_
R_17T_137994	ref|NC_005089.1|	20	16299	100	12	0	0	0	9	20	12547	12558	60	ATAATAACTTTA	ATAATAACTTTA	0.01	24.3	CGGCTAGGATAATAACTTTA	9	GRCm38_p5_RNAcentral#URS00004A4206:piRNA:Mus_musculus#antisense#URS00004A4206:piRNA:Mus_musculus,4,23$GRCm38_p5_RNAcentral#URS0000622221:piRNA:Mus_musculus#antisense#URS0000622221:piRNA:Mus_musculus,11,30$GRCm38_p5_RNAcentral#URS00003B8119:piRNA:Mus_musculus#antisense#URS00003B8119:piRNA:Mus_musculus,11,30$GRCm38_p5_RNAcentral#URS00009C2549:lncRNA:Mus_musculus#antisense#URS00009C2549:lncRNA:Mus_m…	URS00004A4206	URS0000622221	URS00003B8119	URS00003191EA	_	_	_	_	_	_	_	_	_	_
R_17T_137996	ref|NC_005089.1|	28	16299	100	13	0	0	0	13	25	13208	13196	46	TGTGGTTTTTAAA	TGTGGTTTTTAAA	0.004	26.3	TGGTATTATAAATGTGGTTTTTAAAGAA	25	GRCm38_p5_RNAcentral#URS0000108133:piRNA:Mus_musculus#sense#URS0000108133:piRNA:Mus_musculus,1,28	URS0000108133	_	_	_	_	_	_	_	_	_	_	_	_	_
R_17T_138231	ref|NC_005089.1|	25	16299	100	13	0	0	0	6	18	590	578	52	TCCTTTGAGTTTT	TCCTTTGAGTTTT	0.003	26.3	TTGGTTCCTTTGAGTTTTTCAGTCT	15	GRCm38_p5_RNAcentral#URS00004C923C:piRNA:Mus_musculus#sense#URS00004C923C:piRNA:Mus_musculus,1,25$GRCm38_p5_RNAcentral#URS00002EEAFB:piRNA:Mus_musculus#sense#URS00002EEAFB:piRNA:Mus_musculus,1,25	URS00004C923C	URS00002EEAFB	_	_	_	_	_	_	_	_	_	_	_	_
R_17T_138270	ref|NC_005089.1|	29	16299	100	13	0	0	0	15	27	13705	13693	45	TTGGTTGATGTAT	TTGGTTGATGTAT	0.004	26.3	TGGGAATTTCTGTGTTGGTTGATGTATCA	2	GRCm38_p5_RNAcentral#URS000009F842:piRNA:Mus_musculus#sense#URS000009F842:piRNA:Mus_musculus,1,29$GRCm38_p5_RNAcentral#URS000016588C:piRNA:Mus_musculus#sense#URS000016588C:piRNA:Mus_musculus,1,29	URS000009F842	URS000016588C	_	_	_	_	_	_	_	_	_	_	_	_
R_17T_138367	ref|NC_005089.1|	29	16299	100	13	0	0	0	4	16	16135	16123	45	TTAGTGTTTTTGG	TTAGTGTTTTTGG	0.004	26.3	CAATTAGTGTTTTTGGCGATCCTTTGCTT	4	GRCm38_p5_RNAcentral#URS000027F03E:piRNA:Mus_musculus#sense#URS000027F03E:piRNA:Mus_musculus,1,29	URS000027F03E	_	_	_	_	_	_	_	_	_	_	_	_	_
R_17T_13853	ref|NC_005089.1|	26	16299	100	13	0	0	0	1	13	7641	7653	50	TCCTAGAAATGGT	TCCTAGAAATGGT	0.003	26.3	TCCTAGAAATGGTGTCTGTTGGGTTG	6	GRCm38_p5_RNAcentral#URS0000320CC4:piRNA:Mus_musculus#sense#URS0000320CC4:piRNA:Mus_musculus,1,26$GRCm38_p5_RNAcentral#URS0000382CCF:piRNA:Mus_musculus#sense#URS0000382CCF:piRNA:Mus_musculus,2,27$GRCm38_p5_RNAcentral#URS00003D63DF:piRNA:Mus_musculus#sense#URS00003D63DF:piRNA:Mus_musculus,4,29$GRCm38_p5_RNAcentral#URS00004934E8:piRNA:Mus_musculus#sense#URS00004934E8:piRNA:Mus_musculus,1,26	URS0000320CC4	URS0000382CCF	URS00003D63DF	URS00004934E8	_	_	_	_	_	_	_	_	_	_
R_17T_138533	ref|NC_005089.1|	18	16299	100	12	0	0	0	6	17	10432	10443	67	ACGTACTACAAA	ACGTACTACAAA	0.008	24.3	CAGAGACGTACTACAAAT	15	GRCm38_p5_RNAcentral#URS00004A2460:piRNA:Mus_musculus#antisense#URS00004A2460:piRNA:Mus_musculus,11,28$GRCm38_p5_RNAcentral#URS0000453220:piRNA:Mus_musculus#antisense#URS0000453220:piRNA:Mus_musculus,11,28$GRCm38_p5_RNAcentral#URS000056C4C0:piRNA:Mus_musculus#antisense#URS000056C4C0:piRNA:Mus_musculus,11,28$GRCm38_p5_RNAcentral#URS00002EDF95:piRNA:Mus_musculus#antisense#URS00002EDF95:piRNA:Mus_mu…	URS00004A2460	URS0000453220	URS000056C4C0	URS00002EDF95	URS000058B33B	_	_	_	_	_	_	_	_	_
R_17T_13854	ref|NC_005089.1|	26	16299	100	13	0	0	0	1	13	7641	7653	50	TCCTAGAAATGGT	TCCTAGAAATGGT	0.003	26.3	TCCTAGAAATGGTGTCTGTTGGGTTT	28	GRCm38_p5_RNAcentral#URS0000320CC4:piRNA:Mus_musculus#sense#URS0000320CC4:piRNA:Mus_musculus,1,26$GRCm38_p5_RNAcentral#URS0000382CCF:piRNA:Mus_musculus#sense#URS0000382CCF:piRNA:Mus_musculus,2,27$GRCm38_p5_RNAcentral#URS00003D63DF:piRNA:Mus_musculus#sense#URS00003D63DF:piRNA:Mus_musculus,4,29$GRCm38_p5_RNAcentral#URS00004934E8:piRNA:Mus_musculus#sense#URS00004934E8:piRNA:Mus_musculus,1,26	URS0000320CC4	URS0000382CCF	URS00003D63DF	URS00004934E8	_	_	_	_	_	_	_	_	_	_
R_17T_138562	ref|NC_005089.1|	25	16299	100	15	0	0	0	2	16	4641	4655	60	TAATCTCACTGATAT	TAATCTCACTGATAT	0.000207	30.2	TTAATCTCACTGATATCTGGCTCCC	96	GRCm38_p5_RNAcentral#URS00003F8287:piRNA:Mus_musculus#sense#URS00003F8287:piRNA:Mus_musculus,3,27$GRCm38_p5_RNAcentral#URS0000477BC3:piRNA:Mus_musculus#sense#URS0000477BC3:piRNA:Mus_musculus,3,27$GRCm38_p5_RNAcentral#URS000040F1D6:piRNA:Mus_musculus#sense#URS000040F1D6:piRNA:Mus_musculus,6,30$GRCm38_p5_RNAcentral#URS0000542C1D:piRNA:Mus_musculus#sense#URS0000542C1D:piRNA:Mus_musculus,3,27	URS00003F8287	URS0000477BC3	URS000040F1D6	URS0000542C1D	_	_	_	_	_	_	_	_	_	_
R_17T_138624	ref|NC_005089.1|	26	16299	100	15	0	0	0	2	16	4641	4655	58	TAATCTCACTGATAT	TAATCTCACTGATAT	0.00022	30.2	TTAATCTCACTGATATCTGGCTCCCA	102	GRCm38_p5_RNAcentral#URS00003F8287:piRNA:Mus_musculus#sense#URS00003F8287:piRNA:Mus_musculus,3,28$GRCm38_p5_RNAcentral#URS0000477BC3:piRNA:Mus_musculus#sense#URS0000477BC3:piRNA:Mus_musculus,3,28$GRCm38_p5_RNAcentral#URS0000542C1D:piRNA:Mus_musculus#sense#URS0000542C1D:piRNA:Mus_musculus,3,28	URS00003F8287	URS0000477BC3	URS0000542C1D	_	_	_	_	_	_	_	_	_	_	_
R_17T_138625	ref|NC_005089.1|	26	16299	100	15	0	0	0	2	16	4641	4655	58	TAATCTCACTGATAT	TAATCTCACTGATAT	0.00022	30.2	TTAATCTCACTGATATCTGGCTCCCC	6	GRCm38_p5_RNAcentral#URS00003F8287:piRNA:Mus_musculus#sense#URS00003F8287:piRNA:Mus_musculus,3,28$GRCm38_p5_RNAcentral#URS0000477BC3:piRNA:Mus_musculus#sense#URS0000477BC3:piRNA:Mus_musculus,3,28$GRCm38_p5_RNAcentral#URS0000542C1D:piRNA:Mus_musculus#sense#URS0000542C1D:piRNA:Mus_musculus,3,28	URS00003F8287	URS0000477BC3	URS0000542C1D	_	_	_	_	_	_	_	_	_	_	_
R_17T_138639	ref|NC_005089.1|	19	16299	100	12	0	0	0	2	13	13460	13449	63	TATGTTTGTGTG	TATGTTTGTGTG	0.009	24.3	CTATGTTTGTGTGTTTGCT	11	GRCm38_p5_RNAcentral#URS0000042ABF:piRNA:Mus_musculus#antisense#URS0000042ABF:piRNA:Mus_musculus,9,27	URS0000042ABF	_	_	_	_	_	_	_	_	_	_	_	_	_
R_17T_138672	ref|NC_005089.1|	28	16299	100	15	0	0	0	13	27	12214	12200	54	CATCATCCAATTAGT	CATCATCCAATTAGT	0.000246	30.2	TGAAGCAGCCAGCATCATCCAATTAGTC	2	GRCm38_p5_RNAcentral#URS000024973A:piRNA:Mus_musculus#sense#URS000024973A:piRNA:Mus_musculus,1,28$GRCm38_p5_RNAcentral#URS000056CD79:piRNA:Mus_musculus#sense#URS000056CD79:piRNA:Mus_musculus,1,28$GRCm38_p5_RNAcentral#URS00000DE8FF:piRNA:Mus_musculus#sense#URS00000DE8FF:piRNA:Mus_musculus,1,28	URS000024973A	URS000056CD79	URS00000DE8FF	_	_	_	_	_	_	_	_	_	_	_
R_17T_138741	ref|NC_005089.1|	30	16299	100	13	0	0	0	14	26	7185	7197	43	CACAAGAAGTTGA	CACAAGAAGTTGA	0.004	26.3	TCATACCTGTGACCACAAGAAGTTGACAAG	3	GRCm38_p5_RNAcentral#URS00000CBC81:piRNA:Mus_musculus#sense#URS00000CBC81:piRNA:Mus_musculus,1,30$GRCm38_p5_RNAcentral#URS00003B38CD:piRNA:Mus_musculus#sense#URS00003B38CD:piRNA:Mus_musculus,1,30	URS00000CBC81	URS00003B38CD	_	_	_	_	_	_	_	_	_	_	_	_
R_17T_138819	ref|NC_005089.1|	29	16299	100	14	0	0	0	1	14	8941	8928	48	AGATCATGTGTTGG	AGATCATGTGTTGG	0.001	28.2	AGATCATGTGTTGGATAATATTCCGGATA	5	GRCm38_p5_RNAcentral#URS000002F3F8:piRNA:Mus_musculus#sense#URS000002F3F8:piRNA:Mus_musculus,1,29$GRCm38_p5_RNAcentral#URS00004482A3:piRNA:Mus_musculus#sense#URS00004482A3:piRNA:Mus_musculus,1,29$GRCm38_p5_RNAcentral#URS00003E5F62:piRNA:Mus_musculus#sense#URS00003E5F62:piRNA:Mus_musculus,2,30	URS000002F3F8	URS00004482A3	URS00003E5F62	_	_	_	_	_	_	_	_	_	_	_
R_17T_139151	ref|NC_005089.1|	28	16299	94.118	17	1	0	0	8	24	13955	13939	61	GTTGTCTAATGGTTTTA	GTTGTTTAATGGTTTTA	0.004	26.3	TAGGAATGTTGTCTAATGGTTTTAAGCA	14	GRCm38_p5_RNAcentral#URS000020917E:piRNA:Mus_musculus#sense#URS000020917E:piRNA:Mus_musculus,1,28$GRCm38_p5_RNAcentral#URS0000317143:piRNA:Mus_musculus#sense#URS0000317143:piRNA:Mus_musculus,1,28	URS000020917E	URS0000317143	_	_	_	_	_	_	_	_	_	_	_	_
R_17T_139155	ref|NC_005089.1|	29	16299	100	13	0	0	0	17	29	10462	10450	45	AGTATTGAGATGT	AGTATTGAGATGT	0.004	26.3	GCGTCATGCTGCTTTGAGTATTGAGATGT	13	GRCm38_p5_RNAcentral#URS00009B2637:lncRNA:Mus_musculus#sense#URS00009B2637:lncRNA:Mus_musculus,2789,2817$GRCm38_p5_RNAcentral#URS00004E5A74:piRNA:Mus_musculus#sense#URS00004E5A74:piRNA:Mus_musculus,2,30	URS00004E5A74	_	_	_	_	_	_	_	_	_	_	_	_	_
R_17T_139192	ref|NC_005089.1|	28	16299	100	15	0	0	0	8	22	1514	1500	54	CTTACTTTTTGATTT	CTTACTTTTTGATTT	0.000246	30.2	TGCTTGGCTTACTTTTTGATTTGTGTGA	139	GRCm38_p5_RNAcentral#URS00009BE7AA:lncRNA:Mus_musculus#sense#URS00009BE7AA:lncRNA:Mus_musculus,563,590$GRCm38_p5_RNAcentral#URS0000572E36:piRNA:Mus_musculus#sense#URS0000572E36:piRNA:Mus_musculus,1,28$GRCm38_p5_RNAcentral#URS00009BA9A1:lncRNA:Mus_musculus#sense#URS00009BA9A1:lncRNA:Mus_musculus,656,683$GRCm38_p5_RNAcentral#URS000044EB13:piRNA:Mus_musculus#sense#URS000044EB13:piRNA:Mus_musculus,1,…	URS0000572E36	URS000044EB13	_	_	_	_	_	_	_	_	_	_	_	_
R_17T_139236	ref|NC_005089.1|	31	16299	100	13	0	0	0	18	30	4877	4865	42	GTTTAGTTTTTGT	GTTTAGTTTTTGT	0.004	26.3	TGGGAAGCACCAATCTAGTTTAGTTTTTGTA	21	GRCm38_p5_RNAcentral#URS000044604C:piRNA:Mus_musculus#sense#URS000044604C:piRNA:Mus_musculus,1,31	URS000044604C	_	_	_	_	_	_	_	_	_	_	_	_	_
R_17T_13927	ref|NC_005089.1|	24	16299	100	14	0	0	0	1	14	13618	13605	58	GATGGTAGTAGCTG	GATGGTAGTAGCTG	0.000768	28.2	GATGGTAGTAGCTGAAGTTCCTTC	106	GRCm38_p5_RNAcentral#URS000057F344:piRNA:Mus_musculus#sense#URS000057F344:piRNA:Mus_musculus,2,25$GRCm38_p5_RNAcentral#URS0000613F2E:piRNA:Mus_musculus#sense#URS0000613F2E:piRNA:Mus_musculus,2,25$GRCm38_p5_RNAcentral#URS000013EBC7:piRNA:Mus_musculus#sense#URS000013EBC7:piRNA:Mus_musculus,2,25$GRCm38_p5_RNAcentral#URS00004599B4:piRNA:Mus_musculus#sense#URS00004599B4:piRNA:Mus_musculus,5,28$GRCm38_…	URS000057F344	URS0000613F2E	URS000013EBC7	URS00004599B4	URS00004D3E04	_	_	_	_	_	_	_	_	_
R_17T_139384	ref|NC_005089.1|	29	16299	100	13	0	0	0	6	18	590	578	45	TCCTTTGAGTTTT	TCCTTTGAGTTTT	0.004	26.3	TTGGTTCCTTTGAGTTTTTCAGTCCGTGA	2	GRCm38_p5_RNAcentral#URS00004C923C:piRNA:Mus_musculus#sense#URS00004C923C:piRNA:Mus_musculus,1,29	URS00004C923C	_	_	_	_	_	_	_	_	_	_	_	_	_
R_17T_139449	ref|NC_005089.1|	27	16299	100	13	0	0	0	13	25	15419	15431	48	CTTGAGTACATAA	CTTGAGTACATAA	0.004	26.3	TGTGGTTGTTTACTTGAGTACATAAGT	11	GRCm38_p5_RNAcentral#URS00003948D9:piRNA:Mus_musculus#sense#URS00003948D9:piRNA:Mus_musculus,1,27$GRCm38_p5_RNAcentral#URS00002417FB:piRNA:Mus_musculus#sense#URS00002417FB:piRNA:Mus_musculus,1,27	URS00003948D9	URS00002417FB	_	_	_	_	_	_	_	_	_	_	_	_
R_17T_139465	ref|NC_005089.1|	26	16299	94.118	17	1	0	0	7	23	13955	13939	65	GTTGTCTAATGGTTTTA	GTTGTTTAATGGTTTTA	0.003	26.3	AGGAATGTTGTCTAATGGTTTTAAGC	20	GRCm38_p5_RNAcentral#URS000020917E:piRNA:Mus_musculus#sense#URS000020917E:piRNA:Mus_musculus,2,27$GRCm38_p5_RNAcentral#URS000024A190:piRNA:Mus_musculus#sense#URS000024A190:piRNA:Mus_musculus,2,27$GRCm38_p5_RNAcentral#URS0000317143:piRNA:Mus_musculus#sense#URS0000317143:piRNA:Mus_musculus,2,27	URS000020917E	URS000024A190	URS0000317143	_	_	_	_	_	_	_	_	_	_	_
R_17T_139504	ref|NC_005089.1|	30	16299	94.444	18	1	0	0	13	30	575	592	60	CTTAAAGCTCAAAGGACT	CTTAAAACTCAAAGGACT	0.001	28.2	ACGAGATCGTCCCTTAAAGCTCAAAGGACT	33	GRCm38_p5_RNAcentral#URS00005F87A3:piRNA:Mus_musculus#sense#URS00005F87A3:piRNA:Mus_musculus,2,31	URS00005F87A3	_	_	_	_	_	_	_	_	_	_	_	_	_
R_17T_139532	ref|NC_005089.1|	26	16299	100	13	0	0	0	13	25	13705	13693	50	TTGGTTGATGTAT	TTGGTTGATGTAT	0.003	26.3	AGAATTTCTGTGTTGGTTGATGTATC	11	GRCm38_p5_RNAcentral#URS0000234723:piRNA:Mus_musculus#sense#URS0000234723:piRNA:Mus_musculus,3,28$GRCm38_p5_RNAcentral#URS000009F842:piRNA:Mus_musculus#sense#URS000009F842:piRNA:Mus_musculus,3,28$GRCm38_p5_RNAcentral#URS000016588C:piRNA:Mus_musculus#sense#URS000016588C:piRNA:Mus_musculus,3,28	URS0000234723	URS000009F842	URS000016588C	_	_	_	_	_	_	_	_	_	_	_
R_17T_1396	ref|NC_005089.1|	27	16299	100	13	0	0	0	15	27	4120	4108	48	AATTATTGAGGCT	AATTATTGAGGCT	0.004	26.3	TTAAACTGCACGGAAATTATTGAGGCT	42	GRCm38_p5_RNAcentral#URS00009C5DF3:lncRNA:Mus_musculus#sense#URS00009C5DF3:lncRNA:Mus_musculus,212,238$GRCm38_p5_RNAcentral#URS000048B50B:piRNA:Mus_musculus#sense#URS000048B50B:piRNA:Mus_musculus,1,27	URS000048B50B	_	_	_	_	_	_	_	_	_	_	_	_	_
R_17T_139679	ref|NC_005089.1|	30	16299	100	15	0	0	0	7	21	4641	4655	50	TAATCTCACTGATAT	TAATCTCACTGATAT	0.000272	30.2	TAATCTTAATCTCACTGATATCTGACTCCC	7	GRCm38_p5_RNAcentral#URS000040F1D6:piRNA:Mus_musculus#sense#URS000040F1D6:piRNA:Mus_musculus,1,30	URS000040F1D6	_	_	_	_	_	_	_	_	_	_	_	_	_
R_17T_139716	ref|NC_005089.1|	30	16299	100	15	0	0	0	1	15	13619	13605	50	TGATGGTAGTAGCTG	TGATGGTAGTAGCTG	0.000272	30.2	TGATGGTAGTAGCTGAAGTTCATTCGGACC	4	GRCm38_p5_RNAcentral#URS000057F344:piRNA:Mus_musculus#sense#URS000057F344:piRNA:Mus_musculus,1,30	URS000057F344	_	_	_	_	_	_	_	_	_	_	_	_	_
R_17T_139717	ref|NC_005089.1|	28	16299	100	13	0	0	0	14	26	9049	9037	46	TGAGCTCATGTAA	TGAGCTCATGTAA	0.004	26.3	CAAGGTATGATTTTGAGCTCATGTAAAT	11	GRCm38_p5_RNAcentral#URS00004D0ECE:piRNA:Mus_musculus#sense#URS00004D0ECE:piRNA:Mus_musculus,3,30	URS00004D0ECE	_	_	_	_	_	_	_	_	_	_	_	_	_
R_17T_139791	ref|NC_005089.1|	29	16299	100	16	0	0	0	2	17	1278	1263	55	AAAAGGTACAAGGTTT	AAAAGGTACAAGGTTT	6.56e-05	32.2	GAAAAGGTACAAGGTTTTGCCAGAGCTGT	6	GRCm38_p5_RNAcentral#URS00003B381C:piRNA:Mus_musculus#sense#URS00003B381C:piRNA:Mus_musculus,2,30	URS00003B381C	_	_	_	_	_	_	_	_	_	_	_	_	_
R_17T_139831	ref|NC_005089.1|	20	16299	100	12	0	0	0	8	19	14895	14906	60	GGAGACCCAGAC	GGAGACCCAGAC	0.01	24.3	GCTTGTCGGAGACCCAGACC	11	GRCm38_p5_RNAcentral#URS00005D9244:piRNA:Mus_musculus#antisense#URS00005D9244:piRNA:Mus_musculus,6,25$GRCm38_p5_RNAcentral#URS00009B9BCE:lncRNA:Mus_musculus#antisense#URS00009B9BCE:lncRNA:Mus_musculus,515,534	URS00005D9244	_	_	_	_	_	_	_	_	_	_	_	_	_
R_17T_139948	ref|NC_005089.1|	30	16299	94.118	17	1	0	0	6	22	1608	1592	57	GCCTACAAAGGTTAAAA	GCCTACAATGGTTAAAA	0.004	26.3	TGGAAGCCTACAAAGGTTAAAATGTGGTAT	10	GRCm38_p5_RNAcentral#URS00000FF78D:piRNA:Mus_musculus#sense#URS00000FF78D:piRNA:Mus_musculus,1,30$GRCm38_p5_RNAcentral#URS000058328C:piRNA:Mus_musculus#sense#URS000058328C:piRNA:Mus_musculus,1,30$GRCm38_p5_RNAcentral#URS00004C9975:piRNA:Mus_musculus#sense#URS00004C9975:piRNA:Mus_musculus,1,30$GRCm38_p5_RNAcentral#URS00003BCEDA:piRNA:Mus_musculus#sense#URS00003BCEDA:piRNA:Mus_musculus,1,30$GRCm38_…	URS00000FF78D	URS000058328C	URS00004C9975	URS00003BCEDA	URS000029B2AB	_	_	_	_	_	_	_	_	_
R_17T_139978	ref|NC_005089.1|	29	16299	100	13	0	0	0	1	13	11132	11120	45	TGTGAGGCCATGT	TGTGAGGCCATGT	0.004	26.3	TGTGAGGCCATGTTGAATAATTTTAGTAG	17	GRCm38_p5_RNAcentral#URS000037D69B:piRNA:Mus_musculus#sense#URS000037D69B:piRNA:Mus_musculus,1,29	URS000037D69B	_	_	_	_	_	_	_	_	_	_	_	_	_
R_17T_140097	ref|NC_005089.1|	25	16299	100	13	0	0	0	4	16	7185	7197	52	CACAAGAAGTTGA	CACAAGAAGTTGA	0.003	26.3	GACCACAAGAAGTTGACAAGGGCTG	11	GRCm38_p5_RNAcentral#URS00002F3B05:piRNA:Mus_musculus#sense#URS00002F3B05:piRNA:Mus_musculus,4,28$GRCm38_p5_RNAcentral#URS000047A4C4:piRNA:Mus_musculus#sense#URS000047A4C4:piRNA:Mus_musculus,2,26$GRCm38_p5_RNAcentral#URS0000352E14:piRNA:Mus_musculus#sense#URS0000352E14:piRNA:Mus_musculus,2,26$GRCm38_p5_RNAcentral#URS00000FDBF3:piRNA:Mus_musculus#sense#URS00000FDBF3:piRNA:Mus_musculus,2,26	URS00002F3B05	URS000047A4C4	URS0000352E14	URS00000FDBF3	_	_	_	_	_	_	_	_	_	_
R_17T_140102	ref|NC_005089.1|	29	16299	100	14	0	0	0	7	20	15607	15620	48	TCTGTGTTATCTGA	TCTGTGTTATCTGA	0.001	28.2	TGCATTTCTGTGTTATCTGATTTATTCTC	2	GRCm38_p5_RNAcentral#URS000023B84E:piRNA:Mus_musculus#sense#URS000023B84E:piRNA:Mus_musculus,1,29	URS000023B84E	_	_	_	_	_	_	_	_	_	_	_	_	_
R_17T_140117	ref|NC_005089.1|	28	16299	100	13	0	0	0	6	18	2524	2536	46	GCAATCCAGGTCG	GCAATCCAGGTCG	0.004	26.3	AGAAGGCAATCCAGGTCGATGCAGAATT	5	GRCm38_p5_RNAcentral#URS000021225D:piRNA:Mus_musculus#sense#URS000021225D:piRNA:Mus_musculus,4,31$GRCm38_p5_RNAcentral#URS0000620A08:piRNA:Mus_musculus#sense#URS0000620A08:piRNA:Mus_musculus,4,31	URS000021225D	URS0000620A08	_	_	_	_	_	_	_	_	_	_	_	_
R_17T_140169	ref|NC_005089.1|	31	16299	100	13	0	0	0	7	19	1134	1146	55	ATTATATAAATCA	ATTATATAAATCA	0.004	26.3	TATTAAATTATATAAATCAGTACTGTGCCTT	16	GRCm38_p5_RNAcentral#URS000030BC40:piRNA:Mus_musculus#sense#URS000030BC40:piRNA:Mus_musculus,1,31	URS000030BC40	_	_	_	_	_	_	_	_	_	_	_	_	_
R_17T_140169	ref|NC_005089.1|	31	16299	100	13	0	0	0	3	15	2174	2186	55	TTAAATTATATAA	TTAAATTATATAA	0.004	26.3	TATTAAATTATATAAATCAGTACTGTGCCTT	16	GRCm38_p5_RNAcentral#URS000030BC40:piRNA:Mus_musculus#sense#URS000030BC40:piRNA:Mus_musculus,1,31	URS000030BC40	_	_	_	_	_	_	_	_	_	_	_	_	_
R_17T_140180	ref|NC_005089.1|	25	16299	100	14	0	0	0	12	25	10072	10059	56	AAACTAAGATGGTG	AAACTAAGATGGTG	0.000819	28.2	AGAATGTAGAGAAACTAAGATGGTG	14	GRCm38_p5_RNAcentral#URS000050C2B4:piRNA:Mus_musculus#sense#URS000050C2B4:piRNA:Mus_musculus,2,26$GRCm38_p5_RNAcentral#URS0000613958:piRNA:Mus_musculus#sense#URS0000613958:piRNA:Mus_musculus,2,26$GRCm38_p5_RNAcentral#URS0000373FFE:piRNA:Mus_musculus#sense#URS0000373FFE:piRNA:Mus_musculus,3,27	URS000050C2B4	URS0000613958	URS0000373FFE	_	_	_	_	_	_	_	_	_	_	_
R_17T_140223	ref|NC_005089.1|	27	16299	100	13	0	0	0	7	19	15266	15278	48	CAAAATACTAAAA	CAAAATACTAAAA	0.004	26.3	TAATGTCAAAATACTAAAACTGGGGAA	31	GRCm38_p5_RNAcentral#URS000026A3CA:piRNA:Mus_musculus#sense#URS000026A3CA:piRNA:Mus_musculus,1,27	URS000026A3CA	_	_	_	_	_	_	_	_	_	_	_	_	_
R_17T_140225	ref|NC_005089.1|	27	16299	100	13	0	0	0	7	19	15266	15278	48	CAAAATACTAAAA	CAAAATACTAAAA	0.004	26.3	TAATGTCAAAATACTAAAACTGGGGAT	15	GRCm38_p5_RNAcentral#URS000026A3CA:piRNA:Mus_musculus#sense#URS000026A3CA:piRNA:Mus_musculus,1,27	URS000026A3CA	_	_	_	_	_	_	_	_	_	_	_	_	_
R_17T_140295	ref|NC_005089.1|	27	16299	100	13	0	0	0	2	14	15793	15781	48	CAGATGTCTGATA	CAGATGTCTGATA	0.004	26.3	ACAGATGTCTGATATTTGGTGTGCTTC	30	GRCm38_p5_RNAcentral#URS0000255E5B:piRNA:Mus_musculus#sense#URS0000255E5B:piRNA:Mus_musculus,3,29$GRCm38_p5_RNAcentral#URS00009C3D3A:lncRNA:Mus_musculus#sense#URS00009C3D3A:lncRNA:Mus_musculus,3960,3986$GRCm38_p5_RNAcentral#URS00000EC1C6:piRNA:Mus_musculus#sense#URS00000EC1C6:piRNA:Mus_musculus,3,29$GRCm38_p5_RNAcentral#URS00009C5E3B:lncRNA:Mus_musculus#sense#URS00009C5E3B:lncRNA:Mus_musculus,389…	URS0000255E5B	URS00000EC1C6	URS0000456B7C	URS0000087174	_	_	_	_	_	_	_	_	_	_
R_17T_140350	ref|NC_005089.1|	19	16299	100	12	0	0	0	7	18	15794	15805	63	GTTCTTACTTCA	GTTCTTACTTCA	0.009	24.3	TAGCCTGTTCTTACTTCAA	10	GRCm38_p5_RNAcentral#URS000023407E:piRNA:Mus_musculus#sense#URS000023407E:piRNA:Mus_musculus,4,22$GRCm38_p5_RNAcentral#URS00005AEE88:piRNA:Mus_musculus#sense#URS00005AEE88:piRNA:Mus_musculus,1,19$GRCm38_p5_RNAcentral#URS0000076DAE:piRNA:Mus_musculus#sense#URS0000076DAE:piRNA:Mus_musculus,1,19$GRCm38_p5_RNAcentral#URS00003A671E:piRNA:Mus_musculus#sense#URS00003A671E:piRNA:Mus_musculus,1,19	URS000023407E	URS00005AEE88	URS0000076DAE	URS00003A671E	_	_	_	_	_	_	_	_	_	_
R_17T_140378	ref|NC_005089.1|	29	16299	100	14	0	0	0	15	28	8064	8051	48	TTGGAAAGAATGGA	TTGGAAAGAATGGA	0.001	28.2	TAACAGAGGGACACTTGGAAAGAATGGAA	2	GRCm38_p5_RNAcentral#URS00003A2A0E:piRNA:Mus_musculus#sense#URS00003A2A0E:piRNA:Mus_musculus,1,29	URS00003A2A0E	_	_	_	_	_	_	_	_	_	_	_	_	_
R_17T_140383	ref|NC_005089.1|	30	16299	100	13	0	0	0	12	24	3561	3573	43	CTATGGATCCGAG	CTATGGATCCGAG	0.004	26.3	TGAGCTTCACTCTATGGATCCGAGGGTATT	10	GRCm38_p5_RNAcentral#URS0000124C33:piRNA:Mus_musculus#sense#URS0000124C33:piRNA:Mus_musculus,1,30	URS0000124C33	_	_	_	_	_	_	_	_	_	_	_	_	_
R_17T_140398	ref|NC_005089.1|	29	16299	94.118	17	1	0	0	13	29	14316	14300	59	CTGAGGTGTAGTGTATG	CTGATGTGTAGTGTATG	0.004	26.3	TCAAAGTTCAGCCTGAGGTGTAGTGTATG	119	GRCm38_p5_RNAcentral#URS000047D569:piRNA:Mus_musculus#sense#URS000047D569:piRNA:Mus_musculus,1,29	URS000047D569	_	_	_	_	_	_	_	_	_	_	_	_	_
R_17T_140487	ref|NC_005089.1|	30	16299	100	13	0	0	0	12	24	3561	3573	43	CTATGGATCCGAG	CTATGGATCCGAG	0.004	26.3	TGAGCTTCACTCTATGGATCCGAGGGTCTC	69	GRCm38_p5_RNAcentral#URS0000124C33:piRNA:Mus_musculus#sense#URS0000124C33:piRNA:Mus_musculus,1,30	URS0000124C33	_	_	_	_	_	_	_	_	_	_	_	_	_
R_17T_140489	ref|NC_005089.1|	30	16299	100	13	0	0	0	12	24	3561	3573	43	CTATGGATCCGAG	CTATGGATCCGAG	0.004	26.3	TGAGCTTCACTCTATGGATCCGAGGGTCTT	4	GRCm38_p5_RNAcentral#URS0000124C33:piRNA:Mus_musculus#sense#URS0000124C33:piRNA:Mus_musculus,1,30	URS0000124C33	_	_	_	_	_	_	_	_	_	_	_	_	_
R_17T_140557	ref|NC_005089.1|	30	16299	100	14	0	0	0	10	23	10097	10084	47	CCTACAGCTGCTTC	CCTACAGCTGCTTC	0.001	28.2	ATCAAATGACCTACAGCTGCTTCTTTGCCA	4	GRCm38_p5_RNAcentral#URS000045F3AB:piRNA:Mus_musculus#sense#URS000045F3AB:piRNA:Mus_musculus,1,30	URS000045F3AB	_	_	_	_	_	_	_	_	_	_	_	_	_
R_17T_140835	ref|NC_005089.1|	26	16299	100	13	0	0	0	12	24	2563	2575	50	AGTACGAAAGGAC	AGTACGAAAGGAC	0.003	26.3	TAGCAAAGCTGAGTACGAAAGGACTG	25	GRCm38_p5_RNAcentral#URS00009B953C:lncRNA:Mus_musculus#sense#URS00009B953C:lncRNA:Mus_musculus,2704,2729$GRCm38_p5_RNAcentral#URS0000091373:piRNA:Mus_musculus#sense#URS0000091373:piRNA:Mus_musculus,1,26$GRCm38_p5_RNAcentral#URS00009BCD71:lncRNA:Mus_musculus#sense#URS00009BCD71:lncRNA:Mus_musculus,1067,1092	URS0000091373	_	_	_	_	_	_	_	_	_	_	_	_	_
R_17T_140894	ref|NC_005089.1|	30	16299	100	13	0	0	0	1	13	6602	6590	43	GAATGTTATGTTT	GAATGTTATGTTT	0.004	26.3	GAATGTTATGTTTCTGAGCCCTACCTACCC	5	GRCm38_p5_RNAcentral#URS000011A884:piRNA:Mus_musculus#sense#URS000011A884:piRNA:Mus_musculus,2,31	URS000011A884	_	_	_	_	_	_	_	_	_	_	_	_	_
R_17T_140919	ref|NC_005089.1|	24	16299	100	13	0	0	0	4	16	14791	14779	54	TCTGCATCTGAGT	TCTGCATCTGAGT	0.003	26.3	GTTTCTGCATCTGAGTCTGGCTGC	7	GRCm38_p5_RNAcentral#URS000049281B:piRNA:Mus_musculus#sense#URS000049281B:piRNA:Mus_musculus,7,30	URS000049281B	_	_	_	_	_	_	_	_	_	_	_	_	_
R_17T_141038	ref|NC_005089.1|	26	16299	100	15	0	0	0	3	17	4641	4655	58	TAATCTCACTGATAT	TAATCTCACTGATAT	0.00022	30.2	CTTAATCTCACTGATATCTGGCTCCC	30	GRCm38_p5_RNAcentral#URS00003F8287:piRNA:Mus_musculus#sense#URS00003F8287:piRNA:Mus_musculus,2,27$GRCm38_p5_RNAcentral#URS0000477BC3:piRNA:Mus_musculus#sense#URS0000477BC3:piRNA:Mus_musculus,2,27$GRCm38_p5_RNAcentral#URS000040F1D6:piRNA:Mus_musculus#sense#URS000040F1D6:piRNA:Mus_musculus,5,30$GRCm38_p5_RNAcentral#URS0000542C1D:piRNA:Mus_musculus#sense#URS0000542C1D:piRNA:Mus_musculus,2,27	URS00003F8287	URS0000477BC3	URS000040F1D6	URS0000542C1D	_	_	_	_	_	_	_	_	_	_
R_17T_14130	ref|NC_005089.1|	20	16299	100	12	0	0	0	3	14	7704	7715	60	ATGAAGCTAAGA	ATGAAGCTAAGA	0.01	24.3	CCATGAAGCTAAGATCCCTT	4	GRCm38_p5_RNAcentral#URS0000414081:piRNA:Mus_musculus#antisense#URS0000414081:piRNA:Mus_musculus,4,23	URS0000414081	_	_	_	_	_	_	_	_	_	_	_	_	_
R_17T_141343	ref|NC_005089.1|	30	16299	100	14	0	0	0	8	21	4642	4655	47	AATCTCACTGATAT	AATCTCACTGATAT	0.001	28.2	TAATCTAAATCTCACTGATATCTGGCTCCC	12	GRCm38_p5_RNAcentral#URS000040F1D6:piRNA:Mus_musculus#sense#URS000040F1D6:piRNA:Mus_musculus,1,30	URS000040F1D6	_	_	_	_	_	_	_	_	_	_	_	_	_
R_17T_141360	ref|NC_005089.1|	26	16299	94.118	17	1	0	0	9	25	8420	8404	65	GTAATGTTGGCTGTAAG	GTAATGTTAGCTGTAAG	0.003	26.3	TATTTAGTGTAATGTTGGCTGTAAGT	80	GRCm38_p5_RNAcentral#URS00000869F0:piRNA:Mus_musculus#sense#URS00000869F0:piRNA:Mus_musculus,5,30$GRCm38_p5_RNAcentral#URS000028E2A8:piRNA:Mus_musculus#sense#URS000028E2A8:piRNA:Mus_musculus,1,26	URS00000869F0	URS000028E2A8	_	_	_	_	_	_	_	_	_	_	_	_
R_17T_141482	ref|NC_005089.1|	30	16299	94.118	17	1	0	0	14	30	575	591	57	CTTAAAGCTCAAAGGAC	CTTAAAACTCAAAGGAC	0.004	26.3	AACGAGATCGTCCCTTAAAGCTCAAAGGAC	5	GRCm38_p5_RNAcentral#URS00004F2603:piRNA:Mus_musculus#sense#URS00004F2603:piRNA:Mus_musculus,1,30$GRCm38_p5_RNAcentral#URS00005F87A3:piRNA:Mus_musculus#sense#URS00005F87A3:piRNA:Mus_musculus,1,30	URS00004F2603	URS00005F87A3	_	_	_	_	_	_	_	_	_	_	_	_
R_17T_141531	ref|NC_005089.1|	28	16299	100	13	0	0	0	3	15	13580	13568	46	TTATTATTATCGA	TTATTATTATCGA	0.004	26.3	TGTTATTATTATCGAATCTGGGCATGGG	2	GRCm38_p5_RNAcentral#URS00001788F5:piRNA:Mus_musculus#sense#URS00001788F5:piRNA:Mus_musculus,2,29$GRCm38_p5_RNAcentral#URS00003FEF9C:piRNA:Mus_musculus#sense#URS00003FEF9C:piRNA:Mus_musculus,1,28	URS00001788F5	URS00003FEF9C	_	_	_	_	_	_	_	_	_	_	_	_
R_17T_141532	ref|NC_005089.1|	28	16299	100	13	0	0	0	3	15	13580	13568	46	TTATTATTATCGA	TTATTATTATCGA	0.004	26.3	TGTTATTATTATCGAATCTGGGCATGGT	101	GRCm38_p5_RNAcentral#URS00001788F5:piRNA:Mus_musculus#sense#URS00001788F5:piRNA:Mus_musculus,2,29$GRCm38_p5_RNAcentral#URS00003FEF9C:piRNA:Mus_musculus#sense#URS00003FEF9C:piRNA:Mus_musculus,1,28	URS00001788F5	URS00003FEF9C	_	_	_	_	_	_	_	_	_	_	_	_
R_17T_141551	ref|NC_005089.1|	29	16299	100	14	0	0	0	1	14	13618	13605	48	GATGGTAGTAGCTG	GATGGTAGTAGCTG	0.001	28.2	GATGGTAGTAGCTGAAGTTCCTTCGGACC	489	GRCm38_p5_RNAcentral#URS000057F344:piRNA:Mus_musculus#sense#URS000057F344:piRNA:Mus_musculus,2,30	URS000057F344	_	_	_	_	_	_	_	_	_	_	_	_	_
R_17T_141554	ref|NC_005089.1|	29	16299	100	14	0	0	0	1	14	13618	13605	48	GATGGTAGTAGCTG	GATGGTAGTAGCTG	0.001	28.2	GATGGTAGTAGCTGAAGTTCCTTCGGACT	65	GRCm38_p5_RNAcentral#URS000057F344:piRNA:Mus_musculus#sense#URS000057F344:piRNA:Mus_musculus,2,30	URS000057F344	_	_	_	_	_	_	_	_	_	_	_	_	_
R_17T_141647	ref|NC_005089.1|	30	16299	100	13	0	0	0	8	20	11801	11813	43	AATTTCAATATCA	AATTTCAATATCA	0.004	26.3	GATCGTCAATTTCAATATCAGAGCCATGGG	2	GRCm38_p5_RNAcentral#URS000038347E:piRNA:Mus_musculus#sense#URS000038347E:piRNA:Mus_musculus,1,30$GRCm38_p5_RNAcentral#URS00004EBE39:piRNA:Mus_musculus#sense#URS00004EBE39:piRNA:Mus_musculus,1,30$GRCm38_p5_RNAcentral#URS00000249F1:piRNA:Mus_musculus#sense#URS00000249F1:piRNA:Mus_musculus,1,30	URS000038347E	URS00004EBE39	URS00000249F1	_	_	_	_	_	_	_	_	_	_	_
R_17T_141656	ref|NC_005089.1|	29	16299	100	14	0	0	0	1	14	13618	13605	48	GATGGTAGTAGCTG	GATGGTAGTAGCTG	0.001	28.2	GATGGTAGTAGCTGAAGTTCCTTCGGCCC	2	GRCm38_p5_RNAcentral#URS000057F344:piRNA:Mus_musculus#sense#URS000057F344:piRNA:Mus_musculus,2,30	URS000057F344	_	_	_	_	_	_	_	_	_	_	_	_	_
R_17T_14170	ref|NC_005089.1|	30	16299	94.118	17	1	0	0	2	18	14140	14124	57	TGTTTCTGTAGATGAAT	TGTTTCTGTAGTTGAAT	0.004	26.3	TTGTTTCTGTAGATGAATCAGCTGATGTTC	240	GRCm38_p5_RNAcentral#URS000002516E:piRNA:Mus_musculus#sense#URS000002516E:piRNA:Mus_musculus,1,30	URS000002516E	_	_	_	_	_	_	_	_	_	_	_	_	_
R_17T_14172	ref|NC_005089.1|	30	16299	94.118	17	1	0	0	2	18	14140	14124	57	TGTTTCTGTAGATGAAT	TGTTTCTGTAGTTGAAT	0.004	26.3	TTGTTTCTGTAGATGAATCAGCTGATGTTT	58	GRCm38_p5_RNAcentral#URS000002516E:piRNA:Mus_musculus#sense#URS000002516E:piRNA:Mus_musculus,1,30	URS000002516E	_	_	_	_	_	_	_	_	_	_	_	_	_
R_17T_141871	ref|NC_005089.1|	29	16299	100	14	0	0	0	1	14	13618	13605	48	GATGGTAGTAGCTG	GATGGTAGTAGCTG	0.001	28.2	GATGGTAGTAGCTGAAGTTCCTTCGGGCC	3	GRCm38_p5_RNAcentral#URS000057F344:piRNA:Mus_musculus#sense#URS000057F344:piRNA:Mus_musculus,2,30	URS000057F344	_	_	_	_	_	_	_	_	_	_	_	_	_
R_17T_142531	ref|NC_005089.1|	26	16299	100	14	0	0	0	7	20	11394	11381	54	TGTATATTGAGTAT	TGTATATTGAGTAT	0.00087	28.2	TGGAGTTGTATATTGAGTATGTAGAA	13	GRCm38_p5_RNAcentral#URS0000257BFB:piRNA:Mus_musculus#sense#URS0000257BFB:piRNA:Mus_musculus,1,26$GRCm38_p5_RNAcentral#URS00004748E4:piRNA:Mus_musculus#sense#URS00004748E4:piRNA:Mus_musculus,4,29$GRCm38_p5_RNAcentral#URS0000564372:piRNA:Mus_musculus#sense#URS0000564372:piRNA:Mus_musculus,1,26$GRCm38_p5_RNAcentral#URS00009B8CA0:lncRNA:Mus_musculus#sense#URS00009B8CA0:lncRNA:Mus_musculus,2429,2454$…	URS0000257BFB	URS00004748E4	URS0000564372	URS0000525457	_	_	_	_	_	_	_	_	_	_
R_17T_142602	ref|NC_005089.1|	30	16299	100	14	0	0	0	15	28	14664	14651	47	TGGCTTTGTCTACT	TGGCTTTGTCTACT	0.001	28.2	TGAATAATAGCTCCTGGCTTTGTCTACTCT	15	GRCm38_p5_RNAcentral#URS0000265560:piRNA:Mus_musculus#sense#URS0000265560:piRNA:Mus_musculus,1,30	URS0000265560	_	_	_	_	_	_	_	_	_	_	_	_	_
R_17T_142640	ref|NC_005089.1|	26	16299	100	14	0	0	0	6	19	12416	12403	54	TGCTGATTTTCCTG	TGCTGATTTTCCTG	0.00087	28.2	TAATATGCTGATTTTCCTGACTTGTA	76	GRCm38_p5_RNAcentral#URS000012B454:piRNA:Mus_musculus#sense#URS000012B454:piRNA:Mus_musculus,1,26$GRCm38_p5_RNAcentral#URS00001BE6B3:piRNA:Mus_musculus#sense#URS00001BE6B3:piRNA:Mus_musculus,1,26	URS000012B454	URS00001BE6B3	_	_	_	_	_	_	_	_	_	_	_	_
R_17T_142685	ref|NC_005089.1|	30	16299	100	15	0	0	0	7	21	4641	4655	50	TAATCTCACTGATAT	TAATCTCACTGATAT	0.000272	30.2	TAATCTTAATCTCACTGATATCTGGATCCC	3	GRCm38_p5_RNAcentral#URS000040F1D6:piRNA:Mus_musculus#sense#URS000040F1D6:piRNA:Mus_musculus,1,30	URS000040F1D6	_	_	_	_	_	_	_	_	_	_	_	_	_
R_17T_142737	ref|NC_005089.1|	29	16299	100	13	0	0	0	16	28	13723	13711	45	TCTTGATGGTTTG	TCTTGATGGTTTG	0.004	26.3	ATCTAGTAGACTGGCTCTTGATGGTTTGT	3	GRCm38_p5_RNAcentral#URS00003B19DF:piRNA:Mus_musculus#sense#URS00003B19DF:piRNA:Mus_musculus,1,29$GRCm38_p5_RNAcentral#URS00009AE7A3:lncRNA:Mus_musculus#sense#URS00009AE7A3:lncRNA:Mus_musculus,4216,4244$GRCm38_p5_RNAcentral#URS000075DE60:lncRNA:Mus_musculus#sense#URS000075DE60:lncRNA:Mus_musculus,4216,4244	URS00003B19DF	_	_	_	_	_	_	_	_	_	_	_	_	_
R_17T_142821	ref|NC_005089.1|	28	16299	100	13	0	0	0	14	26	4120	4108	46	AATTATTGAGGCT	AATTATTGAGGCT	0.004	26.3	TAAACTGCACGGAAATTATTGAGGCTAC	3	GRCm38_p5_RNAcentral#URS00009C5DF3:lncRNA:Mus_musculus#sense#URS00009C5DF3:lncRNA:Mus_musculus,213,240$GRCm38_p5_RNAcentral#URS00001B4016:piRNA:Mus_musculus#sense#URS00001B4016:piRNA:Mus_musculus,1,28$GRCm38_p5_RNAcentral#URS000046CD9D:piRNA:Mus_musculus#sense#URS000046CD9D:piRNA:Mus_musculus,1,28	URS00001B4016	URS000046CD9D	_	_	_	_	_	_	_	_	_	_	_	_
R_17T_142824	ref|NC_005089.1|	28	16299	100	13	0	0	0	14	26	4120	4108	46	AATTATTGAGGCT	AATTATTGAGGCT	0.004	26.3	TAAACTGCACGGAAATTATTGAGGCTCA	33	GRCm38_p5_RNAcentral#URS00009C5DF3:lncRNA:Mus_musculus#sense#URS00009C5DF3:lncRNA:Mus_musculus,213,240$GRCm38_p5_RNAcentral#URS00001B4016:piRNA:Mus_musculus#sense#URS00001B4016:piRNA:Mus_musculus,1,28$GRCm38_p5_RNAcentral#URS000046CD9D:piRNA:Mus_musculus#sense#URS000046CD9D:piRNA:Mus_musculus,1,28	URS00001B4016	URS000046CD9D	_	_	_	_	_	_	_	_	_	_	_	_
R_17T_142825	ref|NC_005089.1|	28	16299	100	13	0	0	0	14	26	4120	4108	46	AATTATTGAGGCT	AATTATTGAGGCT	0.004	26.3	TAAACTGCACGGAAATTATTGAGGCTCC	474	GRCm38_p5_RNAcentral#URS00009C5DF3:lncRNA:Mus_musculus#sense#URS00009C5DF3:lncRNA:Mus_musculus,213,240$GRCm38_p5_RNAcentral#URS00001B4016:piRNA:Mus_musculus#sense#URS00001B4016:piRNA:Mus_musculus,1,28$GRCm38_p5_RNAcentral#URS000046CD9D:piRNA:Mus_musculus#sense#URS000046CD9D:piRNA:Mus_musculus,1,28	URS00001B4016	URS000046CD9D	_	_	_	_	_	_	_	_	_	_	_	_
R_17T_142827	ref|NC_005089.1|	28	16299	100	13	0	0	0	14	26	4120	4108	46	AATTATTGAGGCT	AATTATTGAGGCT	0.004	26.3	TAAACTGCACGGAAATTATTGAGGCTCT	25	GRCm38_p5_RNAcentral#URS00009C5DF3:lncRNA:Mus_musculus#sense#URS00009C5DF3:lncRNA:Mus_musculus,213,240$GRCm38_p5_RNAcentral#URS00001B4016:piRNA:Mus_musculus#sense#URS00001B4016:piRNA:Mus_musculus,1,28$GRCm38_p5_RNAcentral#URS000046CD9D:piRNA:Mus_musculus#sense#URS000046CD9D:piRNA:Mus_musculus,1,28	URS00001B4016	URS000046CD9D	_	_	_	_	_	_	_	_	_	_	_	_
R_17T_142840	ref|NC_005089.1|	28	16299	100	13	0	0	0	14	26	4120	4108	46	AATTATTGAGGCT	AATTATTGAGGCT	0.004	26.3	TAAACTGCACGGAAATTATTGAGGCTTT	3	GRCm38_p5_RNAcentral#URS00009C5DF3:lncRNA:Mus_musculus#sense#URS00009C5DF3:lncRNA:Mus_musculus,213,240$GRCm38_p5_RNAcentral#URS00001B4016:piRNA:Mus_musculus#sense#URS00001B4016:piRNA:Mus_musculus,1,28$GRCm38_p5_RNAcentral#URS000046CD9D:piRNA:Mus_musculus#sense#URS000046CD9D:piRNA:Mus_musculus,1,28	URS00001B4016	URS000046CD9D	_	_	_	_	_	_	_	_	_	_	_	_
R_17T_143217	ref|NC_005089.1|	30	16299	100	15	0	0	0	4	18	4641	4655	50	TAATCTCACTGATAT	TAATCTCACTGATAT	0.000272	30.2	TCTTAATCTCACTGATATCTGGCTCCCAGA	241	GRCm38_p5_RNAcentral#URS0000477BC3:piRNA:Mus_musculus#sense#URS0000477BC3:piRNA:Mus_musculus,1,30	URS0000477BC3	_	_	_	_	_	_	_	_	_	_	_	_	_
R_17T_143219	ref|NC_005089.1|	30	16299	100	15	0	0	0	4	18	4641	4655	50	TAATCTCACTGATAT	TAATCTCACTGATAT	0.000272	30.2	TCTTAATCTCACTGATATCTGGCTCCCAGT	488	GRCm38_p5_RNAcentral#URS0000477BC3:piRNA:Mus_musculus#sense#URS0000477BC3:piRNA:Mus_musculus,1,30	URS0000477BC3	_	_	_	_	_	_	_	_	_	_	_	_	_
R_17T_143235	ref|NC_005089.1|	30	16299	100	15	0	0	0	4	18	4641	4655	50	TAATCTCACTGATAT	TAATCTCACTGATAT	0.000272	30.2	TCTTAATCTCACTGATATCTGGCTCCCATT	11	GRCm38_p5_RNAcentral#URS0000477BC3:piRNA:Mus_musculus#sense#URS0000477BC3:piRNA:Mus_musculus,1,30	URS0000477BC3	_	_	_	_	_	_	_	_	_	_	_	_	_
R_17T_14333	ref|NC_005089.1|	26	16299	100	13	0	0	0	1	13	6675	6687	50	TGAAACACTGTCT	TGAAACACTGTCT	0.003	26.3	TGAAACACTGTCTGGGAGCGTCTTGT	2	GRCm38_p5_RNAcentral#URS0000609A71:piRNA:Mus_musculus#sense#URS0000609A71:piRNA:Mus_musculus,1,26$GRCm38_p5_RNAcentral#URS0000471BC7:piRNA:Mus_musculus#sense#URS0000471BC7:piRNA:Mus_musculus,1,26	URS0000609A71	URS0000471BC7	_	_	_	_	_	_	_	_	_	_	_	_
R_17T_143379	ref|NC_005089.1|	30	16299	100	13	0	0	0	8	20	2524	2536	43	GCAATCCAGGTCG	GCAATCCAGGTCG	0.004	26.3	AGAGAAGGCAATCCAGGTCGATGCAGAATT	12	GRCm38_p5_RNAcentral#URS0000620A08:piRNA:Mus_musculus#sense#URS0000620A08:piRNA:Mus_musculus,2,31	URS0000620A08	_	_	_	_	_	_	_	_	_	_	_	_	_
R_17T_14339	ref|NC_005089.1|	27	16299	95	20	1	0	0	3	22	2587	2568	74	TCTATTTCTCTTGGCCTTTC	TCTATTTCTCTTGTCCTTTC	5.9e-05	32.2	TGTCTATTTCTCTTGGCCTTTCCTACG	14	GRCm38_p5_RNAcentral#URS00005383A4:piRNA:Mus_musculus#sense#URS00005383A4:piRNA:Mus_musculus,1,27	URS00005383A4	_	_	_	_	_	_	_	_	_	_	_	_	_
R_17T_143397	ref|NC_005089.1|	30	16299	100	14	0	0	0	9	22	12331	12318	47	TCTCATGAGTTTAT	TCTCATGAGTTTAT	0.001	28.2	TGCATGTGTCTCATGAGTTTATTAAGAGGA	78	GRCm38_p5_RNAcentral#URS000048A6B6:piRNA:Mus_musculus#sense#URS000048A6B6:piRNA:Mus_musculus,1,30	URS000048A6B6	_	_	_	_	_	_	_	_	_	_	_	_	_
R_17T_143398	ref|NC_005089.1|	30	16299	100	14	0	0	0	9	22	12331	12318	47	TCTCATGAGTTTAT	TCTCATGAGTTTAT	0.001	28.2	TGCATGTGTCTCATGAGTTTATTAAGAGGT	23	GRCm38_p5_RNAcentral#URS000048A6B6:piRNA:Mus_musculus#sense#URS000048A6B6:piRNA:Mus_musculus,1,30	URS000048A6B6	_	_	_	_	_	_	_	_	_	_	_	_	_
R_17T_143470	ref|NC_005089.1|	31	16299	94.118	17	1	0	0	12	28	2103	2087	55	AAGATAAGTGACAGTTG	AAGATAAGAGACAGTTG	0.004	26.3	TCCATAGAATTAAGATAAGTGACAGTTGTGT	30	GRCm38_p5_RNAcentral#URS00005E63A2:piRNA:Mus_musculus#sense#URS00005E63A2:piRNA:Mus_musculus,1,31	URS00005E63A2	_	_	_	_	_	_	_	_	_	_	_	_	_
R_17T_143708	ref|NC_005089.1|	30	16299	100	13	0	0	0	2	14	4186	4174	43	GTTTGTTTGTTGT	GTTTGTTTGTTGT	0.004	26.3	TGTTTGTTTGTTGTACAGGTCCTGGGCATA	8	GRCm38_p5_RNAcentral#URS00002D1087:piRNA:Mus_musculus#sense#URS00002D1087:piRNA:Mus_musculus,1,30	URS00002D1087	_	_	_	_	_	_	_	_	_	_	_	_	_
R_17T_143709	ref|NC_005089.1|	30	16299	100	13	0	0	0	2	14	4186	4174	43	GTTTGTTTGTTGT	GTTTGTTTGTTGT	0.004	26.3	TGTTTGTTTGTTGTACAGGTCCTGGGCATC	132	GRCm38_p5_RNAcentral#URS00002D1087:piRNA:Mus_musculus#sense#URS00002D1087:piRNA:Mus_musculus,1,30	URS00002D1087	_	_	_	_	_	_	_	_	_	_	_	_	_
R_17T_143711	ref|NC_005089.1|	30	16299	100	13	0	0	0	2	14	4186	4174	43	GTTTGTTTGTTGT	GTTTGTTTGTTGT	0.004	26.3	TGTTTGTTTGTTGTACAGGTCCTGGGCATT	23	GRCm38_p5_RNAcentral#URS00002D1087:piRNA:Mus_musculus#sense#URS00002D1087:piRNA:Mus_musculus,1,30	URS00002D1087	_	_	_	_	_	_	_	_	_	_	_	_	_
R_17T_14397	ref|NC_005089.1|	30	16299	100	13	0	0	0	1	13	8001	7989	43	TATAATGATGGCT	TATAATGATGGCT	0.004	26.3	TATAATGATGGCTGCTGGAAAACATGGCAA	14	GRCm38_p5_RNAcentral#URS00004328C6:piRNA:Mus_musculus#sense#URS00004328C6:piRNA:Mus_musculus,1,30	URS00004328C6	_	_	_	_	_	_	_	_	_	_	_	_	_
R_17T_143981	ref|NC_005089.1|	30	16299	100	13	0	0	0	18	30	1395	1407	43	TGAGAAGATTTTT	TGAGAAGATTTTT	0.004	26.3	GGGAGCCTGAGCATCACTGAGAAGATTTTT	8	GRCm38_p5_RNAcentral#URS000060A27E:piRNA:Mus_musculus#sense#URS000060A27E:piRNA:Mus_musculus,2,31	URS000060A27E	_	_	_	_	_	_	_	_	_	_	_	_	_
R_17T_144133	ref|NC_005089.1|	30	16299	100	13	0	0	0	18	30	1070	1058	43	ATCTTCTGGGTGT	ATCTTCTGGGTGT	0.004	26.3	TTGATGGTAATTGGAAGATCTTCTGGGTGT	12	GRCm38_p5_RNAcentral#URS00003558A2:piRNA:Mus_musculus#sense#URS00003558A2:piRNA:Mus_musculus,1,30	URS00003558A2	_	_	_	_	_	_	_	_	_	_	_	_	_
R_17T_144308	ref|NC_005089.1|	20	16299	100	12	0	0	0	1	12	13579	13568	60	TATTATTATCGA	TATTATTATCGA	0.01	24.3	TATTATTATCGAATCTGGGC	106	GRCm38_p5_RNAcentral#URS000020BA15:piRNA:Mus_musculus#sense#URS000020BA15:piRNA:Mus_musculus,1,20$GRCm38_p5_RNAcentral#URS00005EAB60:piRNA:Mus_musculus#sense#URS00005EAB60:piRNA:Mus_musculus,7,26$GRCm38_p5_RNAcentral#URS00001788F5:piRNA:Mus_musculus#sense#URS00001788F5:piRNA:Mus_musculus,5,24$GRCm38_p5_RNAcentral#URS00001FFEF9:piRNA:Mus_musculus#sense#URS00001FFEF9:piRNA:Mus_musculus,7,26$GRCm38_…	URS000020BA15	URS00005EAB60	URS00001788F5	URS00001FFEF9	URS00004AFE9B	URS000009F612	URS0000363D61	URS00003FEF9C	_	_	_	_	_	_
R_17T_144403	ref|NC_005089.1|	22	16299	100	13	0	0	0	10	22	6316	6328	59	GTAATATTAAATG	GTAATATTAAATG	0.003	26.3	TGGACTTCTGTAATATTAAATG	17	GRCm38_p5_RNAcentral#URS000037A097:piRNA:Mus_musculus#sense#URS000037A097:piRNA:Mus_musculus,1,22$GRCm38_p5_RNAcentral#URS00001710D3:piRNA:Mus_musculus#sense#URS00001710D3:piRNA:Mus_musculus,1,22$GRCm38_p5_RNAcentral#URS0000175DC2:piRNA:Mus_musculus#sense#URS0000175DC2:piRNA:Mus_musculus,1,22$GRCm38_p5_RNAcentral#URS00002F39F2:piRNA:Mus_musculus#sense#URS00002F39F2:piRNA:Mus_musculus,1,22$GRCm38_…	URS000037A097	URS00001710D3	URS0000175DC2	URS00002F39F2	URS0000269EAF	_	_	_	_	_	_	_	_	_
R_17T_144488	ref|NC_005089.1|	28	16299	100	13	0	0	0	5	17	13336	13324	46	ATAGATGGGAAAA	ATAGATGGGAAAA	0.004	26.3	TTAGATAGATGGGAAAAGCTGCGGCTTG	332	GRCm38_p5_RNAcentral#URS00000E7EC9:piRNA:Mus_musculus#sense#URS00000E7EC9:piRNA:Mus_musculus,1,28	URS00000E7EC9	_	_	_	_	_	_	_	_	_	_	_	_	_
R_17T_144496	ref|NC_005089.1|	30	16299	100	13	0	0	0	4	16	15793	15781	43	CAGATGTCTGATA	CAGATGTCTGATA	0.004	26.3	TAACAGATGTCTGATATTTGGTGTGCTTCC	73	GRCm38_p5_RNAcentral#URS0000255E5B:piRNA:Mus_musculus#sense#URS0000255E5B:piRNA:Mus_musculus,1,30$GRCm38_p5_RNAcentral#URS00009C3D3A:lncRNA:Mus_musculus#sense#URS00009C3D3A:lncRNA:Mus_musculus,3958,3987$GRCm38_p5_RNAcentral#URS00009C5E3B:lncRNA:Mus_musculus#sense#URS00009C5E3B:lncRNA:Mus_musculus,3890,3919$GRCm38_p5_RNAcentral#URS0000456B7C:piRNA:Mus_musculus#sense#URS0000456B7C:piRNA:Mus_musculu…	URS0000255E5B	URS0000456B7C	URS0000087174	_	_	_	_	_	_	_	_	_	_	_
R_17T_144533	ref|NC_005089.1|	27	16299	100	13	0	0	0	14	26	13723	13711	48	TCTTGATGGTTTG	TCTTGATGGTTTG	0.004	26.3	CTAGTAGACTGGCTCTTGATGGTTTGT	11	GRCm38_p5_RNAcentral#URS00003B19DF:piRNA:Mus_musculus#sense#URS00003B19DF:piRNA:Mus_musculus,3,29$GRCm38_p5_RNAcentral#URS00009AE7A3:lncRNA:Mus_musculus#sense#URS00009AE7A3:lncRNA:Mus_musculus,4218,4244$GRCm38_p5_RNAcentral#URS000075DE60:lncRNA:Mus_musculus#sense#URS000075DE60:lncRNA:Mus_musculus,4218,4244$GRCm38_p5_RNAcentral#URS00005A3648:piRNA:Mus_musculus#sense#URS00005A3648:piRNA:Mus_musculu…	URS00003B19DF	URS00005A3648	_	_	_	_	_	_	_	_	_	_	_	_
R_17T_144589	ref|NC_005089.1|	28	16299	100	13	0	0	0	4	16	13336	13324	46	ATAGATGGGAAAA	ATAGATGGGAAAA	0.004	26.3	TAGATAGATGGGAAAAGCTGCGGCTTGG	81	GRCm38_p5_RNAcentral#URS00000E7EC9:piRNA:Mus_musculus#sense#URS00000E7EC9:piRNA:Mus_musculus,2,29$GRCm38_p5_RNAcentral#URS0000541BC9:piRNA:Mus_musculus#sense#URS0000541BC9:piRNA:Mus_musculus,1,28$GRCm38_p5_RNAcentral#URS000056FDDE:piRNA:Mus_musculus#sense#URS000056FDDE:piRNA:Mus_musculus,1,28	URS00000E7EC9	URS0000541BC9	URS000056FDDE	_	_	_	_	_	_	_	_	_	_	_
R_17T_144591	ref|NC_005089.1|	28	16299	100	13	0	0	0	4	16	13336	13324	46	ATAGATGGGAAAA	ATAGATGGGAAAA	0.004	26.3	TAGATAGATGGGAAAAGCTGCGGCTTGT	15	GRCm38_p5_RNAcentral#URS00000E7EC9:piRNA:Mus_musculus#sense#URS00000E7EC9:piRNA:Mus_musculus,2,29$GRCm38_p5_RNAcentral#URS0000541BC9:piRNA:Mus_musculus#sense#URS0000541BC9:piRNA:Mus_musculus,1,28$GRCm38_p5_RNAcentral#URS000056FDDE:piRNA:Mus_musculus#sense#URS000056FDDE:piRNA:Mus_musculus,1,28	URS00000E7EC9	URS0000541BC9	URS000056FDDE	_	_	_	_	_	_	_	_	_	_	_
R_17T_144662	ref|NC_005089.1|	24	16299	100	13	0	0	0	9	21	3804	3792	54	TCTTAAGTGTAGG	TCTTAAGTGTAGG	0.003	26.3	GATGTACGTCTTAAGTGTAGGACA	6	GRCm38_p5_RNAcentral#URS000000F2C3:piRNA:Mus_musculus#sense#URS000000F2C3:piRNA:Mus_musculus,4,27	URS000000F2C3	_	_	_	_	_	_	_	_	_	_	_	_	_
R_17T_144695	ref|NC_005089.1|	25	16299	100	13	0	0	0	10	22	3561	3573	52	CTATGGATCCGAG	CTATGGATCCGAG	0.003	26.3	AGCTTCACTCTATGGATCCGAGGGT	14	GRCm38_p5_RNAcentral#URS0000124C33:piRNA:Mus_musculus#sense#URS0000124C33:piRNA:Mus_musculus,3,27	URS0000124C33	_	_	_	_	_	_	_	_	_	_	_	_	_
R_17T_144788	ref|NC_005089.1|	25	16299	100	13	0	0	0	7	19	3804	3792	52	TCTTAAGTGTAGG	TCTTAAGTGTAGG	0.003	26.3	TGTACGTCTTAAGTGTAGGACTCTC	27	GRCm38_p5_RNAcentral#URS000000F2C3:piRNA:Mus_musculus#sense#URS000000F2C3:piRNA:Mus_musculus,6,30	URS000000F2C3	_	_	_	_	_	_	_	_	_	_	_	_	_
R_17T_144814	ref|NC_005089.1|	29	16299	100	13	0	0	0	16	28	6392	6404	45	AATTGTTTTATCC	AATTGTTTTATCC	0.004	26.3	TTGGCTCATAGATTCAATTGTTTTATCCC	19	GRCm38_p5_RNAcentral#URS0000341BDB:piRNA:Mus_musculus#sense#URS0000341BDB:piRNA:Mus_musculus,3,31$GRCm38_p5_RNAcentral#URS00004E862C:piRNA:Mus_musculus#sense#URS00004E862C:piRNA:Mus_musculus,3,31	URS0000341BDB	URS00004E862C	_	_	_	_	_	_	_	_	_	_	_	_
R_17T_144821	ref|NC_005089.1|	26	16299	100	13	0	0	0	5	17	15260	15248	50	GATAATTCCTGAG	GATAATTCCTGAG	0.003	26.3	CAAAGATAATTCCTGAGCTCCTCTTG	15	GRCm38_p5_RNAcentral#URS00001E237F:piRNA:Mus_musculus#sense#URS00001E237F:piRNA:Mus_musculus,2,27	URS00001E237F	_	_	_	_	_	_	_	_	_	_	_	_	_
R_17T_144930	ref|NC_005089.1|	29	16299	100	16	0	0	0	1	16	9965	9950	55	AATGTGGATATTAGGT	AATGTGGATATTAGGT	6.56e-05	32.2	AATGTGGATATTAGGTATTCAAGCCCGGC	16	GRCm38_p5_RNAcentral#URS0000312F3C:piRNA:Mus_musculus#sense#URS0000312F3C:piRNA:Mus_musculus,3,31	URS0000312F3C	_	_	_	_	_	_	_	_	_	_	_	_	_
R_17T_145120	ref|NC_005089.1|	31	16299	100	14	0	0	0	4	17	13394	13407	45	TCTCCTAGACTTGA	TCTCCTAGACTTGA	0.001	28.2	GAGTCTCCTAGACTTGAAAGACCCAGCCACT	5	GRCm38_p5_RNAcentral#URS00001D0BDE:piRNA:Mus_musculus#sense#URS00001D0BDE:piRNA:Mus_musculus,1,31	URS00001D0BDE	_	_	_	_	_	_	_	_	_	_	_	_	_
R_17T_145129	ref|NC_005089.1|	31	16299	100	14	0	0	0	4	17	13394	13407	45	TCTCCTAGACTTGA	TCTCCTAGACTTGA	0.001	28.2	GAGTCTCCTAGACTTGAAAGACCCAGCCAGA	61	GRCm38_p5_RNAcentral#URS00001D0BDE:piRNA:Mus_musculus#sense#URS00001D0BDE:piRNA:Mus_musculus,1,31	URS00001D0BDE	_	_	_	_	_	_	_	_	_	_	_	_	_
R_17T_145132	ref|NC_005089.1|	31	16299	100	14	0	0	0	4	17	13394	13407	45	TCTCCTAGACTTGA	TCTCCTAGACTTGA	0.001	28.2	GAGTCTCCTAGACTTGAAAGACCCAGCCAGT	190	GRCm38_p5_RNAcentral#URS00001D0BDE:piRNA:Mus_musculus#sense#URS00001D0BDE:piRNA:Mus_musculus,1,31	URS00001D0BDE	_	_	_	_	_	_	_	_	_	_	_	_	_
R_17T_145151	ref|NC_005089.1|	31	16299	100	14	0	0	0	4	17	13394	13407	45	TCTCCTAGACTTGA	TCTCCTAGACTTGA	0.001	28.2	GAGTCTCCTAGACTTGAAAGACCCAGCCATT	28	GRCm38_p5_RNAcentral#URS00001D0BDE:piRNA:Mus_musculus#sense#URS00001D0BDE:piRNA:Mus_musculus,1,31	URS00001D0BDE	_	_	_	_	_	_	_	_	_	_	_	_	_
R_17T_145175	ref|NC_005089.1|	31	16299	94.118	17	1	0	0	14	30	575	591	55	CTTAAAGCTCAAAGGAC	CTTAAAACTCAAAGGAC	0.004	26.3	TACGAGATCGTCCCTTAAAGCTCAAAGGACA	86	GRCm38_p5_RNAcentral#URS00005F87A3:piRNA:Mus_musculus#sense#URS00005F87A3:piRNA:Mus_musculus,1,31	URS00005F87A3	_	_	_	_	_	_	_	_	_	_	_	_	_
R_17T_145176	ref|NC_005089.1|	31	16299	94.444	18	1	0	0	14	31	575	592	58	CTTAAAGCTCAAAGGACT	CTTAAAACTCAAAGGACT	0.001	28.2	TACGAGATCGTCCCTTAAAGCTCAAAGGACT	76	GRCm38_p5_RNAcentral#URS00005F87A3:piRNA:Mus_musculus#sense#URS00005F87A3:piRNA:Mus_musculus,1,31	URS00005F87A3	_	_	_	_	_	_	_	_	_	_	_	_	_
R_17T_145225	ref|NC_005089.1|	20	16299	100	12	0	0	0	5	16	12165	12154	60	TGAAAAGTTGAA	TGAAAAGTTGAA	0.01	24.3	TGGTTGAAAAGTTGAATGAG	13	GRCm38_p5_RNAcentral#URS000028BEC8:piRNA:Mus_musculus#sense#URS000028BEC8:piRNA:Mus_musculus,1,20$GRCm38_p5_RNAcentral#URS0000340D43:piRNA:Mus_musculus#sense#URS0000340D43:piRNA:Mus_musculus,1,20	URS000028BEC8	URS0000340D43	_	_	_	_	_	_	_	_	_	_	_	_
R_17T_145362	ref|NC_005089.1|	28	16299	100	13	0	0	0	10	22	3804	3792	46	TCTTAAGTGTAGG	TCTTAAGTGTAGG	0.004	26.3	TGATGTACGTCTTAAGTGTAGGACTCTC	12	GRCm38_p5_RNAcentral#URS000000F2C3:piRNA:Mus_musculus#sense#URS000000F2C3:piRNA:Mus_musculus,3,30	URS000000F2C3	_	_	_	_	_	_	_	_	_	_	_	_	_
R_17T_145393	ref|NC_005089.1|	29	16299	100	13	0	0	0	8	20	2524	2536	45	GCAATCCAGGTCG	GCAATCCAGGTCG	0.004	26.3	AGAGAAGGCAATCCAGGTCGATGCAGAAT	37	GRCm38_p5_RNAcentral#URS0000620A08:piRNA:Mus_musculus#sense#URS0000620A08:piRNA:Mus_musculus,2,30	URS0000620A08	_	_	_	_	_	_	_	_	_	_	_	_	_
R_17T_145401	ref|NC_005089.1|	29	16299	100	14	0	0	0	1	14	9915	9902	48	TGAGAAGGCTATGG	TGAGAAGGCTATGG	0.001	28.2	TGAGAAGGCTATGGAGGTCCTAGAGCCTG	3	GRCm38_p5_RNAcentral#URS00004229E5:piRNA:Mus_musculus#sense#URS00004229E5:piRNA:Mus_musculus,1,29	URS00004229E5	_	_	_	_	_	_	_	_	_	_	_	_	_
R_17T_145573	ref|NC_005089.1|	31	16299	100	13	0	0	0	9	21	2524	2536	68	GCAATCCAGGTCG	GCAATCCAGGTCG	0.004	26.3	TAGAGAAGGCAATCCAGGTCGATGCAGAAAA	21	GRCm38_p5_RNAcentral#URS0000620A08:piRNA:Mus_musculus#sense#URS0000620A08:piRNA:Mus_musculus,1,31	URS0000620A08	_	_	_	_	_	_	_	_	_	_	_	_	_
R_17T_145573	ref|NC_005089.1|	31	16299	100	13	0	0	0	1	13	12657	12645	68	TAGAGAAGGCAAT	TAGAGAAGGCAAT	0.004	26.3	TAGAGAAGGCAATCCAGGTCGATGCAGAAAA	21	GRCm38_p5_RNAcentral#URS0000620A08:piRNA:Mus_musculus#sense#URS0000620A08:piRNA:Mus_musculus,1,31	URS0000620A08	_	_	_	_	_	_	_	_	_	_	_	_	_
R_17T_145575	ref|NC_005089.1|	31	16299	100	13	0	0	0	9	21	2524	2536	68	GCAATCCAGGTCG	GCAATCCAGGTCG	0.004	26.3	TAGAGAAGGCAATCCAGGTCGATGCAGAAAT	2	GRCm38_p5_RNAcentral#URS0000620A08:piRNA:Mus_musculus#sense#URS0000620A08:piRNA:Mus_musculus,1,31	URS0000620A08	_	_	_	_	_	_	_	_	_	_	_	_	_
R_17T_145575	ref|NC_005089.1|	31	16299	100	13	0	0	0	1	13	12657	12645	68	TAGAGAAGGCAAT	TAGAGAAGGCAAT	0.004	26.3	TAGAGAAGGCAATCCAGGTCGATGCAGAAAT	2	GRCm38_p5_RNAcentral#URS0000620A08:piRNA:Mus_musculus#sense#URS0000620A08:piRNA:Mus_musculus,1,31	URS0000620A08	_	_	_	_	_	_	_	_	_	_	_	_	_
R_17T_145591	ref|NC_005089.1|	26	16299	100	14	0	0	0	7	20	4002	4015	54	GAGTAGGCCTGGAA	GAGTAGGCCTGGAA	0.00087	28.2	GTTAAAGAGTAGGCCTGGAAATCACC	16	GRCm38_p5_RNAcentral#URS000039F9DA:piRNA:Mus_musculus#sense#URS000039F9DA:piRNA:Mus_musculus,6,31$GRCm38_p5_RNAcentral#URS00009AE7A3:lncRNA:Mus_musculus#sense#URS00009AE7A3:lncRNA:Mus_musculus,5052,5077$GRCm38_p5_RNAcentral#URS000075DE60:lncRNA:Mus_musculus#sense#URS000075DE60:lncRNA:Mus_musculus,5052,5077$GRCm38_p5_RNAcentral#URS0000441A7A:piRNA:Mus_musculus#sense#URS0000441A7A:piRNA:Mus_musculu…	URS000039F9DA	URS0000441A7A	_	_	_	_	_	_	_	_	_	_	_	_
R_17T_145607	ref|NC_005089.1|	28	16299	94.118	17	1	0	0	12	28	8885	8901	61	CTTTGCAGGATACTTCT	CTTTGCAGGATTCTTCT	0.004	26.3	AACACATGGGCCTTTGCAGGATACTTCT	14	GRCm38_p5_RNAcentral#URS000012F6BE:piRNA:Mus_musculus#sense#URS000012F6BE:piRNA:Mus_musculus,2,29	URS000012F6BE	_	_	_	_	_	_	_	_	_	_	_	_	_
R_17T_145623	ref|NC_005089.1|	31	16299	100	13	0	0	0	9	21	2524	2536	68	GCAATCCAGGTCG	GCAATCCAGGTCG	0.004	26.3	TAGAGAAGGCAATCCAGGTCGATGCAGAATT	411	GRCm38_p5_RNAcentral#URS0000620A08:piRNA:Mus_musculus#sense#URS0000620A08:piRNA:Mus_musculus,1,31	URS0000620A08	_	_	_	_	_	_	_	_	_	_	_	_	_
R_17T_145623	ref|NC_005089.1|	31	16299	100	13	0	0	0	1	13	12657	12645	68	TAGAGAAGGCAAT	TAGAGAAGGCAAT	0.004	26.3	TAGAGAAGGCAATCCAGGTCGATGCAGAATT	411	GRCm38_p5_RNAcentral#URS0000620A08:piRNA:Mus_musculus#sense#URS0000620A08:piRNA:Mus_musculus,1,31	URS0000620A08	_	_	_	_	_	_	_	_	_	_	_	_	_
R_17T_145627	ref|NC_005089.1|	19	16299	100	12	0	0	0	6	17	8113	8102	63	GTGTGTGGATTA	GTGTGTGGATTA	0.009	24.3	TGGAAGTGTGTGGATTACT	14	GRCm38_p5_RNAcentral#URS00009C276D:lncRNA:Mus_musculus#sense#URS00009C276D:lncRNA:Mus_musculus,3278,3296$GRCm38_p5_RNAcentral#URS00009C2659:lncRNA:Mus_musculus#sense#URS00009C2659:lncRNA:Mus_musculus,3085,3103$GRCm38_p5_RNAcentral#URS000038C6A9:piRNA:Mus_musculus#sense#URS000038C6A9:piRNA:Mus_musculus,7,25	URS000038C6A9	_	_	_	_	_	_	_	_	_	_	_	_	_
R_17T_145689	ref|NC_005089.1|	30	16299	100	13	0	0	0	17	29	2508	2520	43	CTGAGTTCAGACC	CTGAGTTCAGACC	0.004	26.3	TGCCAGGCCTGGTGTCCTGAGTTCAGACCT	2	GRCm38_p5_RNAcentral#URS00000DB33B:piRNA:Mus_musculus#sense#URS00000DB33B:piRNA:Mus_musculus,1,30	URS00000DB33B	_	_	_	_	_	_	_	_	_	_	_	_	_
R_17T_145698	ref|NC_005089.1|	19	16299	100	12	0	0	0	8	19	4975	4986	63	GAGCCTTCAAAG	GAGCCTTCAAAG	0.009	24.3	TTCGTCAGAGCCTTCAAAG	4	GRCm38_p5_RNAcentral#URS00005818B9:piRNA:Mus_musculus#antisense#URS00005818B9:piRNA:Mus_musculus,4,22$GRCm38_p5_RNAcentral#URS00009BA9A1:lncRNA:Mus_musculus#antisense#URS00009BA9A1:lncRNA:Mus_musculus,988,1006$GRCm38_p5_RNAcentral#URS00004488FB:piRNA:Mus_musculus#antisense#URS00004488FB:piRNA:Mus_musculus,13,31$GRCm38_p5_RNAcentral#URS00005FA045:piRNA:Mus_musculus#antisense#URS00005FA045:piRNA:Mu…	URS00005818B9	URS00004488FB	URS00005FA045	_	_	_	_	_	_	_	_	_	_	_
R_17T_145722	ref|NC_005089.1|	26	16299	100	15	0	0	0	7	21	11985	11999	58	ACTGACTTTTTCTCT	ACTGACTTTTTCTCT	0.00022	30.2	TGGTTTACTGACTTTTTCTCTGGGGT	68	GRCm38_p5_RNAcentral#URS000035D507:piRNA:Mus_musculus#sense#URS000035D507:piRNA:Mus_musculus,2,27	URS000035D507	_	_	_	_	_	_	_	_	_	_	_	_	_
R_17T_145737	ref|NC_005089.1|	26	16299	100	15	0	0	0	7	21	11985	11999	58	ACTGACTTTTTCTCT	ACTGACTTTTTCTCT	0.00022	30.2	TGGTTTACTGACTTTTTCTCTGGGTT	8	GRCm38_p5_RNAcentral#URS000035D507:piRNA:Mus_musculus#sense#URS000035D507:piRNA:Mus_musculus,2,27	URS000035D507	_	_	_	_	_	_	_	_	_	_	_	_	_
R_17T_146009	ref|NC_005089.1|	27	16299	100	15	0	0	0	2	16	462	448	56	TAAATGACTAGAATT	TAAATGACTAGAATT	0.000233	30.2	TTAAATGACTAGAATTTCACGTGTACA	10	GRCm38_p5_RNAcentral#URS00001A5D95:piRNA:Mus_musculus#sense#URS00001A5D95:piRNA:Mus_musculus,1,27	URS00001A5D95	_	_	_	_	_	_	_	_	_	_	_	_	_
R_17T_146014	ref|NC_005089.1|	31	16299	100	13	0	0	0	8	20	6871	6883	42	AAGAAAGGAAGGA	AAGAAAGGAAGGA	0.004	26.3	TGGGCAGAAGAAAGGAAGGATAGATAAAAGC	2	GRCm38_p5_RNAcentral#URS00009AE7A3:lncRNA:Mus_musculus#sense#URS00009AE7A3:lncRNA:Mus_musculus,5346,5376$GRCm38_p5_RNAcentral#URS000075DE60:lncRNA:Mus_musculus#sense#URS000075DE60:lncRNA:Mus_musculus,5346,5376$GRCm38_p5_RNAcentral#URS00003C3BD2:piRNA:Mus_musculus#sense#URS00003C3BD2:piRNA:Mus_musculus,1,31	URS00003C3BD2	_	_	_	_	_	_	_	_	_	_	_	_	_
R_17T_146109	ref|NC_005089.1|	30	16299	94.118	17	1	0	0	9	25	8420	8404	57	GTAATGTTGGCTGTAAG	GTAATGTTAGCTGTAAG	0.004	26.3	TATTTAGCGTAATGTTGGCTGTAAGTTTGT	2	GRCm38_p5_RNAcentral#URS000028E2A8:piRNA:Mus_musculus#sense#URS000028E2A8:piRNA:Mus_musculus,1,30	URS000028E2A8	_	_	_	_	_	_	_	_	_	_	_	_	_
R_17T_146124	ref|NC_005089.1|	29	16299	100	13	0	0	0	10	22	15574	15562	45	AGATAATATTCAT	AGATAATATTCAT	0.004	26.3	TAAGAAGAGAGATAATATTCATAGAGTGG	2	GRCm38_p5_RNAcentral#URS00000428E0:piRNA:Mus_musculus#sense#URS00000428E0:piRNA:Mus_musculus,1,29	URS00000428E0	_	_	_	_	_	_	_	_	_	_	_	_	_
R_17T_146286	ref|NC_005089.1|	28	16299	94.118	17	1	0	0	1	17	8420	8404	61	GTAATGTTGGCTGTAAG	GTAATGTTAGCTGTAAG	0.004	26.3	GTAATGTTGGCTGTAAGTTTGTCATATT	12	GRCm38_p5_RNAcentral#URS00000DB044:piRNA:Mus_musculus#sense#URS00000DB044:piRNA:Mus_musculus,2,29	URS00000DB044	_	_	_	_	_	_	_	_	_	_	_	_	_
R_17T_146351	ref|NC_005089.1|	25	16299	100	13	0	0	0	4	16	13336	13324	52	ATAGATGGGAAAA	ATAGATGGGAAAA	0.003	26.3	TAGATAGATGGGAAAAGCTGCGGCT	25	GRCm38_p5_RNAcentral#URS000004D472:piRNA:Mus_musculus#sense#URS000004D472:piRNA:Mus_musculus,2,26$GRCm38_p5_RNAcentral#URS00000E7EC9:piRNA:Mus_musculus#sense#URS00000E7EC9:piRNA:Mus_musculus,2,26$GRCm38_p5_RNAcentral#URS0000541BC9:piRNA:Mus_musculus#sense#URS0000541BC9:piRNA:Mus_musculus,1,25$GRCm38_p5_RNAcentral#URS000056FDDE:piRNA:Mus_musculus#sense#URS000056FDDE:piRNA:Mus_musculus,1,25	URS000004D472	URS00000E7EC9	URS0000541BC9	URS000056FDDE	_	_	_	_	_	_	_	_	_	_
R_17T_146553	ref|NC_005089.1|	31	16299	100	13	0	0	0	2	14	6602	6590	42	GAATGTTATGTTT	GAATGTTATGTTT	0.004	26.3	TGAATGTTATGTTTCTGAGCCCTACCTACCC	95	GRCm38_p5_RNAcentral#URS000011A884:piRNA:Mus_musculus#sense#URS000011A884:piRNA:Mus_musculus,1,31	URS000011A884	_	_	_	_	_	_	_	_	_	_	_	_	_
R_17T_146555	ref|NC_005089.1|	31	16299	100	13	0	0	0	2	14	6602	6590	42	GAATGTTATGTTT	GAATGTTATGTTT	0.004	26.3	TGAATGTTATGTTTCTGAGCCCTACCTACCT	4	GRCm38_p5_RNAcentral#URS000011A884:piRNA:Mus_musculus#sense#URS000011A884:piRNA:Mus_musculus,1,31	URS000011A884	_	_	_	_	_	_	_	_	_	_	_	_	_
R_17T_146583	ref|NC_005089.1|	31	16299	100	13	0	0	0	9	21	2524	2536	68	GCAATCCAGGTCG	GCAATCCAGGTCG	0.004	26.3	TAGAGAAGGCAATCCAGGTCGATGCAGATTT	14	GRCm38_p5_RNAcentral#URS0000620A08:piRNA:Mus_musculus#sense#URS0000620A08:piRNA:Mus_musculus,1,31	URS0000620A08	_	_	_	_	_	_	_	_	_	_	_	_	_
R_17T_146583	ref|NC_005089.1|	31	16299	100	13	0	0	0	1	13	12657	12645	68	TAGAGAAGGCAAT	TAGAGAAGGCAAT	0.004	26.3	TAGAGAAGGCAATCCAGGTCGATGCAGATTT	14	GRCm38_p5_RNAcentral#URS0000620A08:piRNA:Mus_musculus#sense#URS0000620A08:piRNA:Mus_musculus,1,31	URS0000620A08	_	_	_	_	_	_	_	_	_	_	_	_	_
R_17T_146683	ref|NC_005089.1|	30	16299	100	13	0	0	0	11	23	11999	11987	43	AGAGAAAAAGTCA	AGAGAAAAAGTCA	0.004	26.3	TAGTAACGTCAGAGAAAAAGTCATCGCTGT	2	GRCm38_p5_RNAcentral#URS00009BB8F9:lncRNA:Mus_musculus#sense#URS00009BB8F9:lncRNA:Mus_musculus,2649,2678$GRCm38_p5_RNAcentral#URS00001B112C:piRNA:Mus_musculus#sense#URS00001B112C:piRNA:Mus_musculus,1,30	URS00001B112C	_	_	_	_	_	_	_	_	_	_	_	_	_
R_17T_146785	ref|NC_005089.1|	30	16299	100	14	0	0	0	15	28	7486	7473	47	GTCTTCAGATGAAA	GTCTTCAGATGAAA	0.001	28.2	TACTGCCAGTGTCGGTCTTCAGATGAAAGG	2	GRCm38_p5_RNAcentral#URS0000487FF9:piRNA:Mus_musculus#sense#URS0000487FF9:piRNA:Mus_musculus,1,30	URS0000487FF9	_	_	_	_	_	_	_	_	_	_	_	_	_
R_17T_147004	ref|NC_005089.1|	26	16299	100	13	0	0	0	10	22	7185	7197	50	CACAAGAAGTTGA	CACAAGAAGTTGA	0.003	26.3	ACCTGTGACCACAAGAAGTTGACAAG	7	GRCm38_p5_RNAcentral#URS00003FC45C:piRNA:Mus_musculus#sense#URS00003FC45C:piRNA:Mus_musculus,2,27$GRCm38_p5_RNAcentral#URS00003A5A83:piRNA:Mus_musculus#sense#URS00003A5A83:piRNA:Mus_musculus,2,27$GRCm38_p5_RNAcentral#URS00004C8F74:piRNA:Mus_musculus#sense#URS00004C8F74:piRNA:Mus_musculus,2,27$GRCm38_p5_RNAcentral#URS00000CBC81:piRNA:Mus_musculus#sense#URS00000CBC81:piRNA:Mus_musculus,5,30$GRCm38_…	URS00003FC45C	URS00003A5A83	URS00004C8F74	URS00000CBC81	URS00003B38CD	URS00005329B4	_	_	_	_	_	_	_	_
R_17T_147020	ref|NC_005089.1|	28	16299	100	13	0	0	0	14	26	13705	13693	46	TTGGTTGATGTAT	TTGGTTGATGTAT	0.004	26.3	GAGAATTTCTGTGTTGGTTGATGTATCA	36	GRCm38_p5_RNAcentral#URS000009F842:piRNA:Mus_musculus#sense#URS000009F842:piRNA:Mus_musculus,2,29$GRCm38_p5_RNAcentral#URS000016588C:piRNA:Mus_musculus#sense#URS000016588C:piRNA:Mus_musculus,2,29	URS000009F842	URS000016588C	_	_	_	_	_	_	_	_	_	_	_	_
R_17T_147022	ref|NC_005089.1|	28	16299	100	13	0	0	0	14	26	13705	13693	46	TTGGTTGATGTAT	TTGGTTGATGTAT	0.004	26.3	GAGAATTTCTGTGTTGGTTGATGTATCT	42	GRCm38_p5_RNAcentral#URS000009F842:piRNA:Mus_musculus#sense#URS000009F842:piRNA:Mus_musculus,2,29$GRCm38_p5_RNAcentral#URS000016588C:piRNA:Mus_musculus#sense#URS000016588C:piRNA:Mus_musculus,2,29	URS000009F842	URS000016588C	_	_	_	_	_	_	_	_	_	_	_	_
R_17T_147042	ref|NC_005089.1|	30	16299	100	13	0	0	0	4	16	14	2	43	TAAGCTACATTAA	TAAGCTACATTAA	0.004	26.3	TGGTAAGCTACATTAATAGAGATGATTGTC	40	GRCm38_p5_RNAcentral#URS00001C5C22:piRNA:Mus_musculus#sense#URS00001C5C22:piRNA:Mus_musculus,1,30	URS00001C5C22	_	_	_	_	_	_	_	_	_	_	_	_	_
R_17T_147238	ref|NC_005089.1|	30	16299	100	13	0	0	0	13	25	15776	15764	43	TTCAGTTTAGCTA	TTCAGTTTAGCTA	0.004	26.3	TGGGTATAAGGATTCAGTTTAGCTAGGAAT	60	GRCm38_p5_RNAcentral#URS0000206738:piRNA:Mus_musculus#sense#URS0000206738:piRNA:Mus_musculus,1,30	URS0000206738	_	_	_	_	_	_	_	_	_	_	_	_	_
R_17T_147442	ref|NC_005089.1|	27	16299	100	13	0	0	0	11	23	11999	11987	48	AGAGAAAAAGTCA	AGAGAAAAAGTCA	0.004	26.3	TAGGAACGTCAGAGAAAAAGTCATCGC	41	GRCm38_p5_RNAcentral#URS00009BB8F9:lncRNA:Mus_musculus#sense#URS00009BB8F9:lncRNA:Mus_musculus,2649,2675$GRCm38_p5_RNAcentral#URS00001B112C:piRNA:Mus_musculus#sense#URS00001B112C:piRNA:Mus_musculus,1,27	URS00001B112C	_	_	_	_	_	_	_	_	_	_	_	_	_
R_17T_147496	ref|NC_005089.1|	25	16299	100	13	0	0	0	10	22	14061	14049	52	TATATTTTTGTTT	TATATTTTTGTTT	0.003	26.3	TAAATTTCCTATATTTTTGTTTGTG	12	GRCm38_p5_RNAcentral#URS00004FA5F1:piRNA:Mus_musculus#sense#URS00004FA5F1:piRNA:Mus_musculus,1,25$GRCm38_p5_RNAcentral#URS00005BB782:piRNA:Mus_musculus#sense#URS00005BB782:piRNA:Mus_musculus,1,25$GRCm38_p5_RNAcentral#URS00003AD72A:piRNA:Mus_musculus#sense#URS00003AD72A:piRNA:Mus_musculus,1,25	URS00004FA5F1	URS00005BB782	URS00003AD72A	_	_	_	_	_	_	_	_	_	_	_
R_17T_147911	ref|NC_005089.1|	28	16299	100	13	0	0	0	3	15	13336	13324	46	ATAGATGGGAAAA	ATAGATGGGAAAA	0.004	26.3	AGATAGATGGGAAAAGCTGCGGCTTGGC	4	GRCm38_p5_RNAcentral#URS000056FDDE:piRNA:Mus_musculus#sense#URS000056FDDE:piRNA:Mus_musculus,2,29	URS000056FDDE	_	_	_	_	_	_	_	_	_	_	_	_	_
R_17T_147912	ref|NC_005089.1|	28	16299	100	13	0	0	0	3	15	13336	13324	46	ATAGATGGGAAAA	ATAGATGGGAAAA	0.004	26.3	AGATAGATGGGAAAAGCTGCGGCTTGGT	2	GRCm38_p5_RNAcentral#URS000056FDDE:piRNA:Mus_musculus#sense#URS000056FDDE:piRNA:Mus_musculus,2,29	URS000056FDDE	_	_	_	_	_	_	_	_	_	_	_	_	_
R_17T_148033	ref|NC_005089.1|	23	16299	100	14	0	0	0	1	14	4642	4655	61	AATCTCACTGATAT	AATCTCACTGATAT	0.000716	28.2	AATCTCACTGATATCTGGCTCCC	35	GRCm38_p5_RNAcentral#URS00000A36AB:piRNA:Mus_musculus#sense#URS00000A36AB:piRNA:Mus_musculus,2,24$GRCm38_p5_RNAcentral#URS000018733D:piRNA:Mus_musculus#sense#URS000018733D:piRNA:Mus_musculus,2,24$GRCm38_p5_RNAcentral#URS00003F8287:piRNA:Mus_musculus#sense#URS00003F8287:piRNA:Mus_musculus,5,27$GRCm38_p5_RNAcentral#URS0000477BC3:piRNA:Mus_musculus#sense#URS0000477BC3:piRNA:Mus_musculus,5,27$GRCm38_…	URS00000A36AB	URS000018733D	URS00003F8287	URS0000477BC3	URS000040F1D6	URS00004FBC3E	URS0000542C1D	_	_	_	_	_	_	_
R_17T_148062	ref|NC_005089.1|	24	16299	94.444	18	1	0	0	5	22	14700	14683	75	GTAAGATGGAGTGGAAAG	GTAAGATGAAGTGGAAAG	0.000768	28.2	TACTGTAAGATGGAGTGGAAAGGA	33	GRCm38_p5_RNAcentral#URS00002807A1:piRNA:Mus_musculus#sense#URS00002807A1:piRNA:Mus_musculus,3,26	URS00002807A1	_	_	_	_	_	_	_	_	_	_	_	_	_
R_17T_148063	ref|NC_005089.1|	24	16299	94.444	18	1	0	0	5	22	14700	14683	75	GTAAGATGGAGTGGAAAG	GTAAGATGAAGTGGAAAG	0.000768	28.2	TACTGTAAGATGGAGTGGAAAGGT	5	GRCm38_p5_RNAcentral#URS00002807A1:piRNA:Mus_musculus#sense#URS00002807A1:piRNA:Mus_musculus,3,26	URS00002807A1	_	_	_	_	_	_	_	_	_	_	_	_	_
R_17T_148132	ref|NC_005089.1|	16	16299	93.75	16	1	0	0	1	16	11514	11499	100	TGGTAGTTGGAAGAAT	TGGTAGTTAGAAGAAT	0.006	24.3	TGGTAGTTGGAAGAAT	14	GRCm38_p5_RNAcentral#URS00001BA4B5:piRNA:Mus_musculus#sense#URS00001BA4B5:piRNA:Mus_musculus,1,16	URS00001BA4B5	_	_	_	_	_	_	_	_	_	_	_	_	_
R_17T_148153	ref|NC_005089.1|	25	16299	100	13	0	0	0	12	24	3929	3941	52	CTTGCCATCATCT	CTTGCCATCATCT	0.003	26.3	TAGATCCAGTACTTGCCATCATCTT	10	GRCm38_p5_RNAcentral#URS00000B0AC6:piRNA:Mus_musculus#sense#URS00000B0AC6:piRNA:Mus_musculus,1,25	URS00000B0AC6	_	_	_	_	_	_	_	_	_	_	_	_	_
R_17T_14821	ref|NC_005089.1|	29	16299	100	14	0	0	0	13	26	10072	10059	48	AAACTAAGATGGTG	AAACTAAGATGGTG	0.001	28.2	TAGAATGTAGAGAAACTAAGATGGTGGGT	55	GRCm38_p5_RNAcentral#URS000050C2B4:piRNA:Mus_musculus#sense#URS000050C2B4:piRNA:Mus_musculus,1,29$GRCm38_p5_RNAcentral#URS0000613958:piRNA:Mus_musculus#sense#URS0000613958:piRNA:Mus_musculus,1,29$GRCm38_p5_RNAcentral#URS0000373FFE:piRNA:Mus_musculus#sense#URS0000373FFE:piRNA:Mus_musculus,2,30	URS000050C2B4	URS0000613958	URS0000373FFE	_	_	_	_	_	_	_	_	_	_	_
R_17T_148237	ref|NC_005089.1|	30	16299	100	13	0	0	0	17	29	8750	8738	43	GAGTAGGCCAAGG	GAGTAGGCCAAGG	0.004	26.3	TTTAATGATGGAAGTGGAGTAGGCCAAGGA	246	GRCm38_p5_RNAcentral#URS00001D93BC:piRNA:Mus_musculus#sense#URS00001D93BC:piRNA:Mus_musculus,1,30	URS00001D93BC	_	_	_	_	_	_	_	_	_	_	_	_	_
R_17T_148286	ref|NC_005089.1|	29	16299	100	13	0	0	0	10	22	14874	14886	45	TTATTTTTCCCAG	TTATTTTTCCCAG	0.004	26.3	AGACAAACTTTATTTTTCCCAGGCAGGTT	2	GRCm38_p5_RNAcentral#URS0000295024:piRNA:Mus_musculus#sense#URS0000295024:piRNA:Mus_musculus,1,29	URS0000295024	_	_	_	_	_	_	_	_	_	_	_	_	_
R_17T_14852	ref|NC_005089.1|	27	16299	100	13	0	0	0	11	23	6171	6183	48	TTTCTAGGCTTTA	TTTCTAGGCTTTA	0.004	26.3	TGCTACAATATTTCTAGGCTTTACTGT	15	GRCm38_p5_RNAcentral#URS00005D2A59:piRNA:Mus_musculus#sense#URS00005D2A59:piRNA:Mus_musculus,1,27$GRCm38_p5_RNAcentral#URS00001D76AB:piRNA:Mus_musculus#sense#URS00001D76AB:piRNA:Mus_musculus,1,27	URS00005D2A59	URS00001D76AB	_	_	_	_	_	_	_	_	_	_	_	_
R_17T_148532	ref|NC_005089.1|	30	16299	100	13	0	0	0	9	21	4356	4368	43	TACTCAACTCTAC	TACTCAACTCTAC	0.004	26.3	TAAATGCATACTCAACTCTACAACCTTCTC	2	GRCm38_p5_RNAcentral#URS000000649B:piRNA:Mus_musculus#sense#URS000000649B:piRNA:Mus_musculus,1,30	URS000000649B	_	_	_	_	_	_	_	_	_	_	_	_	_
R_17T_14859	ref|NC_005089.1|	23	16299	100	14	0	0	0	8	21	14664	14651	61	TGGCTTTGTCTACT	TGGCTTTGTCTACT	0.000716	28.2	TAGCTCCTGGCTTTGTCTACTCT	41	GRCm38_p5_RNAcentral#URS0000037805:piRNA:Mus_musculus#sense#URS0000037805:piRNA:Mus_musculus,4,26$GRCm38_p5_RNAcentral#URS0000265560:piRNA:Mus_musculus#sense#URS0000265560:piRNA:Mus_musculus,8,30	URS0000037805	URS0000265560	_	_	_	_	_	_	_	_	_	_	_	_
R_17T_148668	ref|NC_005089.1|	27	16299	100	13	0	0	0	14	26	4120	4108	48	AATTATTGAGGCT	AATTATTGAGGCT	0.004	26.3	AAAACTGCACGGAAATTATTGAGGCTC	4	GRCm38_p5_RNAcentral#URS00009C5DF3:lncRNA:Mus_musculus#sense#URS00009C5DF3:lncRNA:Mus_musculus,213,239$GRCm38_p5_RNAcentral#URS000041F923:piRNA:Mus_musculus#sense#URS000041F923:piRNA:Mus_musculus,1,27$GRCm38_p5_RNAcentral#URS00001B4016:piRNA:Mus_musculus#sense#URS00001B4016:piRNA:Mus_musculus,1,27$GRCm38_p5_RNAcentral#URS000046CD9D:piRNA:Mus_musculus#sense#URS000046CD9D:piRNA:Mus_musculus,1,27	URS000041F923	URS00001B4016	URS000046CD9D	_	_	_	_	_	_	_	_	_	_	_
R_17T_148855	ref|NC_005089.1|	19	16299	100	12	0	0	0	6	17	7704	7715	63	ATGAAGCTAAGA	ATGAAGCTAAGA	0.009	24.3	CAACCATGAAGCTAAGATC	47	GRCm38_p5_RNAcentral#URS0000414081:piRNA:Mus_musculus#antisense#URS0000414081:piRNA:Mus_musculus,8,26	URS0000414081	_	_	_	_	_	_	_	_	_	_	_	_	_
R_17T_148883	ref|NC_005089.1|	28	16299	100	15	0	0	0	1	15	4641	4655	54	TAATCTCACTGATAT	TAATCTCACTGATAT	0.000246	30.2	TAATCTCACTGATATCTGGCTCCCAGAG	8	GRCm38_p5_RNAcentral#URS000018733D:piRNA:Mus_musculus#sense#URS000018733D:piRNA:Mus_musculus,1,28	URS000018733D	_	_	_	_	_	_	_	_	_	_	_	_	_
R_17T_148911	ref|NC_005089.1|	28	16299	100	13	0	0	0	14	26	4120	4108	46	AATTATTGAGGCT	AATTATTGAGGCT	0.004	26.3	TAAGCTGCACGGAAATTATTGAGGCTCC	2	GRCm38_p5_RNAcentral#URS00009C5DF3:lncRNA:Mus_musculus#sense#URS00009C5DF3:lncRNA:Mus_musculus,213,240$GRCm38_p5_RNAcentral#URS00001B4016:piRNA:Mus_musculus#sense#URS00001B4016:piRNA:Mus_musculus,1,28$GRCm38_p5_RNAcentral#URS000046CD9D:piRNA:Mus_musculus#sense#URS000046CD9D:piRNA:Mus_musculus,1,28	URS00001B4016	URS000046CD9D	_	_	_	_	_	_	_	_	_	_	_	_
R_17T_148919	ref|NC_005089.1|	28	16299	100	15	0	0	0	1	15	4641	4655	54	TAATCTCACTGATAT	TAATCTCACTGATAT	0.000246	30.2	TAATCTCACTGATATCTGGCTCCCAGTT	5	GRCm38_p5_RNAcentral#URS000018733D:piRNA:Mus_musculus#sense#URS000018733D:piRNA:Mus_musculus,1,28	URS000018733D	_	_	_	_	_	_	_	_	_	_	_	_	_
R_17T_149362	ref|NC_005089.1|	28	16299	100	14	0	0	0	10	23	11394	11381	50	TGTATATTGAGTAT	TGTATATTGAGTAT	0.001	28.2	TTCTGGAGTTGTATATTGAGTATGTAGA	130	GRCm38_p5_RNAcentral#URS00004748E4:piRNA:Mus_musculus#sense#URS00004748E4:piRNA:Mus_musculus,1,28$GRCm38_p5_RNAcentral#URS00009B8CA0:lncRNA:Mus_musculus#sense#URS00009B8CA0:lncRNA:Mus_musculus,2426,2453	URS00004748E4	_	_	_	_	_	_	_	_	_	_	_	_	_
R_17T_149364	ref|NC_005089.1|	28	16299	100	14	0	0	0	10	23	11394	11381	50	TGTATATTGAGTAT	TGTATATTGAGTAT	0.001	28.2	TTCTGGAGTTGTATATTGAGTATGTAGT	36	GRCm38_p5_RNAcentral#URS00004748E4:piRNA:Mus_musculus#sense#URS00004748E4:piRNA:Mus_musculus,1,28$GRCm38_p5_RNAcentral#URS00009B8CA0:lncRNA:Mus_musculus#sense#URS00009B8CA0:lncRNA:Mus_musculus,2426,2453	URS00004748E4	_	_	_	_	_	_	_	_	_	_	_	_	_
R_17T_149634	ref|NC_005089.1|	30	16299	100	13	0	0	0	18	30	12900	12888	43	TTAGGAATGGTAT	TTAGGAATGGTAT	0.004	26.3	TATGGTCGATTTGATGTTTAGGAATGGTAT	15	GRCm38_p5_RNAcentral#URS00001036A6:piRNA:Mus_musculus#sense#URS00001036A6:piRNA:Mus_musculus,2,31	URS00001036A6	_	_	_	_	_	_	_	_	_	_	_	_	_
R_17T_149830	ref|NC_005089.1|	30	16299	100	14	0	0	0	10	23	10097	10084	47	CCTACAGCTGCTTC	CCTACAGCTGCTTC	0.001	28.2	TACAAATGACCTACAGCTGCTTCTTTGCCA	2	GRCm38_p5_RNAcentral#URS000045F3AB:piRNA:Mus_musculus#sense#URS000045F3AB:piRNA:Mus_musculus,1,30	URS000045F3AB	_	_	_	_	_	_	_	_	_	_	_	_	_
R_17T_149969	ref|NC_005089.1|	24	16299	100	13	0	0	0	1	13	8001	7989	54	TATAATGATGGCT	TATAATGATGGCT	0.003	26.3	TATAATGATGGCTGCTGGAAAACA	9	GRCm38_p5_RNAcentral#URS000004DA0E:piRNA:Mus_musculus#sense#URS000004DA0E:piRNA:Mus_musculus,1,24$GRCm38_p5_RNAcentral#URS00004328C6:piRNA:Mus_musculus#sense#URS00004328C6:piRNA:Mus_musculus,1,24$GRCm38_p5_RNAcentral#URS00001B4FD4:piRNA:Mus_musculus#sense#URS00001B4FD4:piRNA:Mus_musculus,1,24	URS000004DA0E	URS00004328C6	URS00001B4FD4	_	_	_	_	_	_	_	_	_	_	_
R_17T_149972	ref|NC_005089.1|	30	16299	100	13	0	0	0	18	30	9415	9403	43	GTTATATTAATTA	GTTATATTAATTA	0.004	26.3	TTAAACCTTGATACTTTGTTATATTAATTA	2	GRCm38_p5_RNAcentral#URS000034D9C5:piRNA:Mus_musculus#sense#URS000034D9C5:piRNA:Mus_musculus,1,30	URS000034D9C5	_	_	_	_	_	_	_	_	_	_	_	_	_
R_17T_150013	ref|NC_005089.1|	30	16299	100	13	0	0	0	18	30	6392	6404	43	AATTGTTTTATCC	AATTGTTTTATCC	0.004	26.3	TTTTGGCTCATAGATTCAATTGTTTTATCC	249	GRCm38_p5_RNAcentral#URS0000341BDB:piRNA:Mus_musculus#sense#URS0000341BDB:piRNA:Mus_musculus,1,30$GRCm38_p5_RNAcentral#URS00004B7424:piRNA:Mus_musculus#sense#URS00004B7424:piRNA:Mus_musculus,1,30$GRCm38_p5_RNAcentral#URS00004E862C:piRNA:Mus_musculus#sense#URS00004E862C:piRNA:Mus_musculus,1,30	URS0000341BDB	URS00004B7424	URS00004E862C	_	_	_	_	_	_	_	_	_	_	_
R_17T_15005	ref|NC_005089.1|	29	16299	100	16	0	0	0	1	16	766	751	55	TTGGCTACACCTTGAC	TTGGCTACACCTTGAC	6.56e-05	32.2	TTGGCTACACCTTGACTTGTCTTGACAAC	6	GRCm38_p5_RNAcentral#URS00009B8C96:lncRNA:Mus_musculus#sense#URS00009B8C96:lncRNA:Mus_musculus,1415,1443$GRCm38_p5_RNAcentral#URS00009C13F5:lncRNA:Mus_musculus#sense#URS00009C13F5:lncRNA:Mus_musculus,1432,1460$GRCm38_p5_RNAcentral#URS00009B8710:lncRNA:Mus_musculus#sense#URS00009B8710:lncRNA:Mus_musculus,1432,1460$GRCm38_p5_RNAcentral#URS000045DD74:piRNA:Mus_musculus#sense#URS000045DD74:piRNA:Mus_…	URS000045DD74	_	_	_	_	_	_	_	_	_	_	_	_	_
R_17T_150115	ref|NC_005089.1|	21	16299	100	13	0	0	0	7	19	15793	15781	62	CAGATGTCTGATA	CAGATGTCTGATA	0.002	26.3	TGCTAACAGATGTCTGATATT	12	GRCm38_p5_RNAcentral#URS00009C3D3A:lncRNA:Mus_musculus#sense#URS00009C3D3A:lncRNA:Mus_musculus,3955,3975$GRCm38_p5_RNAcentral#URS00009C5E3B:lncRNA:Mus_musculus#sense#URS00009C5E3B:lncRNA:Mus_musculus,3887,3907$GRCm38_p5_RNAcentral#URS00002DC4D2:piRNA:Mus_musculus#sense#URS00002DC4D2:piRNA:Mus_musculus,7,27	URS00002DC4D2	_	_	_	_	_	_	_	_	_	_	_	_	_
R_17T_150246	ref|NC_005089.1|	27	16299	100	16	0	0	0	3	18	4640	4655	59	ATAATCTCACTGATAT	ATAATCTCACTGATAT	5.9e-05	32.2	TCATAATCTCACTGATATCTGGCTCCC	3	GRCm38_p5_RNAcentral#URS00003F8287:piRNA:Mus_musculus#sense#URS00003F8287:piRNA:Mus_musculus,1,27$GRCm38_p5_RNAcentral#URS0000477BC3:piRNA:Mus_musculus#sense#URS0000477BC3:piRNA:Mus_musculus,1,27$GRCm38_p5_RNAcentral#URS000040F1D6:piRNA:Mus_musculus#sense#URS000040F1D6:piRNA:Mus_musculus,4,30$GRCm38_p5_RNAcentral#URS0000542C1D:piRNA:Mus_musculus#sense#URS0000542C1D:piRNA:Mus_musculus,1,27	URS00003F8287	URS0000477BC3	URS000040F1D6	URS0000542C1D	_	_	_	_	_	_	_	_	_	_
R_17T_15033	ref|NC_005089.1|	26	16299	100	14	0	0	0	12	25	10072	10059	54	AAACTAAGATGGTG	AAACTAAGATGGTG	0.00087	28.2	AGAATGTAGAGAAACTAAGATGGTGG	19	GRCm38_p5_RNAcentral#URS000050C2B4:piRNA:Mus_musculus#sense#URS000050C2B4:piRNA:Mus_musculus,2,27$GRCm38_p5_RNAcentral#URS0000613958:piRNA:Mus_musculus#sense#URS0000613958:piRNA:Mus_musculus,2,27$GRCm38_p5_RNAcentral#URS0000373FFE:piRNA:Mus_musculus#sense#URS0000373FFE:piRNA:Mus_musculus,3,28	URS000050C2B4	URS0000613958	URS0000373FFE	_	_	_	_	_	_	_	_	_	_	_
R_17T_150388	ref|NC_005089.1|	28	16299	100	13	0	0	0	16	28	13723	13711	46	TCTTGATGGTTTG	TCTTGATGGTTTG	0.004	26.3	TTCTAGTAGACTGGCTCTTGATGGTTTG	14	GRCm38_p5_RNAcentral#URS00003B19DF:piRNA:Mus_musculus#sense#URS00003B19DF:piRNA:Mus_musculus,1,28$GRCm38_p5_RNAcentral#URS00009AE7A3:lncRNA:Mus_musculus#sense#URS00009AE7A3:lncRNA:Mus_musculus,4216,4243$GRCm38_p5_RNAcentral#URS000075DE60:lncRNA:Mus_musculus#sense#URS000075DE60:lncRNA:Mus_musculus,4216,4243	URS00003B19DF	_	_	_	_	_	_	_	_	_	_	_	_	_
R_17T_150395	ref|NC_005089.1|	27	16299	100	13	0	0	0	9	21	4356	4368	48	TACTCAACTCTAC	TACTCAACTCTAC	0.004	26.3	TAAATGCATACTCAACTCTACAATCTT	49	GRCm38_p5_RNAcentral#URS000000649B:piRNA:Mus_musculus#sense#URS000000649B:piRNA:Mus_musculus,1,27	URS000000649B	_	_	_	_	_	_	_	_	_	_	_	_	_
R_17T_150515	ref|NC_005089.1|	31	16299	100	13	0	0	0	19	31	4793	4805	42	ACTCGCCTAATTT	ACTCGCCTAATTT	0.004	26.3	TCAGAAATGTCCTGTTAAACTCGCCTAATTT	12	GRCm38_p5_RNAcentral#URS00002370BB:piRNA:Mus_musculus#sense#URS00002370BB:piRNA:Mus_musculus,1,31	URS00002370BB	_	_	_	_	_	_	_	_	_	_	_	_	_
R_17T_150520	ref|NC_005089.1|	30	16299	100	14	0	0	0	8	21	13481	13468	47	TTGGTTGGTTGTTA	TTGGTTGGTTGTTA	0.001	28.2	AGGTATGTTGGTTGGTTGTTATCTGATCTC	5	GRCm38_p5_RNAcentral#URS0000459A0F:piRNA:Mus_musculus#sense#URS0000459A0F:piRNA:Mus_musculus,1,30	URS0000459A0F	_	_	_	_	_	_	_	_	_	_	_	_	_
R_17T_150536	ref|NC_005089.1|	23	16299	100	13	0	0	0	4	16	9737	9725	57	AATAAAGGCTATA	AATAAAGGCTATA	0.003	26.3	TGAAATAAAGGCTATACTGTTTG	8	GRCm38_p5_RNAcentral#URS0000038B40:piRNA:Mus_musculus#sense#URS0000038B40:piRNA:Mus_musculus,1,23$GRCm38_p5_RNAcentral#URS00004F218E:piRNA:Mus_musculus#sense#URS00004F218E:piRNA:Mus_musculus,1,23$GRCm38_p5_RNAcentral#URS00000FA481:piRNA:Mus_musculus#sense#URS00000FA481:piRNA:Mus_musculus,1,23	URS0000038B40	URS00004F218E	URS00000FA481	_	_	_	_	_	_	_	_	_	_	_
R_17T_150762	ref|NC_005089.1|	30	16299	100	13	0	0	0	11	23	11999	11987	43	AGAGAAAAAGTCA	AGAGAAAAAGTCA	0.004	26.3	TAGGAACGTCAGAGAAAAAGTCATCGATGT	2	GRCm38_p5_RNAcentral#URS00009BB8F9:lncRNA:Mus_musculus#sense#URS00009BB8F9:lncRNA:Mus_musculus,2649,2678$GRCm38_p5_RNAcentral#URS00001B112C:piRNA:Mus_musculus#sense#URS00001B112C:piRNA:Mus_musculus,1,30	URS00001B112C	_	_	_	_	_	_	_	_	_	_	_	_	_
R_17T_150923	ref|NC_005089.1|	30	16299	100	13	0	0	0	13	25	9784	9796	43	AAGGATTAGAATG	AAGGATTAGAATG	0.004	26.3	TACAAAATGCTTAAGGATTAGAATGTGAGT	128	GRCm38_p5_RNAcentral#URS00001F15DA:piRNA:Mus_musculus#sense#URS00001F15DA:piRNA:Mus_musculus,1,30	URS00001F15DA	_	_	_	_	_	_	_	_	_	_	_	_	_
R_17T_150979	ref|NC_005089.1|	25	16299	100	13	0	0	0	2	14	13336	13324	52	ATAGATGGGAAAA	ATAGATGGGAAAA	0.003	26.3	GATAGATGGGAAAAGCTGCGGCTTG	30	GRCm38_p5_RNAcentral#URS00000E7EC9:piRNA:Mus_musculus#sense#URS00000E7EC9:piRNA:Mus_musculus,4,28$GRCm38_p5_RNAcentral#URS0000541BC9:piRNA:Mus_musculus#sense#URS0000541BC9:piRNA:Mus_musculus,3,27$GRCm38_p5_RNAcentral#URS000056FDDE:piRNA:Mus_musculus#sense#URS000056FDDE:piRNA:Mus_musculus,3,27	URS00000E7EC9	URS0000541BC9	URS000056FDDE	_	_	_	_	_	_	_	_	_	_	_
R_17T_151039	ref|NC_005089.1|	29	16299	100	13	0	0	0	4	16	7185	7197	45	CACAAGAAGTTGA	CACAAGAAGTTGA	0.004	26.3	GGCCACAAGAAGTTGACAAGGGCTGTTTA	3	GRCm38_p5_RNAcentral#URS00000FDBF3:piRNA:Mus_musculus#sense#URS00000FDBF3:piRNA:Mus_musculus,2,30	URS00000FDBF3	_	_	_	_	_	_	_	_	_	_	_	_	_
R_17T_151156	ref|NC_005089.1|	30	16299	100	15	0	0	0	1	15	13619	13605	50	TGATGGTAGTAGCTG	TGATGGTAGTAGCTG	0.000272	30.2	TGATGGTAGTAGCTGACGTTCCTTCGGACC	3	GRCm38_p5_RNAcentral#URS000057F344:piRNA:Mus_musculus#sense#URS000057F344:piRNA:Mus_musculus,1,30	URS000057F344	_	_	_	_	_	_	_	_	_	_	_	_	_
R_17T_151167	ref|NC_005089.1|	31	16299	100	13	0	0	0	4	16	9737	9725	42	AATAAAGGCTATA	AATAAAGGCTATA	0.004	26.3	TGAAATAAAGGCTATACTGTTTGACTGGATT	2	GRCm38_p5_RNAcentral#URS00004F218E:piRNA:Mus_musculus#sense#URS00004F218E:piRNA:Mus_musculus,1,31	URS00004F218E	_	_	_	_	_	_	_	_	_	_	_	_	_
R_17T_151183	ref|NC_005089.1|	28	16299	100	13	0	0	0	1	13	4356	4368	46	TACTCAACTCTAC	TACTCAACTCTAC	0.004	26.3	TACTCAACTCTACAATCTTCTCTAACGA	23	GRCm38_p5_RNAcentral#URS00002DD47B:piRNA:Mus_musculus#sense#URS00002DD47B:piRNA:Mus_musculus,1,28	URS00002DD47B	_	_	_	_	_	_	_	_	_	_	_	_	_
R_17T_151233	ref|NC_005089.1|	30	16299	100	13	0	0	0	13	25	9784	9796	43	AAGGATTAGAATG	AAGGATTAGAATG	0.004	26.3	TACAAAATGCTTAAGGATTAGAATGTGGGT	2	GRCm38_p5_RNAcentral#URS00001F15DA:piRNA:Mus_musculus#sense#URS00001F15DA:piRNA:Mus_musculus,1,30	URS00001F15DA	_	_	_	_	_	_	_	_	_	_	_	_	_
R_17T_151245	ref|NC_005089.1|	22	16299	100	14	0	0	0	1	14	11586	11573	64	TGTCAGATTCACAG	TGTCAGATTCACAG	0.000665	28.2	TGTCAGATTCACAGGCCTCGCT	2	GRCm38_p5_RNAcentral#URS00009BE334:lncRNA:Mus_musculus#sense#URS00009BE334:lncRNA:Mus_musculus,3983,4004$GRCm38_p5_RNAcentral#URS00009BCF7A:lncRNA:Mus_musculus#sense#URS00009BCF7A:lncRNA:Mus_musculus,3605,3626$GRCm38_p5_RNAcentral#URS00009B0219:lncRNA:Mus_musculus#sense#URS00009B0219:lncRNA:Mus_musculus,3809,3830$GRCm38_p5_RNAcentral#URS00009B622E:lncRNA:Mus_musculus#sense#URS00009B622E:lncRNA:Mu…	URS00004C4793	_	_	_	_	_	_	_	_	_	_	_	_	_
R_17T_15129	ref|NC_005089.1|	31	16299	94.118	17	1	0	0	13	29	15937	15921	55	AAAGAAGGCCAAAATAA	AAAGTAGGCCAAAATAA	0.004	26.3	TAGAACAAAAGCAAAGAAGGCCAAAATAATG	27	GRCm38_p5_RNAcentral#URS000042105E:piRNA:Mus_musculus#sense#URS000042105E:piRNA:Mus_musculus,1,31	URS000042105E	_	_	_	_	_	_	_	_	_	_	_	_	_
R_17T_15130	ref|NC_005089.1|	31	16299	94.118	17	1	0	0	13	29	15937	15921	55	AAAGAAGGCCAAAATAA	AAAGTAGGCCAAAATAA	0.004	26.3	TAGAACAAAAGCAAAGAAGGCCAAAATAATT	8	GRCm38_p5_RNAcentral#URS000042105E:piRNA:Mus_musculus#sense#URS000042105E:piRNA:Mus_musculus,1,31	URS000042105E	_	_	_	_	_	_	_	_	_	_	_	_	_
R_17T_151360	ref|NC_005089.1|	30	16299	100	17	0	0	0	1	17	9966	9950	57	TAATGTGGATATTAGGT	TAATGTGGATATTAGGT	1.74e-05	34.2	TAATGTGGATATTAGGTATTCAAACCCGGC	78	GRCm38_p5_RNAcentral#URS0000312F3C:piRNA:Mus_musculus#sense#URS0000312F3C:piRNA:Mus_musculus,2,31	URS0000312F3C	_	_	_	_	_	_	_	_	_	_	_	_	_
R_17T_151363	ref|NC_005089.1|	30	16299	100	17	0	0	0	1	17	9966	9950	57	TAATGTGGATATTAGGT	TAATGTGGATATTAGGT	1.74e-05	34.2	TAATGTGGATATTAGGTATTCAAACCCGGT	6	GRCm38_p5_RNAcentral#URS0000312F3C:piRNA:Mus_musculus#sense#URS0000312F3C:piRNA:Mus_musculus,2,31	URS0000312F3C	_	_	_	_	_	_	_	_	_	_	_	_	_
R_17T_151412	ref|NC_005089.1|	30	16299	100	13	0	0	0	18	30	6392	6404	43	AATTGTTTTATCC	AATTGTTTTATCC	0.004	26.3	TTTTGGCTTATAGATTCAATTGTTTTATCC	3	GRCm38_p5_RNAcentral#URS0000341BDB:piRNA:Mus_musculus#sense#URS0000341BDB:piRNA:Mus_musculus,1,30$GRCm38_p5_RNAcentral#URS00004B7424:piRNA:Mus_musculus#sense#URS00004B7424:piRNA:Mus_musculus,1,30$GRCm38_p5_RNAcentral#URS00004E862C:piRNA:Mus_musculus#sense#URS00004E862C:piRNA:Mus_musculus,1,30	URS0000341BDB	URS00004B7424	URS00004E862C	_	_	_	_	_	_	_	_	_	_	_
R_17T_151537	ref|NC_005089.1|	24	16299	100	13	0	0	0	9	21	2524	2536	88	GCAATCCAGGTCG	GCAATCCAGGTCG	0.003	26.3	TAGAGAAGGCAATCCAGGTCGATG	10	GRCm38_p5_RNAcentral#URS00002827C3:piRNA:Mus_musculus#sense#URS00002827C3:piRNA:Mus_musculus,4,27$GRCm38_p5_RNAcentral#URS0000620A08:piRNA:Mus_musculus#sense#URS0000620A08:piRNA:Mus_musculus,1,24	URS00002827C3	URS0000620A08	_	_	_	_	_	_	_	_	_	_	_	_
R_17T_151537	ref|NC_005089.1|	24	16299	100	13	0	0	0	1	13	12657	12645	88	TAGAGAAGGCAAT	TAGAGAAGGCAAT	0.003	26.3	TAGAGAAGGCAATCCAGGTCGATG	10	GRCm38_p5_RNAcentral#URS00002827C3:piRNA:Mus_musculus#sense#URS00002827C3:piRNA:Mus_musculus,4,27$GRCm38_p5_RNAcentral#URS0000620A08:piRNA:Mus_musculus#sense#URS0000620A08:piRNA:Mus_musculus,1,24	URS00002827C3	URS0000620A08	_	_	_	_	_	_	_	_	_	_	_	_
R_17T_15155	ref|NC_005089.1|	26	16299	100	13	0	0	0	2	14	213	201	50	GCAAGGTGTCTTA	GCAAGGTGTCTTA	0.003	26.3	TGCAAGGTGTCTTATGGGATTTGAAG	18	GRCm38_p5_RNAcentral#URS00000ACB42:piRNA:Mus_musculus#sense#URS00000ACB42:piRNA:Mus_musculus,1,26$GRCm38_p5_RNAcentral#URS00002BBBF8:piRNA:Mus_musculus#sense#URS00002BBBF8:piRNA:Mus_musculus,1,26$GRCm38_p5_RNAcentral#URS000028AF74:piRNA:Mus_musculus#sense#URS000028AF74:piRNA:Mus_musculus,1,26	URS00000ACB42	URS00002BBBF8	URS000028AF74	_	_	_	_	_	_	_	_	_	_	_
R_17T_151731	ref|NC_005089.1|	30	16299	100	15	0	0	0	1	15	8514	8500	50	TAAAATAATAAATGT	TAAAATAATAAATGT	0.000272	30.2	TAAAATAATAAATGTGGAATATTTAATGGT	3	GRCm38_p5_RNAcentral#URS000014A74C:piRNA:Mus_musculus#sense#URS000014A74C:piRNA:Mus_musculus,1,30	URS000014A74C	_	_	_	_	_	_	_	_	_	_	_	_	_
R_17T_151925	ref|NC_005089.1|	25	16299	100	15	0	0	0	5	19	11985	11999	60	ACTGACTTTTTCTCT	ACTGACTTTTTCTCT	0.000207	30.2	GTTTACTGACTTTTTCTCTGGGGTT	12	GRCm38_p5_RNAcentral#URS000035D507:piRNA:Mus_musculus#sense#URS000035D507:piRNA:Mus_musculus,4,28	URS000035D507	_	_	_	_	_	_	_	_	_	_	_	_	_
R_17T_151965	ref|NC_005089.1|	19	16299	93.75	16	1	0	0	1	16	6672	6657	84	TGGTATAAGCATCTGG	TGGTGTAAGCATCTGG	0.009	24.3	TGGTATAAGCATCTGGTGT	20	GRCm38_p5_RNAcentral#URS00000D2FBA:piRNA:Mus_musculus#sense#URS00000D2FBA:piRNA:Mus_musculus,7,25$GRCm38_p5_RNAcentral#URS0000422BF7:piRNA:Mus_musculus#sense#URS0000422BF7:piRNA:Mus_musculus,7,25$GRCm38_p5_RNAcentral#URS000061D473:piRNA:Mus_musculus#sense#URS000061D473:piRNA:Mus_musculus,7,25	URS00000D2FBA	URS0000422BF7	URS000061D473	_	_	_	_	_	_	_	_	_	_	_
R_17T_152097	ref|NC_005089.1|	27	16299	100	13	0	0	0	7	19	9545	9557	48	GTACTCAGAAAAA	GTACTCAGAAAAA	0.004	26.3	TAGTAGGTACTCAGAAAAATTTGGATT	151	GRCm38_p5_RNAcentral#URS000008A4DA:piRNA:Mus_musculus#sense#URS000008A4DA:piRNA:Mus_musculus,1,27	URS000008A4DA	_	_	_	_	_	_	_	_	_	_	_	_	_
R_17T_152183	ref|NC_005089.1|	30	16299	94.118	17	1	0	0	6	22	9173	9189	57	AGATGGTATTTATGGTT	AGATGGTATCTATGGTT	0.004	26.3	TGTAAAGATGGTATTTATGGTTTTCTAAGG	8	GRCm38_p5_RNAcentral#URS00005336AB:piRNA:Mus_musculus#sense#URS00005336AB:piRNA:Mus_musculus,1,30$GRCm38_p5_RNAcentral#URS0000069EB3:piRNA:Mus_musculus#sense#URS0000069EB3:piRNA:Mus_musculus,1,30$GRCm38_p5_RNAcentral#URS000061A2C7:piRNA:Mus_musculus#sense#URS000061A2C7:piRNA:Mus_musculus,1,30	URS00005336AB	URS0000069EB3	URS000061A2C7	_	_	_	_	_	_	_	_	_	_	_
R_17T_152246	ref|NC_005089.1|	28	16299	94.118	17	1	0	0	9	25	8420	8404	61	GTAATGTTGGCTGTAAG	GTAATGTTAGCTGTAAG	0.004	26.3	TATTTAGCGTAATGTTGGCTGTAAGTTT	3	GRCm38_p5_RNAcentral#URS000028E2A8:piRNA:Mus_musculus#sense#URS000028E2A8:piRNA:Mus_musculus,1,28	URS000028E2A8	_	_	_	_	_	_	_	_	_	_	_	_	_
R_17T_152589	ref|NC_005089.1|	28	16299	100	13	0	0	0	5	17	6411	6399	46	ATGAGTTGGATAA	ATGAGTTGGATAA	0.004	26.3	GGTCATGAGTTGGATAATATTCCGGATA	4	GRCm38_p5_RNAcentral#URS000002F3F8:piRNA:Mus_musculus#sense#URS000002F3F8:piRNA:Mus_musculus,2,29$GRCm38_p5_RNAcentral#URS00004482A3:piRNA:Mus_musculus#sense#URS00004482A3:piRNA:Mus_musculus,2,29$GRCm38_p5_RNAcentral#URS00003E5F62:piRNA:Mus_musculus#sense#URS00003E5F62:piRNA:Mus_musculus,3,30	URS000002F3F8	URS00004482A3	URS00003E5F62	_	_	_	_	_	_	_	_	_	_	_
R_17T_152591	ref|NC_005089.1|	29	16299	100	13	0	0	0	9	21	12357	12345	45	TGTTGGAGAATAT	TGTTGGAGAATAT	0.004	26.3	AGGTCATGTGTTGGAGAATATTCCGGATA	2	GRCm38_p5_RNAcentral#URS000002F3F8:piRNA:Mus_musculus#sense#URS000002F3F8:piRNA:Mus_musculus,1,29$GRCm38_p5_RNAcentral#URS00004482A3:piRNA:Mus_musculus#sense#URS00004482A3:piRNA:Mus_musculus,1,29$GRCm38_p5_RNAcentral#URS00003E5F62:piRNA:Mus_musculus#sense#URS00003E5F62:piRNA:Mus_musculus,2,30	URS000002F3F8	URS00004482A3	URS00003E5F62	_	_	_	_	_	_	_	_	_	_	_
R_17T_152702	ref|NC_005089.1|	27	16299	100	13	0	0	0	8	20	213	201	48	GCAAGGTGTCTTA	GCAAGGTGTCTTA	0.004	26.3	TTAAAGTGCAAGGTGTCTTATGGGATT	2	GRCm38_p5_RNAcentral#URS000048F57A:piRNA:Mus_musculus#sense#URS000048F57A:piRNA:Mus_musculus,1,27$GRCm38_p5_RNAcentral#URS00002F24CF:piRNA:Mus_musculus#sense#URS00002F24CF:piRNA:Mus_musculus,1,27$GRCm38_p5_RNAcentral#URS00004B5652:piRNA:Mus_musculus#sense#URS00004B5652:piRNA:Mus_musculus,1,27$GRCm38_p5_RNAcentral#URS0000470332:piRNA:Mus_musculus#sense#URS0000470332:piRNA:Mus_musculus,1,27	URS000048F57A	URS00002F24CF	URS00004B5652	URS0000470332	_	_	_	_	_	_	_	_	_	_
R_17T_152763	ref|NC_005089.1|	20	16299	100	14	0	0	0	6	19	4002	4015	70	GAGTAGGCCTGGAA	GAGTAGGCCTGGAA	0.000614	28.2	TTAAAGAGTAGGCCTGGAAA	4	GRCm38_p5_RNAcentral#URS000039F9DA:piRNA:Mus_musculus#sense#URS000039F9DA:piRNA:Mus_musculus,7,26$GRCm38_p5_RNAcentral#URS00009AE7A3:lncRNA:Mus_musculus#sense#URS00009AE7A3:lncRNA:Mus_musculus,5053,5072$GRCm38_p5_RNAcentral#URS000075DE60:lncRNA:Mus_musculus#sense#URS000075DE60:lncRNA:Mus_musculus,5053,5072$GRCm38_p5_RNAcentral#URS0000441A7A:piRNA:Mus_musculus#sense#URS0000441A7A:piRNA:Mus_musculu…	URS000039F9DA	URS0000441A7A	_	_	_	_	_	_	_	_	_	_	_	_
R_17T_152799	ref|NC_005089.1|	29	16299	100	14	0	0	0	6	19	12416	12403	48	TGCTGATTTTCCTG	TGCTGATTTTCCTG	0.001	28.2	TAATATGCTGATTTTCCTGACTAGTAGGG	2	GRCm38_p5_RNAcentral#URS000012B454:piRNA:Mus_musculus#sense#URS000012B454:piRNA:Mus_musculus,1,29$GRCm38_p5_RNAcentral#URS00001BE6B3:piRNA:Mus_musculus#sense#URS00001BE6B3:piRNA:Mus_musculus,1,29	URS000012B454	URS00001BE6B3	_	_	_	_	_	_	_	_	_	_	_	_
R_17T_152938	ref|NC_005089.1|	30	16299	100	13	0	0	0	11	23	11999	11987	43	AGAGAAAAAGTCA	AGAGAAAAAGTCA	0.004	26.3	TAGGAACGTCAGAGAAAAAGTCATCGCCGT	4	GRCm38_p5_RNAcentral#URS00009BB8F9:lncRNA:Mus_musculus#sense#URS00009BB8F9:lncRNA:Mus_musculus,2649,2678$GRCm38_p5_RNAcentral#URS00001B112C:piRNA:Mus_musculus#sense#URS00001B112C:piRNA:Mus_musculus,1,30	URS00001B112C	_	_	_	_	_	_	_	_	_	_	_	_	_
R_17T_152939	ref|NC_005089.1|	25	16299	100	13	0	0	0	10	22	8868	8880	52	GTCTCGGAAGTAT	GTCTCGGAAGTAT	0.003	26.3	AAAGCCCAAGTCTCGGAAGTATACA	8	GRCm38_p5_RNAcentral#URS00005A6401:piRNA:Mus_musculus#sense#URS00005A6401:piRNA:Mus_musculus,6,30	URS00005A6401	_	_	_	_	_	_	_	_	_	_	_	_	_
R_17T_153173	ref|NC_005089.1|	30	16299	94.444	18	1	0	0	13	30	12895	12878	60	AATGTTATTCCTGTGAGG	AATGGTATTCCTGTGAGG	0.001	28.2	TTAATTCTGCACAATGTTATTCCTGTGAGG	3	GRCm38_p5_RNAcentral#URS000046B22C:piRNA:Mus_musculus#sense#URS000046B22C:piRNA:Mus_musculus,1,30	URS000046B22C	_	_	_	_	_	_	_	_	_	_	_	_	_
R_17T_153189	ref|NC_005089.1|	20	16299	100	16	0	0	0	1	16	766	751	80	TTGGCTACACCTTGAC	TTGGCTACACCTTGAC	3.93e-05	32.2	TTGGCTACACCTTGACTTGT	13	GRCm38_p5_RNAcentral#URS00009B8C96:lncRNA:Mus_musculus#sense#URS00009B8C96:lncRNA:Mus_musculus,1415,1434$GRCm38_p5_RNAcentral#URS00009C13F5:lncRNA:Mus_musculus#sense#URS00009C13F5:lncRNA:Mus_musculus,1432,1451$GRCm38_p5_RNAcentral#URS00009B8710:lncRNA:Mus_musculus#sense#URS00009B8710:lncRNA:Mus_musculus,1432,1451$GRCm38_p5_RNAcentral#URS000045DD74:piRNA:Mus_musculus#sense#URS000045DD74:piRNA:Mus_…	URS000045DD74	_	_	_	_	_	_	_	_	_	_	_	_	_
R_17T_153242	ref|NC_005089.1|	29	16299	100	13	0	0	0	6	18	10255	10267	45	ATAGTTTTCTAAT	ATAGTTTTCTAAT	0.004	26.3	TTTTAATAGTTTTCTAATGACCCGATCTG	84	GRCm38_p5_RNAcentral#URS000043F8CB:piRNA:Mus_musculus#sense#URS000043F8CB:piRNA:Mus_musculus,1,29	URS000043F8CB	_	_	_	_	_	_	_	_	_	_	_	_	_
R_17T_153329	ref|NC_005089.1|	28	16299	100	13	0	0	0	15	27	9049	9037	46	TGAGCTCATGTAA	TGAGCTCATGTAA	0.004	26.3	ACAAGGTATGATTTTGAGCTCATGTAAA	9	GRCm38_p5_RNAcentral#URS00004D0ECE:piRNA:Mus_musculus#sense#URS00004D0ECE:piRNA:Mus_musculus,2,29	URS00004D0ECE	_	_	_	_	_	_	_	_	_	_	_	_	_
R_17T_153386	ref|NC_005089.1|	19	16299	100	13	0	0	0	6	18	12751	12739	68	GCTTTGAAGAATG	GCTTTGAAGAATG	0.002	26.3	AGGTGGCTTTGAAGAATGA	49	GRCm38_p5_RNAcentral#URS000040DCE6:piRNA:Mus_musculus#antisense#URS000040DCE6:piRNA:Mus_musculus,8,26	URS000040DCE6	_	_	_	_	_	_	_	_	_	_	_	_	_
R_17T_153410	ref|NC_005089.1|	20	16299	100	12	0	0	0	3	14	5664	5653	60	GGAGAAGGAGAA	GGAGAAGGAGAA	0.01	24.3	TGGGAGAAGGAGAACCAAGA	13	GRCm38_p5_RNAcentral#URS00003A4F09:piRNA:Mus_musculus#sense#URS00003A4F09:piRNA:Mus_musculus,1,20	URS00003A4F09	_	_	_	_	_	_	_	_	_	_	_	_	_
R_17T_153558	ref|NC_005089.1|	21	16299	100	12	0	0	0	7	18	14906	14895	57	GTCTGGGTCTCC	GTCTGGGTCTCC	0.01	24.3	TGTATGGTCTGGGTCTCCGAC	7	GRCm38_p5_RNAcentral#URS00005D9244:piRNA:Mus_musculus#sense#URS00005D9244:piRNA:Mus_musculus,1,21$GRCm38_p5_RNAcentral#URS00009B9BCE:lncRNA:Mus_musculus#sense#URS00009B9BCE:lncRNA:Mus_musculus,510,530	URS00005D9244	_	_	_	_	_	_	_	_	_	_	_	_	_
R_17T_153580	ref|NC_005089.1|	26	16299	100	13	0	0	0	6	18	7639	7627	50	AATGGGCATAAAG	AATGGGCATAAAG	0.003	26.3	GGTCTAATGGGCATAAAGTATTGCTG	2	GRCm38_p5_RNAcentral#URS00005657CA:piRNA:Mus_musculus#sense#URS00005657CA:piRNA:Mus_musculus,2,27	URS00005657CA	_	_	_	_	_	_	_	_	_	_	_	_	_
R_17T_153617	ref|NC_005089.1|	27	16299	100	15	0	0	0	5	19	4641	4655	56	TAATCTCACTGATAT	TAATCTCACTGATAT	0.000233	30.2	ATCTTAATCTCACTGATATCTGGCTCC	30	GRCm38_p5_RNAcentral#URS00000A08A7:piRNA:Mus_musculus#sense#URS00000A08A7:piRNA:Mus_musculus,3,29$GRCm38_p5_RNAcentral#URS000040F1D6:piRNA:Mus_musculus#sense#URS000040F1D6:piRNA:Mus_musculus,3,29	URS00000A08A7	URS000040F1D6	_	_	_	_	_	_	_	_	_	_	_	_
R_17T_153639	ref|NC_005089.1|	28	16299	100	13	0	0	0	2	14	213	201	46	GCAAGGTGTCTTA	GCAAGGTGTCTTA	0.004	26.3	TGCAAGGTGTCTTATGGGATTTGAAGTG	16	GRCm38_p5_RNAcentral#URS00002BBBF8:piRNA:Mus_musculus#sense#URS00002BBBF8:piRNA:Mus_musculus,1,28$GRCm38_p5_RNAcentral#URS000028AF74:piRNA:Mus_musculus#sense#URS000028AF74:piRNA:Mus_musculus,1,28	URS00002BBBF8	URS000028AF74	_	_	_	_	_	_	_	_	_	_	_	_
R_17T_153640	ref|NC_005089.1|	28	16299	100	13	0	0	0	2	14	213	201	46	GCAAGGTGTCTTA	GCAAGGTGTCTTA	0.004	26.3	TGCAAGGTGTCTTATGGGATTTGAAGTT	46	GRCm38_p5_RNAcentral#URS00002BBBF8:piRNA:Mus_musculus#sense#URS00002BBBF8:piRNA:Mus_musculus,1,28$GRCm38_p5_RNAcentral#URS000028AF74:piRNA:Mus_musculus#sense#URS000028AF74:piRNA:Mus_musculus,1,28	URS00002BBBF8	URS000028AF74	_	_	_	_	_	_	_	_	_	_	_	_
R_17T_153767	ref|NC_005089.1|	30	16299	100	13	0	0	0	11	23	11999	11987	43	AGAGAAAAAGTCA	AGAGAAAAAGTCA	0.004	26.3	TAGGAACGTCAGAGAAAAAGTCATCGCTGA	3	GRCm38_p5_RNAcentral#URS00009BB8F9:lncRNA:Mus_musculus#sense#URS00009BB8F9:lncRNA:Mus_musculus,2649,2678$GRCm38_p5_RNAcentral#URS00001B112C:piRNA:Mus_musculus#sense#URS00001B112C:piRNA:Mus_musculus,1,30	URS00001B112C	_	_	_	_	_	_	_	_	_	_	_	_	_
R_17T_153768	ref|NC_005089.1|	30	16299	100	13	0	0	0	11	23	11999	11987	43	AGAGAAAAAGTCA	AGAGAAAAAGTCA	0.004	26.3	TAGGAACGTCAGAGAAAAAGTCATCGCTGC	6	GRCm38_p5_RNAcentral#URS00009BB8F9:lncRNA:Mus_musculus#sense#URS00009BB8F9:lncRNA:Mus_musculus,2649,2678$GRCm38_p5_RNAcentral#URS00001B112C:piRNA:Mus_musculus#sense#URS00001B112C:piRNA:Mus_musculus,1,30	URS00001B112C	_	_	_	_	_	_	_	_	_	_	_	_	_
R_17T_153769	ref|NC_005089.1|	30	16299	100	13	0	0	0	11	23	11999	11987	43	AGAGAAAAAGTCA	AGAGAAAAAGTCA	0.004	26.3	TAGGAACGTCAGAGAAAAAGTCATCGCTGT	492	GRCm38_p5_RNAcentral#URS00009BB8F9:lncRNA:Mus_musculus#sense#URS00009BB8F9:lncRNA:Mus_musculus,2649,2678$GRCm38_p5_RNAcentral#URS00001B112C:piRNA:Mus_musculus#sense#URS00001B112C:piRNA:Mus_musculus,1,30	URS00001B112C	_	_	_	_	_	_	_	_	_	_	_	_	_
R_17T_153781	ref|NC_005089.1|	29	16299	94.444	18	1	0	0	7	24	12308	12325	62	TTCCCTAGACATAAACTC	TTCCCTAAACATAAACTC	0.001	28.2	TTCATATTCCCTAGACATAAACTCTCTGC	11	GRCm38_p5_RNAcentral#URS0000276FAF:piRNA:Mus_musculus#sense#URS0000276FAF:piRNA:Mus_musculus,1,29	URS0000276FAF	_	_	_	_	_	_	_	_	_	_	_	_	_
R_17T_153803	ref|NC_005089.1|	30	16299	100	15	0	0	0	7	21	4641	4655	50	TAATCTCACTGATAT	TAATCTCACTGATAT	0.000272	30.2	TAGTCTTAATCTCACTGATATCTGGCTCCC	3	GRCm38_p5_RNAcentral#URS000040F1D6:piRNA:Mus_musculus#sense#URS000040F1D6:piRNA:Mus_musculus,1,30	URS000040F1D6	_	_	_	_	_	_	_	_	_	_	_	_	_
R_17T_153851	ref|NC_005089.1|	28	16299	100	13	0	0	0	6	18	590	578	46	TCCTTTGAGTTTT	TCCTTTGAGTTTT	0.004	26.3	TTGGTTCCTTTGAGTTTTTCAGTCTGTA	6	GRCm38_p5_RNAcentral#URS00004C923C:piRNA:Mus_musculus#sense#URS00004C923C:piRNA:Mus_musculus,1,28	URS00004C923C	_	_	_	_	_	_	_	_	_	_	_	_	_
R_17T_153852	ref|NC_005089.1|	28	16299	100	13	0	0	0	6	18	590	578	46	TCCTTTGAGTTTT	TCCTTTGAGTTTT	0.004	26.3	TTGGTTCCTTTGAGTTTTTCAGTCTGTG	32	GRCm38_p5_RNAcentral#URS00004C923C:piRNA:Mus_musculus#sense#URS00004C923C:piRNA:Mus_musculus,1,28	URS00004C923C	_	_	_	_	_	_	_	_	_	_	_	_	_
R_17T_153853	ref|NC_005089.1|	28	16299	100	13	0	0	0	6	18	590	578	46	TCCTTTGAGTTTT	TCCTTTGAGTTTT	0.004	26.3	TTGGTTCCTTTGAGTTTTTCAGTCTGTT	15	GRCm38_p5_RNAcentral#URS00004C923C:piRNA:Mus_musculus#sense#URS00004C923C:piRNA:Mus_musculus,1,28	URS00004C923C	_	_	_	_	_	_	_	_	_	_	_	_	_
R_17T_153866	ref|NC_005089.1|	26	16299	94.118	17	1	0	0	8	24	2103	2087	65	AAGATAAGTGACAGTTG	AAGATAAGAGACAGTTG	0.003	26.3	AAGAATTAAGATAAGTGACAGTTGTG	2	GRCm38_p5_RNAcentral#URS0000356EC1:piRNA:Mus_musculus#sense#URS0000356EC1:piRNA:Mus_musculus,5,30$GRCm38_p5_RNAcentral#URS000000A3A9:piRNA:Mus_musculus#sense#URS000000A3A9:piRNA:Mus_musculus,1,26$GRCm38_p5_RNAcentral#URS00005E63A2:piRNA:Mus_musculus#sense#URS00005E63A2:piRNA:Mus_musculus,5,30$GRCm38_p5_RNAcentral#URS00001ECF63:piRNA:Mus_musculus#sense#URS00001ECF63:piRNA:Mus_musculus,1,26$GRCm38_…	URS0000356EC1	URS000000A3A9	URS00005E63A2	URS00001ECF63	URS00004EF060	_	_	_	_	_	_	_	_	_
R_17T_153918	ref|NC_005089.1|	28	16299	100	13	0	0	0	15	27	1318	1306	46	AATTCTTTTAGTT	AATTCTTTTAGTT	0.004	26.3	TGTGCTCCAAAGGGAATTCTTTTAGTTT	27	GRCm38_p5_RNAcentral#URS0000472A86:piRNA:Mus_musculus#sense#URS0000472A86:piRNA:Mus_musculus,3,30	URS0000472A86	_	_	_	_	_	_	_	_	_	_	_	_	_
R_17T_153979	ref|NC_005089.1|	30	16299	100	13	0	0	0	12	24	3804	3792	43	TCTTAAGTGTAGG	TCTTAAGTGTAGG	0.004	26.3	CGTGAAGTACGTCTTAAGTGTAGGACTCTC	3	GRCm38_p5_RNAcentral#URS000000F2C3:piRNA:Mus_musculus#sense#URS000000F2C3:piRNA:Mus_musculus,1,30	URS000000F2C3	_	_	_	_	_	_	_	_	_	_	_	_	_
R_17T_154036	ref|NC_005089.1|	27	16299	100	14	0	0	0	13	26	10072	10059	52	AAACTAAGATGGTG	AAACTAAGATGGTG	0.001	28.2	AAGAATGTAGAGAAACTAAGATGGTGG	2	GRCm38_p5_RNAcentral#URS000050C2B4:piRNA:Mus_musculus#sense#URS000050C2B4:piRNA:Mus_musculus,1,27$GRCm38_p5_RNAcentral#URS0000613958:piRNA:Mus_musculus#sense#URS0000613958:piRNA:Mus_musculus,1,27$GRCm38_p5_RNAcentral#URS0000373FFE:piRNA:Mus_musculus#sense#URS0000373FFE:piRNA:Mus_musculus,2,28	URS000050C2B4	URS0000613958	URS0000373FFE	_	_	_	_	_	_	_	_	_	_	_
R_17T_154270	ref|NC_005089.1|	21	16299	100	12	0	0	0	2	13	2064	2075	57	GCATGAACGGCT	GCATGAACGGCT	0.01	24.3	GGCATGAACGGCTCTGGGGTA	34	GRCm38_p5_RNAcentral#URS00004E9949:piRNA:Mus_musculus#sense#URS00004E9949:piRNA:Mus_musculus,2,22	URS00004E9949	_	_	_	_	_	_	_	_	_	_	_	_	_
R_17T_154273	ref|NC_005089.1|	21	16299	100	12	0	0	0	2	13	2064	2075	57	GCATGAACGGCT	GCATGAACGGCT	0.01	24.3	GGCATGAACGGCTCTGGGGTT	17	GRCm38_p5_RNAcentral#URS00004E9949:piRNA:Mus_musculus#sense#URS00004E9949:piRNA:Mus_musculus,2,22	URS00004E9949	_	_	_	_	_	_	_	_	_	_	_	_	_
R_17T_154336	ref|NC_005089.1|	24	16299	100	13	0	0	0	8	20	4084	4072	54	TGTTGCTGCTTCA	TGTTGCTGCTTCA	0.003	26.3	TAACTACTGTTGCTGCTTCATGTG	11	GRCm38_p5_RNAcentral#URS000019A842:piRNA:Mus_musculus#sense#URS000019A842:piRNA:Mus_musculus,1,24	URS000019A842	_	_	_	_	_	_	_	_	_	_	_	_	_
R_17T_154437	ref|NC_005089.1|	32	16299	100	13	0	0	0	20	32	9196	9184	41	AATGTAGAACCAT	AATGTAGAACCAT	0.005	26.3	TGTAGATATGCCAAAGATAAATGTAGAACCAT	30	GRCm38_p5_RNAcentral#URS00001683F7:piRNA:Mus_musculus#sense#URS00001683F7:piRNA:Mus_musculus,1,32	URS00001683F7	_	_	_	_	_	_	_	_	_	_	_	_	_
R_17T_154556	ref|NC_005089.1|	26	16299	100	14	0	0	0	12	25	12317	12330	54	CATAAACTCATGAG	CATAAACTCATGAG	0.00087	28.2	TGATATGGTGGCATAAACTCATGAGC	8	GRCm38_p5_RNAcentral#URS00005C1657:piRNA:Mus_musculus#sense#URS00005C1657:piRNA:Mus_musculus,1,26$GRCm38_p5_RNAcentral#URS00000322E7:piRNA:Mus_musculus#sense#URS00000322E7:piRNA:Mus_musculus,1,26	URS00005C1657	URS00000322E7	_	_	_	_	_	_	_	_	_	_	_	_
R_17T_154612	ref|NC_005089.1|	26	16299	100	13	0	0	0	7	19	15607	15619	50	TCTGTGTTATCTG	TCTGTGTTATCTG	0.003	26.3	TGCATTTCTGTGTTATCTGTTTTATT	27	GRCm38_p5_RNAcentral#URS000023B84E:piRNA:Mus_musculus#sense#URS000023B84E:piRNA:Mus_musculus,1,26	URS000023B84E	_	_	_	_	_	_	_	_	_	_	_	_	_
R_17T_154779	ref|NC_005089.1|	28	16299	100	13	0	0	0	6	18	14258	14246	46	TCCTAGAAGGGAC	TCCTAGAAGGGAC	0.004	26.3	TACCATCCTAGAAGGGACAACAGTGCAC	25	GRCm38_p5_RNAcentral#URS00002C9992:piRNA:Mus_musculus#sense#URS00002C9992:piRNA:Mus_musculus,1,28$GRCm38_p5_RNAcentral#URS000043617C:piRNA:Mus_musculus#sense#URS000043617C:piRNA:Mus_musculus,4,31$GRCm38_p5_RNAcentral#URS00004A5648:piRNA:Mus_musculus#sense#URS00004A5648:piRNA:Mus_musculus,1,28$GRCm38_p5_RNAcentral#URS00004D9967:piRNA:Mus_musculus#sense#URS00004D9967:piRNA:Mus_musculus,1,28	URS00002C9992	URS000043617C	URS00004A5648	URS00004D9967	_	_	_	_	_	_	_	_	_	_
R_17T_154796	ref|NC_005089.1|	22	16299	100	14	0	0	0	7	20	11394	11381	64	TGTATATTGAGTAT	TGTATATTGAGTAT	0.000665	28.2	TGGAGTTGTATATTGAGTATGT	10	GRCm38_p5_RNAcentral#URS0000257BFB:piRNA:Mus_musculus#sense#URS0000257BFB:piRNA:Mus_musculus,1,22$GRCm38_p5_RNAcentral#URS00004748E4:piRNA:Mus_musculus#sense#URS00004748E4:piRNA:Mus_musculus,4,25$GRCm38_p5_RNAcentral#URS0000564372:piRNA:Mus_musculus#sense#URS0000564372:piRNA:Mus_musculus,1,22$GRCm38_p5_RNAcentral#URS00009B8CA0:lncRNA:Mus_musculus#sense#URS00009B8CA0:lncRNA:Mus_musculus,2429,2450$…	URS0000257BFB	URS00004748E4	URS0000564372	URS0000525457	_	_	_	_	_	_	_	_	_	_
R_17T_154849	ref|NC_005089.1|	28	16299	100	14	0	0	0	11	24	14664	14651	50	TGGCTTTGTCTACT	TGGCTTTGTCTACT	0.001	28.2	TAATAGCTACTGGCTTTGTCTACTCTAA	2	GRCm38_p5_RNAcentral#URS0000037805:piRNA:Mus_musculus#sense#URS0000037805:piRNA:Mus_musculus,1,28	URS0000037805	_	_	_	_	_	_	_	_	_	_	_	_	_
R_17T_154871	ref|NC_005089.1|	29	16299	94.118	17	1	0	0	12	28	7035	7019	59	CCAAGATGGAATGGGTA	CCAAGTTGGAATGGGTA	0.004	26.3	TGTCATACGATCCAAGATGGAATGGGTAA	52	GRCm38_p5_RNAcentral#URS00004AB5F4:piRNA:Mus_musculus#sense#URS00004AB5F4:piRNA:Mus_musculus,1,29	URS00004AB5F4	_	_	_	_	_	_	_	_	_	_	_	_	_
R_17T_155138	ref|NC_005089.1|	30	16299	100	14	0	0	0	12	25	12317	12330	47	CATAAACTCATGAG	CATAAACTCATGAG	0.001	28.2	TGATATGGTGGCATAAACTCATGAGCGGTG	53	GRCm38_p5_RNAcentral#URS00005C1657:piRNA:Mus_musculus#sense#URS00005C1657:piRNA:Mus_musculus,1,30	URS00005C1657	_	_	_	_	_	_	_	_	_	_	_	_	_
R_17T_155160	ref|NC_005089.1|	18	16299	100	12	0	0	0	3	14	3940	3929	67	GATGATGGCAAG	GATGATGGCAAG	0.008	24.3	TGGATGATGGCAAGTGTT	22	GRCm38_p5_RNAcentral#URS0000281893:piRNA:Mus_musculus#antisense#URS0000281893:piRNA:Mus_musculus,11,28$GRCm38_p5_RNAcentral#URS00000149DE:piRNA:Mus_musculus#antisense#URS00000149DE:piRNA:Mus_musculus,11,28$GRCm38_p5_RNAcentral#URS00003AAA16:piRNA:Mus_musculus#antisense#URS00003AAA16:piRNA:Mus_musculus,11,28$GRCm38_p5_RNAcentral#URS00002B5889:piRNA:Mus_musculus#antisense#URS00002B5889:piRNA:Mus_mu…	URS0000281893	URS00000149DE	URS00003AAA16	URS00002B5889	URS00005A178B	URS000030B2A4	URS00002B899A	URS000016F4FC	_	_	_	_	_	_
R_17T_155179	ref|NC_005089.1|	29	16299	100	13	0	0	0	3	15	4987	4975	45	GCTTTGAAGGCTC	GCTTTGAAGGCTC	0.004	26.3	GAGCTTTGAAGGCTCTGACGAACCCTTAC	98	GRCm38_p5_RNAcentral#URS00005818B9:piRNA:Mus_musculus#sense#URS00005818B9:piRNA:Mus_musculus,1,29$GRCm38_p5_RNAcentral#URS00009BA9A1:lncRNA:Mus_musculus#sense#URS00009BA9A1:lncRNA:Mus_musculus,985,1013	URS00005818B9	_	_	_	_	_	_	_	_	_	_	_	_	_
R_17T_155181	ref|NC_005089.1|	29	16299	100	13	0	0	0	3	15	4987	4975	45	GCTTTGAAGGCTC	GCTTTGAAGGCTC	0.004	26.3	GAGCTTTGAAGGCTCTGACGAACCCTTAT	86	GRCm38_p5_RNAcentral#URS00005818B9:piRNA:Mus_musculus#sense#URS00005818B9:piRNA:Mus_musculus,1,29$GRCm38_p5_RNAcentral#URS00009BA9A1:lncRNA:Mus_musculus#sense#URS00009BA9A1:lncRNA:Mus_musculus,985,1013	URS00005818B9	_	_	_	_	_	_	_	_	_	_	_	_	_
R_17T_155407	ref|NC_005089.1|	31	16299	100	13	0	0	0	19	31	12900	12888	42	TTAGGAATGGTAT	TTAGGAATGGTAT	0.004	26.3	TTATGGTCGATTTGATGTTTAGGAATGGTAT	22	GRCm38_p5_RNAcentral#URS00001036A6:piRNA:Mus_musculus#sense#URS00001036A6:piRNA:Mus_musculus,1,31	URS00001036A6	_	_	_	_	_	_	_	_	_	_	_	_	_
R_17T_15550	ref|NC_005089.1|	29	16299	90.476	21	2	0	0	1	21	14491	14471	72	CCAATGTTCTAGGTTTCTATA	CCAATGTTTCAGGTTTCTATA	0.004	26.3	CCAATGTTCTAGGTTTCTATATCACGCTC	21	GRCm38_p5_RNAcentral#URS0000190821:piRNA:Mus_musculus#sense#URS0000190821:piRNA:Mus_musculus,2,30$GRCm38_p5_RNAcentral#URS0000427865:piRNA:Mus_musculus#sense#URS0000427865:piRNA:Mus_musculus,2,30	URS0000190821	URS0000427865	_	_	_	_	_	_	_	_	_	_	_	_
R_17T_155547	ref|NC_005089.1|	26	16299	100	17	0	0	0	7	23	11394	11378	65	TGTATATTGAGTATATA	TGTATATTGAGTATATA	1.41e-05	34.2	TGGAGTTGTATATTGAGTATATAGAA	7	GRCm38_p5_RNAcentral#URS0000257BFB:piRNA:Mus_musculus#sense#URS0000257BFB:piRNA:Mus_musculus,1,26$GRCm38_p5_RNAcentral#URS00004748E4:piRNA:Mus_musculus#sense#URS00004748E4:piRNA:Mus_musculus,4,29$GRCm38_p5_RNAcentral#URS0000564372:piRNA:Mus_musculus#sense#URS0000564372:piRNA:Mus_musculus,1,26$GRCm38_p5_RNAcentral#URS00009B8CA0:lncRNA:Mus_musculus#sense#URS00009B8CA0:lncRNA:Mus_musculus,2429,2454$…	URS0000257BFB	URS00004748E4	URS0000564372	URS0000525457	_	_	_	_	_	_	_	_	_	_
R_17T_155550	ref|NC_005089.1|	28	16299	100	13	0	0	0	1	13	8439	8427	46	TATTAATAAGTGT	TATTAATAAGTGT	0.004	26.3	TATTAATAAGTGTTGAATCGCTCCTCTA	4	GRCm38_p5_RNAcentral#URS000042DBC0:piRNA:Mus_musculus#sense#URS000042DBC0:piRNA:Mus_musculus,1,28	URS000042DBC0	_	_	_	_	_	_	_	_	_	_	_	_	_
R_17T_155576	ref|NC_005089.1|	27	16299	100	14	0	0	0	7	20	11394	11381	52	TGTATATTGAGTAT	TGTATATTGAGTAT	0.001	28.2	TGGAGTTGTATATTGAGTATGTAGAAC	16	GRCm38_p5_RNAcentral#URS0000564372:piRNA:Mus_musculus#sense#URS0000564372:piRNA:Mus_musculus,1,27$GRCm38_p5_RNAcentral#URS00009B8CA0:lncRNA:Mus_musculus#sense#URS00009B8CA0:lncRNA:Mus_musculus,2429,2455$GRCm38_p5_RNAcentral#URS0000525457:piRNA:Mus_musculus#sense#URS0000525457:piRNA:Mus_musculus,1,27	URS0000564372	URS0000525457	_	_	_	_	_	_	_	_	_	_	_	_
R_17T_15562	ref|NC_005089.1|	20	16299	94.118	17	1	0	0	2	18	8420	8404	85	GTAATGTTGGCTGTAAG	GTAATGTTAGCTGTAAG	0.002	26.3	TGTAATGTTGGCTGTAAGTT	8	GRCm38_p5_RNAcentral#URS000028E2A8:piRNA:Mus_musculus#sense#URS000028E2A8:piRNA:Mus_musculus,8,27$GRCm38_p5_RNAcentral#URS00000DB044:piRNA:Mus_musculus#sense#URS00000DB044:piRNA:Mus_musculus,1,20	URS000028E2A8	URS00000DB044	_	_	_	_	_	_	_	_	_	_	_	_
R_17T_155638	ref|NC_005089.1|	31	16299	94.118	17	1	0	0	1	17	4045	4029	55	TAGTATGGTGATAATTG	TAGTATGGGGATAATTG	0.004	26.3	TAGTATGGTGATAATTGAGATGACTACAGGT	2	GRCm38_p5_RNAcentral#URS0000101035:piRNA:Mus_musculus#sense#URS0000101035:piRNA:Mus_musculus,1,31$GRCm38_p5_RNAcentral#URS00002D9123:otherRNA:Mus_musculus#sense#URS00002D9123:otherRNA:Mus_musculus,59,89	URS0000101035	_	_	_	_	_	_	_	_	_	_	_	_	_
R_17T_155658	ref|NC_005089.1|	28	16299	100	14	0	0	0	4	17	13394	13407	50	TCTCCTAGACTTGA	TCTCCTAGACTTGA	0.001	28.2	GAGTCTCCTAGACTTGAAAGACCCAGTT	10	GRCm38_p5_RNAcentral#URS000017786F:piRNA:Mus_musculus#sense#URS000017786F:piRNA:Mus_musculus,1,28$GRCm38_p5_RNAcentral#URS00001D0BDE:piRNA:Mus_musculus#sense#URS00001D0BDE:piRNA:Mus_musculus,1,28$GRCm38_p5_RNAcentral#URS00003341C4:piRNA:Mus_musculus#sense#URS00003341C4:piRNA:Mus_musculus,2,29	URS000017786F	URS00001D0BDE	URS00003341C4	_	_	_	_	_	_	_	_	_	_	_
R_17T_155710	ref|NC_005089.1|	30	16299	100	13	0	0	0	8	20	213	201	43	GCAAGGTGTCTTA	GCAAGGTGTCTTA	0.004	26.3	TGAAAGTGCAAGGTGTCTTATGGGATTTGA	29	GRCm38_p5_RNAcentral#URS00002F24CF:piRNA:Mus_musculus#sense#URS00002F24CF:piRNA:Mus_musculus,1,30	URS00002F24CF	_	_	_	_	_	_	_	_	_	_	_	_	_
R_17T_155712	ref|NC_005089.1|	30	16299	100	13	0	0	0	8	20	213	201	43	GCAAGGTGTCTTA	GCAAGGTGTCTTA	0.004	26.3	TGAAAGTGCAAGGTGTCTTATGGGATTTGT	48	GRCm38_p5_RNAcentral#URS00004B5652:piRNA:Mus_musculus#sense#URS00004B5652:piRNA:Mus_musculus,1,30	URS00004B5652	_	_	_	_	_	_	_	_	_	_	_	_	_
R_17T_155733	ref|NC_005089.1|	31	16299	100	13	0	0	0	10	22	9869	9857	42	ATTATGAACATCA	ATTATGAACATCA	0.004	26.3	TTGTTAAATATTATGAACATCAGCTCTACCT	2	GRCm38_p5_RNAcentral#URS0000212E64:piRNA:Mus_musculus#sense#URS0000212E64:piRNA:Mus_musculus,1,31	URS0000212E64	_	_	_	_	_	_	_	_	_	_	_	_	_
R_17T_155887	ref|NC_005089.1|	28	16299	94.118	17	1	0	0	8	24	8420	8404	61	GTAATGTTGGCTGTAAG	GTAATGTTAGCTGTAAG	0.004	26.3	AATTAGTGTAATGTTGGCTGTAAGTTTG	2	GRCm38_p5_RNAcentral#URS000028E2A8:piRNA:Mus_musculus#sense#URS000028E2A8:piRNA:Mus_musculus,2,29	URS000028E2A8	_	_	_	_	_	_	_	_	_	_	_	_	_
R_17T_155947	ref|NC_005089.1|	30	16299	94.118	17	1	0	0	12	28	5816	5832	57	TTTTATTACTACTATTA	TTTTATTACCACTATTA	0.004	26.3	TACCCTGTGGCTTTTATTACTACTATTAAG	2	GRCm38_p5_RNAcentral#URS00002A22B5:piRNA:Mus_musculus#sense#URS00002A22B5:piRNA:Mus_musculus,1,30	URS00002A22B5	_	_	_	_	_	_	_	_	_	_	_	_	_
R_17T_155971	ref|NC_005089.1|	19	16299	100	13	0	0	0	7	19	7197	7185	68	TCAACTTCTTGTG	TCAACTTCTTGTG	0.002	26.3	CCCTTGTCAACTTCTTGTG	6	GRCm38_p5_RNAcentral#URS00002F3B05:piRNA:Mus_musculus#antisense#URS00002F3B05:piRNA:Mus_musculus,7,25$GRCm38_p5_RNAcentral#URS00003FC45C:piRNA:Mus_musculus#antisense#URS00003FC45C:piRNA:Mus_musculus,11,29$GRCm38_p5_RNAcentral#URS000047A4C4:piRNA:Mus_musculus#antisense#URS000047A4C4:piRNA:Mus_musculus,5,23$GRCm38_p5_RNAcentral#URS0000352E14:piRNA:Mus_musculus#antisense#URS0000352E14:piRNA:Mus_musc…	URS00002F3B05	URS00003FC45C	URS000047A4C4	URS0000352E14	URS00003A5A83	URS0000364AC3	URS00004C8F74	URS00003B38CD	URS00000FDBF3	URS0000490A24	_	_	_	_
R_17T_156055	ref|NC_005089.1|	28	16299	100	13	0	0	0	2	14	13580	13568	46	TTATTATTATCGA	TTATTATTATCGA	0.004	26.3	GTTATTATTATCGAATCTGGGCATGGTG	56	GRCm38_p5_RNAcentral#URS00003FEF9C:piRNA:Mus_musculus#sense#URS00003FEF9C:piRNA:Mus_musculus,2,29	URS00003FEF9C	_	_	_	_	_	_	_	_	_	_	_	_	_
R_17T_156388	ref|NC_005089.1|	28	16299	100	13	0	0	0	8	20	213	201	46	GCAAGGTGTCTTA	GCAAGGTGTCTTA	0.004	26.3	TGAAAGTGCAAGGTGTCTTATGGGATTT	114	GRCm38_p5_RNAcentral#URS000048F57A:piRNA:Mus_musculus#sense#URS000048F57A:piRNA:Mus_musculus,1,28$GRCm38_p5_RNAcentral#URS00002F24CF:piRNA:Mus_musculus#sense#URS00002F24CF:piRNA:Mus_musculus,1,28$GRCm38_p5_RNAcentral#URS00004B5652:piRNA:Mus_musculus#sense#URS00004B5652:piRNA:Mus_musculus,1,28	URS000048F57A	URS00002F24CF	URS00004B5652	_	_	_	_	_	_	_	_	_	_	_
R_17T_156540	ref|NC_005089.1|	27	16299	100	14	0	0	0	11	24	14664	14651	52	TGGCTTTGTCTACT	TGGCTTTGTCTACT	0.001	28.2	TAATAGCTCCTGGCTTTGTCTACTCTA	120	GRCm38_p5_RNAcentral#URS0000037805:piRNA:Mus_musculus#sense#URS0000037805:piRNA:Mus_musculus,1,27$GRCm38_p5_RNAcentral#URS0000265560:piRNA:Mus_musculus#sense#URS0000265560:piRNA:Mus_musculus,5,31	URS0000037805	URS0000265560	_	_	_	_	_	_	_	_	_	_	_	_
R_17T_156541	ref|NC_005089.1|	27	16299	100	14	0	0	0	11	24	14664	14651	52	TGGCTTTGTCTACT	TGGCTTTGTCTACT	0.001	28.2	TAATAGCTCCTGGCTTTGTCTACTCTT	9	GRCm38_p5_RNAcentral#URS0000037805:piRNA:Mus_musculus#sense#URS0000037805:piRNA:Mus_musculus,1,27$GRCm38_p5_RNAcentral#URS0000265560:piRNA:Mus_musculus#sense#URS0000265560:piRNA:Mus_musculus,5,31	URS0000037805	URS0000265560	_	_	_	_	_	_	_	_	_	_	_	_
R_17T_156676	ref|NC_005089.1|	25	16299	100	14	0	0	0	11	24	14664	14651	56	TGGCTTTGTCTACT	TGGCTTTGTCTACT	0.000819	28.2	TAATGGCTCCTGGCTTTGTCTACTC	3	GRCm38_p5_RNAcentral#URS0000037805:piRNA:Mus_musculus#sense#URS0000037805:piRNA:Mus_musculus,1,25$GRCm38_p5_RNAcentral#URS0000265560:piRNA:Mus_musculus#sense#URS0000265560:piRNA:Mus_musculus,5,29	URS0000037805	URS0000265560	_	_	_	_	_	_	_	_	_	_	_	_
R_17T_156739	ref|NC_005089.1|	26	16299	94.118	17	1	0	0	1	17	8420	8404	65	GTAATGTTGGCTGTAAG	GTAATGTTAGCTGTAAG	0.003	26.3	GTAATGTTGGCTGTAAGTTTGTCATA	17	GRCm38_p5_RNAcentral#URS00000DB044:piRNA:Mus_musculus#sense#URS00000DB044:piRNA:Mus_musculus,2,27	URS00000DB044	_	_	_	_	_	_	_	_	_	_	_	_	_
R_17T_156871	ref|NC_005089.1|	30	16299	100	15	0	0	0	7	21	4641	4655	50	TAATCTCACTGATAT	TAATCTCACTGATAT	0.000272	30.2	TAATCTTAATCTCACTGATATCTCGCTCCC	2	GRCm38_p5_RNAcentral#URS000040F1D6:piRNA:Mus_musculus#sense#URS000040F1D6:piRNA:Mus_musculus,1,30	URS000040F1D6	_	_	_	_	_	_	_	_	_	_	_	_	_
R_17T_15689	ref|NC_005089.1|	29	16299	100	13	0	0	0	10	22	2507	2519	45	TCTGAGTTCAGAC	TCTGAGTTCAGAC	0.004	26.3	TAGGAAAAGTCTGAGTTCAGACAGCAGTC	2	GRCm38_p5_RNAcentral#URS000030661C:piRNA:Mus_musculus#sense#URS000030661C:piRNA:Mus_musculus,1,29	URS000030661C	_	_	_	_	_	_	_	_	_	_	_	_	_
R_17T_156909	ref|NC_005089.1|	25	16299	100	13	0	0	0	2	14	4186	4174	52	GTTTGTTTGTTGT	GTTTGTTTGTTGT	0.003	26.3	TGTTTGTTTGTTGTACAGGTCCTGG	233	GRCm38_p5_RNAcentral#URS00002D1087:piRNA:Mus_musculus#sense#URS00002D1087:piRNA:Mus_musculus,1,25$GRCm38_p5_RNAcentral#URS00002AAF16:piRNA:Mus_musculus#sense#URS00002AAF16:piRNA:Mus_musculus,1,25$GRCm38_p5_RNAcentral#URS00001ACA4A:piRNA:Mus_musculus#sense#URS00001ACA4A:piRNA:Mus_musculus,1,25	URS00002D1087	URS00002AAF16	URS00001ACA4A	_	_	_	_	_	_	_	_	_	_	_
R_17T_156911	ref|NC_005089.1|	25	16299	100	13	0	0	0	2	14	4186	4174	52	GTTTGTTTGTTGT	GTTTGTTTGTTGT	0.003	26.3	TGTTTGTTTGTTGTACAGGTCCTGT	19	GRCm38_p5_RNAcentral#URS00002D1087:piRNA:Mus_musculus#sense#URS00002D1087:piRNA:Mus_musculus,1,25$GRCm38_p5_RNAcentral#URS00002AAF16:piRNA:Mus_musculus#sense#URS00002AAF16:piRNA:Mus_musculus,1,25$GRCm38_p5_RNAcentral#URS00001ACA4A:piRNA:Mus_musculus#sense#URS00001ACA4A:piRNA:Mus_musculus,1,25	URS00002D1087	URS00002AAF16	URS00001ACA4A	_	_	_	_	_	_	_	_	_	_	_
R_17T_157032	ref|NC_005089.1|	29	16299	100	13	0	0	0	7	19	11695	11683	45	TGGATTACTATTA	TGGATTACTATTA	0.004	26.3	AAATCCTGGATTACTATTACTGCAGAGTC	26	GRCm38_p5_RNAcentral#URS0000041CF7:piRNA:Mus_musculus#sense#URS0000041CF7:piRNA:Mus_musculus,2,30	URS0000041CF7	_	_	_	_	_	_	_	_	_	_	_	_	_
R_17T_157103	ref|NC_005089.1|	19	16299	100	13	0	0	0	3	15	8880	8868	68	ATACTTCCGAGAC	ATACTTCCGAGAC	0.002	26.3	GTATACTTCCGAGACTTGG	50	GRCm38_p5_RNAcentral#URS00000BC08E:piRNA:Mus_musculus#antisense#URS00000BC08E:piRNA:Mus_musculus,11,29$GRCm38_p5_RNAcentral#URS00005A6401:piRNA:Mus_musculus#antisense#URS00005A6401:piRNA:Mus_musculus,11,29	URS00000BC08E	URS00005A6401	_	_	_	_	_	_	_	_	_	_	_	_
R_17T_157152	ref|NC_005089.1|	31	16299	100	17	0	0	0	2	18	9966	9950	55	TAATGTGGATATTAGGT	TAATGTGGATATTAGGT	1.82e-05	34.2	TTAATGTGGATATTAGGTATTCAAACCCGGC	77	GRCm38_p5_RNAcentral#URS0000312F3C:piRNA:Mus_musculus#sense#URS0000312F3C:piRNA:Mus_musculus,1,31	URS0000312F3C	_	_	_	_	_	_	_	_	_	_	_	_	_
R_17T_157250	ref|NC_005089.1|	29	16299	100	13	0	0	0	8	20	4356	4368	45	TACTCAACTCTAC	TACTCAACTCTAC	0.004	26.3	AAATGCATACTCAACTCTACAATCTTCTC	49	GRCm38_p5_RNAcentral#URS000000649B:piRNA:Mus_musculus#sense#URS000000649B:piRNA:Mus_musculus,2,30	URS000000649B	_	_	_	_	_	_	_	_	_	_	_	_	_
R_17T_157255	ref|NC_005089.1|	27	16299	100	13	0	0	0	8	20	213	201	48	GCAAGGTGTCTTA	GCAAGGTGTCTTA	0.004	26.3	TGAAGGTGCAAGGTGTCTTATGGGATT	5	GRCm38_p5_RNAcentral#URS000048F57A:piRNA:Mus_musculus#sense#URS000048F57A:piRNA:Mus_musculus,1,27$GRCm38_p5_RNAcentral#URS00002F24CF:piRNA:Mus_musculus#sense#URS00002F24CF:piRNA:Mus_musculus,1,27$GRCm38_p5_RNAcentral#URS00004B5652:piRNA:Mus_musculus#sense#URS00004B5652:piRNA:Mus_musculus,1,27$GRCm38_p5_RNAcentral#URS0000470332:piRNA:Mus_musculus#sense#URS0000470332:piRNA:Mus_musculus,1,27	URS000048F57A	URS00002F24CF	URS00004B5652	URS0000470332	_	_	_	_	_	_	_	_	_	_
R_17T_157288	ref|NC_005089.1|	21	16299	100	12	0	0	0	5	16	6462	6451	57	AGTGGAAATGGG	AGTGGAAATGGG	0.01	24.3	TCAAAGTGGAAATGGGATTCA	5	GRCm38_p5_RNAcentral#URS0000130C0F:piRNA:Mus_musculus#sense#URS0000130C0F:piRNA:Mus_musculus,6,26$GRCm38_p5_RNAcentral#URS000020E66B:piRNA:Mus_musculus#sense#URS000020E66B:piRNA:Mus_musculus,1,21$GRCm38_p5_RNAcentral#URS000029D7EE:piRNA:Mus_musculus#sense#URS000029D7EE:piRNA:Mus_musculus,6,26	URS0000130C0F	URS000020E66B	URS000029D7EE	_	_	_	_	_	_	_	_	_	_	_
R_17T_157567	ref|NC_005089.1|	27	16299	100	13	0	0	0	4	16	5794	5782	48	GACACTCCAGCTA	GACACTCCAGCTA	0.004	26.3	TGGGACACTCCAGCTACCGTGGATCTA	12	GRCm38_p5_RNAcentral#URS00002FA02E:piRNA:Mus_musculus#sense#URS00002FA02E:piRNA:Mus_musculus,1,27$GRCm38_p5_RNAcentral#URS00000D083D:piRNA:Mus_musculus#sense#URS00000D083D:piRNA:Mus_musculus,1,27$GRCm38_p5_RNAcentral#URS000018AEF8:piRNA:Mus_musculus#sense#URS000018AEF8:piRNA:Mus_musculus,1,27$GRCm38_p5_RNAcentral#URS00009C38E6:lncRNA:Mus_musculus#sense#URS00009C38E6:lncRNA:Mus_musculus,728,754	URS00002FA02E	URS00000D083D	URS000018AEF8	_	_	_	_	_	_	_	_	_	_	_
R_17T_157712	ref|NC_005089.1|	29	16299	100	13	0	0	0	13	25	13972	13960	45	TGTTAGTGGGTTT	TGTTAGTGGGTTT	0.004	26.3	ATGGAATCTAGCTGTTAGTGGGTTTAGGA	3	GRCm38_p5_RNAcentral#URS00004C431B:piRNA:Mus_musculus#sense#URS00004C431B:piRNA:Mus_musculus,1,29	URS00004C431B	_	_	_	_	_	_	_	_	_	_	_	_	_
R_17T_157737	ref|NC_005089.1|	24	16299	100	15	0	0	0	1	15	4641	4655	63	TAATCTCACTGATAT	TAATCTCACTGATAT	0.000194	30.2	TAATCTCACTGATATCTGGCTCAC	2	GRCm38_p5_RNAcentral#URS00000A36AB:piRNA:Mus_musculus#sense#URS00000A36AB:piRNA:Mus_musculus,1,24$GRCm38_p5_RNAcentral#URS000018733D:piRNA:Mus_musculus#sense#URS000018733D:piRNA:Mus_musculus,1,24$GRCm38_p5_RNAcentral#URS00003F8287:piRNA:Mus_musculus#sense#URS00003F8287:piRNA:Mus_musculus,4,27$GRCm38_p5_RNAcentral#URS0000477BC3:piRNA:Mus_musculus#sense#URS0000477BC3:piRNA:Mus_musculus,4,27$GRCm38_…	URS00000A36AB	URS000018733D	URS00003F8287	URS0000477BC3	URS000040F1D6	URS00004FBC3E	URS0000542C1D	_	_	_	_	_	_	_
R_17T_157742	ref|NC_005089.1|	24	16299	100	15	0	0	0	1	15	4641	4655	63	TAATCTCACTGATAT	TAATCTCACTGATAT	0.000194	30.2	TAATCTCACTGATATCTGGCTCCA	2	GRCm38_p5_RNAcentral#URS00000A36AB:piRNA:Mus_musculus#sense#URS00000A36AB:piRNA:Mus_musculus,1,24$GRCm38_p5_RNAcentral#URS000018733D:piRNA:Mus_musculus#sense#URS000018733D:piRNA:Mus_musculus,1,24$GRCm38_p5_RNAcentral#URS00003F8287:piRNA:Mus_musculus#sense#URS00003F8287:piRNA:Mus_musculus,4,27$GRCm38_p5_RNAcentral#URS0000477BC3:piRNA:Mus_musculus#sense#URS0000477BC3:piRNA:Mus_musculus,4,27$GRCm38_…	URS00000A36AB	URS000018733D	URS00003F8287	URS0000477BC3	URS000040F1D6	URS00004FBC3E	URS0000542C1D	_	_	_	_	_	_	_
R_17T_157744	ref|NC_005089.1|	24	16299	100	15	0	0	0	1	15	4641	4655	63	TAATCTCACTGATAT	TAATCTCACTGATAT	0.000194	30.2	TAATCTCACTGATATCTGGCTCCC	217	GRCm38_p5_RNAcentral#URS00000A36AB:piRNA:Mus_musculus#sense#URS00000A36AB:piRNA:Mus_musculus,1,24$GRCm38_p5_RNAcentral#URS000018733D:piRNA:Mus_musculus#sense#URS000018733D:piRNA:Mus_musculus,1,24$GRCm38_p5_RNAcentral#URS00003F8287:piRNA:Mus_musculus#sense#URS00003F8287:piRNA:Mus_musculus,4,27$GRCm38_p5_RNAcentral#URS0000477BC3:piRNA:Mus_musculus#sense#URS0000477BC3:piRNA:Mus_musculus,4,27$GRCm38_…	URS00000A36AB	URS000018733D	URS00003F8287	URS0000477BC3	URS000040F1D6	URS00004FBC3E	URS0000542C1D	_	_	_	_	_	_	_
R_17T_157775	ref|NC_005089.1|	19	16299	100	12	0	0	0	8	19	13148	13137	63	TGAGATGACAAA	TGAGATGACAAA	0.009	24.3	GGTTCCCTGAGATGACAAA	33	GRCm38_p5_RNAcentral#URS0000174929:piRNA:Mus_musculus#antisense#URS0000174929:piRNA:Mus_musculus,11,29	URS0000174929	_	_	_	_	_	_	_	_	_	_	_	_	_
R_17T_157900	ref|NC_005089.1|	29	16299	100	15	0	0	0	8	22	1514	1500	52	CTTACTTTTTGATTT	CTTACTTTTTGATTT	0.000259	30.2	TGCTTGGCTTACTTTTTGATTTGTGTGAA	4	GRCm38_p5_RNAcentral#URS00009BE7AA:lncRNA:Mus_musculus#sense#URS00009BE7AA:lncRNA:Mus_musculus,563,591$GRCm38_p5_RNAcentral#URS0000572E36:piRNA:Mus_musculus#sense#URS0000572E36:piRNA:Mus_musculus,1,29$GRCm38_p5_RNAcentral#URS00009BA9A1:lncRNA:Mus_musculus#sense#URS00009BA9A1:lncRNA:Mus_musculus,656,684	URS0000572E36	_	_	_	_	_	_	_	_	_	_	_	_	_
R_17T_157903	ref|NC_005089.1|	29	16299	100	15	0	0	0	8	22	1514	1500	52	CTTACTTTTTGATTT	CTTACTTTTTGATTT	0.000259	30.2	TGCTTGGCTTACTTTTTGATTTGTGTGAT	10	GRCm38_p5_RNAcentral#URS00009BE7AA:lncRNA:Mus_musculus#sense#URS00009BE7AA:lncRNA:Mus_musculus,563,591$GRCm38_p5_RNAcentral#URS0000572E36:piRNA:Mus_musculus#sense#URS0000572E36:piRNA:Mus_musculus,1,29$GRCm38_p5_RNAcentral#URS00009BA9A1:lncRNA:Mus_musculus#sense#URS00009BA9A1:lncRNA:Mus_musculus,656,684	URS0000572E36	_	_	_	_	_	_	_	_	_	_	_	_	_
R_17T_158029	ref|NC_005089.1|	18	16299	100	12	0	0	0	7	18	635	624	67	GATTATAGAACA	GATTATAGAACA	0.008	24.3	CCCGAGGATTATAGAACA	72	GRCm38_p5_RNAcentral#URS00009C4EFC:lncRNA:Mus_musculus#antisense#URS00009C4EFC:lncRNA:Mus_musculus,2393,2410$GRCm38_p5_RNAcentral#URS00009B41AA:lncRNA:Mus_musculus#antisense#URS00009B41AA:lncRNA:Mus_musculus,2115,2132$GRCm38_p5_RNAcentral#URS00003F850C:piRNA:Mus_musculus#antisense#URS00003F850C:piRNA:Mus_musculus,11,28	URS00003F850C	_	_	_	_	_	_	_	_	_	_	_	_	_
R_17T_158077	ref|NC_005089.1|	20	16299	100	15	0	0	0	1	15	11985	11999	75	ACTGACTTTTTCTCT	ACTGACTTTTTCTCT	0.000155	30.2	ACTGACTTTTTCTCTGGGGT	9	GRCm38_p5_RNAcentral#URS000035D507:piRNA:Mus_musculus#sense#URS000035D507:piRNA:Mus_musculus,8,27	URS000035D507	_	_	_	_	_	_	_	_	_	_	_	_	_
R_17T_158086	ref|NC_005089.1|	28	16299	100	13	0	0	0	15	27	12900	12888	46	TTAGGAATGGTAT	TTAGGAATGGTAT	0.004	26.3	GGTCGATTTGATGCTTAGGAATGGTATA	3	GRCm38_p5_RNAcentral#URS0000069022:piRNA:Mus_musculus#sense#URS0000069022:piRNA:Mus_musculus,2,29	URS0000069022	_	_	_	_	_	_	_	_	_	_	_	_	_
R_17T_158105	ref|NC_005089.1|	30	16299	100	14	0	0	0	13	26	11981	11994	47	CAAAACTGACTTTT	CAAAACTGACTTTT	0.001	28.2	ATCTGGAGAAACCAAAACTGACTTTTGCTA	4	GRCm38_p5_RNAcentral#URS000038AB2F:piRNA:Mus_musculus#sense#URS000038AB2F:piRNA:Mus_musculus,1,30	URS000038AB2F	_	_	_	_	_	_	_	_	_	_	_	_	_
R_17T_158285	ref|NC_005089.1|	29	16299	100	13	0	0	0	1	13	13579	13567	45	TATTATTATCGAG	TATTATTATCGAG	0.004	26.3	TATTATTATCGAGTCTGGGCATGGTGGAA	2	GRCm38_p5_RNAcentral#URS00004AFE9B:piRNA:Mus_musculus#sense#URS00004AFE9B:piRNA:Mus_musculus,1,29	URS00004AFE9B	_	_	_	_	_	_	_	_	_	_	_	_	_
R_17T_158381	ref|NC_005089.1|	29	16299	100	15	0	0	0	8	22	11985	11999	52	ACTGACTTTTTCTCT	ACTGACTTTTTCTCT	0.000259	30.2	TTGGTTTACTGACTTTTTCTCTGGGGTTA	140	GRCm38_p5_RNAcentral#URS000035D507:piRNA:Mus_musculus#sense#URS000035D507:piRNA:Mus_musculus,1,29	URS000035D507	_	_	_	_	_	_	_	_	_	_	_	_	_
R_17T_158382	ref|NC_005089.1|	29	16299	100	15	0	0	0	8	22	11985	11999	52	ACTGACTTTTTCTCT	ACTGACTTTTTCTCT	0.000259	30.2	TTGGTTTACTGACTTTTTCTCTGGGGTTT	3	GRCm38_p5_RNAcentral#URS000035D507:piRNA:Mus_musculus#sense#URS000035D507:piRNA:Mus_musculus,1,29	URS000035D507	_	_	_	_	_	_	_	_	_	_	_	_	_
R_17T_158406	ref|NC_005089.1|	29	16299	100	13	0	0	0	7	19	15607	15619	45	TCTGTGTTATCTG	TCTGTGTTATCTG	0.004	26.3	AGCATTTCTGTGTTATCTGTTTTATTCTC	2	GRCm38_p5_RNAcentral#URS000023B84E:piRNA:Mus_musculus#sense#URS000023B84E:piRNA:Mus_musculus,1,29	URS000023B84E	_	_	_	_	_	_	_	_	_	_	_	_	_
R_17T_158439	ref|NC_005089.1|	29	16299	100	14	0	0	0	10	23	1184	1171	48	AATTTCTTTCTCCA	AATTTCTTTCTCCA	0.001	28.2	TAATAGGTTAATTTCTTTCTCCAGAGTCT	15	GRCm38_p5_RNAcentral#URS00009BE334:lncRNA:Mus_musculus#sense#URS00009BE334:lncRNA:Mus_musculus,5379,5407$GRCm38_p5_RNAcentral#URS00009BCF7A:lncRNA:Mus_musculus#sense#URS00009BCF7A:lncRNA:Mus_musculus,5001,5029$GRCm38_p5_RNAcentral#URS00009B0219:lncRNA:Mus_musculus#sense#URS00009B0219:lncRNA:Mus_musculus,5205,5233$GRCm38_p5_RNAcentral#URS00009B622E:lncRNA:Mus_musculus#sense#URS00009B622E:lncRNA:Mu…	URS00001A7E8D	_	_	_	_	_	_	_	_	_	_	_	_	_
R_17T_158609	ref|NC_005089.1|	30	16299	94.118	17	1	0	0	2	18	14140	14124	57	TGTTTCTGTAGATGAAT	TGTTTCTGTAGTTGAAT	0.004	26.3	TTGTTTCTGTAGATGAATCAGATGATGTTC	2	GRCm38_p5_RNAcentral#URS000002516E:piRNA:Mus_musculus#sense#URS000002516E:piRNA:Mus_musculus,1,30	URS000002516E	_	_	_	_	_	_	_	_	_	_	_	_	_
R_17T_158727	ref|NC_005089.1|	31	16299	100	13	0	0	0	18	30	6392	6404	42	AATTGTTTTATCC	AATTGTTTTATCC	0.004	26.3	ATTTGGCTCATAGATTCAATTGTTTTATCCC	6	GRCm38_p5_RNAcentral#URS0000341BDB:piRNA:Mus_musculus#sense#URS0000341BDB:piRNA:Mus_musculus,1,31$GRCm38_p5_RNAcentral#URS00004E862C:piRNA:Mus_musculus#sense#URS00004E862C:piRNA:Mus_musculus,1,31	URS0000341BDB	URS00004E862C	_	_	_	_	_	_	_	_	_	_	_	_
R_17T_158733	ref|NC_005089.1|	27	16299	100	14	0	0	0	6	19	12416	12403	52	TGCTGATTTTCCTG	TGCTGATTTTCCTG	0.001	28.2	TAATATGCTGATTTTCCTGACTTGTAG	16	GRCm38_p5_RNAcentral#URS000012B454:piRNA:Mus_musculus#sense#URS000012B454:piRNA:Mus_musculus,1,27$GRCm38_p5_RNAcentral#URS00001BE6B3:piRNA:Mus_musculus#sense#URS00001BE6B3:piRNA:Mus_musculus,1,27	URS000012B454	URS00001BE6B3	_	_	_	_	_	_	_	_	_	_	_	_
R_17T_158755	ref|NC_005089.1|	30	16299	100	14	0	0	0	6	19	12416	12403	47	TGCTGATTTTCCTG	TGCTGATTTTCCTG	0.001	28.2	TAATATGCTGATTTTCCTGACTAGTAGGGA	2	GRCm38_p5_RNAcentral#URS000012B454:piRNA:Mus_musculus#sense#URS000012B454:piRNA:Mus_musculus,1,30	URS000012B454	_	_	_	_	_	_	_	_	_	_	_	_	_
R_17T_158766	ref|NC_005089.1|	27	16299	100	13	0	0	0	1	13	7641	7653	48	TCCTAGAAATGGT	TCCTAGAAATGGT	0.004	26.3	TCCTAGAAATGGTGTCTGTTGGGTTGC	11	GRCm38_p5_RNAcentral#URS0000320CC4:piRNA:Mus_musculus#sense#URS0000320CC4:piRNA:Mus_musculus,1,27$GRCm38_p5_RNAcentral#URS0000382CCF:piRNA:Mus_musculus#sense#URS0000382CCF:piRNA:Mus_musculus,2,28$GRCm38_p5_RNAcentral#URS00003D63DF:piRNA:Mus_musculus#sense#URS00003D63DF:piRNA:Mus_musculus,4,30$GRCm38_p5_RNAcentral#URS00004934E8:piRNA:Mus_musculus#sense#URS00004934E8:piRNA:Mus_musculus,1,27	URS0000320CC4	URS0000382CCF	URS00003D63DF	URS00004934E8	_	_	_	_	_	_	_	_	_	_
R_17T_158782	ref|NC_005089.1|	31	16299	100	15	0	0	0	8	22	11985	11999	48	ACTGACTTTTTCTCT	ACTGACTTTTTCTCT	0.000285	30.2	ATGGTTTACTGACTTTTTCTCTGGGGTTAGT	21	GRCm38_p5_RNAcentral#URS000035D507:piRNA:Mus_musculus#sense#URS000035D507:piRNA:Mus_musculus,1,31	URS000035D507	_	_	_	_	_	_	_	_	_	_	_	_	_
R_17T_159001	ref|NC_005089.1|	27	16299	100	13	0	0	0	4	16	13336	13324	48	ATAGATGGGAAAA	ATAGATGGGAAAA	0.004	26.3	AAGATAGATGGGAAAAGCTGCGGCTTG	2	GRCm38_p5_RNAcentral#URS00000E7EC9:piRNA:Mus_musculus#sense#URS00000E7EC9:piRNA:Mus_musculus,2,28$GRCm38_p5_RNAcentral#URS0000541BC9:piRNA:Mus_musculus#sense#URS0000541BC9:piRNA:Mus_musculus,1,27$GRCm38_p5_RNAcentral#URS000056FDDE:piRNA:Mus_musculus#sense#URS000056FDDE:piRNA:Mus_musculus,1,27	URS00000E7EC9	URS0000541BC9	URS000056FDDE	_	_	_	_	_	_	_	_	_	_	_
R_17T_159294	ref|NC_005089.1|	26	16299	100	14	0	0	0	11	24	14664	14651	54	TGGCTTTGTCTACT	TGGCTTTGTCTACT	0.00087	28.2	AAATAGCTCCTGGCTTTGTCTACTCT	5	GRCm38_p5_RNAcentral#URS0000037805:piRNA:Mus_musculus#sense#URS0000037805:piRNA:Mus_musculus,1,26$GRCm38_p5_RNAcentral#URS0000265560:piRNA:Mus_musculus#sense#URS0000265560:piRNA:Mus_musculus,5,30	URS0000037805	URS0000265560	_	_	_	_	_	_	_	_	_	_	_	_
R_17T_159356	ref|NC_005089.1|	17	16299	100	13	0	0	0	1	13	8880	8868	76	ATACTTCCGAGAC	ATACTTCCGAGAC	0.002	26.3	ATACTTCCGAGACTTGG	6	GRCm38_p5_RNAcentral#URS00000BC08E:piRNA:Mus_musculus#antisense#URS00000BC08E:piRNA:Mus_musculus,11,27$GRCm38_p5_RNAcentral#URS00005A6401:piRNA:Mus_musculus#antisense#URS00005A6401:piRNA:Mus_musculus,11,27	URS00000BC08E	URS00005A6401	_	_	_	_	_	_	_	_	_	_	_	_
R_17T_159367	ref|NC_005089.1|	27	16299	100	13	0	0	0	7	19	2724	2712	48	GGAACAAGGTTTT	GGAACAAGGTTTT	0.004	26.3	TGAAAAGGAACAAGGTTTTGCCAGAGC	2	GRCm38_p5_RNAcentral#URS00000340F7:piRNA:Mus_musculus#sense#URS00000340F7:piRNA:Mus_musculus,1,27$GRCm38_p5_RNAcentral#URS00003B381C:piRNA:Mus_musculus#sense#URS00003B381C:piRNA:Mus_musculus,1,27	URS00000340F7	URS00003B381C	_	_	_	_	_	_	_	_	_	_	_	_
R_17T_1595	ref|NC_005089.1|	27	16299	100	13	0	0	0	14	26	4120	4108	48	AATTATTGAGGCT	AATTATTGAGGCT	0.004	26.3	TAAACTGCACGGAAATTATTGAGGCTC	249	GRCm38_p5_RNAcentral#URS00009C5DF3:lncRNA:Mus_musculus#sense#URS00009C5DF3:lncRNA:Mus_musculus,213,239$GRCm38_p5_RNAcentral#URS000041F923:piRNA:Mus_musculus#sense#URS000041F923:piRNA:Mus_musculus,1,27$GRCm38_p5_RNAcentral#URS00001B4016:piRNA:Mus_musculus#sense#URS00001B4016:piRNA:Mus_musculus,1,27$GRCm38_p5_RNAcentral#URS000046CD9D:piRNA:Mus_musculus#sense#URS000046CD9D:piRNA:Mus_musculus,1,27	URS000041F923	URS00001B4016	URS000046CD9D	_	_	_	_	_	_	_	_	_	_	_
R_17T_159561	ref|NC_005089.1|	27	16299	100	14	0	0	0	2	15	13618	13605	52	GATGGTAGTAGCTG	GATGGTAGTAGCTG	0.001	28.2	AGATGGTAGTAGCTGAAGTTCCTTCGG	3	GRCm38_p5_RNAcentral#URS000057F344:piRNA:Mus_musculus#sense#URS000057F344:piRNA:Mus_musculus,1,27$GRCm38_p5_RNAcentral#URS0000613F2E:piRNA:Mus_musculus#sense#URS0000613F2E:piRNA:Mus_musculus,1,27$GRCm38_p5_RNAcentral#URS000013EBC7:piRNA:Mus_musculus#sense#URS000013EBC7:piRNA:Mus_musculus,1,27	URS000057F344	URS0000613F2E	URS000013EBC7	_	_	_	_	_	_	_	_	_	_	_
R_17T_1597	ref|NC_005089.1|	27	16299	100	13	0	0	0	14	26	4120	4108	48	AATTATTGAGGCT	AATTATTGAGGCT	0.004	26.3	TAAACTGCACGGAAATTATTGAGGCTT	4	GRCm38_p5_RNAcentral#URS00009C5DF3:lncRNA:Mus_musculus#sense#URS00009C5DF3:lncRNA:Mus_musculus,213,239$GRCm38_p5_RNAcentral#URS000041F923:piRNA:Mus_musculus#sense#URS000041F923:piRNA:Mus_musculus,1,27$GRCm38_p5_RNAcentral#URS00001B4016:piRNA:Mus_musculus#sense#URS00001B4016:piRNA:Mus_musculus,1,27$GRCm38_p5_RNAcentral#URS000046CD9D:piRNA:Mus_musculus#sense#URS000046CD9D:piRNA:Mus_musculus,1,27	URS000041F923	URS00001B4016	URS000046CD9D	_	_	_	_	_	_	_	_	_	_	_
R_17T_16019	ref|NC_005089.1|	29	16299	100	13	0	0	0	5	17	11635	11623	45	TAGCAGTTCTTGC	TAGCAGTTCTTGC	0.004	26.3	TGAGTAGCAGTTCTTGCCTGATGGAGAAT	2	GRCm38_p5_RNAcentral#URS0000567776:piRNA:Mus_musculus#sense#URS0000567776:piRNA:Mus_musculus,1,29	URS0000567776	_	_	_	_	_	_	_	_	_	_	_	_	_
R_17T_16419	ref|NC_005089.1|	28	16299	100	13	0	0	0	10	22	6316	6328	46	GTAATATTAAATG	GTAATATTAAATG	0.004	26.3	TGGACTTCTGTAATATTAAATGTGTACC	98	GRCm38_p5_RNAcentral#URS0000175DC2:piRNA:Mus_musculus#sense#URS0000175DC2:piRNA:Mus_musculus,1,28$GRCm38_p5_RNAcentral#URS00002F39F2:piRNA:Mus_musculus#sense#URS00002F39F2:piRNA:Mus_musculus,1,28$GRCm38_p5_RNAcentral#URS0000269EAF:piRNA:Mus_musculus#sense#URS0000269EAF:piRNA:Mus_musculus,1,28	URS0000175DC2	URS00002F39F2	URS0000269EAF	_	_	_	_	_	_	_	_	_	_	_
R_17T_16481	ref|NC_005089.1|	29	16299	100	14	0	0	0	12	25	10072	10059	48	AAACTAAGATGGTG	AAACTAAGATGGTG	0.001	28.2	AGAATGTAGAGAAACTAAGATGGTGGGTT	111	GRCm38_p5_RNAcentral#URS0000613958:piRNA:Mus_musculus#sense#URS0000613958:piRNA:Mus_musculus,2,30	URS0000613958	_	_	_	_	_	_	_	_	_	_	_	_	_
R_17T_1649	ref|NC_005089.1|	16	16299	100	12	0	0	0	1	12	3637	3626	75	AGGGGTAGAAAG	AGGGGTAGAAAG	0.006	24.3	AGGGGTAGAAAGCATA	36	GRCm38_p5_RNAcentral#URS00009B31FC:lncRNA:Mus_musculus#antisense#URS00009B31FC:lncRNA:Mus_musculus,948,963$GRCm38_p5_RNAcentral#URS000022E577:piRNA:Mus_musculus#antisense#URS000022E577:piRNA:Mus_musculus,11,26$GRCm38_p5_RNAcentral#URS000001FC7F:piRNA:Mus_musculus#antisense#URS000001FC7F:piRNA:Mus_musculus,11,26$GRCm38_p5_RNAcentral#URS00009BAEDB:lncRNA:Mus_musculus#antisense#URS00009BAEDB:lncRNA:…	URS000022E577	URS000001FC7F	URS00002D98C6	URS0000121FF4	URS0000274D97	_	_	_	_	_	_	_	_	_
R_17T_16496	ref|NC_005089.1|	23	16299	100	14	0	0	0	6	19	14664	14651	61	TGGCTTTGTCTACT	TGGCTTTGTCTACT	0.000716	28.2	GCTCCTGGCTTTGTCTACTCTAA	6	GRCm38_p5_RNAcentral#URS0000037805:piRNA:Mus_musculus#sense#URS0000037805:piRNA:Mus_musculus,6,28	URS0000037805	_	_	_	_	_	_	_	_	_	_	_	_	_
R_17T_16761	ref|NC_005089.1|	31	16299	100	14	0	0	0	12	25	6542	6555	45	AGATGACACATGAG	AGATGACACATGAG	0.001	28.2	TAGTACTCATCAGATGACACATGAGAGGATT	11	GRCm38_p5_RNAcentral#URS0000485630:piRNA:Mus_musculus#sense#URS0000485630:piRNA:Mus_musculus,1,31	URS0000485630	_	_	_	_	_	_	_	_	_	_	_	_	_
R_17T_16865	ref|NC_005089.1|	30	16299	100	13	0	0	0	5	17	13194	13206	43	TTTTTAAAAACCA	TTTTTAAAAACCA	0.004	26.3	TGCTTTTTTAAAAACCAGAAGGTCAGAAGA	16	GRCm38_p5_RNAcentral#URS000017D5AE:piRNA:Mus_musculus#sense#URS000017D5AE:piRNA:Mus_musculus,1,30	URS000017D5AE	_	_	_	_	_	_	_	_	_	_	_	_	_
R_17T_16866	ref|NC_005089.1|	30	16299	100	13	0	0	0	5	17	13194	13206	43	TTTTTAAAAACCA	TTTTTAAAAACCA	0.004	26.3	TGCTTTTTTAAAAACCAGAAGGTCAGAAGG	25	GRCm38_p5_RNAcentral#URS000017D5AE:piRNA:Mus_musculus#sense#URS000017D5AE:piRNA:Mus_musculus,1,30	URS000017D5AE	_	_	_	_	_	_	_	_	_	_	_	_	_
R_17T_16894	ref|NC_005089.1|	30	16299	94.118	17	1	0	0	2	18	8420	8404	57	GTAATGTTGGCTGTAAG	GTAATGTTAGCTGTAAG	0.004	26.3	TGTAATGTTGGCTGTAAGTTTGTCATATTA	37	GRCm38_p5_RNAcentral#URS00000DB044:piRNA:Mus_musculus#sense#URS00000DB044:piRNA:Mus_musculus,1,30	URS00000DB044	_	_	_	_	_	_	_	_	_	_	_	_	_
R_17T_1720	ref|NC_005089.1|	28	16299	100	14	0	0	0	13	26	11981	11994	50	CAAAACTGACTTTT	CAAAACTGACTTTT	0.001	28.2	TTCTGGAGAAACCAAAACTGACTTTTGC	16	GRCm38_p5_RNAcentral#URS000038AB2F:piRNA:Mus_musculus#sense#URS000038AB2F:piRNA:Mus_musculus,1,28	URS000038AB2F	_	_	_	_	_	_	_	_	_	_	_	_	_
R_17T_17326	ref|NC_005089.1|	25	16299	100	15	0	0	0	1	15	4641	4655	60	TAATCTCACTGATAT	TAATCTCACTGATAT	0.000207	30.2	TAATCTCACTGATATCTGGCTCCCA	391	GRCm38_p5_RNAcentral#URS00000A36AB:piRNA:Mus_musculus#sense#URS00000A36AB:piRNA:Mus_musculus,1,25$GRCm38_p5_RNAcentral#URS000018733D:piRNA:Mus_musculus#sense#URS000018733D:piRNA:Mus_musculus,1,25$GRCm38_p5_RNAcentral#URS00003F8287:piRNA:Mus_musculus#sense#URS00003F8287:piRNA:Mus_musculus,4,28$GRCm38_p5_RNAcentral#URS0000477BC3:piRNA:Mus_musculus#sense#URS0000477BC3:piRNA:Mus_musculus,4,28$GRCm38_…	URS00000A36AB	URS000018733D	URS00003F8287	URS0000477BC3	URS0000542C1D	_	_	_	_	_	_	_	_	_
R_17T_17327	ref|NC_005089.1|	25	16299	100	15	0	0	0	1	15	4641	4655	60	TAATCTCACTGATAT	TAATCTCACTGATAT	0.000207	30.2	TAATCTCACTGATATCTGGCTCCCG	3	GRCm38_p5_RNAcentral#URS00000A36AB:piRNA:Mus_musculus#sense#URS00000A36AB:piRNA:Mus_musculus,1,25$GRCm38_p5_RNAcentral#URS000018733D:piRNA:Mus_musculus#sense#URS000018733D:piRNA:Mus_musculus,1,25$GRCm38_p5_RNAcentral#URS00003F8287:piRNA:Mus_musculus#sense#URS00003F8287:piRNA:Mus_musculus,4,28$GRCm38_p5_RNAcentral#URS0000477BC3:piRNA:Mus_musculus#sense#URS0000477BC3:piRNA:Mus_musculus,4,28$GRCm38_…	URS00000A36AB	URS000018733D	URS00003F8287	URS0000477BC3	URS0000542C1D	_	_	_	_	_	_	_	_	_
R_17T_17363	ref|NC_005089.1|	25	16299	100	14	0	0	0	1	14	13394	13407	56	TCTCCTAGACTTGA	TCTCCTAGACTTGA	0.000819	28.2	TCTCCTAGACTTGAAAGACCCAGCC	8	GRCm38_p5_RNAcentral#URS000017786F:piRNA:Mus_musculus#sense#URS000017786F:piRNA:Mus_musculus,4,28$GRCm38_p5_RNAcentral#URS00001D0BDE:piRNA:Mus_musculus#sense#URS00001D0BDE:piRNA:Mus_musculus,4,28$GRCm38_p5_RNAcentral#URS00003341C4:piRNA:Mus_musculus#sense#URS00003341C4:piRNA:Mus_musculus,5,29	URS000017786F	URS00001D0BDE	URS00003341C4	_	_	_	_	_	_	_	_	_	_	_
R_17T_17395	ref|NC_005089.1|	24	16299	100	15	0	0	0	1	15	13619	13605	63	TGATGGTAGTAGCTG	TGATGGTAGTAGCTG	0.000194	30.2	TGATGGTAGTAGCTGAAGTTCCTT	29	GRCm38_p5_RNAcentral#URS000057F344:piRNA:Mus_musculus#sense#URS000057F344:piRNA:Mus_musculus,1,24$GRCm38_p5_RNAcentral#URS0000613F2E:piRNA:Mus_musculus#sense#URS0000613F2E:piRNA:Mus_musculus,1,24$GRCm38_p5_RNAcentral#URS000013EBC7:piRNA:Mus_musculus#sense#URS000013EBC7:piRNA:Mus_musculus,1,24$GRCm38_p5_RNAcentral#URS00004599B4:piRNA:Mus_musculus#sense#URS00004599B4:piRNA:Mus_musculus,4,27$GRCm38_…	URS000057F344	URS0000613F2E	URS000013EBC7	URS00004599B4	URS00004D3E04	_	_	_	_	_	_	_	_	_
R_17T_17438	ref|NC_005089.1|	30	16299	100	14	0	0	0	2	15	13618	13605	47	GATGGTAGTAGCTG	GATGGTAGTAGCTG	0.001	28.2	CGATGGTAGTAGCTGAAGTTCCTTCGGACC	8	GRCm38_p5_RNAcentral#URS000057F344:piRNA:Mus_musculus#sense#URS000057F344:piRNA:Mus_musculus,1,30	URS000057F344	_	_	_	_	_	_	_	_	_	_	_	_	_
R_17T_17743	ref|NC_005089.1|	30	16299	100	14	0	0	0	6	19	12416	12403	47	TGCTGATTTTCCTG	TGCTGATTTTCCTG	0.001	28.2	TAATATGCTGATTTTCCTGACCTGTAGGGA	2	GRCm38_p5_RNAcentral#URS000012B454:piRNA:Mus_musculus#sense#URS000012B454:piRNA:Mus_musculus,1,30	URS000012B454	_	_	_	_	_	_	_	_	_	_	_	_	_
R_17T_17789	ref|NC_005089.1|	25	16299	100	15	0	0	0	4	18	4641	4655	60	TAATCTCACTGATAT	TAATCTCACTGATAT	0.000207	30.2	TCTTAATCTCACTGATATCTGGCTC	15	GRCm38_p5_RNAcentral#URS0000062CD4:piRNA:Mus_musculus#sense#URS0000062CD4:piRNA:Mus_musculus,1,25$GRCm38_p5_RNAcentral#URS00003F8287:piRNA:Mus_musculus#sense#URS00003F8287:piRNA:Mus_musculus,1,25$GRCm38_p5_RNAcentral#URS0000477BC3:piRNA:Mus_musculus#sense#URS0000477BC3:piRNA:Mus_musculus,1,25$GRCm38_p5_RNAcentral#URS00000A08A7:piRNA:Mus_musculus#sense#URS00000A08A7:piRNA:Mus_musculus,4,28$GRCm38_…	URS0000062CD4	URS00003F8287	URS0000477BC3	URS00000A08A7	URS000040F1D6	URS0000542C1D	_	_	_	_	_	_	_	_
R_17T_17856	ref|NC_005089.1|	27	16299	94.118	17	1	0	0	2	18	6126	6110	63	GTTCTTTATTTCCGGAG	GTTCTTTTTTTCCGGAG	0.004	26.3	TGTTCTTTATTTCCGGAGCGCCCTGAT	6	GRCm38_p5_RNAcentral#URS0000406C6B:piRNA:Mus_musculus#sense#URS0000406C6B:piRNA:Mus_musculus,1,27$GRCm38_p5_RNAcentral#URS00002D97C8:piRNA:Mus_musculus#sense#URS00002D97C8:piRNA:Mus_musculus,1,27$GRCm38_p5_RNAcentral#URS00001E07D5:piRNA:Mus_musculus#sense#URS00001E07D5:piRNA:Mus_musculus,1,27$GRCm38_p5_RNAcentral#URS0000524643:piRNA:Mus_musculus#sense#URS0000524643:piRNA:Mus_musculus,1,27$GRCm38_…	URS0000406C6B	URS00002D97C8	URS00001E07D5	URS0000524643	URS0000606237	_	_	_	_	_	_	_	_	_
R_17T_17900	ref|NC_005089.1|	28	16299	100	14	0	0	0	8	21	10084	10097	50	GAAGCAGCTGTAGG	GAAGCAGCTGTAGG	0.001	28.2	TGGCAAAGAAGCAGCTGTAGGTCATTTG	12	GRCm38_p5_RNAcentral#URS000013C6AB:piRNA:Mus_musculus#antisense#URS000013C6AB:piRNA:Mus_musculus,2,29$GRCm38_p5_RNAcentral#URS000045F3AB:piRNA:Mus_musculus#antisense#URS000045F3AB:piRNA:Mus_musculus,3,30	URS000013C6AB	URS000045F3AB	_	_	_	_	_	_	_	_	_	_	_	_
R_17T_1805	ref|NC_005089.1|	26	16299	100	14	0	0	0	10	23	11394	11381	54	TGTATATTGAGTAT	TGTATATTGAGTAT	0.00087	28.2	TTCTGGAGTTGTATATTGAGTATGTA	80	GRCm38_p5_RNAcentral#URS00004748E4:piRNA:Mus_musculus#sense#URS00004748E4:piRNA:Mus_musculus,1,26$GRCm38_p5_RNAcentral#URS00009B8CA0:lncRNA:Mus_musculus#sense#URS00009B8CA0:lncRNA:Mus_musculus,2426,2451	URS00004748E4	_	_	_	_	_	_	_	_	_	_	_	_	_
R_17T_18145	ref|NC_005089.1|	28	16299	94.118	17	1	0	0	9	25	7653	7669	61	TTCCACTATAATATTTC	TTCCACTAAAATATTTC	0.004	26.3	CCTTTGCCTTCCACTATAATATTTCCTG	15	GRCm38_p5_RNAcentral#URS000005AC7A:piRNA:Mus_musculus#sense#URS000005AC7A:piRNA:Mus_musculus,2,29	URS000005AC7A	_	_	_	_	_	_	_	_	_	_	_	_	_
R_17T_18152	ref|NC_005089.1|	29	16299	100	13	0	0	0	2	14	14039	14051	45	AATGAACTTAAAA	AATGAACTTAAAA	0.004	26.3	AAATGAACTTAAAATTCTGGCTAGCTGGG	7	GRCm38_p5_RNAcentral#URS00009AFB72:lncRNA:Mus_musculus#sense#URS00009AFB72:lncRNA:Mus_musculus,438,466$GRCm38_p5_RNAcentral#URS000006BC23:piRNA:Mus_musculus#sense#URS000006BC23:piRNA:Mus_musculus,1,29$GRCm38_p5_RNAcentral#URS00009C1381:lncRNA:Mus_musculus#sense#URS00009C1381:lncRNA:Mus_musculus,527,555	URS000006BC23	_	_	_	_	_	_	_	_	_	_	_	_	_
R_17T_18303	ref|NC_005089.1|	20	16299	93.75	16	1	0	0	5	20	8281	8296	80	CACAAACTCAAAAGCT	CACAAACTAAAAAGCT	0.01	24.3	CCCTCACAAACTCAAAAGCT	17	GRCm38_p5_RNAcentral#URS00000901A4:piRNA:Mus_musculus#antisense#URS00000901A4:piRNA:Mus_musculus,3,22$GRCm38_p5_RNAcentral#URS000053D79D:piRNA:Mus_musculus#antisense#URS000053D79D:piRNA:Mus_musculus,8,27	URS00000901A4	URS000053D79D	_	_	_	_	_	_	_	_	_	_	_	_
R_17T_18358	ref|NC_005089.1|	28	16299	100	13	0	0	0	15	27	13705	13693	46	TTGGTTGATGTAT	TTGGTTGATGTAT	0.004	26.3	TGAGAATTTCTGTGTTGGTTGATGTATA	5	GRCm38_p5_RNAcentral#URS0000234723:piRNA:Mus_musculus#sense#URS0000234723:piRNA:Mus_musculus,1,28$GRCm38_p5_RNAcentral#URS000009F842:piRNA:Mus_musculus#sense#URS000009F842:piRNA:Mus_musculus,1,28$GRCm38_p5_RNAcentral#URS000016588C:piRNA:Mus_musculus#sense#URS000016588C:piRNA:Mus_musculus,1,28	URS0000234723	URS000009F842	URS000016588C	_	_	_	_	_	_	_	_	_	_	_
R_17T_18359	ref|NC_005089.1|	28	16299	100	13	0	0	0	15	27	13705	13693	46	TTGGTTGATGTAT	TTGGTTGATGTAT	0.004	26.3	TGAGAATTTCTGTGTTGGTTGATGTATC	695	GRCm38_p5_RNAcentral#URS0000234723:piRNA:Mus_musculus#sense#URS0000234723:piRNA:Mus_musculus,1,28$GRCm38_p5_RNAcentral#URS000009F842:piRNA:Mus_musculus#sense#URS000009F842:piRNA:Mus_musculus,1,28$GRCm38_p5_RNAcentral#URS000016588C:piRNA:Mus_musculus#sense#URS000016588C:piRNA:Mus_musculus,1,28	URS0000234723	URS000009F842	URS000016588C	_	_	_	_	_	_	_	_	_	_	_
R_17T_18362	ref|NC_005089.1|	18	16299	100	12	0	0	0	3	14	3321	3310	67	CTAGGGTTGAGA	CTAGGGTTGAGA	0.008	24.3	TCCTAGGGTTGAGAGAGT	4	GRCm38_p5_RNAcentral#URS00003EEA00:piRNA:Mus_musculus#sense#URS00003EEA00:piRNA:Mus_musculus,1,18	URS00003EEA00	_	_	_	_	_	_	_	_	_	_	_	_	_
R_17T_18376	ref|NC_005089.1|	30	16299	100	14	0	0	0	10	23	10097	10084	47	CCTACAGCTGCTTC	CCTACAGCTGCTTC	0.001	28.2	TTCAAATGACCTACAGCTGCTTCTTTGCCA	192	GRCm38_p5_RNAcentral#URS000045F3AB:piRNA:Mus_musculus#sense#URS000045F3AB:piRNA:Mus_musculus,1,30	URS000045F3AB	_	_	_	_	_	_	_	_	_	_	_	_	_
R_17T_18378	ref|NC_005089.1|	30	16299	100	14	0	0	0	10	23	10097	10084	47	CCTACAGCTGCTTC	CCTACAGCTGCTTC	0.001	28.2	TTCAAATGACCTACAGCTGCTTCTTTGCCT	57	GRCm38_p5_RNAcentral#URS000045F3AB:piRNA:Mus_musculus#sense#URS000045F3AB:piRNA:Mus_musculus,1,30	URS000045F3AB	_	_	_	_	_	_	_	_	_	_	_	_	_
R_17T_18601	ref|NC_005089.1|	26	16299	100	15	0	0	0	2	16	4641	4655	58	TAATCTCACTGATAT	TAATCTCACTGATAT	0.00022	30.2	CTAATCTCACTGATATCTGGCTCCCA	2	GRCm38_p5_RNAcentral#URS00003F8287:piRNA:Mus_musculus#sense#URS00003F8287:piRNA:Mus_musculus,3,28$GRCm38_p5_RNAcentral#URS0000477BC3:piRNA:Mus_musculus#sense#URS0000477BC3:piRNA:Mus_musculus,3,28$GRCm38_p5_RNAcentral#URS0000542C1D:piRNA:Mus_musculus#sense#URS0000542C1D:piRNA:Mus_musculus,3,28	URS00003F8287	URS0000477BC3	URS0000542C1D	_	_	_	_	_	_	_	_	_	_	_
R_17T_18673	ref|NC_005089.1|	20	16299	100	12	0	0	0	6	17	2734	2723	60	TGAACCTCTGGG	TGAACCTCTGGG	0.01	24.3	ACTGCTGAACCTCTGGGGCT	13	GRCm38_p5_RNAcentral#URS000052D2E0:piRNA:Mus_musculus#sense#URS000052D2E0:piRNA:Mus_musculus,7,26$GRCm38_p5_RNAcentral#URS000059A7F0:piRNA:Mus_musculus#sense#URS000059A7F0:piRNA:Mus_musculus,7,26	URS000052D2E0	URS000059A7F0	_	_	_	_	_	_	_	_	_	_	_	_
R_17T_18732	ref|NC_005089.1|	25	16299	100	14	0	0	0	7	20	11394	11381	56	TGTATATTGAGTAT	TGTATATTGAGTAT	0.000819	28.2	TGGAGTTGTATATTGAGTATGTAGA	15	GRCm38_p5_RNAcentral#URS0000257BFB:piRNA:Mus_musculus#sense#URS0000257BFB:piRNA:Mus_musculus,1,25$GRCm38_p5_RNAcentral#URS00004748E4:piRNA:Mus_musculus#sense#URS00004748E4:piRNA:Mus_musculus,4,28$GRCm38_p5_RNAcentral#URS0000564372:piRNA:Mus_musculus#sense#URS0000564372:piRNA:Mus_musculus,1,25$GRCm38_p5_RNAcentral#URS00009B8CA0:lncRNA:Mus_musculus#sense#URS00009B8CA0:lncRNA:Mus_musculus,2429,2453$…	URS0000257BFB	URS00004748E4	URS0000564372	URS0000525457	_	_	_	_	_	_	_	_	_	_
R_17T_18748	ref|NC_005089.1|	29	16299	100	13	0	0	0	13	25	15776	15764	45	TTCAGTTTAGCTA	TTCAGTTTAGCTA	0.004	26.3	TGGGTATAAGGATTCAGTTTAGCTAGGAA	25	GRCm38_p5_RNAcentral#URS0000206738:piRNA:Mus_musculus#sense#URS0000206738:piRNA:Mus_musculus,1,29	URS0000206738	_	_	_	_	_	_	_	_	_	_	_	_	_
R_17T_18782	ref|NC_005089.1|	30	16299	94.118	17	1	0	0	14	30	575	591	57	CTTAAAGCTCAAAGGAC	CTTAAAACTCAAAGGAC	0.004	26.3	TACGAGATCGTCCCTTAAAGCTCAAAGGAC	225	GRCm38_p5_RNAcentral#URS00004F2603:piRNA:Mus_musculus#sense#URS00004F2603:piRNA:Mus_musculus,1,30$GRCm38_p5_RNAcentral#URS00005F87A3:piRNA:Mus_musculus#sense#URS00005F87A3:piRNA:Mus_musculus,1,30	URS00004F2603	URS00005F87A3	_	_	_	_	_	_	_	_	_	_	_	_
R_17T_19039	ref|NC_005089.1|	27	16299	94.118	17	1	0	0	8	24	9135	9119	63	GGAGGATGTTGAAGTAA	GGAGGATGGTGAAGTAA	0.004	26.3	TTTGCAAGGAGGATGTTGAAGTAACAG	2	GRCm38_p5_RNAcentral#URS000054EA05:piRNA:Mus_musculus#sense#URS000054EA05:piRNA:Mus_musculus,1,27	URS000054EA05	_	_	_	_	_	_	_	_	_	_	_	_	_
R_17T_19056	ref|NC_005089.1|	19	16299	100	15	0	0	0	1	15	13619	13605	79	TGATGGTAGTAGCTG	TGATGGTAGTAGCTG	0.000142	30.2	TGATGGTAGTAGCTGAAGT	38	GRCm38_p5_RNAcentral#URS000057F344:piRNA:Mus_musculus#sense#URS000057F344:piRNA:Mus_musculus,1,19$GRCm38_p5_RNAcentral#URS0000613F2E:piRNA:Mus_musculus#sense#URS0000613F2E:piRNA:Mus_musculus,1,19$GRCm38_p5_RNAcentral#URS000013EBC7:piRNA:Mus_musculus#sense#URS000013EBC7:piRNA:Mus_musculus,1,19$GRCm38_p5_RNAcentral#URS00004599B4:piRNA:Mus_musculus#sense#URS00004599B4:piRNA:Mus_musculus,4,22$GRCm38_…	URS000057F344	URS0000613F2E	URS000013EBC7	URS00004599B4	URS00004D3E04	_	_	_	_	_	_	_	_	_
R_17T_19226	ref|NC_005089.1|	26	16299	100	14	0	0	0	1	14	14038	14051	54	TAATGAACTTAAAA	TAATGAACTTAAAA	0.00087	28.2	TAATGAACTTAAAATTCTGGCTAGCT	39	GRCm38_p5_RNAcentral#URS00009AFB72:lncRNA:Mus_musculus#sense#URS00009AFB72:lncRNA:Mus_musculus,438,463$GRCm38_p5_RNAcentral#URS000006BC23:piRNA:Mus_musculus#sense#URS000006BC23:piRNA:Mus_musculus,1,26$GRCm38_p5_RNAcentral#URS00009C1381:lncRNA:Mus_musculus#sense#URS00009C1381:lncRNA:Mus_musculus,527,552	URS000006BC23	_	_	_	_	_	_	_	_	_	_	_	_	_
R_17T_19268	ref|NC_005089.1|	27	16299	100	15	0	0	0	7	21	4641	4655	56	TAATCTCACTGATAT	TAATCTCACTGATAT	0.000233	30.2	TAATCTTAATCTCACTGATATCTGGCT	86	GRCm38_p5_RNAcentral#URS00000A08A7:piRNA:Mus_musculus#sense#URS00000A08A7:piRNA:Mus_musculus,1,27$GRCm38_p5_RNAcentral#URS000040F1D6:piRNA:Mus_musculus#sense#URS000040F1D6:piRNA:Mus_musculus,1,27	URS00000A08A7	URS000040F1D6	_	_	_	_	_	_	_	_	_	_	_	_
R_17T_19316	ref|NC_005089.1|	26	16299	100	14	0	0	0	13	26	9791	9804	54	AGAATGAACAGAGT	AGAATGAACAGAGT	0.00087	28.2	TGAGAGCTGAAGAGAATGAACAGAGT	3	GRCm38_p5_RNAcentral#URS00009ADF14:lncRNA:Mus_musculus#sense#URS00009ADF14:lncRNA:Mus_musculus,622,647$GRCm38_p5_RNAcentral#URS000050166D:piRNA:Mus_musculus#sense#URS000050166D:piRNA:Mus_musculus,1,26	URS000050166D	_	_	_	_	_	_	_	_	_	_	_	_	_
R_17T_19405	ref|NC_005089.1|	31	16299	94.118	17	1	0	0	13	29	6378	6362	55	CAACAGTAAATAAGAAA	CAACTGTAAATAAGAAA	0.004	26.3	TAGACACGTGAGCAACAGTAAATAAGAAAGG	6	GRCm38_p5_RNAcentral#URS00004CA823:piRNA:Mus_musculus#sense#URS00004CA823:piRNA:Mus_musculus,1,31$GRCm38_p5_RNAcentral#URS000061C918:piRNA:Mus_musculus#sense#URS000061C918:piRNA:Mus_musculus,1,31	URS00004CA823	URS000061C918	_	_	_	_	_	_	_	_	_	_	_	_
R_17T_19434	ref|NC_005089.1|	28	16299	100	13	0	0	0	16	28	12900	12888	46	TTAGGAATGGTAT	TTAGGAATGGTAT	0.004	26.3	TGGTCGATTTGATGTTTAGGAATGGTAT	5	GRCm38_p5_RNAcentral#URS00001036A6:piRNA:Mus_musculus#sense#URS00001036A6:piRNA:Mus_musculus,4,31$GRCm38_p5_RNAcentral#URS0000069022:piRNA:Mus_musculus#sense#URS0000069022:piRNA:Mus_musculus,1,28	URS00001036A6	URS0000069022	_	_	_	_	_	_	_	_	_	_	_	_
R_17T_19446	ref|NC_005089.1|	25	16299	100	14	0	0	0	12	25	8828	8841	56	TGTACAAAAAGGAC	TGTACAAAAAGGAC	0.000819	28.2	TGGGGACAGTGTGTACAAAAAGGAC	5	GRCm38_p5_RNAcentral#URS00001A073D:piRNA:Mus_musculus#sense#URS00001A073D:piRNA:Mus_musculus,1,25	URS00001A073D	_	_	_	_	_	_	_	_	_	_	_	_	_
R_17T_19516	ref|NC_005089.1|	28	16299	100	14	0	0	0	8	21	10097	10084	50	CCTACAGCTGCTTC	CCTACAGCTGCTTC	0.001	28.2	CAAATGACCTACAGCTGCTTCTTTGCCA	3	GRCm38_p5_RNAcentral#URS000013C6AB:piRNA:Mus_musculus#sense#URS000013C6AB:piRNA:Mus_musculus,2,29$GRCm38_p5_RNAcentral#URS000045F3AB:piRNA:Mus_musculus#sense#URS000045F3AB:piRNA:Mus_musculus,3,30	URS000013C6AB	URS000045F3AB	_	_	_	_	_	_	_	_	_	_	_	_
R_17T_19626	ref|NC_005089.1|	31	16299	100	13	0	0	0	12	24	3561	3573	42	CTATGGATCCGAG	CTATGGATCCGAG	0.004	26.3	TGAGCTTCACTCTATGGATCCGAGGGTCTCC	18	GRCm38_p5_RNAcentral#URS0000124C33:piRNA:Mus_musculus#sense#URS0000124C33:piRNA:Mus_musculus,1,31	URS0000124C33	_	_	_	_	_	_	_	_	_	_	_	_	_
R_17T_19627	ref|NC_005089.1|	31	16299	100	13	0	0	0	12	24	3561	3573	42	CTATGGATCCGAG	CTATGGATCCGAG	0.004	26.3	TGAGCTTCACTCTATGGATCCGAGGGTCTCT	41	GRCm38_p5_RNAcentral#URS0000124C33:piRNA:Mus_musculus#sense#URS0000124C33:piRNA:Mus_musculus,1,31	URS0000124C33	_	_	_	_	_	_	_	_	_	_	_	_	_
R_17T_19857	ref|NC_005089.1|	31	16299	100	13	0	0	0	5	17	1134	1146	55	ATTATATAAATCA	ATTATATAAATCA	0.004	26.3	TTAAATTATATAAATCAGTACTGTGCCTTCT	27	GRCm38_p5_RNAcentral#URS000000C9B0:piRNA:Mus_musculus#sense#URS000000C9B0:piRNA:Mus_musculus,1,31	URS000000C9B0	_	_	_	_	_	_	_	_	_	_	_	_	_
R_17T_19857	ref|NC_005089.1|	31	16299	100	13	0	0	0	1	13	2174	2186	55	TTAAATTATATAA	TTAAATTATATAA	0.004	26.3	TTAAATTATATAAATCAGTACTGTGCCTTCT	27	GRCm38_p5_RNAcentral#URS000000C9B0:piRNA:Mus_musculus#sense#URS000000C9B0:piRNA:Mus_musculus,1,31	URS000000C9B0	_	_	_	_	_	_	_	_	_	_	_	_	_
R_17T_19982	ref|NC_005089.1|	19	16299	100	14	0	0	0	5	18	6555	6542	74	CTCATGTGTCATCT	CTCATGTGTCATCT	0.000563	28.2	TCCTCTCATGTGTCATCTG	129	GRCm38_p5_RNAcentral#URS00003A60C6:piRNA:Mus_musculus#antisense#URS00003A60C6:piRNA:Mus_musculus,2,20$GRCm38_p5_RNAcentral#URS0000485630:piRNA:Mus_musculus#antisense#URS0000485630:piRNA:Mus_musculus,11,29	URS00003A60C6	URS0000485630	_	_	_	_	_	_	_	_	_	_	_	_
R_17T_20009	ref|NC_005089.1|	23	16299	100	14	0	0	0	8	21	4002	4015	61	GAGTAGGCCTGGAA	GAGTAGGCCTGGAA	0.000716	28.2	AGTTAAAGAGTAGGCCTGGAAAT	12	GRCm38_p5_RNAcentral#URS000039F9DA:piRNA:Mus_musculus#sense#URS000039F9DA:piRNA:Mus_musculus,5,27$GRCm38_p5_RNAcentral#URS00009AE7A3:lncRNA:Mus_musculus#sense#URS00009AE7A3:lncRNA:Mus_musculus,5051,5073$GRCm38_p5_RNAcentral#URS000075DE60:lncRNA:Mus_musculus#sense#URS000075DE60:lncRNA:Mus_musculus,5051,5073$GRCm38_p5_RNAcentral#URS0000441A7A:piRNA:Mus_musculus#sense#URS0000441A7A:piRNA:Mus_musculu…	URS000039F9DA	URS0000441A7A	_	_	_	_	_	_	_	_	_	_	_	_
R_17T_20038	ref|NC_005089.1|	17	16299	100	13	0	0	0	2	14	13092	13080	76	TGAGGTCTGGGTC	TGAGGTCTGGGTC	0.002	26.3	TTGAGGTCTGGGTCTGA	5	GRCm38_p5_RNAcentral#URS00002B57FA:piRNA:Mus_musculus#antisense#URS00002B57FA:piRNA:Mus_musculus,11,27$GRCm38_p5_RNAcentral#URS0000076D1F:piRNA:Mus_musculus#antisense#URS0000076D1F:piRNA:Mus_musculus,11,27	URS00002B57FA	URS0000076D1F	_	_	_	_	_	_	_	_	_	_	_	_
R_17T_2006	ref|NC_005089.1|	19	16299	100	13	0	0	0	7	19	11394	11382	68	TGTATATTGAGTA	TGTATATTGAGTA	0.002	26.3	TGGAGTTGTATATTGAGTA	15	GRCm38_p5_RNAcentral#URS0000257BFB:piRNA:Mus_musculus#sense#URS0000257BFB:piRNA:Mus_musculus,1,19$GRCm38_p5_RNAcentral#URS00004748E4:piRNA:Mus_musculus#sense#URS00004748E4:piRNA:Mus_musculus,4,22$GRCm38_p5_RNAcentral#URS0000564372:piRNA:Mus_musculus#sense#URS0000564372:piRNA:Mus_musculus,1,19$GRCm38_p5_RNAcentral#URS00009B8CA0:lncRNA:Mus_musculus#sense#URS00009B8CA0:lncRNA:Mus_musculus,2429,2447$…	URS0000257BFB	URS00004748E4	URS0000564372	URS0000525457	_	_	_	_	_	_	_	_	_	_
R_17T_2010	ref|NC_005089.1|	29	16299	100	14	0	0	0	6	19	3926	3913	48	TGATAGGATTTATT	TGATAGGATTTATT	0.001	28.2	TAATATGATAGGATTTATTCCCCCAGGGC	2	GRCm38_p5_RNAcentral#URS0000459D3C:piRNA:Mus_musculus#sense#URS0000459D3C:piRNA:Mus_musculus,1,29$GRCm38_p5_RNAcentral#URS00002AD99E:piRNA:Mus_musculus#sense#URS00002AD99E:piRNA:Mus_musculus,1,29	URS0000459D3C	URS00002AD99E	_	_	_	_	_	_	_	_	_	_	_	_
R_17T_20137	ref|NC_005089.1|	28	16299	100	17	0	0	0	11	27	1008	1024	61	AGTGTGCTTGGAATAAT	AGTGTGCTTGGAATAAT	1.58e-05	34.2	TTGAAAGAATAGTGTGCTTGGAATAATA	5	GRCm38_p5_RNAcentral#URS0000214195:piRNA:Mus_musculus#sense#URS0000214195:piRNA:Mus_musculus,1,28$GRCm38_p5_RNAcentral#URS00002C5CF3:piRNA:Mus_musculus#sense#URS00002C5CF3:piRNA:Mus_musculus,1,28	URS0000214195	URS00002C5CF3	_	_	_	_	_	_	_	_	_	_	_	_
R_17T_20145	ref|NC_005089.1|	29	16299	94.118	17	1	0	0	9	25	8420	8404	59	GTAATGTTGGCTGTAAG	GTAATGTTAGCTGTAAG	0.004	26.3	AATTTAGTGTAATGTTGGCTGTAAGTTTG	3	GRCm38_p5_RNAcentral#URS000028E2A8:piRNA:Mus_musculus#sense#URS000028E2A8:piRNA:Mus_musculus,1,29	URS000028E2A8	_	_	_	_	_	_	_	_	_	_	_	_	_
R_17T_20382	ref|NC_005089.1|	27	16299	100	13	0	0	0	3	15	13580	13568	48	TTATTATTATCGA	TTATTATTATCGA	0.004	26.3	TGTTATTATTATCGAATCTGGGCATGG	19	GRCm38_p5_RNAcentral#URS00001788F5:piRNA:Mus_musculus#sense#URS00001788F5:piRNA:Mus_musculus,2,28$GRCm38_p5_RNAcentral#URS00001FFEF9:piRNA:Mus_musculus#sense#URS00001FFEF9:piRNA:Mus_musculus,4,30$GRCm38_p5_RNAcentral#URS00003FEF9C:piRNA:Mus_musculus#sense#URS00003FEF9C:piRNA:Mus_musculus,1,27	URS00001788F5	URS00001FFEF9	URS00003FEF9C	_	_	_	_	_	_	_	_	_	_	_
R_17T_20383	ref|NC_005089.1|	27	16299	100	13	0	0	0	3	15	13580	13568	48	TTATTATTATCGA	TTATTATTATCGA	0.004	26.3	TGTTATTATTATCGAATCTGGGCATGT	7	GRCm38_p5_RNAcentral#URS00001788F5:piRNA:Mus_musculus#sense#URS00001788F5:piRNA:Mus_musculus,2,28$GRCm38_p5_RNAcentral#URS00001FFEF9:piRNA:Mus_musculus#sense#URS00001FFEF9:piRNA:Mus_musculus,4,30$GRCm38_p5_RNAcentral#URS00003FEF9C:piRNA:Mus_musculus#sense#URS00003FEF9C:piRNA:Mus_musculus,1,27	URS00001788F5	URS00001FFEF9	URS00003FEF9C	_	_	_	_	_	_	_	_	_	_	_
R_17T_20446	ref|NC_005089.1|	16	16299	100	12	0	0	0	1	12	13616	13605	75	TGGTAGTAGCTG	TGGTAGTAGCTG	0.006	24.3	TGGTAGTAGCTGAAGT	9	GRCm38_p5_RNAcentral#URS000057F344:piRNA:Mus_musculus#sense#URS000057F344:piRNA:Mus_musculus,4,19$GRCm38_p5_RNAcentral#URS0000613F2E:piRNA:Mus_musculus#sense#URS0000613F2E:piRNA:Mus_musculus,4,19$GRCm38_p5_RNAcentral#URS000013EBC7:piRNA:Mus_musculus#sense#URS000013EBC7:piRNA:Mus_musculus,4,19$GRCm38_p5_RNAcentral#URS00004599B4:piRNA:Mus_musculus#sense#URS00004599B4:piRNA:Mus_musculus,7,22$GRCm38_…	URS000057F344	URS0000613F2E	URS000013EBC7	URS00004599B4	URS00004D3E04	_	_	_	_	_	_	_	_	_
R_17T_20522	ref|NC_005089.1|	30	16299	100	13	0	0	0	12	24	3231	3219	43	AGTAGGATCCATT	AGTAGGATCCATT	0.004	26.3	TGTCAGCCACTAGTAGGATCCATTCTCTTT	2	GRCm38_p5_RNAcentral#URS0000274B4D:piRNA:Mus_musculus#sense#URS0000274B4D:piRNA:Mus_musculus,1,30$GRCm38_p5_RNAcentral#URS00009B8CA0:lncRNA:Mus_musculus#sense#URS00009B8CA0:lncRNA:Mus_musculus,2334,2363	URS0000274B4D	_	_	_	_	_	_	_	_	_	_	_	_	_
R_17T_20571	ref|NC_005089.1|	27	16299	100	13	0	0	0	12	24	12602	12614	48	TACAGCTATTTGT	TACAGCTATTTGT	0.004	26.3	TAGTGCCATCCTACAGCTATTTGTCAG	9	GRCm38_p5_RNAcentral#URS00000EB482:piRNA:Mus_musculus#sense#URS00000EB482:piRNA:Mus_musculus,1,27	URS00000EB482	_	_	_	_	_	_	_	_	_	_	_	_	_
R_17T_20615	ref|NC_005089.1|	28	16299	94.118	17	1	0	0	8	24	2103	2087	61	AAGATAAGTGACAGTTG	AAGATAAGAGACAGTTG	0.004	26.3	TAGAATTAAGATAAGTGACAGTTGTGTT	20	GRCm38_p5_RNAcentral#URS000000A3A9:piRNA:Mus_musculus#sense#URS000000A3A9:piRNA:Mus_musculus,1,28	URS000000A3A9	_	_	_	_	_	_	_	_	_	_	_	_	_
R_17T_20620	ref|NC_005089.1|	27	16299	100	13	0	0	0	8	20	213	201	48	GCAAGGTGTCTTA	GCAAGGTGTCTTA	0.004	26.3	TGAAAGCGCAAGGTGTCTTATGGGATT	2	GRCm38_p5_RNAcentral#URS000048F57A:piRNA:Mus_musculus#sense#URS000048F57A:piRNA:Mus_musculus,1,27$GRCm38_p5_RNAcentral#URS00002F24CF:piRNA:Mus_musculus#sense#URS00002F24CF:piRNA:Mus_musculus,1,27$GRCm38_p5_RNAcentral#URS00004B5652:piRNA:Mus_musculus#sense#URS00004B5652:piRNA:Mus_musculus,1,27$GRCm38_p5_RNAcentral#URS0000470332:piRNA:Mus_musculus#sense#URS0000470332:piRNA:Mus_musculus,1,27	URS000048F57A	URS00002F24CF	URS00004B5652	URS0000470332	_	_	_	_	_	_	_	_	_	_
R_17T_20790	ref|NC_005089.1|	18	16299	100	13	0	0	0	4	16	3362	3374	72	ATCAGAATTAGTA	ATCAGAATTAGTA	0.002	26.3	TGGATCAGAATTAGTACG	25	GRCm38_p5_RNAcentral#URS0000021567:piRNA:Mus_musculus#sense#URS0000021567:piRNA:Mus_musculus,1,18$GRCm38_p5_RNAcentral#URS0000132C03:piRNA:Mus_musculus#sense#URS0000132C03:piRNA:Mus_musculus,6,23$GRCm38_p5_RNAcentral#URS00009B2B55:lncRNA:Mus_musculus#sense#URS00009B2B55:lncRNA:Mus_musculus,709,726	URS0000021567	URS0000132C03	_	_	_	_	_	_	_	_	_	_	_	_
R_17T_20880	ref|NC_005089.1|	25	16299	100	13	0	0	0	9	21	3362	3374	52	ATCAGAATTAGTA	ATCAGAATTAGTA	0.003	26.3	AGCTTTGGATCAGAATTAGTACGCT	2	GRCm38_p5_RNAcentral#URS0000132C03:piRNA:Mus_musculus#sense#URS0000132C03:piRNA:Mus_musculus,1,25$GRCm38_p5_RNAcentral#URS00009B2B55:lncRNA:Mus_musculus#sense#URS00009B2B55:lncRNA:Mus_musculus,704,728	URS0000132C03	_	_	_	_	_	_	_	_	_	_	_	_	_
R_17T_21068	ref|NC_005089.1|	29	16299	100	14	0	0	0	2	15	4642	4655	48	AATCTCACTGATAT	AATCTCACTGATAT	0.001	28.2	AAATCTCACTGATATCTGGCTCCCAGAGG	2	GRCm38_p5_RNAcentral#URS000018733D:piRNA:Mus_musculus#sense#URS000018733D:piRNA:Mus_musculus,1,29	URS000018733D	_	_	_	_	_	_	_	_	_	_	_	_	_
R_17T_21166	ref|NC_005089.1|	29	16299	100	13	0	0	0	12	24	5526	5538	45	TTCTTCATAGTAA	TTCTTCATAGTAA	0.004	26.3	TCTGAGCATGCTTCTTCATAGTAAAGATA	2	GRCm38_p5_RNAcentral#URS00002A90A7:piRNA:Mus_musculus#sense#URS00002A90A7:piRNA:Mus_musculus,1,29	URS00002A90A7	_	_	_	_	_	_	_	_	_	_	_	_	_
R_17T_21197	ref|NC_005089.1|	28	16299	100	14	0	0	0	13	26	10072	10059	50	AAACTAAGATGGTG	AAACTAAGATGGTG	0.001	28.2	TAGAATGTAGAGAAACTAAGATGGTGGG	39	GRCm38_p5_RNAcentral#URS000050C2B4:piRNA:Mus_musculus#sense#URS000050C2B4:piRNA:Mus_musculus,1,28$GRCm38_p5_RNAcentral#URS0000613958:piRNA:Mus_musculus#sense#URS0000613958:piRNA:Mus_musculus,1,28$GRCm38_p5_RNAcentral#URS0000373FFE:piRNA:Mus_musculus#sense#URS0000373FFE:piRNA:Mus_musculus,2,29	URS000050C2B4	URS0000613958	URS0000373FFE	_	_	_	_	_	_	_	_	_	_	_
R_17T_21227	ref|NC_005089.1|	26	16299	94.444	18	1	0	0	4	21	14109	14126	69	AAAATGATCGTTGTAATT	AAAATCATCGTTGTAATT	0.00087	28.2	AACAAAATGATCGTTGTAATTGTGAC	21	GRCm38_p5_RNAcentral#URS0000139A60:piRNA:Mus_musculus#sense#URS0000139A60:piRNA:Mus_musculus,2,27$GRCm38_p5_RNAcentral#URS00009B9BCE:lncRNA:Mus_musculus#sense#URS00009B9BCE:lncRNA:Mus_musculus,1427,1452	URS0000139A60	_	_	_	_	_	_	_	_	_	_	_	_	_
R_17T_21314	ref|NC_005089.1|	30	16299	100	14	0	0	0	10	23	10097	10084	47	CCTACAGCTGCTTC	CCTACAGCTGCTTC	0.001	28.2	TTCAAGTGACCTACAGCTGCTTCTTTGCCA	3	GRCm38_p5_RNAcentral#URS000045F3AB:piRNA:Mus_musculus#sense#URS000045F3AB:piRNA:Mus_musculus,1,30	URS000045F3AB	_	_	_	_	_	_	_	_	_	_	_	_	_
R_17T_21328	ref|NC_005089.1|	28	16299	100	13	0	0	0	5	17	13580	13568	46	TTATTATTATCGA	TTATTATTATCGA	0.004	26.3	ATTGTTATTATTATCGAATCTGGGCATG	7	GRCm38_p5_RNAcentral#URS00005EAB60:piRNA:Mus_musculus#sense#URS00005EAB60:piRNA:Mus_musculus,2,29$GRCm38_p5_RNAcentral#URS00001FFEF9:piRNA:Mus_musculus#sense#URS00001FFEF9:piRNA:Mus_musculus,2,29	URS00005EAB60	URS00001FFEF9	_	_	_	_	_	_	_	_	_	_	_	_
R_17T_21390	ref|NC_005089.1|	19	16299	100	12	0	0	0	7	18	6377	6366	63	AACTGTAAATAA	AACTGTAAATAA	0.009	24.3	GGCTAGAACTGTAAATAAA	17	GRCm38_p5_RNAcentral#URS0000025199:piRNA:Mus_musculus#sense#URS0000025199:piRNA:Mus_musculus,10,28	URS0000025199	_	_	_	_	_	_	_	_	_	_	_	_	_
R_17T_21545	ref|NC_005089.1|	19	16299	100	12	0	0	0	5	16	9181	9192	63	TCTATGGTTCTA	TCTATGGTTCTA	0.009	24.3	GCAGTCTATGGTTCTAGAG	31	GRCm38_p5_RNAcentral#URS00000BA331:piRNA:Mus_musculus#sense#URS00000BA331:piRNA:Mus_musculus,12,30	URS00000BA331	_	_	_	_	_	_	_	_	_	_	_	_	_
R_17T_21803	ref|NC_005089.1|	21	16299	100	12	0	0	0	9	20	12764	12775	57	ATGCTCTGGCTC	ATGCTCTGGCTC	0.01	24.3	TGGAATGGATGCTCTGGCTCG	34	GRCm38_p5_RNAcentral#URS0000188E80:piRNA:Mus_musculus#sense#URS0000188E80:piRNA:Mus_musculus,1,21	URS0000188E80	_	_	_	_	_	_	_	_	_	_	_	_	_
R_17T_2185	ref|NC_005089.1|	29	16299	100	14	0	0	0	12	25	12317	12330	48	CATAAACTCATGAG	CATAAACTCATGAG	0.001	28.2	CGATATGGTGGCATAAACTCATGAGCGGT	2	GRCm38_p5_RNAcentral#URS00005C1657:piRNA:Mus_musculus#sense#URS00005C1657:piRNA:Mus_musculus,1,29$GRCm38_p5_RNAcentral#URS00000322E7:piRNA:Mus_musculus#sense#URS00000322E7:piRNA:Mus_musculus,1,29	URS00005C1657	URS00000322E7	_	_	_	_	_	_	_	_	_	_	_	_
R_17T_21973	ref|NC_005089.1|	29	16299	94.444	18	1	0	0	8	25	8421	8404	62	AGTAATGTTGGCTGTAAG	AGTAATGTTAGCTGTAAG	0.001	28.2	TATTTAGAGTAATGTTGGCTGTAAGTTTG	2	GRCm38_p5_RNAcentral#URS000028E2A8:piRNA:Mus_musculus#sense#URS000028E2A8:piRNA:Mus_musculus,1,29	URS000028E2A8	_	_	_	_	_	_	_	_	_	_	_	_	_
R_17T_22072	ref|NC_005089.1|	29	16299	100	14	0	0	0	8	21	14038	14051	48	TAATGAACTTAAAA	TAATGAACTTAAAA	0.001	28.2	TAGGAACTAATGAACTTAAAATTCTGGCT	34	GRCm38_p5_RNAcentral#URS00009AFB72:lncRNA:Mus_musculus#sense#URS00009AFB72:lncRNA:Mus_musculus,431,459$GRCm38_p5_RNAcentral#URS000040FFF3:piRNA:Mus_musculus#sense#URS000040FFF3:piRNA:Mus_musculus,1,29$GRCm38_p5_RNAcentral#URS00009C1381:lncRNA:Mus_musculus#sense#URS00009C1381:lncRNA:Mus_musculus,520,548	URS000040FFF3	_	_	_	_	_	_	_	_	_	_	_	_	_
R_17T_22183	ref|NC_005089.1|	26	16299	100	13	0	0	0	9	21	4356	4368	50	TACTCAACTCTAC	TACTCAACTCTAC	0.003	26.3	TAAATGCATACTCAACTCTACAATCT	60	GRCm38_p5_RNAcentral#URS000000649B:piRNA:Mus_musculus#sense#URS000000649B:piRNA:Mus_musculus,1,26	URS000000649B	_	_	_	_	_	_	_	_	_	_	_	_	_
R_17T_22354	ref|NC_005089.1|	30	16299	100	17	0	0	0	2	18	9966	9950	57	TAATGTGGATATTAGGT	TAATGTGGATATTAGGT	1.74e-05	34.2	TTAATGTGGATATTAGGTATTCAAACCCGG	19	GRCm38_p5_RNAcentral#URS0000312F3C:piRNA:Mus_musculus#sense#URS0000312F3C:piRNA:Mus_musculus,1,30	URS0000312F3C	_	_	_	_	_	_	_	_	_	_	_	_	_
R_17T_22414	ref|NC_005089.1|	27	16299	100	15	0	0	0	4	18	4641	4655	56	TAATCTCACTGATAT	TAATCTCACTGATAT	0.000233	30.2	TCTTAATCTCACTGATATCTAGCTCCC	2	GRCm38_p5_RNAcentral#URS00003F8287:piRNA:Mus_musculus#sense#URS00003F8287:piRNA:Mus_musculus,1,27$GRCm38_p5_RNAcentral#URS0000477BC3:piRNA:Mus_musculus#sense#URS0000477BC3:piRNA:Mus_musculus,1,27$GRCm38_p5_RNAcentral#URS000040F1D6:piRNA:Mus_musculus#sense#URS000040F1D6:piRNA:Mus_musculus,4,30$GRCm38_p5_RNAcentral#URS0000542C1D:piRNA:Mus_musculus#sense#URS0000542C1D:piRNA:Mus_musculus,1,27	URS00003F8287	URS0000477BC3	URS000040F1D6	URS0000542C1D	_	_	_	_	_	_	_	_	_	_
R_17T_22416	ref|NC_005089.1|	30	16299	100	14	0	0	0	2	15	12560	12547	47	AATAAAGTTATTAT	AATAAAGTTATTAT	0.001	28.2	TAATAAAGTTATTATCCTAGCCGCAGGCCT	3	GRCm38_p5_RNAcentral#URS00004A4206:piRNA:Mus_musculus#sense#URS00004A4206:piRNA:Mus_musculus,1,30$GRCm38_p5_RNAcentral#URS00009C2549:lncRNA:Mus_musculus#sense#URS00009C2549:lncRNA:Mus_musculus,21,50$GRCm38_p5_RNAcentral#URS00009B8CA0:lncRNA:Mus_musculus#sense#URS00009B8CA0:lncRNA:Mus_musculus,2606,2635	URS00004A4206	_	_	_	_	_	_	_	_	_	_	_	_	_
R_17T_22480	ref|NC_005089.1|	29	16299	100	13	0	0	0	7	19	15607	15619	45	TCTGTGTTATCTG	TCTGTGTTATCTG	0.004	26.3	TGCATTTCTGTGTTATCTGTTTTATTCTC	53	GRCm38_p5_RNAcentral#URS000023B84E:piRNA:Mus_musculus#sense#URS000023B84E:piRNA:Mus_musculus,1,29	URS000023B84E	_	_	_	_	_	_	_	_	_	_	_	_	_
R_17T_22533	ref|NC_005089.1|	26	16299	100	14	0	0	0	1	14	9915	9902	54	TGAGAAGGCTATGG	TGAGAAGGCTATGG	0.00087	28.2	TGAGAAGGCTATGGAGGTCCTAGAGC	2	GRCm38_p5_RNAcentral#URS00004229E5:piRNA:Mus_musculus#sense#URS00004229E5:piRNA:Mus_musculus,1,26	URS00004229E5	_	_	_	_	_	_	_	_	_	_	_	_	_
R_17T_22589	ref|NC_005089.1|	19	16299	100	12	0	0	0	8	19	7544	7533	63	GGCCTGGGATGG	GGCCTGGGATGG	0.009	24.3	TGTGGTTGGCCTGGGATGG	33	GRCm38_p5_RNAcentral#URS00009B6F2B:lncRNA:Mus_musculus#sense#URS00009B6F2B:lncRNA:Mus_musculus,1948,1966$GRCm38_p5_RNAcentral#URS00000392C0:piRNA:Mus_musculus#sense#URS00000392C0:piRNA:Mus_musculus,12,30$GRCm38_p5_RNAcentral#URS00009B120E:lncRNA:Mus_musculus#sense#URS00009B120E:lncRNA:Mus_musculus,1974,1992$GRCm38_p5_RNAcentral#URS00009BAD1F:lncRNA:Mus_musculus#sense#URS00009BAD1F:lncRNA:Mus_musc…	URS00000392C0	_	_	_	_	_	_	_	_	_	_	_	_	_
R_17T_22815	ref|NC_005089.1|	29	16299	100	14	0	0	0	5	18	12416	12403	48	TGCTGATTTTCCTG	TGCTGATTTTCCTG	0.001	28.2	AATATGCTGATTTTCCTGACTTGTAGGGA	35	GRCm38_p5_RNAcentral#URS000012B454:piRNA:Mus_musculus#sense#URS000012B454:piRNA:Mus_musculus,2,30	URS000012B454	_	_	_	_	_	_	_	_	_	_	_	_	_
R_17T_22817	ref|NC_005089.1|	29	16299	100	14	0	0	0	5	18	12416	12403	48	TGCTGATTTTCCTG	TGCTGATTTTCCTG	0.001	28.2	AATATGCTGATTTTCCTGACTTGTAGGGT	50	GRCm38_p5_RNAcentral#URS000012B454:piRNA:Mus_musculus#sense#URS000012B454:piRNA:Mus_musculus,2,30	URS000012B454	_	_	_	_	_	_	_	_	_	_	_	_	_
R_17T_23108	ref|NC_005089.1|	29	16299	100	13	0	0	0	6	18	15260	15248	45	GATAATTCCTGAG	GATAATTCCTGAG	0.004	26.3	TCAAAGATAATTCCTGAGCTCCTCTTGCC	41	GRCm38_p5_RNAcentral#URS00001E237F:piRNA:Mus_musculus#sense#URS00001E237F:piRNA:Mus_musculus,1,29	URS00001E237F	_	_	_	_	_	_	_	_	_	_	_	_	_
R_17T_23198	ref|NC_005089.1|	27	16299	100	13	0	0	0	8	20	7596	7608	48	AATGCTCTGAAAT	AATGCTCTGAAAT	0.004	26.3	TGACAGGAATGCTCTGAAATACAGAGG	96	GRCm38_p5_RNAcentral#URS00001F2331:piRNA:Mus_musculus#sense#URS00001F2331:piRNA:Mus_musculus,1,27	URS00001F2331	_	_	_	_	_	_	_	_	_	_	_	_	_
R_17T_23307	ref|NC_005089.1|	19	16299	100	12	0	0	0	5	16	8257	8246	63	CAGCTCATAGTG	CAGCTCATAGTG	0.009	24.3	GTGTCAGCTCATAGTGAAA	15	GRCm38_p5_RNAcentral#URS000003D0F4:piRNA:Mus_musculus#antisense#URS000003D0F4:piRNA:Mus_musculus,4,22	URS000003D0F4	_	_	_	_	_	_	_	_	_	_	_	_	_
R_17T_23541	ref|NC_005089.1|	30	16299	94.118	17	1	0	0	8	24	2103	2087	57	AAGATAAGTGACAGTTG	AAGATAAGAGACAGTTG	0.004	26.3	TAGAATTAAGATAAGTGACAGTTGTGTTGA	173	GRCm38_p5_RNAcentral#URS000000A3A9:piRNA:Mus_musculus#sense#URS000000A3A9:piRNA:Mus_musculus,1,30	URS000000A3A9	_	_	_	_	_	_	_	_	_	_	_	_	_
R_17T_23542	ref|NC_005089.1|	30	16299	94.118	17	1	0	0	8	24	2103	2087	57	AAGATAAGTGACAGTTG	AAGATAAGAGACAGTTG	0.004	26.3	TAGAATTAAGATAAGTGACAGTTGTGTTGC	14	GRCm38_p5_RNAcentral#URS000000A3A9:piRNA:Mus_musculus#sense#URS000000A3A9:piRNA:Mus_musculus,1,30	URS000000A3A9	_	_	_	_	_	_	_	_	_	_	_	_	_
R_17T_23543	ref|NC_005089.1|	30	16299	94.118	17	1	0	0	8	24	2103	2087	57	AAGATAAGTGACAGTTG	AAGATAAGAGACAGTTG	0.004	26.3	TAGAATTAAGATAAGTGACAGTTGTGTTGT	15	GRCm38_p5_RNAcentral#URS000000A3A9:piRNA:Mus_musculus#sense#URS000000A3A9:piRNA:Mus_musculus,1,30	URS000000A3A9	_	_	_	_	_	_	_	_	_	_	_	_	_
R_17T_2374	ref|NC_005089.1|	25	16299	100	14	0	0	0	1	14	13618	13605	56	GATGGTAGTAGCTG	GATGGTAGTAGCTG	0.000819	28.2	GATGGTAGTAGCTGAAGTTCCTTCT	6	GRCm38_p5_RNAcentral#URS000057F344:piRNA:Mus_musculus#sense#URS000057F344:piRNA:Mus_musculus,2,26$GRCm38_p5_RNAcentral#URS0000613F2E:piRNA:Mus_musculus#sense#URS0000613F2E:piRNA:Mus_musculus,2,26$GRCm38_p5_RNAcentral#URS000013EBC7:piRNA:Mus_musculus#sense#URS000013EBC7:piRNA:Mus_musculus,2,26	URS000057F344	URS0000613F2E	URS000013EBC7	_	_	_	_	_	_	_	_	_	_	_
R_17T_23763	ref|NC_005089.1|	18	16299	100	12	0	0	0	1	12	6161	6172	67	GTCTATTGGCTT	GTCTATTGGCTT	0.008	24.3	GTCTATTGGCTTAGGTGC	12	GRCm38_p5_RNAcentral#URS00000B95F7:piRNA:Mus_musculus#sense#URS00000B95F7:piRNA:Mus_musculus,8,25$GRCm38_p5_RNAcentral#URS000020B8CA:piRNA:Mus_musculus#sense#URS000020B8CA:piRNA:Mus_musculus,8,25	URS00000B95F7	URS000020B8CA	_	_	_	_	_	_	_	_	_	_	_	_
R_17T_24017	ref|NC_005089.1|	30	16299	100	15	0	0	0	7	21	4641	4655	50	TAATCTCACTGATAT	TAATCTCACTGATAT	0.000272	30.2	TAATCTTAATCTCACTGATATCTGGCACCC	3	GRCm38_p5_RNAcentral#URS000040F1D6:piRNA:Mus_musculus#sense#URS000040F1D6:piRNA:Mus_musculus,1,30	URS000040F1D6	_	_	_	_	_	_	_	_	_	_	_	_	_
R_17T_24407	ref|NC_005089.1|	29	16299	100	13	0	0	0	12	24	9112	9124	45	TAGGACTTTACTT	TAGGACTTTACTT	0.004	26.3	GGTATGCATCTTAGGACTTTACTTAAGTT	2	GRCm38_p5_RNAcentral#URS00005B9481:piRNA:Mus_musculus#sense#URS00005B9481:piRNA:Mus_musculus,1,29	URS00005B9481	_	_	_	_	_	_	_	_	_	_	_	_	_
R_17T_24499	ref|NC_005089.1|	21	16299	100	12	0	0	0	10	21	15794	15805	57	GTTCTTACTTCA	GTTCTTACTTCA	0.01	24.3	TTCTAGCCTGTTCTTACTTCA	3	GRCm38_p5_RNAcentral#URS000023407E:piRNA:Mus_musculus#sense#URS000023407E:piRNA:Mus_musculus,1,21	URS000023407E	_	_	_	_	_	_	_	_	_	_	_	_	_
R_17T_24547	ref|NC_005089.1|	30	16299	100	13	0	0	0	1	13	12657	12645	70	TAGAGAAGGCAAT	TAGAGAAGGCAAT	0.004	26.3	TAGAGAAGGCAATCCAGGTCGATGCTGAAT	2	GRCm38_p5_RNAcentral#URS0000620A08:piRNA:Mus_musculus#sense#URS0000620A08:piRNA:Mus_musculus,1,30	URS0000620A08	_	_	_	_	_	_	_	_	_	_	_	_	_
R_17T_24547	ref|NC_005089.1|	30	16299	100	13	0	0	0	9	21	2524	2536	70	GCAATCCAGGTCG	GCAATCCAGGTCG	0.004	26.3	TAGAGAAGGCAATCCAGGTCGATGCTGAAT	2	GRCm38_p5_RNAcentral#URS0000620A08:piRNA:Mus_musculus#sense#URS0000620A08:piRNA:Mus_musculus,1,30	URS0000620A08	_	_	_	_	_	_	_	_	_	_	_	_	_
R_17T_24646	ref|NC_005089.1|	29	16299	100	17	0	0	0	1	17	9966	9950	59	TAATGTGGATATTAGGT	TAATGTGGATATTAGGT	1.66e-05	34.2	TAATGTGGATATTAGGTATTCAACCCCGG	3	GRCm38_p5_RNAcentral#URS0000312F3C:piRNA:Mus_musculus#sense#URS0000312F3C:piRNA:Mus_musculus,2,30	URS0000312F3C	_	_	_	_	_	_	_	_	_	_	_	_	_
R_17T_24731	ref|NC_005089.1|	30	16299	100	15	0	0	0	9	23	462	448	50	TAAATGACTAGAATT	TAAATGACTAGAATT	0.000272	30.2	TGGATCTTTAAATGACTAGAATTTCACGTG	6	GRCm38_p5_RNAcentral#URS0000248960:piRNA:Mus_musculus#sense#URS0000248960:piRNA:Mus_musculus,1,30	URS0000248960	_	_	_	_	_	_	_	_	_	_	_	_	_
R_17T_24762	ref|NC_005089.1|	27	16299	100	13	0	0	0	2	14	213	201	48	GCAAGGTGTCTTA	GCAAGGTGTCTTA	0.004	26.3	TGCAAGGTGTCTTATAGGATTTGAAGT	18	GRCm38_p5_RNAcentral#URS00000ACB42:piRNA:Mus_musculus#sense#URS00000ACB42:piRNA:Mus_musculus,1,27$GRCm38_p5_RNAcentral#URS00002BBBF8:piRNA:Mus_musculus#sense#URS00002BBBF8:piRNA:Mus_musculus,1,27$GRCm38_p5_RNAcentral#URS000028AF74:piRNA:Mus_musculus#sense#URS000028AF74:piRNA:Mus_musculus,1,27	URS00000ACB42	URS00002BBBF8	URS000028AF74	_	_	_	_	_	_	_	_	_	_	_
R_17T_2477	ref|NC_005089.1|	30	16299	100	14	0	0	0	13	26	10072	10059	47	AAACTAAGATGGTG	AAACTAAGATGGTG	0.001	28.2	AAGAATGTAGAGAAACTAAGATGGTGGGTT	5	GRCm38_p5_RNAcentral#URS0000613958:piRNA:Mus_musculus#sense#URS0000613958:piRNA:Mus_musculus,1,30	URS0000613958	_	_	_	_	_	_	_	_	_	_	_	_	_
R_17T_24911	ref|NC_005089.1|	29	16299	100	15	0	0	0	1	15	9416	9430	52	TGACTTCCAATTAGT	TGACTTCCAATTAGT	0.000259	30.2	TGACTTCCAATTAGTCTGATTTCTTGGGT	31	GRCm38_p5_RNAcentral#URS00005546DD:piRNA:Mus_musculus#sense#URS00005546DD:piRNA:Mus_musculus,1,29	URS00005546DD	_	_	_	_	_	_	_	_	_	_	_	_	_
R_17T_25048	ref|NC_005089.1|	29	16299	90.909	22	2	0	0	1	22	14492	14471	76	TCCAATGTTCTAGGTTTCTATA	TCCAATGTTTCAGGTTTCTATA	0.001	28.2	TCCAATGTTCTAGGTTTCTATATCACGCT	98	GRCm38_p5_RNAcentral#URS0000190821:piRNA:Mus_musculus#sense#URS0000190821:piRNA:Mus_musculus,1,29$GRCm38_p5_RNAcentral#URS000022D3B8:piRNA:Mus_musculus#sense#URS000022D3B8:piRNA:Mus_musculus,1,29$GRCm38_p5_RNAcentral#URS0000427865:piRNA:Mus_musculus#sense#URS0000427865:piRNA:Mus_musculus,1,29	URS0000190821	URS000022D3B8	URS0000427865	_	_	_	_	_	_	_	_	_	_	_
R_17T_25069	ref|NC_005089.1|	24	16299	100	14	0	0	0	10	23	14664	14651	58	TGGCTTTGTCTACT	TGGCTTTGTCTACT	0.000768	28.2	AATAGCTCCTGGCTTTGTCTACTC	5	GRCm38_p5_RNAcentral#URS0000037805:piRNA:Mus_musculus#sense#URS0000037805:piRNA:Mus_musculus,2,25$GRCm38_p5_RNAcentral#URS0000265560:piRNA:Mus_musculus#sense#URS0000265560:piRNA:Mus_musculus,6,29	URS0000037805	URS0000265560	_	_	_	_	_	_	_	_	_	_	_	_
R_17T_25073	ref|NC_005089.1|	19	16299	100	12	0	0	0	1	12	4121	4110	63	TAATTATTGAGG	TAATTATTGAGG	0.009	24.3	TAATTATTGAGGGCCTACT	3	GRCm38_p5_RNAcentral#URS00001BD764:piRNA:Mus_musculus#sense#URS00001BD764:piRNA:Mus_musculus,1,19$GRCm38_p5_RNAcentral#URS00003DFBA6:piRNA:Mus_musculus#sense#URS00003DFBA6:piRNA:Mus_musculus,1,19$GRCm38_p5_RNAcentral#URS000044778A:piRNA:Mus_musculus#sense#URS000044778A:piRNA:Mus_musculus,1,19$GRCm38_p5_RNAcentral#URS00004B1A8D:piRNA:Mus_musculus#sense#URS00004B1A8D:piRNA:Mus_musculus,1,19$GRCm38_…	URS00001BD764	URS00003DFBA6	URS000044778A	URS00004B1A8D	URS00002AE63C	URS000032BD8F	URS00005555FF	URS00002778A3	URS000043EA6B	URS00005E0B66	URS00004F5708	_	_	_
R_17T_25302	ref|NC_005089.1|	21	16299	100	12	0	0	0	3	14	12167	12156	57	AATGAAAAGTTG	AATGAAAAGTTG	0.01	24.3	ATAATGAAAAGTTGGGGGTGT	5	GRCm38_p5_RNAcentral#URS00009AE7A3:lncRNA:Mus_musculus#sense#URS00009AE7A3:lncRNA:Mus_musculus,4761,4781$GRCm38_p5_RNAcentral#URS0000013413:piRNA:Mus_musculus#sense#URS0000013413:piRNA:Mus_musculus,10,30$GRCm38_p5_RNAcentral#URS000075DE60:lncRNA:Mus_musculus#sense#URS000075DE60:lncRNA:Mus_musculus,4761,4781	URS0000013413	_	_	_	_	_	_	_	_	_	_	_	_	_
R_17T_25398	ref|NC_005089.1|	28	16299	100	14	0	0	0	10	23	10097	10084	50	CCTACAGCTGCTTC	CCTACAGCTGCTTC	0.001	28.2	TTCAAATGACCTACAGCTGCTTCTTTGC	10	GRCm38_p5_RNAcentral#URS00004778E0:piRNA:Mus_musculus#sense#URS00004778E0:piRNA:Mus_musculus,1,28$GRCm38_p5_RNAcentral#URS0000184074:piRNA:Mus_musculus#sense#URS0000184074:piRNA:Mus_musculus,4,31$GRCm38_p5_RNAcentral#URS000045F3AB:piRNA:Mus_musculus#sense#URS000045F3AB:piRNA:Mus_musculus,1,28	URS00004778E0	URS0000184074	URS000045F3AB	_	_	_	_	_	_	_	_	_	_	_
R_17T_25407	ref|NC_005089.1|	28	16299	100	13	0	0	0	2	14	12232	12244	46	CAAATACTGCAGC	CAAATACTGCAGC	0.004	26.3	ACAAATACTGCAGCAAGCCTGTGCTCTA	2	GRCm38_p5_RNAcentral#URS000026EA23:piRNA:Mus_musculus#sense#URS000026EA23:piRNA:Mus_musculus,3,30$GRCm38_p5_RNAcentral#URS00002943A4:piRNA:Mus_musculus#sense#URS00002943A4:piRNA:Mus_musculus,2,29	URS000026EA23	URS00002943A4	_	_	_	_	_	_	_	_	_	_	_	_
R_17T_25455	ref|NC_005089.1|	31	16299	100	14	0	0	0	13	26	12331	12318	45	TCTCATGAGTTTAT	TCTCATGAGTTTAT	0.001	28.2	TGCATGCATGTGTCTCATGAGTTTATTAAGT	3	GRCm38_p5_RNAcentral#URS000054ECC3:piRNA:Mus_musculus#sense#URS000054ECC3:piRNA:Mus_musculus,1,31	URS000054ECC3	_	_	_	_	_	_	_	_	_	_	_	_	_
R_17T_25520	ref|NC_005089.1|	30	16299	100	15	0	0	0	7	21	4641	4655	50	TAATCTCACTGATAT	TAATCTCACTGATAT	0.000272	30.2	TAATCTTAATCTCACTGATATCTGGCCCCC	13	GRCm38_p5_RNAcentral#URS000040F1D6:piRNA:Mus_musculus#sense#URS000040F1D6:piRNA:Mus_musculus,1,30	URS000040F1D6	_	_	_	_	_	_	_	_	_	_	_	_	_
R_17T_25545	ref|NC_005089.1|	30	16299	94.444	18	1	0	0	13	30	12895	12878	60	AATGTTATTCCTGTGAGG	AATGGTATTCCTGTGAGG	0.001	28.2	ATCATTCTGCACAATGTTATTCCTGTGAGG	7	GRCm38_p5_RNAcentral#URS000046B22C:piRNA:Mus_musculus#sense#URS000046B22C:piRNA:Mus_musculus,1,30	URS000046B22C	_	_	_	_	_	_	_	_	_	_	_	_	_
R_17T_25633	ref|NC_005089.1|	28	16299	100	13	0	0	0	1	13	7058	7046	46	TAGGGGATGTGGC	TAGGGGATGTGGC	0.004	26.3	TAGGGGATGTGGCTTAAAAGATATGCTG	2	GRCm38_p5_RNAcentral#URS0000474AA0:piRNA:Mus_musculus#sense#URS0000474AA0:piRNA:Mus_musculus,1,28$GRCm38_p5_RNAcentral#URS00004FAF3A:piRNA:Mus_musculus#sense#URS00004FAF3A:piRNA:Mus_musculus,1,28$GRCm38_p5_RNAcentral#URS0000414BE6:piRNA:Mus_musculus#sense#URS0000414BE6:piRNA:Mus_musculus,1,28	URS0000474AA0	URS00004FAF3A	URS0000414BE6	_	_	_	_	_	_	_	_	_	_	_
R_17T_25692	ref|NC_005089.1|	29	16299	100	14	0	0	0	12	25	12317	12330	48	CATAAACTCATGAG	CATAAACTCATGAG	0.001	28.2	TGATATGGTGGCATAAACTCATGAGCGGT	51	GRCm38_p5_RNAcentral#URS00005C1657:piRNA:Mus_musculus#sense#URS00005C1657:piRNA:Mus_musculus,1,29$GRCm38_p5_RNAcentral#URS00000322E7:piRNA:Mus_musculus#sense#URS00000322E7:piRNA:Mus_musculus,1,29	URS00005C1657	URS00000322E7	_	_	_	_	_	_	_	_	_	_	_	_
R_17T_25762	ref|NC_005089.1|	25	16299	100	15	0	0	0	4	18	11985	11999	60	ACTGACTTTTTCTCT	ACTGACTTTTTCTCT	0.000207	30.2	TTTACTGACTTTTTCTCTGGGGTTA	3	GRCm38_p5_RNAcentral#URS000035D507:piRNA:Mus_musculus#sense#URS000035D507:piRNA:Mus_musculus,5,29	URS000035D507	_	_	_	_	_	_	_	_	_	_	_	_	_
R_17T_25948	ref|NC_005089.1|	29	16299	94.118	17	1	0	0	12	28	8420	8404	59	GTAATGTTGGCTGTAAG	GTAATGTTAGCTGTAAG	0.004	26.3	CCCTATTTAGTGTAATGTTGGCTGTAAGT	38	GRCm38_p5_RNAcentral#URS00000869F0:piRNA:Mus_musculus#sense#URS00000869F0:piRNA:Mus_musculus,2,30	URS00000869F0	_	_	_	_	_	_	_	_	_	_	_	_	_
R_17T_25969	ref|NC_005089.1|	29	16299	100	13	0	0	0	9	21	2524	2536	72	GCAATCCAGGTCG	GCAATCCAGGTCG	0.004	26.3	TAGAGAAGGCAATCCAGGTCGATGCAGAA	47	GRCm38_p5_RNAcentral#URS0000620A08:piRNA:Mus_musculus#sense#URS0000620A08:piRNA:Mus_musculus,1,29	URS0000620A08	_	_	_	_	_	_	_	_	_	_	_	_	_
R_17T_25969	ref|NC_005089.1|	29	16299	100	13	0	0	0	1	13	12657	12645	72	TAGAGAAGGCAAT	TAGAGAAGGCAAT	0.004	26.3	TAGAGAAGGCAATCCAGGTCGATGCAGAA	47	GRCm38_p5_RNAcentral#URS0000620A08:piRNA:Mus_musculus#sense#URS0000620A08:piRNA:Mus_musculus,1,29	URS0000620A08	_	_	_	_	_	_	_	_	_	_	_	_	_
R_17T_25970	ref|NC_005089.1|	29	16299	100	13	0	0	0	1	13	12657	12645	72	TAGAGAAGGCAAT	TAGAGAAGGCAAT	0.004	26.3	TAGAGAAGGCAATCCAGGTCGATGCAGAT	14	GRCm38_p5_RNAcentral#URS0000620A08:piRNA:Mus_musculus#sense#URS0000620A08:piRNA:Mus_musculus,1,29	URS0000620A08	_	_	_	_	_	_	_	_	_	_	_	_	_
R_17T_25970	ref|NC_005089.1|	29	16299	100	13	0	0	0	9	21	2524	2536	72	GCAATCCAGGTCG	GCAATCCAGGTCG	0.004	26.3	TAGAGAAGGCAATCCAGGTCGATGCAGAT	14	GRCm38_p5_RNAcentral#URS0000620A08:piRNA:Mus_musculus#sense#URS0000620A08:piRNA:Mus_musculus,1,29	URS0000620A08	_	_	_	_	_	_	_	_	_	_	_	_	_
R_17T_26073	ref|NC_005089.1|	30	16299	100	15	0	0	0	1	15	13619	13605	50	TGATGGTAGTAGCTG	TGATGGTAGTAGCTG	0.000272	30.2	TGATGGTAGTAGCTGAAATTCCTTCGGACC	3	GRCm38_p5_RNAcentral#URS000057F344:piRNA:Mus_musculus#sense#URS000057F344:piRNA:Mus_musculus,1,30	URS000057F344	_	_	_	_	_	_	_	_	_	_	_	_	_
R_17T_26156	ref|NC_005089.1|	26	16299	100	13	0	0	0	1	13	13617	13605	50	ATGGTAGTAGCTG	ATGGTAGTAGCTG	0.003	26.3	ATGGTAGTAGCTGAAGTTCCTTCGGA	14	GRCm38_p5_RNAcentral#URS000057F344:piRNA:Mus_musculus#sense#URS000057F344:piRNA:Mus_musculus,3,28$GRCm38_p5_RNAcentral#URS0000613F2E:piRNA:Mus_musculus#sense#URS0000613F2E:piRNA:Mus_musculus,3,28	URS000057F344	URS0000613F2E	_	_	_	_	_	_	_	_	_	_	_	_
R_17T_26172	ref|NC_005089.1|	29	16299	100	13	0	0	0	7	19	1134	1146	59	ATTATATAAATCA	ATTATATAAATCA	0.004	26.3	TATTAAATTATATAAATCAGTACTGTGCC	17	GRCm38_p5_RNAcentral#URS000030BC40:piRNA:Mus_musculus#sense#URS000030BC40:piRNA:Mus_musculus,1,29	URS000030BC40	_	_	_	_	_	_	_	_	_	_	_	_	_
R_17T_26172	ref|NC_005089.1|	29	16299	100	13	0	0	0	3	15	2174	2186	59	TTAAATTATATAA	TTAAATTATATAA	0.004	26.3	TATTAAATTATATAAATCAGTACTGTGCC	17	GRCm38_p5_RNAcentral#URS000030BC40:piRNA:Mus_musculus#sense#URS000030BC40:piRNA:Mus_musculus,1,29	URS000030BC40	_	_	_	_	_	_	_	_	_	_	_	_	_
R_17T_26244	ref|NC_005089.1|	26	16299	100	13	0	0	0	14	26	1853	1841	50	AAGTTATAGGTGG	AAGTTATAGGTGG	0.003	26.3	TAAGCTAGTGTTAAAGTTATAGGTGG	46	GRCm38_p5_RNAcentral#URS0000568061:piRNA:Mus_musculus#sense#URS0000568061:piRNA:Mus_musculus,1,26$GRCm38_p5_RNAcentral#URS0000435FB8:piRNA:Mus_musculus#sense#URS0000435FB8:piRNA:Mus_musculus,4,29$GRCm38_p5_RNAcentral#URS000022B1D6:piRNA:Mus_musculus#sense#URS000022B1D6:piRNA:Mus_musculus,3,28$GRCm38_p5_RNAcentral#URS00004D4B81:piRNA:Mus_musculus#sense#URS00004D4B81:piRNA:Mus_musculus,1,26$GRCm38_…	URS0000568061	URS0000435FB8	URS000022B1D6	URS00004D4B81	URS0000445558	URS000002BF5F	URS00004E6F33	URS00004FB6AE	URS00005075F9	_	_	_	_	_
R_17T_26379	ref|NC_005089.1|	24	16299	100	15	0	0	0	6	20	11985	11999	63	ACTGACTTTTTCTCT	ACTGACTTTTTCTCT	0.000194	30.2	GGTTTACTGACTTTTTCTCTGGGG	26	GRCm38_p5_RNAcentral#URS000035D507:piRNA:Mus_musculus#sense#URS000035D507:piRNA:Mus_musculus,3,26	URS000035D507	_	_	_	_	_	_	_	_	_	_	_	_	_
R_17T_26506	ref|NC_005089.1|	29	16299	100	15	0	0	0	1	15	10563	10549	52	TAATAATAAGTGTTG	TAATAATAAGTGTTG	0.000259	30.2	TAATAATAAGTGTTGAATCTCTCCTCTAG	2	GRCm38_p5_RNAcentral#URS000042DBC0:piRNA:Mus_musculus#sense#URS000042DBC0:piRNA:Mus_musculus,1,29	URS000042DBC0	_	_	_	_	_	_	_	_	_	_	_	_	_
R_17T_26515	ref|NC_005089.1|	24	16299	100	13	0	0	0	2	14	6602	6590	54	GAATGTTATGTTT	GAATGTTATGTTT	0.003	26.3	TGAATGTTATGTTTCTGAGCCCTA	17	GRCm38_p5_RNAcentral#URS000011A884:piRNA:Mus_musculus#sense#URS000011A884:piRNA:Mus_musculus,1,24$GRCm38_p5_RNAcentral#URS0000396CA6:piRNA:Mus_musculus#sense#URS0000396CA6:piRNA:Mus_musculus,1,24$GRCm38_p5_RNAcentral#URS000026E96F:piRNA:Mus_musculus#sense#URS000026E96F:piRNA:Mus_musculus,1,24$GRCm38_p5_RNAcentral#URS00003D6E70:piRNA:Mus_musculus#sense#URS00003D6E70:piRNA:Mus_musculus,1,24	URS000011A884	URS0000396CA6	URS000026E96F	URS00003D6E70	_	_	_	_	_	_	_	_	_	_
R_17T_26577	ref|NC_005089.1|	26	16299	100	13	0	0	0	5	17	3287	3275	50	TCAGGCTGGCAGA	TCAGGCTGGCAGA	0.003	26.3	TGCATCAGGCTGGCAGATTCCCACTT	21	GRCm38_p5_RNAcentral#URS00004FE995:piRNA:Mus_musculus#sense#URS00004FE995:piRNA:Mus_musculus,1,26$GRCm38_p5_RNAcentral#URS00001374BC:piRNA:Mus_musculus#sense#URS00001374BC:piRNA:Mus_musculus,1,26	URS00004FE995	URS00001374BC	_	_	_	_	_	_	_	_	_	_	_	_
R_17T_26595	ref|NC_005089.1|	21	16299	100	15	0	0	0	2	16	11985	11999	71	ACTGACTTTTTCTCT	ACTGACTTTTTCTCT	0.000155	30.2	TACTGACTTTTTCTCTGGGGT	15	GRCm38_p5_RNAcentral#URS000035D507:piRNA:Mus_musculus#sense#URS000035D507:piRNA:Mus_musculus,7,27	URS000035D507	_	_	_	_	_	_	_	_	_	_	_	_	_
R_17T_26690	ref|NC_005089.1|	30	16299	100	13	0	0	0	6	18	14258	14246	43	TCCTAGAAGGGAC	TCCTAGAAGGGAC	0.004	26.3	TACCATCCTAGAAGGGACAACAGTGCACAT	99	GRCm38_p5_RNAcentral#URS00004D9967:piRNA:Mus_musculus#sense#URS00004D9967:piRNA:Mus_musculus,1,30	URS00004D9967	_	_	_	_	_	_	_	_	_	_	_	_	_
R_17T_26838	ref|NC_005089.1|	30	16299	100	13	0	0	0	9	21	4356	4368	43	TACTCAACTCTAC	TACTCAACTCTAC	0.004	26.3	TAAATGCATACTCAACTCTACAAACTTCTC	2	GRCm38_p5_RNAcentral#URS000000649B:piRNA:Mus_musculus#sense#URS000000649B:piRNA:Mus_musculus,1,30	URS000000649B	_	_	_	_	_	_	_	_	_	_	_	_	_
R_17T_2684	ref|NC_005089.1|	19	16299	100	12	0	0	0	4	15	3637	3626	63	AGGGGTAGAAAG	AGGGGTAGAAAG	0.009	24.3	GACAGGGGTAGAAAGCATA	93	GRCm38_p5_RNAcentral#URS000001FC7F:piRNA:Mus_musculus#antisense#URS000001FC7F:piRNA:Mus_musculus,11,29$GRCm38_p5_RNAcentral#URS00002D98C6:piRNA:Mus_musculus#antisense#URS00002D98C6:piRNA:Mus_musculus,11,29$GRCm38_p5_RNAcentral#URS0000121FF4:piRNA:Mus_musculus#antisense#URS0000121FF4:piRNA:Mus_musculus,4,22$GRCm38_p5_RNAcentral#URS0000274D97:piRNA:Mus_musculus#antisense#URS0000274D97:piRNA:Mus_mus…	URS000001FC7F	URS00002D98C6	URS0000121FF4	URS0000274D97	_	_	_	_	_	_	_	_	_	_
R_17T_26885	ref|NC_005089.1|	29	16299	100	14	0	0	0	1	14	14038	14051	48	TAATGAACTTAAAA	TAATGAACTTAAAA	0.001	28.2	TAATGAACTTAAAATTCTGGCTAGCAGGG	3	GRCm38_p5_RNAcentral#URS00009AFB72:lncRNA:Mus_musculus#sense#URS00009AFB72:lncRNA:Mus_musculus,438,466$GRCm38_p5_RNAcentral#URS000006BC23:piRNA:Mus_musculus#sense#URS000006BC23:piRNA:Mus_musculus,1,29$GRCm38_p5_RNAcentral#URS00009C1381:lncRNA:Mus_musculus#sense#URS00009C1381:lncRNA:Mus_musculus,527,555	URS000006BC23	_	_	_	_	_	_	_	_	_	_	_	_	_
R_17T_26916	ref|NC_005089.1|	27	16299	95	20	1	0	0	8	27	2587	2568	74	TCTATTTCTCTTGGCCTTTC	TCTATTTCTCTTGTCCTTTC	5.9e-05	32.2	TGTCATGTCTATTTCTCTTGGCCTTTC	6	GRCm38_p5_RNAcentral#URS00005A13EA:piRNA:Mus_musculus#sense#URS00005A13EA:piRNA:Mus_musculus,1,27	URS00005A13EA	_	_	_	_	_	_	_	_	_	_	_	_	_
R_17T_27001	ref|NC_005089.1|	26	16299	100	13	0	0	0	5	17	3287	3275	50	TCAGGCTGGCAGA	TCAGGCTGGCAGA	0.003	26.3	TGCATCAGGCTGGCAGATTCCCATTA	27	GRCm38_p5_RNAcentral#URS00004FE995:piRNA:Mus_musculus#sense#URS00004FE995:piRNA:Mus_musculus,1,26$GRCm38_p5_RNAcentral#URS00001374BC:piRNA:Mus_musculus#sense#URS00001374BC:piRNA:Mus_musculus,1,26	URS00004FE995	URS00001374BC	_	_	_	_	_	_	_	_	_	_	_	_
R_17T_27256	ref|NC_005089.1|	30	16299	100	14	0	0	0	16	29	12416	12403	47	TGCTGATTTTCCTG	TGCTGATTTTCCTG	0.001	28.2	AGCCAAACTTTAATATGCTGATTTTCCTGA	2	GRCm38_p5_RNAcentral#URS0000244AA3:piRNA:Mus_musculus#sense#URS0000244AA3:piRNA:Mus_musculus,1,30	URS0000244AA3	_	_	_	_	_	_	_	_	_	_	_	_	_
R_17T_27286	ref|NC_005089.1|	21	16299	100	12	0	0	0	1	12	1166	1155	57	TTTTAGTAGGAT	TTTTAGTAGGAT	0.01	24.3	TTTTAGTAGGATGTAACTTGG	28	GRCm38_p5_RNAcentral#URS0000373D6F:piRNA:Mus_musculus#sense#URS0000373D6F:piRNA:Mus_musculus,3,23$GRCm38_p5_RNAcentral#URS000032F90B:piRNA:Mus_musculus#sense#URS000032F90B:piRNA:Mus_musculus,3,23	URS0000373D6F	URS000032F90B	_	_	_	_	_	_	_	_	_	_	_	_
R_17T_27307	ref|NC_005089.1|	29	16299	100	13	0	0	0	17	29	8750	8738	45	GAGTAGGCCAAGG	GAGTAGGCCAAGG	0.004	26.3	TTTAATGATGGAAGTGGAGTAGGCCAAGG	15	GRCm38_p5_RNAcentral#URS00001D93BC:piRNA:Mus_musculus#sense#URS00001D93BC:piRNA:Mus_musculus,1,29	URS00001D93BC	_	_	_	_	_	_	_	_	_	_	_	_	_
R_17T_27486	ref|NC_005089.1|	28	16299	100	13	0	0	0	15	27	12900	12888	46	TTAGGAATGGTAT	TTAGGAATGGTAT	0.004	26.3	GGTCGATTTGATGTTTAGGAATGGTATA	16	GRCm38_p5_RNAcentral#URS0000069022:piRNA:Mus_musculus#sense#URS0000069022:piRNA:Mus_musculus,2,29	URS0000069022	_	_	_	_	_	_	_	_	_	_	_	_	_
R_17T_27570	ref|NC_005089.1|	27	16299	100	13	0	0	0	13	25	15776	15764	48	TTCAGTTTAGCTA	TTCAGTTTAGCTA	0.004	26.3	TGGGTATAAGGATTCAGTTTAGCTAGG	21	GRCm38_p5_RNAcentral#URS0000206738:piRNA:Mus_musculus#sense#URS0000206738:piRNA:Mus_musculus,1,27	URS0000206738	_	_	_	_	_	_	_	_	_	_	_	_	_
R_17T_27733	ref|NC_005089.1|	27	16299	100	13	0	0	0	7	19	15607	15619	48	TCTGTGTTATCTG	TCTGTGTTATCTG	0.004	26.3	TGCATTTCTGTGTTATCTGTTTTATTC	11	GRCm38_p5_RNAcentral#URS000023B84E:piRNA:Mus_musculus#sense#URS000023B84E:piRNA:Mus_musculus,1,27	URS000023B84E	_	_	_	_	_	_	_	_	_	_	_	_	_
R_17T_27788	ref|NC_005089.1|	27	16299	100	14	0	0	0	1	14	6603	6590	52	AGAATGTTATGTTT	AGAATGTTATGTTT	0.001	28.2	AGAATGTTATGTTTCTGAGCCCTACCT	2	GRCm38_p5_RNAcentral#URS000011A884:piRNA:Mus_musculus#sense#URS000011A884:piRNA:Mus_musculus,1,27$GRCm38_p5_RNAcentral#URS000026E96F:piRNA:Mus_musculus#sense#URS000026E96F:piRNA:Mus_musculus,1,27$GRCm38_p5_RNAcentral#URS00003D6E70:piRNA:Mus_musculus#sense#URS00003D6E70:piRNA:Mus_musculus,1,27	URS000011A884	URS000026E96F	URS00003D6E70	_	_	_	_	_	_	_	_	_	_	_
R_17T_28069	ref|NC_005089.1|	29	16299	100	15	0	0	0	1	15	4641	4655	52	TAATCTCACTGATAT	TAATCTCACTGATAT	0.000259	30.2	TAATCTCACTGATATCTGGCTCCAAGAGG	2	GRCm38_p5_RNAcentral#URS000018733D:piRNA:Mus_musculus#sense#URS000018733D:piRNA:Mus_musculus,1,29	URS000018733D	_	_	_	_	_	_	_	_	_	_	_	_	_
R_17T_281	ref|NC_005089.1|	18	16299	100	12	0	0	0	3	14	13311	13300	67	TTGAGAAGGATG	TTGAGAAGGATG	0.008	24.3	TATTGAGAAGGATGCCGA	9	GRCm38_p5_RNAcentral#URS000032FE65:piRNA:Mus_musculus#sense#URS000032FE65:piRNA:Mus_musculus,1,18$GRCm38_p5_RNAcentral#URS0000396103:piRNA:Mus_musculus#sense#URS0000396103:piRNA:Mus_musculus,4,21$GRCm38_p5_RNAcentral#URS00000C9CA2:piRNA:Mus_musculus#sense#URS00000C9CA2:piRNA:Mus_musculus,6,23$GRCm38_p5_RNAcentral#URS00001941A8:piRNA:Mus_musculus#sense#URS00001941A8:piRNA:Mus_musculus,6,23$GRCm38_…	URS000032FE65	URS0000396103	URS00000C9CA2	URS00001941A8	URS00000EFA7A	URS00000E0B8B	URS00001C61D5	URS0000463CEA	_	_	_	_	_	_
R_17T_28164	ref|NC_005089.1|	29	16299	100	13	0	0	0	12	24	3231	3219	45	AGTAGGATCCATT	AGTAGGATCCATT	0.004	26.3	TGTCAGCCACTAGTAGGATCCATTCTCTT	2	GRCm38_p5_RNAcentral#URS0000274B4D:piRNA:Mus_musculus#sense#URS0000274B4D:piRNA:Mus_musculus,1,29$GRCm38_p5_RNAcentral#URS00009B8CA0:lncRNA:Mus_musculus#sense#URS00009B8CA0:lncRNA:Mus_musculus,2334,2362	URS0000274B4D	_	_	_	_	_	_	_	_	_	_	_	_	_
R_17T_28425	ref|NC_005089.1|	26	16299	100	14	0	0	0	5	18	4002	4015	54	GAGTAGGCCTGGAA	GAGTAGGCCTGGAA	0.00087	28.2	TAAAGAGTAGGCCTGGAAATCACACA	2	GRCm38_p5_RNAcentral#URS00009AE7A3:lncRNA:Mus_musculus#sense#URS00009AE7A3:lncRNA:Mus_musculus,5054,5079$GRCm38_p5_RNAcentral#URS000075DE60:lncRNA:Mus_musculus#sense#URS000075DE60:lncRNA:Mus_musculus,5054,5079$GRCm38_p5_RNAcentral#URS0000441A7A:piRNA:Mus_musculus#sense#URS0000441A7A:piRNA:Mus_musculus,5,30	URS0000441A7A	_	_	_	_	_	_	_	_	_	_	_	_	_
R_17T_28472	ref|NC_005089.1|	26	16299	100	14	0	0	0	5	18	4002	4015	54	GAGTAGGCCTGGAA	GAGTAGGCCTGGAA	0.00087	28.2	TAAAGAGTAGGCCTGGAAATCACCCC	52	GRCm38_p5_RNAcentral#URS00009AE7A3:lncRNA:Mus_musculus#sense#URS00009AE7A3:lncRNA:Mus_musculus,5054,5079$GRCm38_p5_RNAcentral#URS000075DE60:lncRNA:Mus_musculus#sense#URS000075DE60:lncRNA:Mus_musculus,5054,5079$GRCm38_p5_RNAcentral#URS0000441A7A:piRNA:Mus_musculus#sense#URS0000441A7A:piRNA:Mus_musculus,5,30	URS0000441A7A	_	_	_	_	_	_	_	_	_	_	_	_	_
R_17T_28532	ref|NC_005089.1|	30	16299	100	14	0	0	0	14	27	10072	10059	47	AAACTAAGATGGTG	AAACTAAGATGGTG	0.001	28.2	TTAGAATGTAGAGAAACTAAGATGGTGGGT	7	GRCm38_p5_RNAcentral#URS0000373FFE:piRNA:Mus_musculus#sense#URS0000373FFE:piRNA:Mus_musculus,1,30	URS0000373FFE	_	_	_	_	_	_	_	_	_	_	_	_	_
R_17T_28583	ref|NC_005089.1|	27	16299	100	13	0	0	0	12	24	213	201	48	GCAAGGTGTCTTA	GCAAGGTGTCTTA	0.004	26.3	TGTTTGAAAGTGCAAGGTGTCTTATGG	19	GRCm38_p5_RNAcentral#URS00003EDBAB:piRNA:Mus_musculus#sense#URS00003EDBAB:piRNA:Mus_musculus,1,27$GRCm38_p5_RNAcentral#URS00005A6730:piRNA:Mus_musculus#sense#URS00005A6730:piRNA:Mus_musculus,1,27	URS00003EDBAB	URS00005A6730	_	_	_	_	_	_	_	_	_	_	_	_
R_17T_28901	ref|NC_005089.1|	19	16299	100	12	0	0	0	7	18	15231	15220	63	AGATGATTGAGA	AGATGATTGAGA	0.009	24.3	GGGTGGAGATGATTGAGAT	9	GRCm38_p5_RNAcentral#URS000027B352:piRNA:Mus_musculus#antisense#URS000027B352:piRNA:Mus_musculus,9,27	URS000027B352	_	_	_	_	_	_	_	_	_	_	_	_	_
R_17T_29181	ref|NC_005089.1|	27	16299	100	13	0	0	0	2	14	9737	9725	48	AATAAAGGCTATA	AATAAAGGCTATA	0.004	26.3	AAATAAAGGCTATACTGTTTGATTGGA	59	GRCm38_p5_RNAcentral#URS0000038B40:piRNA:Mus_musculus#sense#URS0000038B40:piRNA:Mus_musculus,3,29$GRCm38_p5_RNAcentral#URS00004F218E:piRNA:Mus_musculus#sense#URS00004F218E:piRNA:Mus_musculus,3,29$GRCm38_p5_RNAcentral#URS00000FA481:piRNA:Mus_musculus#sense#URS00000FA481:piRNA:Mus_musculus,3,29	URS0000038B40	URS00004F218E	URS00000FA481	_	_	_	_	_	_	_	_	_	_	_
R_17T_29257	ref|NC_005089.1|	29	16299	100	14	0	0	0	1	14	6773	6760	48	TACTTCTCGTTTTG	TACTTCTCGTTTTG	0.001	28.2	TACTTCTCGTTTTGGTGACTACTCTTATG	2	GRCm38_p5_RNAcentral#URS000007EB2C:piRNA:Mus_musculus#sense#URS000007EB2C:piRNA:Mus_musculus,1,29$GRCm38_p5_RNAcentral#URS000023FCFF:piRNA:Mus_musculus#sense#URS000023FCFF:piRNA:Mus_musculus,1,29	URS000007EB2C	URS000023FCFF	_	_	_	_	_	_	_	_	_	_	_	_
R_17T_29297	ref|NC_005089.1|	30	16299	90.909	22	2	0	0	1	22	14492	14471	73	TCCAATGTTCTAGGTTTCTATA	TCCAATGTTTCAGGTTTCTATA	0.001	28.2	TCCAATGTTCTAGGTTTCTATATCACGCTC	64	GRCm38_p5_RNAcentral#URS0000190821:piRNA:Mus_musculus#sense#URS0000190821:piRNA:Mus_musculus,1,30$GRCm38_p5_RNAcentral#URS0000427865:piRNA:Mus_musculus#sense#URS0000427865:piRNA:Mus_musculus,1,30	URS0000190821	URS0000427865	_	_	_	_	_	_	_	_	_	_	_	_
R_17T_29376	ref|NC_005089.1|	31	16299	100	13	0	0	0	10	22	6316	6328	42	GTAATATTAAATG	GTAATATTAAATG	0.004	26.3	TGGACTTCTGTAATATTAAATGTGTACCAAG	20	GRCm38_p5_RNAcentral#URS0000175DC2:piRNA:Mus_musculus#sense#URS0000175DC2:piRNA:Mus_musculus,1,31	URS0000175DC2	_	_	_	_	_	_	_	_	_	_	_	_	_
R_17T_29425	ref|NC_005089.1|	19	16299	100	13	0	0	0	2	14	6834	6846	68	CACACATTCGAGG	CACACATTCGAGG	0.002	26.3	GCACACATTCGAGGCTGAA	9	GRCm38_p5_RNAcentral#URS00002AD0BF:piRNA:Mus_musculus#antisense#URS00002AD0BF:piRNA:Mus_musculus,13,31$GRCm38_p5_RNAcentral#URS00000D49BC:piRNA:Mus_musculus#antisense#URS00000D49BC:piRNA:Mus_musculus,5,23$GRCm38_p5_RNAcentral#URS0000484756:piRNA:Mus_musculus#antisense#URS0000484756:piRNA:Mus_musculus,10,28$GRCm38_p5_RNAcentral#URS000003F3D4:piRNA:Mus_musculus#antisense#URS000003F3D4:piRNA:Mus_mus…	URS00002AD0BF	URS00000D49BC	URS0000484756	URS000003F3D4	URS00002072F5	_	_	_	_	_	_	_	_	_
R_17T_29499	ref|NC_005089.1|	25	16299	100	14	0	0	0	9	22	11394	11381	56	TGTATATTGAGTAT	TGTATATTGAGTAT	0.000819	28.2	TCTGGAGTTGTATATTGAGTATGTA	25	GRCm38_p5_RNAcentral#URS00004748E4:piRNA:Mus_musculus#sense#URS00004748E4:piRNA:Mus_musculus,2,26$GRCm38_p5_RNAcentral#URS00009B8CA0:lncRNA:Mus_musculus#sense#URS00009B8CA0:lncRNA:Mus_musculus,2427,2451	URS00004748E4	_	_	_	_	_	_	_	_	_	_	_	_	_
R_17T_29662	ref|NC_005089.1|	30	16299	100	13	0	0	0	5	17	6365	6377	43	CTTATTTACAGTT	CTTATTTACAGTT	0.004	26.3	TGGACTTATTTACAGTTTGGACAAAATGGG	3	GRCm38_p5_RNAcentral#URS00009B4488:lncRNA:Mus_musculus#sense#URS00009B4488:lncRNA:Mus_musculus,3520,3549$GRCm38_p5_RNAcentral#URS0000304088:piRNA:Mus_musculus#sense#URS0000304088:piRNA:Mus_musculus,1,30$GRCm38_p5_RNAcentral#URS00009C498E:lncRNA:Mus_musculus#sense#URS00009C498E:lncRNA:Mus_musculus,4004,4033$GRCm38_p5_RNAcentral#URS00009C0AD6:lncRNA:Mus_musculus#sense#URS00009C0AD6:lncRNA:Mus_muscu…	URS0000304088	URS00005C4CCA	_	_	_	_	_	_	_	_	_	_	_	_
R_17T_29671	ref|NC_005089.1|	19	16299	100	12	0	0	0	7	18	9545	9556	63	GTACTCAGAAAA	GTACTCAGAAAA	0.009	24.3	TAGCAGGTACTCAGAAAAT	10	GRCm38_p5_RNAcentral#URS00001F1E9B:piRNA:Mus_musculus#sense#URS00001F1E9B:piRNA:Mus_musculus,1,19	URS00001F1E9B	_	_	_	_	_	_	_	_	_	_	_	_	_
R_17T_29682	ref|NC_005089.1|	24	16299	100	14	0	0	0	11	24	14664	14651	58	TGGCTTTGTCTACT	TGGCTTTGTCTACT	0.000768	28.2	TAATAGCTCCTGGCTTTGTCTACT	36	GRCm38_p5_RNAcentral#URS0000037805:piRNA:Mus_musculus#sense#URS0000037805:piRNA:Mus_musculus,1,24$GRCm38_p5_RNAcentral#URS0000265560:piRNA:Mus_musculus#sense#URS0000265560:piRNA:Mus_musculus,5,28	URS0000037805	URS0000265560	_	_	_	_	_	_	_	_	_	_	_	_
R_17T_29754	ref|NC_005089.1|	28	16299	100	14	0	0	0	12	25	10072	10059	50	AAACTAAGATGGTG	AAACTAAGATGGTG	0.001	28.2	AGAATGTAGAGAAACTAAGATGGTGGGT	3	GRCm38_p5_RNAcentral#URS000050C2B4:piRNA:Mus_musculus#sense#URS000050C2B4:piRNA:Mus_musculus,2,29$GRCm38_p5_RNAcentral#URS0000613958:piRNA:Mus_musculus#sense#URS0000613958:piRNA:Mus_musculus,2,29$GRCm38_p5_RNAcentral#URS0000373FFE:piRNA:Mus_musculus#sense#URS0000373FFE:piRNA:Mus_musculus,3,30	URS000050C2B4	URS0000613958	URS0000373FFE	_	_	_	_	_	_	_	_	_	_	_
R_17T_29776	ref|NC_005089.1|	29	16299	100	13	0	0	0	11	23	3561	3573	45	CTATGGATCCGAG	CTATGGATCCGAG	0.004	26.3	GAGCTTCACTCTATGGATCCGAGGGTCTC	4	GRCm38_p5_RNAcentral#URS0000124C33:piRNA:Mus_musculus#sense#URS0000124C33:piRNA:Mus_musculus,2,30	URS0000124C33	_	_	_	_	_	_	_	_	_	_	_	_	_
R_17T_29787	ref|NC_005089.1|	25	16299	100	14	0	0	0	11	24	14664	14651	56	TGGCTTTGTCTACT	TGGCTTTGTCTACT	0.000819	28.2	TAGTAGCTCCTGGCTTTGTCTACTC	6	GRCm38_p5_RNAcentral#URS0000037805:piRNA:Mus_musculus#sense#URS0000037805:piRNA:Mus_musculus,1,25$GRCm38_p5_RNAcentral#URS0000265560:piRNA:Mus_musculus#sense#URS0000265560:piRNA:Mus_musculus,5,29	URS0000037805	URS0000265560	_	_	_	_	_	_	_	_	_	_	_	_
R_17T_29849	ref|NC_005089.1|	30	16299	100	15	0	0	0	1	15	13619	13605	50	TGATGGTAGTAGCTG	TGATGGTAGTAGCTG	0.000272	30.2	TGATGGTAGTAGCTGAAGTCCCTTCGGACC	3	GRCm38_p5_RNAcentral#URS000057F344:piRNA:Mus_musculus#sense#URS000057F344:piRNA:Mus_musculus,1,30	URS000057F344	_	_	_	_	_	_	_	_	_	_	_	_	_
R_17T_29850	ref|NC_005089.1|	30	16299	100	15	0	0	0	1	15	13619	13605	50	TGATGGTAGTAGCTG	TGATGGTAGTAGCTG	0.000272	30.2	TGATGGTAGTAGCTGAAGTCCCTTCGGACT	2	GRCm38_p5_RNAcentral#URS000057F344:piRNA:Mus_musculus#sense#URS000057F344:piRNA:Mus_musculus,1,30	URS000057F344	_	_	_	_	_	_	_	_	_	_	_	_	_
R_17T_29963	ref|NC_005089.1|	29	16299	100	13	0	0	0	17	29	13699	13687	45	GATGTATGAGGTT	GATGTATGAGGTT	0.004	26.3	TAAGAAGGTGTCTAAGGATGTATGAGGTT	5	GRCm38_p5_RNAcentral#URS00002A83A9:piRNA:Mus_musculus#sense#URS00002A83A9:piRNA:Mus_musculus,1,29$GRCm38_p5_RNAcentral#URS00005CAAA7:piRNA:Mus_musculus#sense#URS00005CAAA7:piRNA:Mus_musculus,1,29$GRCm38_p5_RNAcentral#URS0000465334:piRNA:Mus_musculus#sense#URS0000465334:piRNA:Mus_musculus,1,29	URS00002A83A9	URS00005CAAA7	URS0000465334	_	_	_	_	_	_	_	_	_	_	_
R_17T_30045	ref|NC_005089.1|	31	16299	100	13	0	0	0	18	30	6392	6404	42	AATTGTTTTATCC	AATTGTTTTATCC	0.004	26.3	TTTTGGCTCATAGATACAATTGTTTTATCCC	2	GRCm38_p5_RNAcentral#URS0000341BDB:piRNA:Mus_musculus#sense#URS0000341BDB:piRNA:Mus_musculus,1,31$GRCm38_p5_RNAcentral#URS00004E862C:piRNA:Mus_musculus#sense#URS00004E862C:piRNA:Mus_musculus,1,31	URS0000341BDB	URS00004E862C	_	_	_	_	_	_	_	_	_	_	_	_
R_17T_30094	ref|NC_005089.1|	29	16299	100	13	0	0	0	6	18	14258	14246	45	TCCTAGAAGGGAC	TCCTAGAAGGGAC	0.004	26.3	TACCATCCTAGAAGGGACAACAGTGCACA	29	GRCm38_p5_RNAcentral#URS00002C9992:piRNA:Mus_musculus#sense#URS00002C9992:piRNA:Mus_musculus,1,29$GRCm38_p5_RNAcentral#URS00004D9967:piRNA:Mus_musculus#sense#URS00004D9967:piRNA:Mus_musculus,1,29	URS00002C9992	URS00004D9967	_	_	_	_	_	_	_	_	_	_	_	_
R_17T_30124	ref|NC_005089.1|	26	16299	100	13	0	0	0	13	25	15776	15764	50	TTCAGTTTAGCTA	TTCAGTTTAGCTA	0.003	26.3	TGGGTATAAGGATTCAGTTTAGCTAG	59	GRCm38_p5_RNAcentral#URS0000206738:piRNA:Mus_musculus#sense#URS0000206738:piRNA:Mus_musculus,1,26	URS0000206738	_	_	_	_	_	_	_	_	_	_	_	_	_
R_17T_30199	ref|NC_005089.1|	29	16299	100	13	0	0	0	11	23	3561	3573	45	CTATGGATCCGAG	CTATGGATCCGAG	0.004	26.3	GAGCTTCACTCTATGGATCCGAGGGTTTT	25	GRCm38_p5_RNAcentral#URS0000124C33:piRNA:Mus_musculus#sense#URS0000124C33:piRNA:Mus_musculus,2,30	URS0000124C33	_	_	_	_	_	_	_	_	_	_	_	_	_
R_17T_30209	ref|NC_005089.1|	30	16299	100	14	0	0	0	13	26	10072	10059	47	AAACTAAGATGGTG	AAACTAAGATGGTG	0.001	28.2	TAGAATGTAGAGAAACTAAGATGGTGGGAT	2	GRCm38_p5_RNAcentral#URS0000613958:piRNA:Mus_musculus#sense#URS0000613958:piRNA:Mus_musculus,1,30	URS0000613958	_	_	_	_	_	_	_	_	_	_	_	_	_
R_17T_30220	ref|NC_005089.1|	30	16299	100	14	0	0	0	13	26	10072	10059	47	AAACTAAGATGGTG	AAACTAAGATGGTG	0.001	28.2	TAGAATGTAGAGAAACTAAGATGGTGGGTT	427	GRCm38_p5_RNAcentral#URS0000613958:piRNA:Mus_musculus#sense#URS0000613958:piRNA:Mus_musculus,1,30	URS0000613958	_	_	_	_	_	_	_	_	_	_	_	_	_
R_17T_30251	ref|NC_005089.1|	30	16299	100	14	0	0	0	6	19	12416	12403	47	TGCTGATTTTCCTG	TGCTGATTTTCCTG	0.001	28.2	TAATATGCTGATTTTCCTGGCTTGTAGGGA	2	GRCm38_p5_RNAcentral#URS000012B454:piRNA:Mus_musculus#sense#URS000012B454:piRNA:Mus_musculus,1,30	URS000012B454	_	_	_	_	_	_	_	_	_	_	_	_	_
R_17T_30253	ref|NC_005089.1|	30	16299	100	14	0	0	0	6	19	12416	12403	47	TGCTGATTTTCCTG	TGCTGATTTTCCTG	0.001	28.2	TAATATGCTGATTTTCCTGGCTTGTAGGGT	2	GRCm38_p5_RNAcentral#URS000012B454:piRNA:Mus_musculus#sense#URS000012B454:piRNA:Mus_musculus,1,30	URS000012B454	_	_	_	_	_	_	_	_	_	_	_	_	_
R_17T_30410	ref|NC_005089.1|	30	16299	100	13	0	0	0	9	21	2524	2536	43	GCAATCCAGGTCG	GCAATCCAGGTCG	0.004	26.3	AAGAGAAGGCAATCCAGGTCGATGCAGAAT	6	GRCm38_p5_RNAcentral#URS0000620A08:piRNA:Mus_musculus#sense#URS0000620A08:piRNA:Mus_musculus,1,30	URS0000620A08	_	_	_	_	_	_	_	_	_	_	_	_	_
R_17T_30423	ref|NC_005089.1|	31	16299	90.476	21	2	0	0	7	27	10626	10606	68	GGGTATAAAAAAGGATATAAA	GGGTATAAAATAGGAAATAAA	0.004	26.3	TATGTTGGGTATAAAAAAGGATATAAAAGAT	2	GRCm38_p5_RNAcentral#URS00002DA122:piRNA:Mus_musculus#sense#URS00002DA122:piRNA:Mus_musculus,1,31$GRCm38_p5_RNAcentral#URS00009BB8F9:lncRNA:Mus_musculus#sense#URS00009BB8F9:lncRNA:Mus_musculus,1748,1778	URS00002DA122	_	_	_	_	_	_	_	_	_	_	_	_	_
R_17T_30436	ref|NC_005089.1|	30	16299	100	13	0	0	0	18	30	4793	4805	43	ACTCGCCTAATTT	ACTCGCCTAATTT	0.004	26.3	CAGAAATGTCCTGTGAAACTCGCCTAATTT	21	GRCm38_p5_RNAcentral#URS00002370BB:piRNA:Mus_musculus#sense#URS00002370BB:piRNA:Mus_musculus,2,31	URS00002370BB	_	_	_	_	_	_	_	_	_	_	_	_	_
R_17T_30533	ref|NC_005089.1|	28	16299	100	13	0	0	0	10	22	10393	10381	46	ATTAGTGGCAGTA	ATTAGTGGCAGTA	0.004	26.3	GTGACTGGAATTAGTGGCAGTAGCCCCA	15	GRCm38_p5_RNAcentral#URS00009BE334:lncRNA:Mus_musculus#sense#URS00009BE334:lncRNA:Mus_musculus,1930,1957$GRCm38_p5_RNAcentral#URS00009BCF7A:lncRNA:Mus_musculus#sense#URS00009BCF7A:lncRNA:Mus_musculus,1552,1579$GRCm38_p5_RNAcentral#URS000033769D:piRNA:Mus_musculus#sense#URS000033769D:piRNA:Mus_musculus,2,29$GRCm38_p5_RNAcentral#URS00009B0219:lncRNA:Mus_musculus#sense#URS00009B0219:lncRNA:Mus_muscu…	URS000033769D	_	_	_	_	_	_	_	_	_	_	_	_	_
R_17T_30586	ref|NC_005089.1|	30	16299	100	13	0	0	0	1	13	5485	5497	43	TTTACAATGTTAT	TTTACAATGTTAT	0.004	26.3	TTTACAATGTTATTCGGTGCACCATTTTCT	39	GRCm38_p5_RNAcentral#URS0000584EF8:piRNA:Mus_musculus#sense#URS0000584EF8:piRNA:Mus_musculus,1,30	URS0000584EF8	_	_	_	_	_	_	_	_	_	_	_	_	_
R_17T_30677	ref|NC_005089.1|	28	16299	100	16	0	0	0	1	16	14918	14903	57	TGGTATGTAGTTGTCT	TGGTATGTAGTTGTCT	6.23e-05	32.2	TGGTATGTAGTTGTCTTGCATTGCTGTG	3	GRCm38_p5_RNAcentral#URS00005E247F:piRNA:Mus_musculus#sense#URS00005E247F:piRNA:Mus_musculus,1,28$GRCm38_p5_RNAcentral#URS0000366B43:piRNA:Mus_musculus#sense#URS0000366B43:piRNA:Mus_musculus,1,28	URS00005E247F	URS0000366B43	_	_	_	_	_	_	_	_	_	_	_	_
R_17T_30700	ref|NC_005089.1|	29	16299	100	13	0	0	0	4	16	13336	13324	45	ATAGATGGGAAAA	ATAGATGGGAAAA	0.004	26.3	TAGATAGATGGGAAAAGCTGCGGCTTGGC	160	GRCm38_p5_RNAcentral#URS000056FDDE:piRNA:Mus_musculus#sense#URS000056FDDE:piRNA:Mus_musculus,1,29	URS000056FDDE	_	_	_	_	_	_	_	_	_	_	_	_	_
R_17T_30701	ref|NC_005089.1|	29	16299	100	13	0	0	0	4	16	13336	13324	45	ATAGATGGGAAAA	ATAGATGGGAAAA	0.004	26.3	TAGATAGATGGGAAAAGCTGCGGCTTGGT	11	GRCm38_p5_RNAcentral#URS000056FDDE:piRNA:Mus_musculus#sense#URS000056FDDE:piRNA:Mus_musculus,1,29	URS000056FDDE	_	_	_	_	_	_	_	_	_	_	_	_	_
R_17T_30746	ref|NC_005089.1|	29	16299	100	13	0	0	0	17	29	1853	1841	45	AAGTTATAGGTGG	AAGTTATAGGTGG	0.004	26.3	TTATAAGCTAGTGTTAAAGTTATAGGTGG	11	GRCm38_p5_RNAcentral#URS0000435FB8:piRNA:Mus_musculus#sense#URS0000435FB8:piRNA:Mus_musculus,1,29$GRCm38_p5_RNAcentral#URS00004FB6AE:piRNA:Mus_musculus#sense#URS00004FB6AE:piRNA:Mus_musculus,1,29	URS0000435FB8	URS00004FB6AE	_	_	_	_	_	_	_	_	_	_	_	_
R_17T_3077	ref|NC_005089.1|	28	16299	100	13	0	0	0	4	16	10556	10544	46	AAGTGTTGGGATT	AAGTGTTGGGATT	0.004	26.3	TCCAAGTGTTGGGATTGTCTGGTCTTGT	4	GRCm38_p5_RNAcentral#URS00005B6F1A:piRNA:Mus_musculus#sense#URS00005B6F1A:piRNA:Mus_musculus,1,28$GRCm38_p5_RNAcentral#URS00005D87C8:piRNA:Mus_musculus#sense#URS00005D87C8:piRNA:Mus_musculus,1,28$GRCm38_p5_RNAcentral#URS000049EB58:piRNA:Mus_musculus#sense#URS000049EB58:piRNA:Mus_musculus,1,28$GRCm38_p5_RNAcentral#URS00004C305E:piRNA:Mus_musculus#sense#URS00004C305E:piRNA:Mus_musculus,1,28	URS00005B6F1A	URS00005D87C8	URS000049EB58	URS00004C305E	_	_	_	_	_	_	_	_	_	_
R_17T_30835	ref|NC_005089.1|	26	16299	94.118	17	1	0	0	10	26	15702	15686	65	ACGGAGGATGCTAGATT	ACGGAGGATGGTAGATT	0.003	26.3	AAGATGGAAACGGAGGATGCTAGATT	25	GRCm38_p5_RNAcentral#URS00002FE61D:piRNA:Mus_musculus#sense#URS00002FE61D:piRNA:Mus_musculus,2,27$GRCm38_p5_RNAcentral#URS00009BDC1C:lncRNA:Mus_musculus#sense#URS00009BDC1C:lncRNA:Mus_musculus,67,92$GRCm38_p5_RNAcentral#URS00009B01F5:lncRNA:Mus_musculus#sense#URS00009B01F5:lncRNA:Mus_musculus,2214,2239$GRCm38_p5_RNAcentral#URS00009BCF24:lncRNA:Mus_musculus#sense#URS00009BCF24:lncRNA:Mus_musculus,…	URS00002FE61D	_	_	_	_	_	_	_	_	_	_	_	_	_
R_17T_30901	ref|NC_005089.1|	19	16299	100	12	0	0	0	7	18	7704	7715	63	ATGAAGCTAAGA	ATGAAGCTAAGA	0.009	24.3	GCAACCATGAAGCTAAGAT	10	GRCm38_p5_RNAcentral#URS0000414081:piRNA:Mus_musculus#antisense#URS0000414081:piRNA:Mus_musculus,9,27	URS0000414081	_	_	_	_	_	_	_	_	_	_	_	_	_
R_17T_30909	ref|NC_005089.1|	30	16299	100	15	0	0	0	1	15	13619	13605	50	TGATGGTAGTAGCTG	TGATGGTAGTAGCTG	0.000272	30.2	TGATGGTAGTAGCTGAAGATCCTTCGGACC	3	GRCm38_p5_RNAcentral#URS000057F344:piRNA:Mus_musculus#sense#URS000057F344:piRNA:Mus_musculus,1,30	URS000057F344	_	_	_	_	_	_	_	_	_	_	_	_	_
R_17T_30985	ref|NC_005089.1|	23	16299	100	15	0	0	0	1	15	4641	4655	65	TAATCTCACTGATAT	TAATCTCACTGATAT	0.000181	30.2	TAATCTCACTGATATCTGGCTCC	27	GRCm38_p5_RNAcentral#URS00000A36AB:piRNA:Mus_musculus#sense#URS00000A36AB:piRNA:Mus_musculus,1,23$GRCm38_p5_RNAcentral#URS000018733D:piRNA:Mus_musculus#sense#URS000018733D:piRNA:Mus_musculus,1,23$GRCm38_p5_RNAcentral#URS0000062CD4:piRNA:Mus_musculus#sense#URS0000062CD4:piRNA:Mus_musculus,4,26$GRCm38_p5_RNAcentral#URS00003F8287:piRNA:Mus_musculus#sense#URS00003F8287:piRNA:Mus_musculus,4,26$GRCm38_…	URS00000A36AB	URS000018733D	URS0000062CD4	URS00003F8287	URS0000477BC3	URS00000A08A7	URS000040F1D6	URS00004FBC3E	URS0000542C1D	_	_	_	_	_
R_17T_3099	ref|NC_005089.1|	28	16299	100	15	0	0	0	1	15	13619	13605	54	TGATGGTAGTAGCTG	TGATGGTAGTAGCTG	0.000246	30.2	TGATGGTAGTAGCTGAAGTTCCTTCGGA	395	GRCm38_p5_RNAcentral#URS000057F344:piRNA:Mus_musculus#sense#URS000057F344:piRNA:Mus_musculus,1,28$GRCm38_p5_RNAcentral#URS0000613F2E:piRNA:Mus_musculus#sense#URS0000613F2E:piRNA:Mus_musculus,1,28	URS000057F344	URS0000613F2E	_	_	_	_	_	_	_	_	_	_	_	_
R_17T_31005	ref|NC_005089.1|	25	16299	100	14	0	0	0	11	24	14664	14651	56	TGGCTTTGTCTACT	TGGCTTTGTCTACT	0.000819	28.2	AAATAGCTCCTGGCTTTGTCTACTC	2	GRCm38_p5_RNAcentral#URS0000037805:piRNA:Mus_musculus#sense#URS0000037805:piRNA:Mus_musculus,1,25$GRCm38_p5_RNAcentral#URS0000265560:piRNA:Mus_musculus#sense#URS0000265560:piRNA:Mus_musculus,5,29	URS0000037805	URS0000265560	_	_	_	_	_	_	_	_	_	_	_	_
R_17T_31126	ref|NC_005089.1|	28	16299	95	20	1	0	0	7	26	2587	2568	71	TCTATTTCTCTTGGCCTTTC	TCTATTTCTCTTGTCCTTTC	6.23e-05	32.2	GTCATGTCTATTTCTCTTGGCCTTTCCT	5	GRCm38_p5_RNAcentral#URS00005A13EA:piRNA:Mus_musculus#sense#URS00005A13EA:piRNA:Mus_musculus,2,29	URS00005A13EA	_	_	_	_	_	_	_	_	_	_	_	_	_
R_17T_31142	ref|NC_005089.1|	27	16299	100	13	0	0	0	3	15	1336	1348	48	AACCAAACGAGCT	AACCAAACGAGCT	0.004	26.3	TGAACCAAACGAGCTGGCAAAGAAGTG	2	GRCm38_p5_RNAcentral#URS000018DC43:piRNA:Mus_musculus#sense#URS000018DC43:piRNA:Mus_musculus,1,27$GRCm38_p5_RNAcentral#URS000003346D:piRNA:Mus_musculus#sense#URS000003346D:piRNA:Mus_musculus,1,27$GRCm38_p5_RNAcentral#URS000056B159:piRNA:Mus_musculus#sense#URS000056B159:piRNA:Mus_musculus,1,27	URS000018DC43	URS000003346D	URS000056B159	_	_	_	_	_	_	_	_	_	_	_
R_17T_31272	ref|NC_005089.1|	28	16299	100	13	0	0	0	12	24	3804	3792	46	TCTTAAGTGTAGG	TCTTAAGTGTAGG	0.004	26.3	CGTGATGTACGTCTTAAGTGTAGGACTC	65	GRCm38_p5_RNAcentral#URS000000F2C3:piRNA:Mus_musculus#sense#URS000000F2C3:piRNA:Mus_musculus,1,28	URS000000F2C3	_	_	_	_	_	_	_	_	_	_	_	_	_
R_17T_31312	ref|NC_005089.1|	27	16299	100	13	0	0	0	13	25	13080	13092	48	GACCCAGACCTCA	GACCCAGACCTCA	0.004	26.3	GACAATCTCTCAGACCCAGACCTCAAT	4	GRCm38_p5_RNAcentral#URS0000076D1F:piRNA:Mus_musculus#sense#URS0000076D1F:piRNA:Mus_musculus,2,28	URS0000076D1F	_	_	_	_	_	_	_	_	_	_	_	_	_
R_17T_31345	ref|NC_005089.1|	30	16299	100	15	0	0	0	7	21	4641	4655	50	TAATCTCACTGATAT	TAATCTCACTGATAT	0.000272	30.2	TAAACTTAATCTCACTGATATCTGGCTCCC	8	GRCm38_p5_RNAcentral#URS000040F1D6:piRNA:Mus_musculus#sense#URS000040F1D6:piRNA:Mus_musculus,1,30	URS000040F1D6	_	_	_	_	_	_	_	_	_	_	_	_	_
R_17T_31442	ref|NC_005089.1|	29	16299	100	13	0	0	0	1	13	4186	4174	45	GTTTGTTTGTTGT	GTTTGTTTGTTGT	0.004	26.3	GTTTGTTTGTTGTACAGGTCCTGGGCATT	26	GRCm38_p5_RNAcentral#URS00002D1087:piRNA:Mus_musculus#sense#URS00002D1087:piRNA:Mus_musculus,2,30	URS00002D1087	_	_	_	_	_	_	_	_	_	_	_	_	_
R_17T_31488	ref|NC_005089.1|	28	16299	94.737	19	1	0	0	8	26	8204	8186	68	GTAAATGTATGGGGTAAAA	GTAAATGTATGTGGTAAAA	0.000246	30.2	AAATATAGTAAATGTATGGGGTAAAAAA	6	GRCm38_p5_RNAcentral#URS00009B4488:lncRNA:Mus_musculus#sense#URS00009B4488:lncRNA:Mus_musculus,1395,1422$GRCm38_p5_RNAcentral#URS00009C498E:lncRNA:Mus_musculus#sense#URS00009C498E:lncRNA:Mus_musculus,1879,1906$GRCm38_p5_RNAcentral#URS00009C0AD6:lncRNA:Mus_musculus#sense#URS00009C0AD6:lncRNA:Mus_musculus,2540,2567$GRCm38_p5_RNAcentral#URS00009B6F87:lncRNA:Mus_musculus#sense#URS00009B6F87:lncRNA:Mu…	URS00000550D6	_	_	_	_	_	_	_	_	_	_	_	_	_
R_17T_31499	ref|NC_005089.1|	29	16299	100	13	0	0	0	3	15	13580	13568	45	TTATTATTATCGA	TTATTATTATCGA	0.004	26.3	TGTTATTATTATCGAATCTGGGCGTGGTG	3	GRCm38_p5_RNAcentral#URS00003FEF9C:piRNA:Mus_musculus#sense#URS00003FEF9C:piRNA:Mus_musculus,1,29	URS00003FEF9C	_	_	_	_	_	_	_	_	_	_	_	_	_
R_17T_3153	ref|NC_005089.1|	29	16299	94.118	17	1	0	0	10	26	7653	7669	59	TTCCACTATAATATTTC	TTCCACTAAAATATTTC	0.004	26.3	TCCTTTGCCTTCCACTATAATATTTCCTG	12	GRCm38_p5_RNAcentral#URS000005AC7A:piRNA:Mus_musculus#sense#URS000005AC7A:piRNA:Mus_musculus,1,29	URS000005AC7A	_	_	_	_	_	_	_	_	_	_	_	_	_
R_17T_31715	ref|NC_005089.1|	30	16299	94.444	18	1	0	0	10	27	5991	5974	60	GATCAAAGAAAGATGTGT	GATCAAAGAAAGTTGTGT	0.001	28.2	TAAGCTGTAGATCAAAGAAAGATGTGTCAT	3	GRCm38_p5_RNAcentral#URS00004AA75F:piRNA:Mus_musculus#sense#URS00004AA75F:piRNA:Mus_musculus,1,30	URS00004AA75F	_	_	_	_	_	_	_	_	_	_	_	_	_
R_17T_31783	ref|NC_005089.1|	30	16299	100	15	0	0	0	7	21	11985	11999	50	ACTGACTTTTTCTCT	ACTGACTTTTTCTCT	0.000272	30.2	TGGTTTACTGACTTTTTCTCTCGGGTTAGA	2	GRCm38_p5_RNAcentral#URS000035D507:piRNA:Mus_musculus#sense#URS000035D507:piRNA:Mus_musculus,2,31	URS000035D507	_	_	_	_	_	_	_	_	_	_	_	_	_
R_17T_31940	ref|NC_005089.1|	32	16299	100	13	0	0	0	20	32	2410	2422	41	ACAATTAGGGTTT	ACAATTAGGGTTT	0.005	26.3	TGGTCTATCTTTGGGATTAACAATTAGGGTTT	20	GRCm38_p5_RNAcentral#URS00004518F6:piRNA:Mus_musculus#sense#URS00004518F6:piRNA:Mus_musculus,1,32	URS00004518F6	_	_	_	_	_	_	_	_	_	_	_	_	_
R_17T_32009	ref|NC_005089.1|	19	16299	100	12	0	0	0	3	14	3321	3310	63	CTAGGGTTGAGA	CTAGGGTTGAGA	0.009	24.3	TCCTAGGGTTGAGAGAGTT	26	GRCm38_p5_RNAcentral#URS00003EEA00:piRNA:Mus_musculus#sense#URS00003EEA00:piRNA:Mus_musculus,1,19	URS00003EEA00	_	_	_	_	_	_	_	_	_	_	_	_	_
R_17T_32016	ref|NC_005089.1|	24	16299	100	14	0	0	0	8	21	4002	4015	58	GAGTAGGCCTGGAA	GAGTAGGCCTGGAA	0.000768	28.2	AGTTAAAGAGTAGGCCTGGAAATC	13	GRCm38_p5_RNAcentral#URS000039F9DA:piRNA:Mus_musculus#sense#URS000039F9DA:piRNA:Mus_musculus,5,28$GRCm38_p5_RNAcentral#URS00009AE7A3:lncRNA:Mus_musculus#sense#URS00009AE7A3:lncRNA:Mus_musculus,5051,5074$GRCm38_p5_RNAcentral#URS000075DE60:lncRNA:Mus_musculus#sense#URS000075DE60:lncRNA:Mus_musculus,5051,5074$GRCm38_p5_RNAcentral#URS0000441A7A:piRNA:Mus_musculus#sense#URS0000441A7A:piRNA:Mus_musculu…	URS000039F9DA	URS0000441A7A	_	_	_	_	_	_	_	_	_	_	_	_
R_17T_32033	ref|NC_005089.1|	27	16299	94.118	17	1	0	0	5	21	15656	15640	63	TATGGAAGAGATGAGTT	TATGGAAGAGAAGAGTT	0.004	26.3	GGTTTATGGAAGAGATGAGTTGATCTT	8	GRCm38_p5_RNAcentral#URS00002144DA:piRNA:Mus_musculus#sense#URS00002144DA:piRNA:Mus_musculus,4,30	URS00002144DA	_	_	_	_	_	_	_	_	_	_	_	_	_
R_17T_32042	ref|NC_005089.1|	30	16299	100	13	0	0	0	7	19	4641	4653	43	TAATCTCACTGAT	TAATCTCACTGAT	0.004	26.3	TAATCTTAATCTCACTGATGTCTGGCTCCC	3	GRCm38_p5_RNAcentral#URS000040F1D6:piRNA:Mus_musculus#sense#URS000040F1D6:piRNA:Mus_musculus,1,30	URS000040F1D6	_	_	_	_	_	_	_	_	_	_	_	_	_
R_17T_32178	ref|NC_005089.1|	29	16299	100	14	0	0	0	6	19	12416	12403	48	TGCTGATTTTCCTG	TGCTGATTTTCCTG	0.001	28.2	TAATATGCTGATTTTCCTGACTTGTAGGG	334	GRCm38_p5_RNAcentral#URS000012B454:piRNA:Mus_musculus#sense#URS000012B454:piRNA:Mus_musculus,1,29$GRCm38_p5_RNAcentral#URS00001BE6B3:piRNA:Mus_musculus#sense#URS00001BE6B3:piRNA:Mus_musculus,1,29	URS000012B454	URS00001BE6B3	_	_	_	_	_	_	_	_	_	_	_	_
R_17T_32180	ref|NC_005089.1|	29	16299	100	14	0	0	0	6	19	12416	12403	48	TGCTGATTTTCCTG	TGCTGATTTTCCTG	0.001	28.2	TAATATGCTGATTTTCCTGACTTGTAGGT	15	GRCm38_p5_RNAcentral#URS000012B454:piRNA:Mus_musculus#sense#URS000012B454:piRNA:Mus_musculus,1,29$GRCm38_p5_RNAcentral#URS00001BE6B3:piRNA:Mus_musculus#sense#URS00001BE6B3:piRNA:Mus_musculus,1,29	URS000012B454	URS00001BE6B3	_	_	_	_	_	_	_	_	_	_	_	_
[truncated: 3,780 more rows]

## Sheet: piRNA_W
qseqid	sseqid	qlen	slen	pident	length	mismatch	gapopen	gaps	qstart	qend	sstart	send	qcovs	qseq	sseq	evalue	bitscore	Reads_Seq	Count	Ref1	Ref_more.V1	Ref_more.V2	Ref_more.V3
[truncated: 4 more rows]

[truncated: 4 more sheets: miRNA_G, miRNA_L, miRNA_T, miRNA_W]
